# Supplementary material for: Impact of the thyroid hormone T3 and its nuclear receptor TRα1 on colon cancer stem cell phenotypes and response to chemotherapies
Source: Cell Death Dis. 2024 May 1;15(5):306. doi: 10.1038/s41419-024-06690-x (PMC11063186; doi:10.1038/s41419-024-06690-x)
Supplement: Supplementary file 4 — Table S3 [file 41419_2024_6690_MOESM4_ESM.xlsx]

## Sheet: T3 24 vs Ctl 24
Up-regulated genes						Down-regulated genes
gene	gene.type	log2FC	FDR			gene	gene.type	log2FC	FDR		Filters
COL9A2	protein_coding	3.01684	9.34471e-14			FGF13	protein_coding	-1.73021	5.38625e-07		Log2 Fold Change > 0.5
CLCNKB	protein_coding	2.76812	2.5067e-08			AC004997.1	protein_coding	-1.33843	0.0192396		P-value < 0.05
SLC12A3	protein_coding	2.72004	8.18998e-19			LDB3	protein_coding	-1.30881	0.0391699
KLF9	protein_coding	2.46743	1.38536e-42			SHC3	protein_coding	-1.29858	0.00909615
ACSM2B	protein_coding	2.43158	6.82382e-21			MOGAT2	protein_coding	-1.22982	0.016252
CDYL2	protein_coding	2.23945	5.35872e-08			KIF5A	protein_coding	-1.18691	0.000198671
GPC2	protein_coding	2.19024	7.23378e-48			LDLRAD4	protein_coding	-1.14327	0.00431056
TP53INP2	protein_coding	2.17243	0			LILRB3	protein_coding	-1.12207	0.0094445
SULT1A2	protein_coding	2.13848	2.75706e-42			OTOF	protein_coding	-1.03354	0.000103743
LDLRAD1	protein_coding	2.01962	2.77365e-07			TUBB4A	protein_coding	-0.999952	0.0392163
MAB21L4	protein_coding	2.0034	1.34511e-275			KLRD1	protein_coding	-0.976486	0.0163823
HR	protein_coding	1.90708	9.30443e-06			TMEM191C	protein_coding	-0.868451	0.00285166
SSC4D	protein_coding	1.90268	1.85319e-37			PLCH2	protein_coding	-0.861988	7.88094e-10
ABCG2	protein_coding	1.88421	9.82147e-96			PLIN5	protein_coding	-0.861477	0.00227186
CKMT1A	protein_coding	1.81054	2.01971e-24			MMP1	protein_coding	-0.85165	0.00229706
FP565260.4	protein_coding	1.78245	4.97595e-16			MYT1	protein_coding	-0.830237	0.0115968
CLCNKA	protein_coding	1.73857	0.00195314			SULT1E1	protein_coding	-0.792152	0.00245034
ABCB1	protein_coding	1.68652	2.90377e-129			CELF3	protein_coding	-0.772483	0.0290598
AOC1	protein_coding	1.61002	3.37546e-150			WHRN	protein_coding	-0.758054	0.0254609
CCDC170	protein_coding	1.59289	0.000133684			ZBTB43	protein_coding	-0.751057	6.75142e-11
COL2A1	protein_coding	1.5483	2.46667e-59			B3GALT5	protein_coding	-0.732742	0.00657292
SCNN1A	protein_coding	1.54703	2.15787e-47			UNC5B	protein_coding	-0.728024	8.88575e-38
FGA	protein_coding	1.51184	3.94419e-101			CAPN8	protein_coding	-0.717424	0.00138195
SEMA6B	protein_coding	1.49721	2.52513e-39			ALDH3A1	protein_coding	-0.709945	0.0357952
TRPM6	protein_coding	1.48824	4.86316e-50			SLC28A1	protein_coding	-0.688449	0.00183885
WNT5B	protein_coding	1.47927	0.000383291			MSLN	protein_coding	-0.686934	6.57995e-06
IP6K3	protein_coding	1.46617	0.00097335			TMEM52	protein_coding	-0.685244	7.76236e-12
LPAR1	protein_coding	1.42811	1.47708e-06			ADCY5	protein_coding	-0.684973	0.00760427
EGR2	protein_coding	1.41157	0.00712259			LCN10	protein_coding	-0.652955	1.83483e-06
BLNK	protein_coding	1.4094	0.000105852			IQSEC3	protein_coding	-0.65043	0.0417687
ALS2CL	protein_coding	1.39385	3.63101e-50			CDH16	protein_coding	-0.638312	8.66988e-07
FGB	protein_coding	1.35068	9.72151e-96			WSCD2	protein_coding	-0.633082	0.000105595
SAMD3	protein_coding	1.34936	0.00987488			SFRP5	protein_coding	-0.626652	2.54345e-06
RUNDC3B	protein_coding	1.3459	0.000734229			BSND	protein_coding	-0.618553	0.0328412
HERPUD1	protein_coding	1.34044	1.82386e-153			IGFBP2	protein_coding	-0.606869	1.99779e-14
CKMT1B	protein_coding	1.30009	6.90071e-06			LCN15	protein_coding	-0.606353	0.00040139
SECTM1	protein_coding	1.29874	4.62625e-63			KANK3	protein_coding	-0.604046	0.00786525
PKP2	protein_coding	1.29839	0			TMEM191B	protein_coding	-0.598099	9.46125e-07
FGG	protein_coding	1.28707	3.18121e-28			G0S2	protein_coding	-0.59136	6.74006e-07
DAPK2	protein_coding	1.28358	3.00773e-19			NEURL1	protein_coding	-0.58186	3.36788e-18
SCN4B	protein_coding	1.27268	1.82645e-28			PLCD1	protein_coding	-0.57696	2.014e-05
AC007040.2	protein_coding	1.27259	0.0173673			KLF4	protein_coding	-0.571221	1.86418e-15
SCN2B	protein_coding	1.26833	5.69642e-07			H2AC19	protein_coding	-0.566141	9.7713e-07
PLB1	protein_coding	1.2672	4.1352e-176			MTSS2	protein_coding	-0.565583	8.77008e-09
ACSM2A	protein_coding	1.26616	0.00183885			IGDCC4	protein_coding	-0.561634	4.18288e-06
MST1R	protein_coding	1.19293	0.000468271			RHOV	protein_coding	-0.559057	0.0238277
KLK13	protein_coding	1.19063	0.0106977			C1QL4	protein_coding	-0.558401	0.000189009
LAIR1	protein_coding	1.17713	0.00936864			C8orf82	protein_coding	-0.556622	3.00282e-10
CD14	protein_coding	1.16123	4.74783e-10			CDC42EP5	protein_coding	-0.554452	0.00118599
UBA7	protein_coding	1.14558	0.00398263			SERF1B	protein_coding	-0.553392	0.0261801
DNMT3L	protein_coding	1.14184	0.000207888			CEACAM5	protein_coding	-0.553029	0.0119338
COQ10A	protein_coding	1.13299	1.57328e-60			AC007687.1	protein_coding	-0.552217	0.0293336
DOCK10	protein_coding	1.12347	0.00318089			HOGA1	protein_coding	-0.55212	2.72597e-09
ADGRD2	protein_coding	1.12148	7.07958e-06			GPR153	protein_coding	-0.548918	0.000464837
C17orf78	protein_coding	1.11599	0.00316334			PNMA2	protein_coding	-0.54639	0.00451741
AL136295.1	protein_coding	1.11492	0.0270507			CEACAM6	protein_coding	-0.540432	4.56034e-18
MTUS1	protein_coding	1.11365	1.70827e-104			PAH	protein_coding	-0.53967	0.0343274
TLE6	protein_coding	1.10714	2.1667e-21			NEU4	protein_coding	-0.538051	0.00351763
B4GALNT2	protein_coding	1.10469	2.70204e-251			RFLNA	protein_coding	-0.533444	0.000387872
KITLG	protein_coding	1.09202	1.83182e-97			CDKN1C	protein_coding	-0.531899	7.95163e-07
MLXIPL	protein_coding	1.07368	3.16366e-175			CRIP2	protein_coding	-0.528663	0.00150306
ZACN	protein_coding	1.06537	0.00170506			MTMR11	protein_coding	-0.527575	4.75382e-07
ZNF528	protein_coding	1.04615	0.00229799			RNASE4	protein_coding	-0.520377	0.00514454
FOXO6	protein_coding	1.04317	0.00344446			CDHR2	protein_coding	-0.508977	0.00123076
TP53I3	protein_coding	1.01842	5.07954e-116			NRXN2	protein_coding	-0.505789	0.0329348
GSTA1	protein_coding	1.00698	4.17622e-39			NYNRIN	protein_coding	-0.503145	4.15426e-23
ZNF44	protein_coding	1.00317	3.78498e-27			ADAMTS15	protein_coding	-0.502805	1.64319e-07
KLF13	protein_coding	0.995216	2.51115e-96			GPA33	protein_coding	-0.502187	2.27335e-15
YBX2	protein_coding	0.968607	2.05332e-54
TUBB8B	protein_coding	0.957975	4.44164e-06
KLK4	protein_coding	0.955463	0.00107734
ISG20	protein_coding	0.950892	9.27708e-10
NPTX1	protein_coding	0.939372	0.0115968
EN2	protein_coding	0.934132	0.0276854
FLT3LG	protein_coding	0.926528	0.00027378
INHBB	protein_coding	0.919145	1.00084e-07
OR2I1P	protein_coding	0.91905	0.0146522
TFAP2C	protein_coding	0.918891	8.19408e-39
GSTA2	protein_coding	0.911737	1.43709e-21
FP565260.3	protein_coding	0.90303	3.18197e-20
TMEM236	protein_coding	0.898103	0.00944374
FLYWCH2	protein_coding	0.884066	9.55433e-22
MPV17L	protein_coding	0.879948	3.92786e-15
IRF1	protein_coding	0.862167	0.020457
CCL2	protein_coding	0.853298	2.48796e-08
TNFRSF9	protein_coding	0.852866	0.00351763
TMEM200C	protein_coding	0.849439	0.0430239
STC1	protein_coding	0.844122	1.9792e-16
ZDHHC14	protein_coding	0.83789	0.0180715
CHI3L1	protein_coding	0.837861	0.00243742
TMEM176B	protein_coding	0.836685	1.04313e-05
MGLL	protein_coding	0.834039	8.7395e-52
CDKN1A	protein_coding	0.830921	1.7953e-58
NECTIN1	protein_coding	0.825686	1.1457e-73
PHOSPHO1	protein_coding	0.819919	9.78855e-10
IL13RA1	protein_coding	0.814808	1.01139e-51
IGFBP7	protein_coding	0.814695	3.63238e-30
USP9Y	protein_coding	0.813636	0.0011804
TERT	protein_coding	0.809373	8.62097e-14
TBC1D4	protein_coding	0.807614	5.47463e-14
FAM78A	protein_coding	0.80136	0.0191416
B4GALNT3	protein_coding	0.800686	8.20496e-23
TGFB3	protein_coding	0.799809	0.00964676
MAB21L3	protein_coding	0.795502	9.01021e-06
EFNB2	protein_coding	0.794587	2.10403e-33
CD7	protein_coding	0.790156	3.84635e-05
RASSF4	protein_coding	0.789601	3.08624e-29
ICOSLG	protein_coding	0.78375	6.10839e-41
LRRC31	protein_coding	0.779822	3.29709e-07
ST3GAL6	protein_coding	0.772086	6.5529e-37
SLC29A4	protein_coding	0.769985	9.28561e-74
CLIC5	protein_coding	0.765574	8.21714e-27
TBCEL	protein_coding	0.763866	3.96027e-33
PPARD	protein_coding	0.756522	4.03482e-53
FOXN1	protein_coding	0.752163	0.000134237
PLCXD1	protein_coding	0.751205	3.57413e-46
MT1X	protein_coding	0.745368	4.2879e-09
HILPDA	protein_coding	0.741619	6.7466e-39
OXER1	protein_coding	0.74134	3.37442e-33
INPP5J	protein_coding	0.741302	9.19148e-14
DACT2	protein_coding	0.735812	0.0245842
ADGRV1	protein_coding	0.729771	0.00303143
KCNMA1	protein_coding	0.728877	0.0314663
CEACAM1	protein_coding	0.728847	1.98611e-16
KNG1	protein_coding	0.727603	1.53892e-05
AL441992.2	protein_coding	0.722264	0.0415006
FOS	protein_coding	0.717455	0.0217284
AGXT	protein_coding	0.71731	2.28572e-08
RSC1A1	protein_coding	0.712483	0.00573661
PTH1R	protein_coding	0.710533	7.12663e-14
NFIB	protein_coding	0.703892	1.0387e-05
SEMA6A	protein_coding	0.701896	0.00752074
ACER3	protein_coding	0.700434	1.94524e-25
ABCC1	protein_coding	0.696211	4.01658e-63
SLC37A1	protein_coding	0.690313	7.11027e-19
TP53INP1	protein_coding	0.688747	2.13492e-25
SLC13A2	protein_coding	0.686674	0.0145973
SPTBN2	protein_coding	0.680064	0.0201135
DNAH5	protein_coding	0.678379	0.0196993
SLC29A1	protein_coding	0.677237	3.55253e-74
FAM214A	protein_coding	0.674936	6.85423e-14
GBE1	protein_coding	0.669764	1.25302e-34
TSPAN14	protein_coding	0.667179	3.1589e-84
TCF4	protein_coding	0.667123	0.0294882
NOX5	protein_coding	0.662904	0.0264102
ACHE	protein_coding	0.657304	6.61879e-05
PCSK5	protein_coding	0.653873	1.05001e-20
HIVEP2	protein_coding	0.652668	2.24739e-09
SAT1	protein_coding	0.651803	9.18032e-68
HEG1	protein_coding	0.651002	9.96693e-23
NDNF	protein_coding	0.648488	7.83432e-05
ATP1A1	protein_coding	0.646191	1.61542e-62
CSNK1D	protein_coding	0.645378	1.06265e-68
CD300LF	protein_coding	0.645149	0.012081
STEAP3	protein_coding	0.639331	1.27278e-17
TSPAN7	protein_coding	0.638194	2.09442e-05
SLC17A4	protein_coding	0.635384	2.56417e-10
CLDN7	protein_coding	0.633714	1.31225e-62
SLC6A12	protein_coding	0.630989	2.56417e-10
HAAO	protein_coding	0.63018	5.65964e-49
GJB2	protein_coding	0.628229	0.00229799
HOXB3	protein_coding	0.62749	4.24894e-12
PRSS22	protein_coding	0.623606	7.26523e-15
FAM156A	protein_coding	0.619459	4.92827e-12
DIO1	protein_coding	0.618974	0.010441
GRHL1	protein_coding	0.61393	1.81503e-10
ABTB2	protein_coding	0.610235	5.21775e-10
RFLNB	protein_coding	0.608673	1.0789e-06
PTK2B	protein_coding	0.607592	3.5973e-11
DBP	protein_coding	0.606898	4.0753e-16
SHH	protein_coding	0.605944	0.00351763
NPHS1	protein_coding	0.604153	0.00363637
ALPI	protein_coding	0.603648	4.18537e-48
SLC13A5	protein_coding	0.602463	0.029571
SLC16A3	protein_coding	0.599962	5.21565e-27
DUSP23	protein_coding	0.59957	1.5804e-08
APOA2	protein_coding	0.599454	1.13969e-39
APOL6	protein_coding	0.595188	4.63606e-14
PLCXD2	protein_coding	0.592835	3.66144e-12
RPS6KL1	protein_coding	0.591726	0.0178455
ERAP2	protein_coding	0.58912	6.77263e-15
GAL3ST4	protein_coding	0.587876	0.0427012
TMEM51	protein_coding	0.585065	2.01254e-28
CARD14	protein_coding	0.583989	0.00932201
PARP12	protein_coding	0.582917	1.17965e-09
OLR1	protein_coding	0.57697	0.00442258
TMEM176A	protein_coding	0.576194	0.00644307
ZBED6	protein_coding	0.57547	2.42108e-05
TMCO6	protein_coding	0.575147	8.34276e-17
TIGAR	protein_coding	0.57499	0.0186624
NUAK2	protein_coding	0.573318	5.45699e-12
MOSPD1	protein_coding	0.571785	2.77849e-14
CYP26A1	protein_coding	0.568492	1.01648e-05
TLE2	protein_coding	0.567294	2.9898e-16
TTLL6	protein_coding	0.559502	0.0163286
SERPINB1	protein_coding	0.557947	7.23378e-48
TCIRG1	protein_coding	0.556534	2.10326e-07
TMEM50B	protein_coding	0.553916	7.91848e-10
BCL3	protein_coding	0.550529	1.46915e-15
DENND6A	protein_coding	0.547422	0.00236181
NMI	protein_coding	0.540617	0.0149701
ZNF554	protein_coding	0.539116	9.67593e-05
UBD	protein_coding	0.535967	0.00809123
FOXQ1	protein_coding	0.535856	4.83321e-10
MUC3A	protein_coding	0.535658	9.11502e-11
GATA2	protein_coding	0.535371	3.58534e-09
MCF2L	protein_coding	0.535219	3.49385e-19
UGT1A1	protein_coding	0.533411	2.32849e-14
CD99	protein_coding	0.531602	1.12998e-46
ITGA3	protein_coding	0.524469	1.15971e-12
DUOX2	protein_coding	0.524355	0.0382358
EHBP1	protein_coding	0.524303	2.91616e-16
KDM7A	protein_coding	0.524085	8.60402e-06
TRIB1	protein_coding	0.520984	1.37623e-12
MID1IP1	protein_coding	0.520344	1.20654e-12
ALOX15	protein_coding	0.519637	0.00514454
EML3	protein_coding	0.513567	1.07637e-13
C1QTNF1	protein_coding	0.511016	0.00082293
BMF	protein_coding	0.509491	7.83806e-29
LIMD2	protein_coding	0.509282	0.00320863
GPAT3	protein_coding	0.508862	0.000493271
TOM1L2	protein_coding	0.506332	1.52794e-18
AHSG	protein_coding	0.505309	7.99266e-30
EIF4E3	protein_coding	0.50503	0.00431056
ATP1B1	protein_coding	0.50359	9.59345e-52
DEPDC7	protein_coding	0.501917	1.42845e-25
IL32	protein_coding	0.50142	3.52049e-31

## Sheet: GO UP
Enrichment FDR	nGenes	Pathway Genes	Fold Enrichment	Pathway	URL	Genes
0.0008944	6	31	19.9644	Negative regulation of endothelial cell apoptotic process	http://amigo.geneontology.org/amigo/term/GO:2000352	TERT FGG FGA FGB NDNF GATA2
0.0008944	17	389	4.50781	Response to metal ion	http://amigo.geneontology.org/amigo/term/GO:0010038	AOC1 TIGAR TCIRG1 PTK2B KCNMA1 ALOX15 HAAO ADGRV1 TERT SHH FOS CD14 FGG FGA FGB ZACN MT1X
0.000959526	11	174	6.52093	Biomineral tissue development	http://amigo.geneontology.org/amigo/term/GO:0031214	NECTIN1 TCIRG1 TGFB3 PTK2B DUOX2 AHSG PTH1R ALOX15 ADGRV1 KLK4 PHOSPHO1
0.000959526	11	176	6.44683	Biomineralization	http://amigo.geneontology.org/amigo/term/GO:0110148	NECTIN1 TCIRG1 TGFB3 PTK2B DUOX2 AHSG PTH1R ALOX15 ADGRV1 KLK4 PHOSPHO1
0.000959526	21	632	3.42743	Circulatory system process	http://amigo.geneontology.org/amigo/term/GO:0003013	PKP2 CEACAM1 ABCB1 PCSK5 SLC29A1 KNG1 ABCG2 ATP1B1 SCN2B KCNMA1 STC1 ATP1A1 ERAP2 SLC29A4 FGG FGA FGB OLR1 HEG1 SCN4B ABCC1
0.00202091	7	65	11.1084	Regulation of endothelial cell apoptotic process	http://amigo.geneontology.org/amigo/term/GO:2000351	CCL2 TERT FGG FGA FGB NDNF GATA2
0.00286287	7	70	10.3149	Endothelial cell apoptotic process	http://amigo.geneontology.org/amigo/term/GO:0072577	CCL2 TERT FGG FGA FGB NDNF GATA2
0.00286528	6	47	13.168	Negative regulation of epithelial cell apoptotic process	http://amigo.geneontology.org/amigo/term/GO:1904036	TERT FGG FGA FGB NDNF GATA2
0.00464366	27	1111	2.50678	Negative regulation of multicellular organismal process	http://amigo.geneontology.org/amigo/term/GO:0051241	TMEM176A SERPINB1 BCL3 CEACAM1 SEMA6A TMEM176B KNG1 TGFB3 PTK2B NMI IRF1 AHSG NFIB KCNMA1 APOA2 STC1 INHBB ATP1A1 SHH SEMA6B FGG FGA FGB TRIB1 C1QTNF1 GATA2 UBA7
0.00473683	4	18	22.9221	Porphyrin-containing compound catabolic process	http://amigo.geneontology.org/amigo/term/GO:0006787	ABCG2 UGT1A1 GSTA1 ABCC1
0.00473683	4	18	22.9221	Tetrapyrrole catabolic process	http://amigo.geneontology.org/amigo/term/GO:0033015	ABCG2 UGT1A1 GSTA1 ABCC1
0.00473683	4	18	22.9221	Heme catabolic process	http://amigo.geneontology.org/amigo/term/GO:0042167	ABCG2 UGT1A1 GSTA1 ABCC1
0.00473683	4	18	22.9221	Pigment catabolic process	http://amigo.geneontology.org/amigo/term/GO:0046149	ABCG2 UGT1A1 GSTA1 ABCC1
0.00473683	6	56	11.0517	Negative regulation of blood coagulation	http://amigo.geneontology.org/amigo/term/GO:0030195	CEACAM1 KNG1 FGG FGA FGB C1QTNF1
0.00473683	6	57	10.8578	Negative regulation of hemostasis	http://amigo.geneontology.org/amigo/term/GO:1900047	CEACAM1 KNG1 FGG FGA FGB C1QTNF1
0.00473683	6	60	10.3149	Negative regulation of coagulation	http://amigo.geneontology.org/amigo/term/GO:0050819	CEACAM1 KNG1 FGG FGA FGB C1QTNF1
0.00473683	8	122	6.76389	Bone mineralization	http://amigo.geneontology.org/amigo/term/GO:0030282	TGFB3 PTK2B DUOX2 AHSG PTH1R ALOX15 ADGRV1 PHOSPHO1
0.00473683	9	156	5.95092	Response to glucocorticoid	http://amigo.geneontology.org/amigo/term/GO:0051384	KLF9 CDKN1A APOA2 STC1 IGFBP7 GJB2 FOS AGXT UGT1A1
0.00473683	10	199	5.18338	Female pregnancy	http://amigo.geneontology.org/amigo/term/GO:0007565	ITGA3 PCSK5 TLE6 PPARD CLIC5 TGFB3 STC1 IGFBP7 GJB2 FOS
0.00473683	15	416	3.71933	Ossification	http://amigo.geneontology.org/amigo/term/GO:0001503	TP53INP2 ACHE TCIRG1 TGFB3 PTK2B EGR2 COL2A1 DUOX2 AHSG STC1 PTH1R ALOX15 ADGRV1 SHH PHOSPHO1
0.00473683	37	1847	2.06634	Regulation of cell death	http://amigo.geneontology.org/amigo/term/GO:0010941	DAPK2 KITLG HERPUD1 BCL3 ACER3 TIGAR BMF CCL2 PPARD KNG1 GBE1 STEAP3 TP53I3 TGFB3 PTK2B CDKN1A EFNB2 MCF2L COL2A1 CARD14 KCNMA1 INHBB NUAK2 TERT FOXQ1 SHH EN2 TP53INP1 FOS FGG FGA FGB NDNF GATA2 LPAR1 ZBED6 MPV17L
0.00486167	18	606	3.06384	Regulation of system process	http://amigo.geneontology.org/amigo/term/GO:0044057	PKP2 MGLL PTK2B EGR2 ATP1B1 SCN2B KCNMA1 APOA2 STC1 NPHS1 INHBB ATP1A1 NPTX1 FGG FGA FGB C1QTNF1 SCN4B
0.00498101	3	7	44.2069	Xenobiotic transport across blood-brain barrier	http://amigo.geneontology.org/amigo/term/GO:1990962	ABCB1 ABCG2 ABCC1
0.00498101	6	63	9.82374	Excretion	http://amigo.geneontology.org/amigo/term/GO:0007588	ABCG2 KCNMA1 STC1 NPHS1 CLCNKB CLCNKA
0.00498101	6	63	9.82374	Export across plasma membrane	http://amigo.geneontology.org/amigo/term/GO:0140115	ABCB1 ABCG2 ATP1B1 ATP1A1 SLC29A4 ABCC1
0.00498101	11	249	4.5568	Sodium ion transport	http://amigo.geneontology.org/amigo/term/GO:0006814	SLC13A2 PKP2 SLC12A3 SLC6A12 SCNN1A SLC13A5 ATP1B1 SLC17A4 SCN2B ATP1A1 SCN4B
0.00502088	7	94	7.68133	Homotypic cell-cell adhesion	http://amigo.geneontology.org/amigo/term/GO:0034109	CD99 PKP2 CEACAM1 FGG FGA FGB C1QTNF1
0.00502088	34	1684	2.08259	Regulation of programmed cell death	http://amigo.geneontology.org/amigo/term/GO:0043067	DAPK2 KITLG HERPUD1 BCL3 ACER3 TIGAR BMF CCL2 PPARD KNG1 GBE1 STEAP3 TP53I3 TGFB3 PTK2B CDKN1A MCF2L COL2A1 CARD14 KCNMA1 INHBB NUAK2 TERT FOXQ1 SHH EN2 TP53INP1 FGG FGA FGB NDNF GATA2 LPAR1 MPV17L
0.00647141	8	135	6.11255	Response to xenobiotic stimulus	http://amigo.geneontology.org/amigo/term/GO:0009410	AOC1 ACSM2B TIGAR CYP26A1 SULT1A2 UGT1A1 GSTA1 GSTA2
0.00647141	9	175	5.30482	Response to corticosteroid	http://amigo.geneontology.org/amigo/term/GO:0031960	KLF9 CDKN1A APOA2 STC1 IGFBP7 GJB2 FOS AGXT UGT1A1
0.00647141	11	264	4.29789	Vascular process in circulatory system	http://amigo.geneontology.org/amigo/term/GO:0003018	CEACAM1 ABCB1 SLC29A1 KNG1 ABCG2 KCNMA1 SLC29A4 FGG FGA FGB ABCC1
0.00647141	11	264	4.29789	Response to toxic substance	http://amigo.geneontology.org/amigo/term/GO:0009636	ABCB1 ABCG2 TRPM6 CDKN1A DUOX2 SCN2B TP53INP1 ABTB2 FOS MT1X GSTA1
0.00647141	33	1639	2.07683	Regulation of apoptotic process	http://amigo.geneontology.org/amigo/term/GO:0042981	DAPK2 KITLG HERPUD1 BCL3 TIGAR BMF CCL2 PPARD KNG1 GBE1 STEAP3 TP53I3 TGFB3 PTK2B CDKN1A MCF2L COL2A1 CARD14 KCNMA1 INHBB NUAK2 TERT FOXQ1 SHH EN2 TP53INP1 FGG FGA FGB NDNF GATA2 LPAR1 MPV17L
0.00647141	33	1646	2.068	Biological adhesion	http://amigo.geneontology.org/amigo/term/GO:0022610	CD99 ITGA3 IL32 KITLG PKP2 CEACAM1 ACHE SEMA6A CCL2 NECTIN1 PPARD KNG1 PTK2B EFNB2 IRF1 ATP1B1 ICOSLG NPHS1 ALOX15 INHBB IGFBP7 ADGRV1 DACT2 SHH B4GALNT2 FGG FGA FGB NDNF OLR1 C1QTNF1 DENND6A CLDN7
0.00657233	17	584	3.00263	Response to inorganic substance	http://amigo.geneontology.org/amigo/term/GO:0010035	AOC1 TIGAR TCIRG1 PTK2B KCNMA1 ALOX15 HAAO ADGRV1 TERT SHH FOS CD14 FGG FGA FGB ZACN MT1X
0.00699914	6	71	8.71684	Regulation of blood coagulation	http://amigo.geneontology.org/amigo/term/GO:0030193	CEACAM1 KNG1 FGG FGA FGB C1QTNF1
0.00749627	3	9	34.3831	Nucleoside transport	http://amigo.geneontology.org/amigo/term/GO:0015858	SLC29A1 SLC29A4 RSC1A1
0.00775556	6	73	8.47803	Regulation of hemostasis	http://amigo.geneontology.org/amigo/term/GO:1900046	CEACAM1 KNG1 FGG FGA FGB C1QTNF1
0.00778067	7	106	6.81175	Regulation of epithelial cell apoptotic process	http://amigo.geneontology.org/amigo/term/GO:1904035	CCL2 TERT FGG FGA FGB NDNF GATA2
0.00780879	10	228	4.52409	Multi-multicellular organism process	http://amigo.geneontology.org/amigo/term/GO:0044706	ITGA3 PCSK5 TLE6 PPARD CLIC5 TGFB3 STC1 IGFBP7 GJB2 FOS
0.00839689	6	76	8.14337	Regulation of coagulation	http://amigo.geneontology.org/amigo/term/GO:0050818	CEACAM1 KNG1 FGG FGA FGB C1QTNF1
0.00847907	3	10	30.9448	Marginal zone B cell differentiation	http://amigo.geneontology.org/amigo/term/GO:0002315	BCL3 PTK2B DOCK10
0.00847907	3	10	30.9448	Desmosome organization	http://amigo.geneontology.org/amigo/term/GO:0002934	PKP2 NECTIN1 GRHL1
0.00847907	8	149	5.53822	Negative regulation of neuron apoptotic process	http://amigo.geneontology.org/amigo/term/GO:0043524	CCL2 GBE1 TGFB3 PTK2B TERT FOXQ1 EN2 NDNF
0.00847907	31	1555	2.05635	Lipid metabolic process	http://amigo.geneontology.org/amigo/term/GO:0006629	MLXIPL ST3GAL6 ACSM2B MGLL ACER3 CEACAM1 ACHE CYP26A1 PPARD PTK2B GPAT3 APOA2 IP6K3 ALOX15 ALPI ATP1A1 IGFBP7 PLB1 SHH MID1IP1 B4GALNT2 PHOSPHO1 PLCXD1 ACSM2A INPP5J GAL3ST4 SULT1A2 GPC2 PLCXD2 UGT1A1 GSTA1
0.00913017	23	1001	2.37006	Negative regulation of programmed cell death	http://amigo.geneontology.org/amigo/term/GO:0043069	KITLG HERPUD1 BCL3 TIGAR CCL2 PPARD GBE1 TGFB3 PTK2B CDKN1A COL2A1 CARD14 NUAK2 TERT FOXQ1 SHH EN2 FGG FGA FGB NDNF GATA2 MPV17L
0.00913017	32	1639	2.0139	Cell adhesion	http://amigo.geneontology.org/amigo/term/GO:0007155	CD99 ITGA3 IL32 KITLG PKP2 CEACAM1 ACHE SEMA6A CCL2 NECTIN1 PPARD KNG1 PTK2B EFNB2 IRF1 ATP1B1 ICOSLG NPHS1 ALOX15 IGFBP7 ADGRV1 DACT2 SHH B4GALNT2 FGG FGA FGB NDNF OLR1 C1QTNF1 DENND6A CLDN7
0.00990373	4	28	14.7356	Protein activation cascade	http://amigo.geneontology.org/amigo/term/GO:0072376	KNG1 FGG FGA FGB
0.00990373	4	28	14.7356	Blood coagulation, fibrin clot formation	http://amigo.geneontology.org/amigo/term/GO:0072378	KNG1 FGG FGA FGB
0.00990373	7	115	6.27865	Negative regulation of leukocyte differentiation	http://amigo.geneontology.org/amigo/term/GO:1902106	TMEM176A CEACAM1 TMEM176B IRF1 SHH TRIB1 GATA2
0.00990373	7	117	6.17133	Xenobiotic metabolic process	http://amigo.geneontology.org/amigo/term/GO:0006805	AOC1 ACSM2B CYP26A1 SULT1A2 UGT1A1 GSTA1 GSTA2
0.00990373	7	117	6.17133	Negative regulation of hemopoiesis	http://amigo.geneontology.org/amigo/term/GO:1903707	TMEM176A CEACAM1 TMEM176B IRF1 SHH TRIB1 GATA2
0.00990373	8	155	5.32384	Response to calcium ion	http://amigo.geneontology.org/amigo/term/GO:0051592	PTK2B KCNMA1 ALOX15 ADGRV1 FOS FGG FGA FGB
0.00990373	18	690	2.69085	Metal ion homeostasis	http://amigo.geneontology.org/amigo/term/GO:0055065	HERPUD1 SLC12A3 TCIRG1 SCNN1A KNG1 STEAP3 ABCG2 PTK2B ATP1B1 KCNMA1 STC1 PTH1R ATP1A1 C1QTNF1 GATA2 MT1X LPAR1 NOX5
0.0108256	24	1092	2.26702	Regulation of cellular component movement	http://amigo.geneontology.org/amigo/term/GO:0051270	CD99 ITGA3 DAPK2 KITLG PKP2 CEACAM1 SEMA6A CCL2 WNT5B PPARD PTK2B MTUS1 DOCK10 DUOX2 STC1 ATP1A1 TERT SHH TP53INP1 SEMA6B TTLL6 TRIB1 GATA2 LPAR1
0.0109368	24	1094	2.26287	Tube development	http://amigo.geneontology.org/amigo/term/GO:0035295	ITGA3 TIGAR CEACAM1 SEMA6A PCSK5 CCL2 FOXN1 TGFB3 HOXB3 PTK2B CDKN1A EFNB2 SAT1 CHI3L1 COL2A1 NFIB TERT DACT2 SHH GJB2 NDNF HEG1 GATA2 NOX5
0.0110995	8	160	5.15747	Hindbrain development	http://amigo.geneontology.org/amigo/term/GO:0030902	HOXB3 EGR2 NFIB SHH EN2 SPTBN2 GATA2 LPAR1
0.0114489	3	12	25.7873	Negative regulation of platelet aggregation	http://amigo.geneontology.org/amigo/term/GO:0090331	CEACAM1 FGG C1QTNF1
0.0114489	16	581	2.8406	Regulation of hormone levels	http://amigo.geneontology.org/amigo/term/GO:0010817	CYP26A1 PCSK5 TCIRG1 PPARD DUOX2 INHBB ATP1A1 PLB1 SHH FGG FGA FGB C1QTNF1 DIO1 UGT1A1 ZBED6
0.0116196	16	583	2.83086	Wound healing	http://amigo.geneontology.org/amigo/term/GO:0042060	CEACAM1 WNT5B PPARD KNG1 TGFB3 CDKN1A IRF1 DUOX2 ALOX15 SHH FGG FGA FGB NDNF C1QTNF1 GATA2
0.0120192	6	87	7.11375	Negative regulation of wound healing	http://amigo.geneontology.org/amigo/term/GO:0061045	CEACAM1 KNG1 FGG FGA FGB C1QTNF1
0.0124894	7	125	5.77636	Cellular response to xenobiotic stimulus	http://amigo.geneontology.org/amigo/term/GO:0071466	AOC1 ACSM2B CYP26A1 SULT1A2 UGT1A1 GSTA1 GSTA2
0.0124894	22	978	2.32033	Negative regulation of apoptotic process	http://amigo.geneontology.org/amigo/term/GO:0043066	KITLG HERPUD1 BCL3 CCL2 PPARD GBE1 TGFB3 PTK2B CDKN1A COL2A1 CARD14 NUAK2 TERT FOXQ1 SHH EN2 FGG FGA FGB NDNF GATA2 MPV17L
0.0124894	22	979	2.31796	Cellular homeostasis	http://amigo.geneontology.org/amigo/term/GO:0019725	MLXIPL HERPUD1 SLC12A3 CCL2 TCIRG1 PPARD SLC29A1 KNG1 ABCG2 PTK2B ATP1B1 KCNMA1 STC1 PTH1R HAAO ATP1A1 C1QTNF1 GATA2 MT1X LPAR1 NOX5 ZBED6
0.0124894	24	1115	2.22025	Negative regulation of cell death	http://amigo.geneontology.org/amigo/term/GO:0060548	KITLG HERPUD1 BCL3 TIGAR CCL2 PPARD GBE1 TGFB3 PTK2B CDKN1A COL2A1 CARD14 NUAK2 TERT FOXQ1 SHH EN2 FGG FGA FGB NDNF GATA2 ZBED6 MPV17L
0.0124894	30	1545	2.0029	Export from cell	http://amigo.geneontology.org/amigo/term/GO:0140352	AOC1 SERPINB1 CEACAM1 ABCB1 ACHE PCSK5 TSPAN14 TCIRG1 PPARD KNG1 STEAP3 ABCG2 TGFB3 CHI3L1 ATP1B1 AHSG INHBB ATP1A1 SLC29A4 CD14 FGG FGA FGB OLR1 C1QTNF1 GATA2 RSC1A1 ZBED6 LAIR1 ABCC1
0.0129299	7	127	5.6854	Positive regulation of cell-substrate adhesion	http://amigo.geneontology.org/amigo/term/GO:0010811	ITGA3 PTK2B ALOX15 FGG FGA FGB NDNF
0.0129299	13	419	3.20034	Response to oxygen levels	http://amigo.geneontology.org/amigo/term/GO:0070482	TIGAR PPARD SLC29A1 TGFB3 PTK2B CDKN1A HILPDA ATP1B1 KCNMA1 STC1 TERT NDNF LPAR1
0.0129299	26	1264	2.12174	Chemical homeostasis	http://amigo.geneontology.org/amigo/term/GO:0048878	MLXIPL HERPUD1 SLC12A3 TCIRG1 SCNN1A PPARD SLC29A1 KNG1 STEAP3 ABCG2 PTK2B GRHL1 ATP1B1 SCN2B KCNMA1 APOA2 STC1 PTH1R ATP1A1 C1QTNF1 GATA2 ACSM2A MT1X LPAR1 NOX5 ZBED6
0.0139416	7	129	5.59725	Epithelial cell apoptotic process	http://amigo.geneontology.org/amigo/term/GO:1904019	CCL2 TERT FGG FGA FGB NDNF GATA2
0.0140508	2	3	68.7662	Cellular response to interleukin-13	http://amigo.geneontology.org/amigo/term/GO:0035963	ALOX15 CD300LF
0.0140508	4	33	12.5029	Positive regulation of heterotypic cell-cell adhesion	http://amigo.geneontology.org/amigo/term/GO:0034116	ALOX15 FGG FGA FGB
0.0140508	4	33	12.5029	Potassium ion homeostasis	http://amigo.geneontology.org/amigo/term/GO:0055075	SLC12A3 ATP1B1 KCNMA1 ATP1A1
0.0146507	15	545	2.83897	Blood circulation	http://amigo.geneontology.org/amigo/term/GO:0008015	PKP2 CEACAM1 PCSK5 KNG1 ATP1B1 SCN2B KCNMA1 STC1 ATP1A1 ERAP2 FGG FGA FGB OLR1 SCN4B
0.014678	3	14	22.1034	Negative regulation of homotypic cell-cell adhesion	http://amigo.geneontology.org/amigo/term/GO:0034111	CEACAM1 FGG C1QTNF1
0.016031	17	675	2.59783	Monocarboxylic acid metabolic process	http://amigo.geneontology.org/amigo/term/GO:0032787	MLXIPL ACSM2B MGLL TIGAR CEACAM1 CYP26A1 PPARD SLC16A3 ALOX15 HAAO MID1IP1 AGXT ACSM2A CKMT1A CKMT1B UGT1A1 GSTA1
0.016312	8	177	4.66212	Sodium ion transmembrane transport	http://amigo.geneontology.org/amigo/term/GO:0035725	SLC12A3 SLC6A12 SCNN1A ATP1B1 SLC17A4 SCN2B ATP1A1 SCN4B
0.0163655	16	615	2.68356	Leukocyte differentiation	http://amigo.geneontology.org/amigo/term/GO:0002521	TMEM176A KITLG BCL3 CEACAM1 BLNK TMEM176B FOXN1 TCIRG1 PTK2B CDKN1A IRF1 DOCK10 SHH FOS TRIB1 GATA2
0.0166324	22	1013	2.24016	Positive regulation of transport	http://amigo.geneontology.org/amigo/term/GO:0051050	PKP2 ABCB1 ACHE CCL2 PPARD TGFB3 ATP1B1 AHSG KCNMA1 APOA2 STC1 INHBB TERT SHH CD14 FGG FGA FGB C1QTNF1 SCN4B GATA2 CD300LF
0.016721	11	327	3.46985	Organic acid transport	http://amigo.geneontology.org/amigo/term/GO:0015849	SLC13A2 CEACAM1 ABCB1 SLC6A12 PPARD ABCG2 SLC13A5 SLC16A3 SLC29A4 MID1IP1 ABCC1
0.0167338	3	15	20.6299	Cellular potassium ion homeostasis	http://amigo.geneontology.org/amigo/term/GO:0030007	ATP1B1 KCNMA1 ATP1A1
0.0172793	5	64	8.05854	Regulation of pri-miRNA transcription by RNA polymerase II	http://amigo.geneontology.org/amigo/term/GO:1902893	PPARD NFIB TERT FOS GATA2
0.0183622	5	65	7.93456	Pri-miRNA transcription by RNA polymerase II	http://amigo.geneontology.org/amigo/term/GO:0061614	PPARD NFIB TERT FOS GATA2
0.0186267	4	37	11.1513	Cell communication by electrical coupling	http://amigo.geneontology.org/amigo/term/GO:0010644	PKP2 ATP1B1 ATP1A1 GJB2
0.0186267	7	140	5.15747	Regulation of wound healing	http://amigo.geneontology.org/amigo/term/GO:0061041	CEACAM1 KNG1 DUOX2 FGG FGA FGB C1QTNF1
0.019655	6	103	6.0087	Negative regulation of response to wounding	http://amigo.geneontology.org/amigo/term/GO:1903035	CEACAM1 KNG1 FGG FGA FGB C1QTNF1
0.019655	9	234	3.96728	Negative regulation of neuron death	http://amigo.geneontology.org/amigo/term/GO:1901215	TIGAR CCL2 GBE1 TGFB3 PTK2B TERT FOXQ1 EN2 NDNF
0.019655	15	573	2.70024	Anion transport	http://amigo.geneontology.org/amigo/term/GO:0006820	SLC13A2 SLC12A3 CEACAM1 ABCB1 SLC6A12 CLIC5 ABCG2 SLC13A5 SLC16A3 SLC17A4 STC1 SLC37A1 CLCNKB CLCNKA ABCC1
0.019655	24	1178	2.10151	Cellular lipid metabolic process	http://amigo.geneontology.org/amigo/term/GO:0044255	MLXIPL ST3GAL6 ACSM2B MGLL ACER3 CEACAM1 ACHE CYP26A1 PPARD GPAT3 APOA2 IP6K3 ALOX15 ALPI PLB1 MID1IP1 B4GALNT2 PHOSPHO1 ACSM2A INPP5J GAL3ST4 GPC2 UGT1A1 GSTA1
0.019655	25	1251	2.06134	Ion transmembrane transport	http://amigo.geneontology.org/amigo/term/GO:0034220	SLC13A2 SLC12A3 ABCB1 CCL2 TCIRG1 SLC6A12 SCNN1A CLIC5 TRPM6 PTK2B SLC13A5 SLC16A3 ATP1B1 SLC17A4 SCN2B KCNMA1 SLC37A1 ATP1A1 SLC29A4 SCN4B CLCNKB CLCNKA ZACN NOX5 ABCC1
0.0208379	2	4	51.5747	Response to interleukin-13	http://amigo.geneontology.org/amigo/term/GO:0035962	ALOX15 CD300LF
0.0208379	3	17	18.2028	Osteoblast development	http://amigo.geneontology.org/amigo/term/GO:0002076	ACHE PTH1R SHH
0.0208379	19	838	2.33871	Lipid biosynthetic process	http://amigo.geneontology.org/amigo/term/GO:0008610	MLXIPL ACSM2B MGLL ACER3 CEACAM1 ACHE PPARD GPAT3 APOA2 IP6K3 ALOX15 ALPI ATP1A1 IGFBP7 MID1IP1 PHOSPHO1 ACSM2A INPP5J GAL3ST4
0.0208485	19	839	2.33592	Ion homeostasis	http://amigo.geneontology.org/amigo/term/GO:0050801	HERPUD1 SLC12A3 TCIRG1 SCNN1A KNG1 STEAP3 ABCG2 PTK2B ATP1B1 SCN2B KCNMA1 STC1 PTH1R ATP1A1 C1QTNF1 GATA2 MT1X LPAR1 NOX5
0.0216838	5	70	7.36781	Platelet aggregation	http://amigo.geneontology.org/amigo/term/GO:0070527	CEACAM1 FGG FGA FGB C1QTNF1
0.0216838	5	70	7.36781	Cardiac muscle cell contraction	http://amigo.geneontology.org/amigo/term/GO:0086003	PKP2 SCN2B STC1 ATP1A1 SCN4B
0.0224861	12	405	3.05628	Response to steroid hormone	http://amigo.geneontology.org/amigo/term/GO:0048545	PPARD KLF9 TGFB3 CDKN1A APOA2 STC1 ATP1A1 IGFBP7 GJB2 FOS AGXT UGT1A1
0.0224861	18	781	2.37732	Cation homeostasis	http://amigo.geneontology.org/amigo/term/GO:0055080	HERPUD1 SLC12A3 TCIRG1 SCNN1A KNG1 STEAP3 ABCG2 PTK2B ATP1B1 KCNMA1 STC1 PTH1R ATP1A1 C1QTNF1 GATA2 MT1X LPAR1 NOX5
0.0224861	22	1056	2.14894	Regulation of locomotion	http://amigo.geneontology.org/amigo/term/GO:0040012	CD99 ITGA3 DAPK2 KITLG CEACAM1 SEMA6A CCL2 WNT5B PPARD PTK2B EFNB2 MTUS1 DOCK10 DUOX2 STC1 TERT SHH TP53INP1 SEMA6B TRIB1 GATA2 LPAR1
0.0229104	4	41	10.0633	Xenobiotic transport	http://amigo.geneontology.org/amigo/term/GO:0042908	ABCB1 ABCG2 SLC29A4 ABCC1
0.022966	14	527	2.74021	Skeletal system development	http://amigo.geneontology.org/amigo/term/GO:0001501	COL9A2 PCSK5 WNT5B TGFB3 HOXB3 CHI3L1 COL2A1 AHSG NFIB STC1 PTH1R SHH PHOSPHO1 RFLNB
0.022966	17	718	2.44225	Response to wounding	http://amigo.geneontology.org/amigo/term/GO:0009611	CEACAM1 WNT5B PPARD KNG1 TGFB3 CDKN1A IRF1 DUOX2 ALOX15 INHBB SHH FGG FGA FGB NDNF C1QTNF1 GATA2
0.0235214	16	655	2.51968	Apoptotic signaling pathway	http://amigo.geneontology.org/amigo/term/GO:0097190	DAPK2 KITLG HERPUD1 BCL3 BMF PPARD CDKN1A COL2A1 INHBB TERT SHH CD14 FGG FGA FGB MPV17L
0.0239196	4	42	9.82374	Granulocyte differentiation	http://amigo.geneontology.org/amigo/term/GO:0030851	CEACAM1 CDKN1A TRIB1 GATA2
0.0239196	4	42	9.82374	Regulation of heterotypic cell-cell adhesion	http://amigo.geneontology.org/amigo/term/GO:0034114	ALOX15 FGG FGA FGB
0.0244189	21	998	2.17048	Response to hormone	http://amigo.geneontology.org/amigo/term/GO:0009725	ITGA3 CEACAM1 TCIRG1 PPARD KLF9 TGFB3 PTK2B EGR2 CDKN1A TBC1D4 AHSG APOA2 STC1 INHBB ATP1A1 IGFBP7 GJB2 FOS FGB AGXT UGT1A1
0.024536	5	74	6.96955	Cardiac muscle cell action potential	http://amigo.geneontology.org/amigo/term/GO:0086001	PKP2 ATP1B1 SCN2B ATP1A1 SCN4B
0.024536	11	357	3.17827	Regulation of neuron death	http://amigo.geneontology.org/amigo/term/GO:1901214	TIGAR CCL2 GBE1 TGFB3 PTK2B EFNB2 TERT FOXQ1 EN2 FOS NDNF
0.024536	18	793	2.34135	Inorganic ion homeostasis	http://amigo.geneontology.org/amigo/term/GO:0098771	HERPUD1 SLC12A3 TCIRG1 SCNN1A KNG1 STEAP3 ABCG2 PTK2B ATP1B1 KCNMA1 STC1 PTH1R ATP1A1 C1QTNF1 GATA2 MT1X LPAR1 NOX5
0.0246144	3	19	16.2867	Negative regulation of platelet activation	http://amigo.geneontology.org/amigo/term/GO:0010544	CEACAM1 FGG C1QTNF1
0.0256919	2	5	41.2597	Phosphagen metabolic process	http://amigo.geneontology.org/amigo/term/GO:0006599	CKMT1A CKMT1B
0.0256919	2	5	41.2597	Phosphocreatine metabolic process	http://amigo.geneontology.org/amigo/term/GO:0006603	CKMT1A CKMT1B
0.0256919	2	5	41.2597	Eosinophil differentiation	http://amigo.geneontology.org/amigo/term/GO:0030222	TRIB1 GATA2
0.0256919	2	5	41.2597	Regulation of MyD88-dependent toll-like receptor signaling pathway	http://amigo.geneontology.org/amigo/term/GO:0034124	IRF1 CD300LF
0.0256919	2	5	41.2597	Phosphagen biosynthetic process	http://amigo.geneontology.org/amigo/term/GO:0042396	CKMT1A CKMT1B
0.0256919	2	5	41.2597	Phosphocreatine biosynthetic process	http://amigo.geneontology.org/amigo/term/GO:0046314	CKMT1A CKMT1B
0.0256919	2	5	41.2597	Maintenance of animal organ identity	http://amigo.geneontology.org/amigo/term/GO:0048496	PKP2 ADGRV1
0.0256919	2	5	41.2597	Response to cortisol	http://amigo.geneontology.org/amigo/term/GO:0051414	KLF9 IGFBP7
0.0256919	2	5	41.2597	Tube lumen cavitation	http://amigo.geneontology.org/amigo/term/GO:0060605	NFIB SHH
0.0256919	2	5	41.2597	Salivary gland cavitation	http://amigo.geneontology.org/amigo/term/GO:0060662	NFIB SHH
0.0256919	2	5	41.2597	Mesenchymal cell proliferation involved in lung development	http://amigo.geneontology.org/amigo/term/GO:0060916	NFIB SHH
0.0256919	5	77	6.69801	Nerve development	http://amigo.geneontology.org/amigo/term/GO:0021675	TCIRG1 HOXB3 EGR2 NPTX1 LPAR1
0.0256919	6	115	5.3817	Regulation of phagocytosis	http://amigo.geneontology.org/amigo/term/GO:0050764	CCL2 AHSG APOA2 ALOX15 GATA2 CD300LF
0.0256919	7	157	4.59901	Organic acid transmembrane transport	http://amigo.geneontology.org/amigo/term/GO:1903825	SLC13A2 ABCB1 SLC13A5 SLC16A3 SLC29A4 MID1IP1 ABCC1
0.0256919	8	202	4.08512	Cartilage development	http://amigo.geneontology.org/amigo/term/GO:0051216	WNT5B HOXB3 CHI3L1 COL2A1 NFIB STC1 PTH1R RFLNB
0.0256919	21	1010	2.14469	Regulation of cell motility	http://amigo.geneontology.org/amigo/term/GO:2000145	CD99 ITGA3 DAPK2 KITLG CEACAM1 SEMA6A CCL2 WNT5B PPARD PTK2B MTUS1 DOCK10 DUOX2 STC1 TERT SHH TP53INP1 SEMA6B TRIB1 GATA2 LPAR1
0.0261308	20	946	2.18075	Regulation of cell migration	http://amigo.geneontology.org/amigo/term/GO:0030334	CD99 ITGA3 DAPK2 KITLG CEACAM1 SEMA6A CCL2 WNT5B PPARD PTK2B MTUS1 DOCK10 STC1 TERT SHH TP53INP1 SEMA6B TRIB1 GATA2 LPAR1
0.0275564	19	882	2.22204	Cellular chemical homeostasis	http://amigo.geneontology.org/amigo/term/GO:0055082	MLXIPL HERPUD1 TCIRG1 PPARD SLC29A1 KNG1 ABCG2 PTK2B ATP1B1 KCNMA1 STC1 PTH1R ATP1A1 C1QTNF1 GATA2 MT1X LPAR1 NOX5 ZBED6
0.0278288	5	79	6.52844	Heterotypic cell-cell adhesion	http://amigo.geneontology.org/amigo/term/GO:0034113	PKP2 ALOX15 FGG FGA FGB
0.0279855	3	21	14.7356	Regulation of platelet aggregation	http://amigo.geneontology.org/amigo/term/GO:0090330	CEACAM1 FGG C1QTNF1
0.0279855	15	616	2.51175	Cellular metal ion homeostasis	http://amigo.geneontology.org/amigo/term/GO:0006875	HERPUD1 TCIRG1 KNG1 ABCG2 PTK2B ATP1B1 KCNMA1 STC1 PTH1R ATP1A1 C1QTNF1 GATA2 MT1X LPAR1 NOX5
0.0288438	5	80	6.44683	Regulation of bone mineralization	http://amigo.geneontology.org/amigo/term/GO:0030500	TGFB3 PTK2B AHSG ADGRV1 PHOSPHO1
0.0292501	9	263	3.52982	Connective tissue development	http://amigo.geneontology.org/amigo/term/GO:0061448	WNT5B PPARD HOXB3 CHI3L1 COL2A1 NFIB STC1 PTH1R RFLNB
0.0303138	11	376	3.01767	Response to hypoxia	http://amigo.geneontology.org/amigo/term/GO:0001666	TIGAR PPARD SLC29A1 TGFB3 PTK2B HILPDA ATP1B1 KCNMA1 STC1 TERT NDNF
0.030437	10	320	3.22342	Regulation of leukocyte differentiation	http://amigo.geneontology.org/amigo/term/GO:1902105	TMEM176A KITLG CEACAM1 TMEM176B FOXN1 IRF1 SHH FOS TRIB1 GATA2
0.0312975	6	122	5.07292	Regulation of ossification	http://amigo.geneontology.org/amigo/term/GO:0030278	TGFB3 PTK2B EGR2 AHSG ADGRV1 PHOSPHO1
0.0342872	2	6	34.3831	Induction of bacterial agglutination	http://amigo.geneontology.org/amigo/term/GO:0043152	FGA FGB
0.0342872	2	6	34.3831	Sphingolipid translocation	http://amigo.geneontology.org/amigo/term/GO:0099039	ABCB1 ABCC1
0.0343512	3	23	13.4543	Embryonic hemopoiesis	http://amigo.geneontology.org/amigo/term/GO:0035162	KITLG FLT3LG GATA2
0.034521	15	635	2.4366	Blood vessel morphogenesis	http://amigo.geneontology.org/amigo/term/GO:0048514	CEACAM1 SEMA6A CCL2 FOXN1 HOXB3 PTK2B EFNB2 SAT1 CHI3L1 TERT SHH NDNF HEG1 GATA2 NOX5
0.034521	17	769	2.28028	Negative regulation of cell population proliferation	http://amigo.geneontology.org/amigo/term/GO:0008285	TNFRSF9 CEACAM1 CCL2 PPARD KLF9 TGFB3 PTK2B NMI CDKN1A IRF1 NFIB PTH1R IGFBP7 SHH TP53INP1 TRIB1 GATA2
0.034521	18	837	2.21826	Regulation of cell adhesion	http://amigo.geneontology.org/amigo/term/GO:0030155	ITGA3 CEACAM1 SEMA6A CCL2 KNG1 PTK2B IRF1 ICOSLG ALOX15 DACT2 SHH B4GALNT2 FGG FGA FGB NDNF C1QTNF1 DENND6A
0.0347359	5	85	6.06761	Positive regulation of phagocytosis	http://amigo.geneontology.org/amigo/term/GO:0050766	CCL2 AHSG APOA2 GATA2 CD300LF
0.0350454	6	126	4.91187	Retinoid metabolic process	http://amigo.geneontology.org/amigo/term/GO:0001523	CYP26A1 PPARD APOA2 PLB1 GPC2 UGT1A1
0.0350454	8	221	3.73391	Regulation of neuron apoptotic process	http://amigo.geneontology.org/amigo/term/GO:0043523	CCL2 GBE1 TGFB3 PTK2B TERT FOXQ1 EN2 NDNF
0.0350454	22	1127	2.01356	Circulatory system development	http://amigo.geneontology.org/amigo/term/GO:0072359	ITGA3 DNAH5 PKP2 CEACAM1 SEMA6A PCSK5 CCL2 FOXN1 PPARD HOXB3 PTK2B CDKN1A EFNB2 SAT1 CHI3L1 COL2A1 TERT SHH NDNF HEG1 GATA2 NOX5
0.035087	7	172	4.19794	Regulation of response to wounding	http://amigo.geneontology.org/amigo/term/GO:1903034	CEACAM1 KNG1 DUOX2 FGG FGA FGB C1QTNF1
0.0352257	4	51	8.09014	Heme metabolic process	http://amigo.geneontology.org/amigo/term/GO:0042168	ABCG2 UGT1A1 GSTA1 ABCC1
0.0352257	20	984	2.09653	Metal ion transport	http://amigo.geneontology.org/amigo/term/GO:0030001	SLC13A2 PKP2 SLC12A3 CCL2 NECTIN1 TCIRG1 SLC6A12 SCNN1A STEAP3 TRPM6 PTK2B SLC13A5 ATP1B1 SLC17A4 SCN2B KCNMA1 STC1 ATP1A1 SCN4B NOX5
0.0353976	7	173	4.17367	Fatty acid biosynthetic process	http://amigo.geneontology.org/amigo/term/GO:0006633	MLXIPL ACSM2B MGLL CEACAM1 ALOX15 MID1IP1 ACSM2A
0.0353976	11	389	2.91682	Protein secretion	http://amigo.geneontology.org/amigo/term/GO:0009306	ACHE PCSK5 TCIRG1 PPARD STEAP3 TGFB3 INHBB FGG FGA FGB ZBED6
0.035633	4	52	7.93456	Embryo implantation	http://amigo.geneontology.org/amigo/term/GO:0007566	PCSK5 PPARD STC1 IGFBP7
0.035633	4	52	7.93456	Cranial nerve development	http://amigo.geneontology.org/amigo/term/GO:0021545	TCIRG1 HOXB3 EGR2 LPAR1
0.035633	4	52	7.93456	Cardiac muscle cell action potential involved in contraction	http://amigo.geneontology.org/amigo/term/GO:0086002	PKP2 SCN2B ATP1A1 SCN4B
0.035633	7	174	4.14969	Toll-like receptor signaling pathway	http://amigo.geneontology.org/amigo/term/GO:0002224	NMI IRF1 CD14 FGG FGA FGB CD300LF
0.035633	11	390	2.90934	Establishment of protein localization to extracellular region	http://amigo.geneontology.org/amigo/term/GO:0035592	ACHE PCSK5 TCIRG1 PPARD STEAP3 TGFB3 INHBB FGG FGA FGB ZBED6
0.035633	11	391	2.9019	Response to decreased oxygen levels	http://amigo.geneontology.org/amigo/term/GO:0036293	TIGAR PPARD SLC29A1 TGFB3 PTK2B HILPDA ATP1B1 KCNMA1 STC1 TERT NDNF
0.035633	15	643	2.40628	Negative regulation of immune system process	http://amigo.geneontology.org/amigo/term/GO:0002683	TMEM176A KITLG CEACAM1 TMEM176B CCL2 TGFB3 NMI IRF1 APOA2 PTH1R ALOX15 SHH TRIB1 GATA2 CD300LF
0.0378746	3	25	12.3779	Plasminogen activation	http://amigo.geneontology.org/amigo/term/GO:0031639	FGG FGA FGB
0.0378746	3	25	12.3779	Amelogenesis	http://amigo.geneontology.org/amigo/term/GO:0097186	NECTIN1 TCIRG1 KLK4
0.0378746	5	89	5.79491	Regulation of sodium ion transport	http://amigo.geneontology.org/amigo/term/GO:0002028	PKP2 ATP1B1 SCN2B ATP1A1 SCN4B
0.0378746	8	227	3.63522	Monocarboxylic acid biosynthetic process	http://amigo.geneontology.org/amigo/term/GO:0072330	MLXIPL ACSM2B MGLL CEACAM1 ALOX15 MID1IP1 AGXT ACSM2A
0.0378746	16	717	2.3018	Blood vessel development	http://amigo.geneontology.org/amigo/term/GO:0001568	CEACAM1 SEMA6A PCSK5 CCL2 FOXN1 HOXB3 PTK2B EFNB2 SAT1 CHI3L1 TERT SHH NDNF HEG1 GATA2 NOX5
0.0380261	11	397	2.85804	Neuron death	http://amigo.geneontology.org/amigo/term/GO:0070997	TIGAR CCL2 GBE1 TGFB3 PTK2B EFNB2 TERT FOXQ1 EN2 FOS NDNF
0.0380261	11	397	2.85804	Protein localization to extracellular region	http://amigo.geneontology.org/amigo/term/GO:0071692	ACHE PCSK5 TCIRG1 PPARD STEAP3 TGFB3 INHBB FGG FGA FGB ZBED6
0.0388368	6	132	4.68861	Diterpenoid metabolic process	http://amigo.geneontology.org/amigo/term/GO:0016101	CYP26A1 PPARD APOA2 PLB1 GPC2 UGT1A1
0.0390237	2	7	29.4712	Succinate transport	http://amigo.geneontology.org/amigo/term/GO:0015744	SLC13A2 SLC13A5
0.0390237	2	7	29.4712	Rhombomere development	http://amigo.geneontology.org/amigo/term/GO:0021546	HOXB3 EGR2
0.0390237	2	7	29.4712	Succinate transmembrane transport	http://amigo.geneontology.org/amigo/term/GO:0071422	SLC13A2 SLC13A5
0.0390237	2	7	29.4712	Nucleoside transmembrane transport	http://amigo.geneontology.org/amigo/term/GO:1901642	SLC29A1 SLC29A4
0.0390237	10	340	3.0338	Protein polymerization	http://amigo.geneontology.org/amigo/term/GO:0051258	PTK2B CSNK1D NPHS1 ALOX15 MID1IP1 FGG FGA FGB SPTBN2 INPP5J
0.0402222	3	26	11.9018	Thyroid gland development	http://amigo.geneontology.org/amigo/term/GO:0030878	HOXB3 DUOX2 SHH
0.0402222	3	26	11.9018	Decidualization	http://amigo.geneontology.org/amigo/term/GO:0046697	PPARD STC1 GJB2
0.0421436	4	56	7.36781	Neural crest cell migration	http://amigo.geneontology.org/amigo/term/GO:0001755	KITLG SEMA6A SHH SEMA6B
0.0421436	4	56	7.36781	Negative regulation of smooth muscle cell proliferation	http://amigo.geneontology.org/amigo/term/GO:0048662	PPARD TGFB3 CDKN1A TRIB1
0.0421436	6	136	4.55071	Response to organophosphorus	http://amigo.geneontology.org/amigo/term/GO:0046683	PTK2B DUOX2 STC1 FOS AGXT LPAR1
0.0421436	6	136	4.55071	Cardiac muscle contraction	http://amigo.geneontology.org/amigo/term/GO:0060048	PKP2 ATP1B1 SCN2B STC1 ATP1A1 SCN4B
0.0422594	3	27	11.461	Fibrinolysis	http://amigo.geneontology.org/amigo/term/GO:0042730	FGG FGA FGB
0.0422594	6	137	4.51749	Platelet degranulation	http://amigo.geneontology.org/amigo/term/GO:0002576	KNG1 TGFB3 AHSG FGG FGA FGB
0.0422594	6	137	4.51749	Positive regulation of hormone secretion	http://amigo.geneontology.org/amigo/term/GO:0046887	PPARD INHBB FGG FGA FGB C1QTNF1
0.0422594	6	137	4.51749	Positive regulation of protein secretion	http://amigo.geneontology.org/amigo/term/GO:0050714	ACHE PPARD TGFB3 FGG FGA FGB
0.0422594	9	291	3.19019	Regulation of blood circulation	http://amigo.geneontology.org/amigo/term/GO:1903522	PKP2 ATP1B1 SCN2B STC1 ATP1A1 FGG FGA FGB SCN4B
0.0422594	20	1017	2.0285	Response to lipid	http://amigo.geneontology.org/amigo/term/GO:0033993	CYP26A1 CCL2 WNT5B PPARD KLF9 TGFB3 PTK2B CDKN1A APOA2 STC1 ATP1A1 IGFBP7 GJB2 FOS CD14 AGXT TRIB1 GATA2 LPAR1 UGT1A1
0.0440308	9	293	3.16841	Positive regulation of secretion by cell	http://amigo.geneontology.org/amigo/term/GO:1903532	ACHE PPARD TGFB3 INHBB FGG FGA FGB C1QTNF1 GATA2
0.0442802	4	58	7.11375	Porphyrin-containing compound metabolic process	http://amigo.geneontology.org/amigo/term/GO:0006778	ABCG2 UGT1A1 GSTA1 ABCC1
0.0442802	4	58	7.11375	Sodium ion homeostasis	http://amigo.geneontology.org/amigo/term/GO:0055078	SLC12A3 SCNN1A ATP1B1 ATP1A1
0.0442802	4	58	7.11375	Cellular response to glucocorticoid stimulus	http://amigo.geneontology.org/amigo/term/GO:0071385	KLF9 STC1 GJB2 UGT1A1
0.0442802	5	96	5.37236	Regulation of fatty acid metabolic process	http://amigo.geneontology.org/amigo/term/GO:0019217	MLXIPL CEACAM1 PPARD MID1IP1 UGT1A1
0.0442802	5	96	5.37236	Response to cAMP	http://amigo.geneontology.org/amigo/term/GO:0051591	PTK2B DUOX2 STC1 FOS AGXT
0.0442802	5	96	5.37236	Transport across blood-brain barrier	http://amigo.geneontology.org/amigo/term/GO:0150104	ABCB1 SLC29A1 ABCG2 SLC29A4 ABCC1
0.0442802	8	239	3.4527	Regulation of chemotaxis	http://amigo.geneontology.org/amigo/term/GO:0050920	DAPK2 SEMA6A CCL2 PTK2B EFNB2 MTUS1 SEMA6B LPAR1
0.0442802	9	295	3.14693	Regulation of protein secretion	http://amigo.geneontology.org/amigo/term/GO:0050708	ACHE TCIRG1 PPARD TGFB3 INHBB FGG FGA FGB ZBED6
0.0442802	15	670	2.30931	Regulation of secretion	http://amigo.geneontology.org/amigo/term/GO:0051046	CEACAM1 ACHE TCIRG1 PPARD TGFB3 STC1 NPHS1 INHBB FGG FGA FGB C1QTNF1 GATA2 RSC1A1 ZBED6
0.0447584	2	8	25.7873	Creatine metabolic process	http://amigo.geneontology.org/amigo/term/GO:0006600	CKMT1A CKMT1B
0.0447584	2	8	25.7873	Putrescine metabolic process	http://amigo.geneontology.org/amigo/term/GO:0009445	AOC1 SAT1
0.0447584	2	8	25.7873	Negative regulation of granulocyte differentiation	http://amigo.geneontology.org/amigo/term/GO:0030853	CEACAM1 TRIB1
0.0447584	14	607	2.37906	Organic hydroxy compound metabolic process	http://amigo.geneontology.org/amigo/term/GO:1901615	ACER3 TIGAR CYP26A1 PPARD PTK2B DUOX2 APOA2 PTH1R IP6K3 ALOX15 PLB1 INPP5J SULT1A2 DIO1
0.0452576	5	97	5.31698	Vascular transport	http://amigo.geneontology.org/amigo/term/GO:0010232	ABCB1 SLC29A1 ABCG2 SLC29A4 ABCC1
0.0460381	13	544	2.46497	Angiogenesis	http://amigo.geneontology.org/amigo/term/GO:0001525	CEACAM1 SEMA6A CCL2 HOXB3 PTK2B EFNB2 SAT1 CHI3L1 TERT SHH NDNF GATA2 NOX5
0.0462741	3	29	10.6706	Mature B cell differentiation involved in immune response	http://amigo.geneontology.org/amigo/term/GO:0002313	BCL3 PTK2B DOCK10
0.0462741	3	29	10.6706	Inositol phosphate biosynthetic process	http://amigo.geneontology.org/amigo/term/GO:0032958	PTK2B PTH1R IP6K3
0.0462741	3	29	10.6706	Cell communication by electrical coupling involved in cardiac conduction	http://amigo.geneontology.org/amigo/term/GO:0086064	PKP2 ATP1B1 ATP1A1
0.0462741	16	748	2.2064	Vasculature development	http://amigo.geneontology.org/amigo/term/GO:0001944	CEACAM1 SEMA6A PCSK5 CCL2 FOXN1 HOXB3 PTK2B EFNB2 SAT1 CHI3L1 TERT SHH NDNF HEG1 GATA2 NOX5
0.0462741	19	962	2.03725	Negative regulation of developmental process	http://amigo.geneontology.org/amigo/term/GO:0051093	TMEM176A PKP2 CEACAM1 SEMA6A TMEM176B PPARD PTK2B CDKN1A IRF1 AHSG NFIB ADGRV1 TERT SHH TP53INP1 SEMA6B TRIB1 GATA2 ZBED6
0.046322	4	60	6.87662	Cell communication involved in cardiac conduction	http://amigo.geneontology.org/amigo/term/GO:0086065	PKP2 ATP1B1 ATP1A1 SCN4B
0.0463276	6	143	4.32794	Terpenoid metabolic process	http://amigo.geneontology.org/amigo/term/GO:0006721	CYP26A1 PPARD APOA2 PLB1 GPC2 UGT1A1
0.0468611	5	99	5.20956	Regulation of biomineral tissue development	http://amigo.geneontology.org/amigo/term/GO:0070167	TGFB3 PTK2B AHSG ADGRV1 PHOSPHO1
0.0474003	13	549	2.44252	Regulation of body fluid levels	http://amigo.geneontology.org/amigo/term/GO:0050878	CEACAM1 SCNN1A SLC29A1 KNG1 IRF1 GRHL1 SHH FGG FGA FGB HEG1 C1QTNF1 GATA2
0.0484333	10	362	2.84943	Amide transport	http://amigo.geneontology.org/amigo/term/GO:0042886	ABCB1 TCIRG1 PPARD ABCG2 INHBB FGG FGA FGB ZBED6 ABCC1
0.0495176	3	30	10.3149	Regulation of homotypic cell-cell adhesion	http://amigo.geneontology.org/amigo/term/GO:0034110	CEACAM1 FGG C1QTNF1

## Sheet: GO Down
No significant

## Sheet: METAScape UP
_MEMBER_MyList	_LogP_MyList	GO	_PATTERN_	_RANK_	GiniIndex	Category	CategoryID	Description	PARENT_GO	LogP	Enrichment	Z-score	#TotalGeneInLibrary	#GeneInGO	#GeneInHitList	#GeneInGOAndHitList	%InGO	STDV %InGO	GeneID	Hits	Log(q-value)	EvidenceCutoff	GROUP_ID	FirstInGroupByGini	FirstInGroupByEnrichment	FirstInGroupByLogP	BestLogPInGroup	BestEnrichmentInGroup	BestGiniInGroup	URL
1	-11.6942	GO:0010038	M1	1	0	GO Biological Processes	19	response to metal ion	19_GO:0050896 response to stimulus	-13.0106	9.84729	12.3953	30198	351	166	19	11.4458	2.471	26|246|929|2185|2243|2244|2266|2353|3625|3778|4501|6469|7015|10312|23498|57103|84059|284111|353174	AOC1|ALOX15|CD14|PTK2B|FGA|FGB|FGG|FOS|INHBB|KCNMA1|MT1X|SHH|TERT|TCIRG1|HAAO|TIGAR|ADGRV1|SLC13A5|ZACN	-8.52703	2	1	1	1	1	-13.0106	11.3697	0
1	-8.6595	GO:0010035	M1	1	0	GO Biological Processes	19	response to inorganic substance	19_GO:0050896 response to stimulus	-10.0255	6.63416	9.64455	30198	521	166	19	11.4458	2.471	26|246|929|2185|2243|2244|2266|2353|3625|3778|4501|6469|7015|10312|23498|57103|84059|284111|353174	AOC1|ALOX15|CD14|PTK2B|FGA|FGB|FGG|FOS|INHBB|KCNMA1|MT1X|SHH|TERT|TCIRG1|HAAO|TIGAR|ADGRV1|SLC13A5|ZACN	-6.54192	2	1	0	0	0	-13.0106	11.3697	0
1	-5.89127	GO:0051592	M1	1	0	GO Biological Processes	19	response to calcium ion	19_GO:0050896 response to stimulus	-6.95413	11.3697	9.27345	30198	144	166	9	5.42169	1.75756	246|2185|2243|2244|2266|2353|3625|3778|84059	ALOX15|PTK2B|FGA|FGB|FGG|FOS|INHBB|KCNMA1|ADGRV1	-4.35136	2	1	0	0	0	-13.0106	11.3697	0
1	-5.80124	GO:0071248	M1	1	0	GO Biological Processes	19	cellular response to metal ion	19_GO:0050896 response to stimulus	-5.9368	8.61706	7.8305	30198	190	166	9	5.42169	1.75756	26|246|2353|3625|4501|6469|57103|84059|284111	AOC1|ALOX15|FOS|INHBB|MT1X|SHH|TIGAR|ADGRV1|SLC13A5	-3.65524	2	1	0	0	0	-13.0106	11.3697	0
1	-5.23305	GO:0071241	M1	1	0	GO Biological Processes	19	cellular response to inorganic substance	19_GO:0050896 response to stimulus	-5.4131	7.442	7.12976	30198	220	166	9	5.42169	1.75756	26|246|2353|3625|4501|6469|57103|84059|284111	AOC1|ALOX15|FOS|INHBB|MT1X|SHH|TIGAR|ADGRV1|SLC13A5	-3.30791	2	1	0	0	0	-13.0106	11.3697	0
1	-3.26931	GO:0070372	M1	1	0	GO Biological Processes	19	regulation of ERK1 and ERK2 cascade	19_GO:0023052 signaling	-4.21243	5.24757	5.60696	30198	312	166	9	5.42169	1.75756	246|634|1116|2185|2243|2244|2266|6347|57556	ALOX15|CEACAM1|CHI3L1|PTK2B|FGA|FGB|FGG|CCL2|SEMA6A	-2.46866	2	2	0	0	0	-12.2539	42.8949	0
1	-2.92425	M2226	M1	1	0	Chemical And Genetic Perturbations	13	PILON KLF1 TARGETS UP		-4.2879	6.08831	5.88891	30198	496	80	8	10	3.3541	197|336|1280|2243|2244|2266|3490|3827	AHSG|APOA2|COL2A1|FGA|FGB|FGG|IGFBP7|KNG1	-2.52915	3	2	0	0	0	-12.2539	42.8949	0
1	-2.93123	GO:0051223	M1	1	0	GO Biological Processes	19	regulation of protein transport	19_GO:0051179 localization	-4.29404	6.10061	5.89709	30198	495	80	8	10	3.3541	43|2243|2244|2266|3625|6248|7043|10312	ACHE|FGA|FGB|FGG|INHBB|RSC1A1|TGFB3|TCIRG1	-2.53226	3	2	0	0	0	-12.2539	42.8949	0
1	-3.4696	GO:0046883	M1	1	0	GO Biological Processes	19	regulation of hormone secretion	19_GO:0023052 signaling	-4.44321	9.76228	6.90495	30198	232	80	6	7.5	2.9448	2243|2244|2266|3625|10312|114897	FGA|FGB|FGG|INHBB|TCIRG1|C1QTNF1	-2.6523	3	2	0	0	0	-12.2539	42.8949	0
1	-2.4835	R-HSA-166016	M1	1	0	Reactome Gene Sets	6	Toll Like Receptor 4 (TLR4) Cascade		-4.51642	13.9806	7.79037	30198	135	80	5	6.25	2.70633	929|2243|2244|2266|2353	CD14|FGA|FGB|FGG|FOS	-2.70401	3	2	0	0	0	-12.2539	42.8949	0
1	-2.5113	GO:0007160	M1	1	0	GO Biological Processes	19	cell-matrix adhesion	19_GO:0009987 cellular process	-4.54754	14.1908	7.85742	30198	133	80	5	6.25	2.70633	2185|2243|2244|2266|3675	PTK2B|FGA|FGB|FGG|ITGA3	-2.72101	3	2	0	0	0	-12.2539	42.8949	0
1	-2.88594	GO:0070374	M1	1	0	GO Biological Processes	19	positive regulation of ERK1 and ERK2 cascade	19_GO:0023052 signaling	-4.5612	10.2482	7.11169	30198	221	80	6	7.5	2.9448	246|2185|2243|2244|2266|6347	ALOX15|PTK2B|FGA|FGB|FGG|CCL2	-2.72792	3	2	0	0	0	-12.2539	42.8949	0
1	-2.92007	GO:0010810	M1	1	0	GO Biological Processes	19	regulation of cell-substrate adhesion	19_GO:0050789 regulation of biological process	-4.5945	10.3892	7.1706	30198	218	80	6	7.5	2.9448	246|2185|2243|2244|2266|3675	ALOX15|PTK2B|FGA|FGB|FGG|ITGA3	-2.75338	3	2	0	0	0	-12.2539	42.8949	0
1	-3.42064	GO:0050714	M1	1	0	GO Biological Processes	19	positive regulation of protein secretion	19_GO:0051179 localization	-4.62757	14.7451	8.03157	30198	128	80	5	6.25	2.70633	43|2243|2244|2266|7043	ACHE|FGA|FGB|FGG|TGFB3	-2.77441	3	2	0	0	0	-12.2539	42.8949	0
1	-3.5325	GO:0046887	M1	1	0	GO Biological Processes	19	positive regulation of hormone secretion	19_GO:0023052 signaling	-4.72815	15.4703	8.25393	30198	122	80	5	6.25	2.70633	2243|2244|2266|3625|114897	FGA|FGB|FGG|INHBB|C1QTNF1	-2.85629	3	2	0	0	0	-12.2539	42.8949	0
1	-2.20717	R-HSA-168898	M1	1	0	Reactome Gene Sets	6	Toll-like Receptor Cascades		-4.2037	12.0215	7.13587	30198	157	80	5	6.25	2.70633	929|2243|2244|2266|2353	CD14|FGA|FGB|FGG|FOS	-2.4644	3	2	0	0	0	-12.2539	42.8949	0
1	-2.73907	R-HSA-1474244	M1	1	0	Reactome Gene Sets	6	Extracellular matrix organization		-4.80831	8.77849	6.99002	30198	301	80	7	8.75	3.15919	1280|1298|2243|2244|2266|3675|7043	COL2A1|COL9A2|FGA|FGB|FGG|ITGA3|TGFB3	-2.91244	3	2	0	0	0	-12.2539	42.8949	0
1	-3.67955	GO:0045785	M1	1	0	GO Biological Processes	19	positive regulation of cell adhesion	19_GO:0048518 positive regulation of biological process	-4.90056	4.63479	5.91097	30198	471	166	12	7.22892	2.00997	246|1948|2185|2243|2244|2266|3675|6347|6469|23308|79625|201627	ALOX15|EFNB2|PTK2B|FGA|FGB|FGG|ITGA3|CCL2|SHH|ICOSLG|NDNF|DENND6A	-2.97882	2	2	0	0	0	-12.2539	42.8949	0
1	-2.98043	R-HSA-181438	M1	1	0	Reactome Gene Sets	6	Toll Like Receptor 2 (TLR2) Cascade		-5.06497	18.1478	9.02817	30198	104	80	5	6.25	2.70633	929|2243|2244|2266|2353	CD14|FGA|FGB|FGG|FOS	-3.09858	3	2	0	0	0	-12.2539	42.8949	0
1	-2.98043	R-HSA-168179	M1	1	0	Reactome Gene Sets	6	Toll Like Receptor TLR1:TLR2 Cascade		-5.06497	18.1478	9.02817	30198	104	80	5	6.25	2.70633	929|2243|2244|2266|2353	CD14|FGA|FGB|FGG|FOS	-3.09858	3	2	0	0	0	-12.2539	42.8949	0
1	-3.03756	R-HSA-168188	M1	1	0	Reactome Gene Sets	6	Toll Like Receptor TLR6:TLR2 Cascade		-5.12712	18.6869	9.17623	30198	101	80	5	6.25	2.70633	929|2243|2244|2266|2353	CD14|FGA|FGB|FGG|FOS	-3.144	3	2	0	0	0	-12.2539	42.8949	0
1	-3.03756	R-HSA-166058	M1	1	0	Reactome Gene Sets	6	MyD88:MAL(TIRAP) cascade initiated on plasma membrane		-5.12712	18.6869	9.17623	30198	101	80	5	6.25	2.70633	929|2243|2244|2266|2353	CD14|FGA|FGB|FGG|FOS	-3.144	3	2	0	0	0	-12.2539	42.8949	0
1	-3.98276	GO:0050878	M1	1	0	GO Biological Processes	19	regulation of body fluid levels	19_GO:0065007 biological regulation	-5.14472	5.39373	6.33081	30198	371	166	11	6.62651	1.93063	634|2030|2243|2244|2266|3827|6337|6469|29841|57493|114897	CEACAM1|SLC29A1|FGA|FGB|FGG|KNG1|SCNN1A|SHH|GRHL1|HEG1|C1QTNF1	-3.15124	2	2	0	0	0	-12.2539	42.8949	0
1	-4.09328	GO:0034109	M1	1	0	GO Biological Processes	19	homotypic cell-cell adhesion	19_GO:0009987 cellular process	-4.69438	15.1596	8.16233	30198	60	166	5	3.01205	1.32659	2243|2244|2266|4267|5318	FGA|FGB|FGG|CD99|PKP2	-2.82989	2	2	0	0	0	-12.2539	42.8949	0
1	-3.62945	GO:0022407	M1	1	0	GO Biological Processes	19	regulation of cell-cell adhesion	19_GO:0050789 regulation of biological process	-4.14603	4.19512	5.22948	30198	477	166	11	6.62651	1.93063	634|1948|2243|2244|2266|3659|6347|6469|23308|114897|201627	CEACAM1|EFNB2|FGA|FGB|FGG|IRF1|CCL2|SHH|ICOSLG|C1QTNF1|DENND6A	-2.41756	2	2	0	0	0	-12.2539	42.8949	0
1	-3.45381	GO:0090276	M1	1	0	GO Biological Processes	19	regulation of peptide hormone secretion	19_GO:0023052 signaling	-3.95805	10.6631	6.64517	30198	177	80	5	6.25	2.70633	2243|2244|2266|3625|10312	FGA|FGB|FGG|INHBB|TCIRG1	-2.2867	3	2	0	0	0	-12.2539	42.8949	0
1	-2.35664	M5884	M1	1	0	Canonical Pathways	11	NABA CORE MATRISOME		-4.03479	8.23582	6.21248	30198	275	80	6	7.5	2.9448	1280|1298|2243|2244|2266|3490	COL2A1|COL9A2|FGA|FGB|FGG|IGFBP7	-2.3443	3	2	0	0	0	-12.2539	42.8949	0
1	-2.02436	GO:0050817	M1	1	0	GO Biological Processes	19	coagulation	19_GO:0032501 multicellular organismal process	-2.55115	5.22746	4.1578	30198	174	166	5	3.01205	1.32659	2243|2244|2266|3827|6469	FGA|FGB|FGG|KNG1|SHH	-1.16413	2	2	0	0	0	-12.2539	42.8949	0
1	-2.04468	GO:0007596	M1	1	0	GO Biological Processes	19	blood coagulation	19_GO:0032501 multicellular organismal process	-2.57276	5.28825	4.19314	30198	172	166	5	3.01205	1.32659	2243|2244|2266|3827|6469	FGA|FGB|FGG|KNG1|SHH	-1.18259	2	2	0	0	0	-12.2539	42.8949	0
1	-2.0885	GO:1904951	M1	1	0	GO Biological Processes	19	positive regulation of establishment of protein localization	19_GO:0051179 localization	-2.8553	6.10801	4.65146	30198	309	80	5	6.25	2.70633	43|2243|2244|2266|7043	ACHE|FGA|FGB|FGG|TGFB3	-1.42402	3	2	0	0	0	-12.2539	42.8949	0
1	-2.20949	GO:0051222	M1	1	0	GO Biological Processes	19	positive regulation of protein transport	19_GO:0051179 localization	-2.95729	6.44155	4.8239	30198	293	80	5	6.25	2.70633	43|2243|2244|2266|7043	ACHE|FGA|FGB|FGG|TGFB3	-1.50793	3	2	0	0	0	-12.2539	42.8949	0
1	-2.52538	GO:0070555	M1	1	0	GO Biological Processes	19	response to interleukin-1	19_GO:0050896 response to stimulus	-3.07921	6.89074	5.0427	30198	132	166	5	3.01205	1.32659	1116|2244|2266|3625|6347	CHI3L1|FGB|FGG|INHBB|CCL2	-1.61099	2	2	0	0	0	-12.2539	42.8949	0
1	-2.51705	GO:0051604	M1	1	0	GO Biological Processes	19	protein maturation	19_GO:0008152 metabolic process	-3.2415	4.9549	4.73383	30198	257	166	7	4.21687	1.55986	2243|2244|2266|5125|6469|26085|81619	FGA|FGB|FGG|PCSK5|SHH|KLK13|TSPAN14	-1.74109	2	2	0	0	0	-12.2539	42.8949	0
1	-2.7528	GO:2001233	M1	1	0	GO Biological Processes	19	regulation of apoptotic signaling pathway	19_GO:0023052 signaling	-3.34168	6.12122	5.10829	30198	370	80	6	7.5	2.9448	1280|2243|2244|2266|3625|7015	COL2A1|FGA|FGB|FGG|INHBB|TERT	-1.82162	3	2	0	0	0	-12.2539	42.8949	0
1	-2.78692	GO:2001234	M1	1	0	GO Biological Processes	19	negative regulation of apoptotic signaling pathway	19_GO:0023052 signaling	-3.43091	8.20598	5.65382	30198	230	80	5	6.25	2.70633	1280|2243|2244|2266|7015	COL2A1|FGA|FGB|FGG|TERT	-1.88684	3	2	0	0	0	-12.2539	42.8949	0
1	-2.64253	GO:0022409	M1	1	0	GO Biological Processes	19	positive regulation of cell-cell adhesion	19_GO:0048518 positive regulation of biological process	-3.45694	4.6645	4.83729	30198	312	166	8	4.81928	1.66231	1948|2243|2244|2266|6347|6469|23308|201627	EFNB2|FGA|FGB|FGG|CCL2|SHH|ICOSLG|DENND6A	-1.90557	2	2	0	0	0	-12.2539	42.8949	0
1	-2.34524	GO:0017157	M1	1	0	GO Biological Processes	19	regulation of exocytosis	19_GO:0051179 localization	-3.6316	9.07392	6.02201	30198	208	80	5	6.25	2.70633	2243|2244|2266|2624|6248	FGA|FGB|FGG|GATA2|RSC1A1	-2.03788	3	2	0	0	0	-12.2539	42.8949	0
1	-3.17151	GO:0098609	M1	1	0	GO Biological Processes	19	cell-cell adhesion	19_GO:0009987 cellular process	-3.6967	3.72639	4.73943	30198	537	166	11	6.62651	1.93063	634|1366|2243|2244|2266|3675|4267|4973|5318|5818|84059	CEACAM1|CLDN7|FGA|FGB|FGG|ITGA3|CD99|OLR1|PKP2|NECTIN1|ADGRV1	-2.09106	2	2	0	0	0	-12.2539	42.8949	0
1	-2.54844	GO:0031589	M1	1	0	GO Biological Processes	19	cell-substrate adhesion	19_GO:0009987 cellular process	-3.82475	9.98611	6.38691	30198	189	80	5	6.25	2.70633	2185|2243|2244|2266|3675	PTK2B|FGA|FGB|FGG|ITGA3	-2.18348	3	2	0	0	0	-12.2539	42.8949	0
1	-2.55984	GO:0016485	M1	1	0	GO Biological Processes	19	protein processing	19_GO:0008152 metabolic process	-3.8355	10.0392	6.40754	30198	188	80	5	6.25	2.70633	2243|2244|2266|5125|26085	FGA|FGB|FGG|PCSK5|KLK13	-2.18974	3	2	0	0	0	-12.2539	42.8949	0
1	-3.18188	GO:0035150	M1	1	0	GO Biological Processes	19	regulation of tube size	19_GO:0065007 biological regulation	-3.85639	7.68658	5.93781	30198	142	166	6	3.61446	1.44868	2243|2244|2266|3778|3827|5467	FGA|FGB|FGG|KCNMA1|KNG1|PPARD	-2.2085	2	2	0	0	0	-12.2539	42.8949	0
1	-3.19799	GO:0097746	M1	1	0	GO Biological Processes	19	blood vessel diameter maintenance	19_GO:0032501 multicellular organismal process	-3.87318	7.74109	5.96501	30198	141	166	6	3.61446	1.44868	2243|2244|2266|3778|3827|5467	FGA|FGB|FGG|KCNMA1|KNG1|PPARD	-2.22018	2	2	0	0	0	-12.2539	42.8949	0
1	-3.19799	GO:0035296	M1	1	0	GO Biological Processes	19	regulation of tube diameter	19_GO:0065007 biological regulation	-3.87318	7.74109	5.96501	30198	141	166	6	3.61446	1.44868	2243|2244|2266|3778|3827|5467	FGA|FGB|FGG|KCNMA1|KNG1|PPARD	-2.22018	2	2	0	0	0	-12.2539	42.8949	0
1	-3.3668	GO:0090087	M1	1	0	GO Biological Processes	19	regulation of peptide transport	19_GO:0051179 localization	-3.89021	10.3135	6.51305	30198	183	80	5	6.25	2.70633	2243|2244|2266|3625|10312	FGA|FGB|FGG|INHBB|TCIRG1	-2.2327	3	2	0	0	0	-12.2539	42.8949	0
1	-3.40987	GO:0002791	M1	1	0	GO Biological Processes	19	regulation of peptide secretion	19_GO:0051179 localization	-3.92382	10.4854	6.57833	30198	180	80	5	6.25	2.70633	2243|2244|2266|3625|10312	FGA|FGB|FGG|INHBB|TCIRG1	-2.25714	3	2	0	0	0	-12.2539	42.8949	0
1	-4.36523	GO:0005201	M1	1	0	GO Molecular Functions	21	extracellular matrix structural constituent		-5.17834	13.1677	8.24782	30198	172	80	6	7.5	2.9448	1280|1298|2243|2244|2266|3490	COL2A1|COL9A2|FGA|FGB|FGG|IGFBP7	-3.17331	3	2	0	0	0	-12.2539	42.8949	0
1	-2.462	R-HSA-76002	M1	1	0	Reactome Gene Sets	6	Platelet activation, signaling and aggregation		-4.14124	8.6116	6.38966	30198	263	80	6	7.5	2.9448	197|2243|2244|2266|3827|7043	AHSG|FGA|FGB|FGG|KNG1|TGFB3	-2.41686	3	2	0	0	0	-12.2539	42.8949	0
1	-3.50785	GO:0043410	M1	1	0	GO Biological Processes	19	positive regulation of MAPK cascade	19_GO:0023052 signaling	-5.20351	6.90503	6.80607	30198	492	80	9	11.25	3.53277	246|2185|2243|2244|2266|4254|6347|7043|114897	ALOX15|PTK2B|FGA|FGB|FGG|KITLG|CCL2|TGFB3|C1QTNF1	-3.18775	3	2	0	0	0	-12.2539	42.8949	0
1	-2.25376	GO:2001236	M1	1	0	GO Biological Processes	19	regulation of extrinsic apoptotic signaling pathway	19_GO:0023052 signaling	-4.25689	12.3358	7.24478	30198	153	80	5	6.25	2.70633	1280|2243|2244|2266|7015	COL2A1|FGA|FGB|FGG|TERT	-2.50085	3	2	0	0	0	-12.2539	42.8949	0
1	-3.11685	GO:2001237	M1	1	0	GO Biological Processes	19	negative regulation of extrinsic apoptotic signaling pathway	19_GO:0023052 signaling	-5.21311	19.4575	9.38386	30198	97	80	5	6.25	2.70633	1280|2243|2244|2266|7015	COL2A1|FGA|FGB|FGG|TERT	-3.18924	3	2	0	0	0	-12.2539	42.8949	0
1	-5.64498	GO:1904036	M1	1	0	GO Biological Processes	19	negative regulation of epithelial cell apoptotic process	19_GO:0048519 negative regulation of biological process	-6.5671	36.2957	13.1287	30198	52	80	5	6.25	2.70633	2243|2244|2266|2624|7015	FGA|FGB|FGG|GATA2|TERT	-4.10845	3	2	0	0	0	-12.2539	42.8949	0
1	-5.80012	GO:0050819	M1	1	0	GO Biological Processes	19	negative regulation of coagulation	19_GO:0048519 negative regulation of biological process	-6.69888	38.5179	13.5461	30198	49	80	5	6.25	2.70633	2243|2244|2266|3827|114897	FGA|FGB|FGG|KNG1|C1QTNF1	-4.20652	3	2	0	0	0	-12.2539	42.8949	0
1	-5.20186	GO:1904035	M1	1	0	GO Biological Processes	19	regulation of epithelial cell apoptotic process	19_GO:0050789 regulation of biological process	-6.71406	24.0941	11.5576	30198	94	80	6	7.5	2.9448	2243|2244|2266|2624|6347|7015	FGA|FGB|FGG|GATA2|CCL2|TERT	-4.20652	3	2	0	0	0	-12.2539	42.8949	0
1	-5.32391	GO:0009611	M1	1	0	GO Biological Processes	19	response to wounding	19_GO:0050896 response to stimulus	-6.83788	5.85476	7.58259	30198	435	166	14	8.43373	2.15687	246|634|1026|2243|2244|2266|2624|3625|3827|5467|6469|7043|79625|81029	ALOX15|CEACAM1|CDKN1A|FGA|FGB|FGG|GATA2|INHBB|KNG1|PPARD|SHH|TGFB3|NDNF|WNT5B	-4.29877	2	2	0	0	0	-12.2539	42.8949	0
1	-5.96618	GO:1900047	M1	1	0	GO Biological Processes	19	negative regulation of hemostasis	19_GO:0048519 negative regulation of biological process	-6.83955	41.0299	14.0029	30198	46	80	5	6.25	2.70633	2243|2244|2266|3827|114897	FGA|FGB|FGG|KNG1|C1QTNF1	-4.29877	3	2	0	0	0	-12.2539	42.8949	0
1	-5.2157	WP5115	M1	1	0	WikiPathways	27	Network map of SARS-CoV-2 signaling pathway		-6.87409	13.6643	9.73858	30198	221	80	8	10	3.3541	336|929|2243|2244|2266|2353|3675|6347	APOA2|CD14|FGA|FGB|FGG|FOS|ITGA3|CCL2	-4.31478	3	2	0	0	0	-12.2539	42.8949	0
1	-6.02421	GO:0030195	M1	1	0	GO Biological Processes	19	negative regulation of blood coagulation	19_GO:0048519 negative regulation of biological process	-6.88862	41.9417	14.1651	30198	45	80	5	6.25	2.70633	2243|2244|2266|3827|114897	FGA|FGB|FGG|KNG1|C1QTNF1	-4.32411	3	2	0	0	0	-12.2539	42.8949	0
1	-4.75331	WP4136	M1	1	0	WikiPathways	27	Fibrin complement receptor 3 signaling pathway		-6.93887	42.8949	14.3327	30198	44	80	5	6.25	2.70633	929|2243|2244|2266|6347	CD14|FGA|FGB|FGG|CCL2	-4.34738	3	2	0	0	0	-12.2539	42.8949	0
1	-4.40047	R-HSA-216083	M1	1	0	Reactome Gene Sets	6	Integrin cell surface interactions		-6.97575	26.6453	12.2026	30198	85	80	6	7.5	2.9448	1280|1298|2243|2244|2266|3675	COL2A1|COL9A2|FGA|FGB|FGG|ITGA3	-4.35549	3	2	0	0	0	-12.2539	42.8949	0
1	-4.3938	R-HSA-381426	M1	1	0	Reactome Gene Sets	6	Regulation of Insulin-like Growth Factor (IGF) transport and uptake by Insulin-like Growth Factor Binding Proteins (IGFBPs)		-7.36196	21.1386	11.6281	30198	125	80	7	8.75	3.15919	197|336|2243|2266|3490|3827|26085	AHSG|APOA2|FGA|FGG|IGFBP7|KNG1|KLK13	-4.69129	3	2	0	0	0	-12.2539	42.8949	0
1	-5.93633	GO:0042060	M1	1	0	GO Biological Processes	19	wound healing	19_GO:0050896 response to stimulus	-7.39416	7.16637	8.3739	30198	330	166	13	7.83133	2.08524	246|634|1026|2243|2244|2266|2624|3827|5467|6469|7043|79625|81029	ALOX15|CEACAM1|CDKN1A|FGA|FGB|FGG|GATA2|KNG1|PPARD|SHH|TGFB3|NDNF|WNT5B	-4.71675	2	2	0	0	0	-12.2539	42.8949	0
1	-6.77713	GO:2000352	M1	1	0	GO Biological Processes	19	negative regulation of endothelial cell apoptotic process	19_GO:0048519 negative regulation of biological process	-7.52531	32.1028	13.4908	30198	34	166	6	3.61446	1.44868	2243|2244|2266|2624|7015|79625	FGA|FGB|FGG|GATA2|TERT|NDNF	-4.79356	2	2	0	0	0	-12.2539	42.8949	0
1	-6.18675	GO:0003018	M1	1	0	GO Biological Processes	19	vascular process in circulatory system	19_GO:0032501 multicellular organismal process	-7.56039	8.30033	8.84046	30198	263	166	12	7.22892	2.00997	634|2030|2243|2244|2266|3778|3827|4363|5243|5467|9429|222962	CEACAM1|SLC29A1|FGA|FGB|FGG|KCNMA1|KNG1|ABCC1|ABCB1|PPARD|ABCG2|SLC29A4	-4.81717	2	2	0	0	0	-12.2539	42.8949	0
1	-5.03255	M18	M1	1	0	Canonical Pathways	11	PID INTEGRIN1 PATHWAY		-7.64089	34.3159	13.9644	30198	66	80	6	7.5	2.9448	929|1280|2243|2244|2266|3675	CD14|COL2A1|FGA|FGB|FGG|ITGA3	-4.8733	3	2	0	0	0	-12.2539	42.8949	0
1	-6.58452	GO:2000351	M1	1	0	GO Biological Processes	19	regulation of endothelial cell apoptotic process	19_GO:0050789 regulation of biological process	-7.9391	38.3873	14.8149	30198	59	80	6	7.5	2.9448	2243|2244|2266|2624|6347|7015	FGA|FGB|FGG|GATA2|CCL2|TERT	-5.08606	3	2	0	0	0	-12.2539	42.8949	0
1	-7.18384	GO:0008015	M1	1	0	GO Biological Processes	19	blood circulation	19_GO:0032501 multicellular organismal process	-8.08195	6.72102	8.62841	30198	406	166	15	9.03614	2.22521	476|481|634|2243|2244|2266|3778|3827|4973|5125|5318|5467|6327|6330|6337	ATP1A1|ATP1B1|CEACAM1|FGA|FGB|FGG|KCNMA1|KNG1|OLR1|PCSK5|PKP2|PPARD|SCN2B|SCN4B|SCNN1A	-5.16657	2	2	0	0	0	-12.2539	42.8949	0
1	-8.65695	M12391	M1	1	0	Chemical And Genetic Perturbations	13	DAUER STAT3 TARGETS UP		-9.65715	30.3193	15.1138	30198	48	166	8	4.81928	1.66231	602|1948|2243|2244|2266|6347|10221|57493	BCL3|EFNB2|FGA|FGB|FGG|CCL2|TRIB1|HEG1	-6.21496	2	2	0	0	0	-12.2539	42.8949	0
1	-8.1491	M34014	M1	1	0	Chemical And Genetic Perturbations	13	BLANCO MELO COVID19 SARS COV 2 LOW MOI INFECTION A594 ACE2 EXPRESSING CELLS UP		-10.442	21.694	14.1091	30198	174	80	10	12.5	3.69755	43|602|1280|1959|2243|2244|2266|2353|3659|6347	ACHE|BCL3|COL2A1|EGR2|FGA|FGB|FGG|FOS|IRF1|CCL2	-6.86146	3	2	0	0	0	-12.2539	42.8949	0
1	-3.55991	GO:1903034	M1	1	0	GO Biological Processes	19	regulation of response to wounding	19_GO:0050896 response to stimulus	-5.20745	13.3226	8.30384	30198	170	80	6	7.5	2.9448	2243|2244|2266|3827|50506|114897	FGA|FGB|FGG|KNG1|DUOX2|C1QTNF1	-3.18924	3	2	0	0	0	-12.2539	42.8949	0
1	-4.76477	M13283	M1	1	0	Chemical And Genetic Perturbations	13	HSIAO LIVER SPECIFIC GENES		-6.47913	12.1277	9.08716	30198	249	80	8	10	3.3541	197|336|2243|2244|2266|2938|2939|3827	AHSG|APOA2|FGA|FGB|FGG|GSTA1|GSTA2|KNG1	-4.04476	3	2	0	0	0	-12.2539	42.8949	0
1	-5.1935	GO:0030155	M1	1	0	GO Biological Processes	19	regulation of cell adhesion	19_GO:0050789 regulation of biological process	-6.42767	4.16601	6.68659	30198	786	166	18	10.8434	2.41326	246|634|1948|2185|2243|2244|2266|3659|3675|3827|6347|6469|23308|57556|79625|114897|168002|201627	ALOX15|CEACAM1|EFNB2|PTK2B|FGA|FGB|FGG|IRF1|ITGA3|KNG1|CCL2|SHH|ICOSLG|SEMA6A|NDNF|C1QTNF1|DACT2|DENND6A	-4.00854	2	2	0	0	0	-12.2539	42.8949	0
1	-10.6572	GO:0003013	M1	1	0	GO Biological Processes	19	circulatory system process	19_GO:0032501 multicellular organismal process	-12.2539	7.68658	11.1748	30198	497	166	21	12.6506	2.58007	476|481|634|2030|2243|2244|2266|3778|3827|4363|4973|5125|5243|5318|5467|6327|6330|6337|9429|57493|222962	ATP1A1|ATP1B1|CEACAM1|SLC29A1|FGA|FGB|FGG|KCNMA1|KNG1|ABCC1|OLR1|PCSK5|ABCB1|PKP2|PPARD|SCN2B|SCN4B|SCNN1A|ABCG2|HEG1|SLC29A4	-8.07139	2	2	1	1	1	-12.2539	42.8949	0
1	-3.65688	GO:1903532	M1	1	0	GO Biological Processes	19	positive regulation of secretion by cell	19_GO:0051179 localization	-6.14147	10.9413	8.55099	30198	276	80	8	10	3.3541	43|2243|2244|2266|2624|3625|7043|114897	ACHE|FGA|FGB|FGG|GATA2|INHBB|TGFB3|C1QTNF1	-3.80829	3	2	0	0	0	-12.2539	42.8949	0
1	-3.82031	R-HSA-8957275	M1	1	0	Reactome Gene Sets	6	Post-translational protein phosphorylation		-6.35572	20.9708	10.7155	30198	108	80	6	7.5	2.9448	197|336|2243|2266|3490|3827	AHSG|APOA2|FGA|FGG|IGFBP7|KNG1	-3.96449	3	2	0	0	0	-12.2539	42.8949	0
1	-3.13726	GO:0051258	M1	1	0	GO Biological Processes	19	protein polymerization	19_GO:0009987 cellular process	-5.23519	19.6602	9.43772	30198	96	80	5	6.25	2.70633	1453|2243|2244|2266|58526	CSNK1D|FGA|FGB|FGG|MID1IP1	-3.19855	3	2	0	0	0	-12.2539	42.8949	0
1	-3.95233	GO:0050708	M1	1	0	GO Biological Processes	19	regulation of protein secretion	19_GO:0051179 localization	-5.30947	10.4854	7.79294	30198	252	80	7	8.75	3.15919	43|2243|2244|2266|3625|7043|10312	ACHE|FGA|FGB|FGG|INHBB|TGFB3|TCIRG1	-3.24749	3	2	0	0	0	-12.2539	42.8949	0
1	-3.7307	GO:0051046	M1	1	0	GO Biological Processes	19	regulation of secretion	19_GO:0051179 localization	-5.31324	6.18811	6.67161	30198	610	80	10	12.5	3.69755	43|2243|2244|2266|2624|3625|6248|7043|10312|114897	ACHE|FGA|FGB|FGG|GATA2|INHBB|RSC1A1|TGFB3|TCIRG1|C1QTNF1	-3.2496	3	2	0	0	0	-12.2539	42.8949	0
1	-4.06528	GO:0032102	M1	1	0	GO Biological Processes	19	negative regulation of response to external stimulus	19_GO:0048519 negative regulation of biological process	-5.31764	5.10044	6.35194	30198	428	166	12	7.22892	2.00997	634|2243|2244|2266|3827|5467|6347|9111|10221|10501|57556|114897	CEACAM1|FGA|FGB|FGG|KNG1|PPARD|CCL2|NMI|TRIB1|SEMA6B|SEMA6A|C1QTNF1	-3.25069	2	2	0	0	0	-12.2539	42.8949	0
1	-3.22142	WP15	M1	1	0	WikiPathways	27	Selenium micronutrient network		-5.32605	20.5149	9.66159	30198	92	80	5	6.25	2.70633	1733|2243|2244|2266|6347	DIO1|FGA|FGB|FGG|CCL2	-3.25577	3	2	0	0	0	-12.2539	42.8949	0
1	-4.85419	M174	M1	1	0	Canonical Pathways	11	PID UPA UPAR PATHWAY		-5.46728	21.6566	9.95958	30198	42	166	5	3.01205	1.32659	2243|2244|2266|3675|9622	FGA|FGB|FGG|ITGA3|KLK4	-3.34918	2	2	0	0	0	-12.2539	42.8949	0
1	-2.8635	M6175	M1	1	0	Chemical And Genetic Perturbations	13	CAIRO LIVER DEVELOPMENT DN		-5.6593	11.849	8.38062	30198	223	80	7	8.75	3.15919	197|2243|2244|2266|3669|3827|23498	AHSG|FGA|FGB|FGG|ISG20|KNG1|HAAO	-3.48439	3	2	0	0	0	-12.2539	42.8949	0
1	-3.59388	GO:1903530	M1	1	0	GO Biological Processes	19	regulation of secretion by cell	19_GO:0051179 localization	-5.68307	6.81363	7.11783	30198	554	80	10	12.5	3.69755	43|2243|2244|2266|2624|3625|6248|7043|10312|114897	ACHE|FGA|FGB|FGG|GATA2|INHBB|RSC1A1|TGFB3|TCIRG1|C1QTNF1	-3.50052	3	2	0	0	0	-12.2539	42.8949	0
1	-4.28764	GO:1903035	M1	1	0	GO Biological Processes	19	negative regulation of response to wounding	19_GO:0048519 negative regulation of biological process	-5.397	21.2065	9.839	30198	89	80	5	6.25	2.70633	2243|2244|2266|3827|114897	FGA|FGB|FGG|KNG1|C1QTNF1	-3.29902	3	2	0	0	0	-12.2539	42.8949	0
1	-4.74439	GO:0050818	M1	1	0	GO Biological Processes	19	regulation of coagulation	19_GO:0032501 multicellular organismal process	-5.7946	25.5051	10.8775	30198	74	80	5	6.25	2.70633	2243|2244|2266|3827|114897	FGA|FGB|FGG|KNG1|C1QTNF1	-3.57818	3	2	0	0	0	-12.2539	42.8949	0
1	-3.31473	R-HSA-76005	M1	1	0	Reactome Gene Sets	6	Response to elevated platelet cytosolic Ca2+		-5.80526	16.9019	9.50804	30198	134	80	6	7.5	2.9448	197|2243|2244|2266|3827|7043	AHSG|FGA|FGB|FGG|KNG1|TGFB3	-3.57899	3	2	0	0	0	-12.2539	42.8949	0
1	-4.77846	GO:0061045	M1	1	0	GO Biological Processes	19	negative regulation of wound healing	19_GO:0048519 negative regulation of biological process	-5.82408	25.8545	10.9576	30198	73	80	5	6.25	2.70633	2243|2244|2266|3827|114897	FGA|FGB|FGG|KNG1|C1QTNF1	-3.58847	3	2	0	0	0	-12.2539	42.8949	0
1	-4.46144	GO:0010811	M1	1	0	GO Biological Processes	19	positive regulation of cell-substrate adhesion	19_GO:0048518 positive regulation of biological process	-6.04372	18.5643	10.0188	30198	122	80	6	7.5	2.9448	246|2185|2243|2244|2266|3675	ALOX15|PTK2B|FGA|FGB|FGG|ITGA3	-3.72745	3	2	0	0	0	-12.2539	42.8949	0
1	-3.36068	GO:0051047	M1	1	0	GO Biological Processes	19	positive regulation of secretion	19_GO:0051179 localization	-5.83811	9.96634	8.08446	30198	303	80	8	10	3.3541	43|2243|2244|2266|2624|3625|7043|114897	ACHE|FGA|FGB|FGG|GATA2|INHBB|TGFB3|C1QTNF1	-3.59647	3	2	0	0	0	-12.2539	42.8949	0
1	-4.84819	GO:1900046	M1	1	0	GO Biological Processes	19	regulation of hemostasis	19_GO:0050789 regulation of biological process	-5.88436	26.5827	11.1228	30198	71	80	5	6.25	2.70633	2243|2244|2266|3827|114897	FGA|FGB|FGG|KNG1|C1QTNF1	-3.62259	3	2	0	0	0	-12.2539	42.8949	0
1	-3.40259	R-HSA-114608	M1	1	0	Reactome Gene Sets	6	Platelet degranulation		-5.90174	17.557	9.71248	30198	129	80	6	7.5	2.9448	197|2243|2244|2266|3827|7043	AHSG|FGA|FGB|FGG|KNG1|TGFB3	-3.63034	3	2	0	0	0	-12.2539	42.8949	0
1	-4.92014	GO:0030193	M1	1	0	GO Biological Processes	19	regulation of blood coagulation	19_GO:0032501 multicellular organismal process	-5.94646	27.3533	11.2948	30198	69	80	5	6.25	2.70633	2243|2244|2266|3827|114897	FGA|FGB|FGG|KNG1|C1QTNF1	-3.65877	3	2	0	0	0	-12.2539	42.8949	0
1	-4.14078	GO:0061041	M1	1	0	GO Biological Processes	19	regulation of wound healing	19_GO:0050896 response to stimulus	-5.74921	16.5318	9.39059	30198	137	80	6	7.5	2.9448	2243|2244|2266|3827|50506|114897	FGA|FGB|FGG|KNG1|DUOX2|C1QTNF1	-3.54666	3	2	0	0	0	-12.2539	42.8949	0
1	-8.37379	M1999	M1	1	0	Chemical And Genetic Perturbations	13	WONG ADULT TISSUE STEM MODULE		-10.9166	5.81928	9.72375	30198	719	166	23	13.8554	2.68145	687|1026|1628|1948|1959|2353|2624|2938|3490|3625|3778|4254|4363|4781|5243|6925|8456|9429|23604|28959|55365|94234|359845	KLF9|CDKN1A|DBP|EFNB2|EGR2|FOS|GATA2|GSTA1|IGFBP7|INHBB|KCNMA1|KITLG|ABCC1|NFIB|ABCB1|TCF4|FOXN1|ABCG2|DAPK2|TMEM176B|TMEM176A|FOXQ1|RFLNB	-7.132	2	3	1	1	1	-10.9166	5.81928	0
1	-3.75632	GO:0001228	M1	1	0	GO Molecular Functions	21	DNA-binding transcription activator activity, RNA polymerase II-specific		-4.98388	4.72508	5.99873	30198	462	166	12	7.22892	2.00997	1628|1959|2353|2624|3213|3659|4781|6925|7022|8456|29841|51621	DBP|EGR2|FOS|GATA2|HOXB3|IRF1|NFIB|TCF4|TFAP2C|FOXN1|GRHL1|KLF13	-3.04062	2	3	0	0	0	-10.9166	5.81928	0
1	-3.72196	GO:0001216	M1	1	0	GO Molecular Functions	21	DNA-binding transcription activator activity		-4.9466	4.68452	5.95945	30198	466	166	12	7.22892	2.00997	1628|1959|2353|2624|3213|3659|4781|6925|7022|8456|29841|51621	DBP|EGR2|FOS|GATA2|HOXB3|IRF1|NFIB|TCF4|TFAP2C|FOXN1|GRHL1|KLF13	-3.01447	2	3	0	0	0	-10.9166	5.81928	0
1	-7.56599	M1458	M1	1	0	Chemical And Genetic Perturbations	13	ABBUD LIF SIGNALING 1 UP		-10.6801	61.4494	20.4437	30198	43	80	7	8.75	3.15919	602|2266|3659|3827|9111|28959|55365	BCL3|FGG|IRF1|KNG1|NMI|TMEM176B|TMEM176A	-7.0187	3	4	1	1	1	-10.6801	61.4494	0
1	-3.96729	M8244	M1	1	0	Chemical And Genetic Perturbations	13	BROCKE APOPTOSIS REVERSED BY IL6		-3.96729	6.52184	5.75566	30198	146	222	7	3.15315	1.17284	602|3659|4501|6347|9111|10402|57493	BCL3|IRF1|MT1X|CCL2|NMI|ST3GAL6|HEG1	-2.29331	1	4	0	0	0	-10.6801	61.4494	0
1	-3.68239	GO:0006790	M1	1	0	GO Biological Processes	19	sulfur compound metabolic process	19_GO:0008152 metabolic process	-3.96765	4.87274	5.30729	30198	336	166	9	5.42169	1.75756	189|2938|2939|6799|53405|79625|79690|123876|348158	AGXT|GSTA1|GSTA2|SULT1A2|CLIC5|NDNF|GAL3ST4|ACSM2A|ACSM2B	-2.29331	2	5	0	0	0	-10.3336	20.9708	0
1	-2.80477	GO:0071466	M1	1	0	GO Biological Processes	19	cellular response to xenobiotic stimulus	19_GO:0050896 response to stimulus	-5.23693	13.4812	8.36082	30198	168	80	6	7.5	2.9448	1592|2938|2939|6799|54658|348158	CYP26A1|GSTA1|GSTA2|SULT1A2|UGT1A1|ACSM2B	-3.19855	3	5	0	0	0	-10.3336	20.9708	0
1	-3.17168	WP2882	M1	1	0	WikiPathways	27	Nuclear receptors meta-pathway		-4.62056	8.20598	6.69998	30198	322	80	7	8.75	3.15919	336|2938|2939|5243|6337|6347|54658	APOA2|GSTA1|GSTA2|ABCB1|SCNN1A|CCL2|UGT1A1	-2.77044	3	5	0	0	0	-10.3336	20.9708	0
1	-3.79836	R-HSA-156580	M1	1	0	Reactome Gene Sets	6	Phase II - Conjugation of compounds		-6.33205	20.7784	10.6614	30198	109	80	6	7.5	2.9448	2938|2939|6799|54658|123876|348158	GSTA1|GSTA2|SULT1A2|UGT1A1|ACSM2A|ACSM2B	-3.95093	3	5	0	0	0	-10.3336	20.9708	0
1	-2.59448	WP702	M1	1	0	WikiPathways	27	Metapathway biotransformation Phase I and II		-4.9976	12.2424	7.90506	30198	185	80	6	7.5	2.9448	1592|2938|2939|6799|54658|79690	CYP26A1|GSTA1|GSTA2|SULT1A2|UGT1A1|GAL3ST4	-3.0493	3	5	0	0	0	-10.3336	20.9708	0
1	-3.59801	R-HSA-211859	M1	1	0	Reactome Gene Sets	6	Biological oxidations		-6.85907	13.6027	9.71331	30198	222	80	8	10	3.3541	26|1592|2938|2939|6799|54658|123876|348158	AOC1|CYP26A1|GSTA1|GSTA2|SULT1A2|UGT1A1|ACSM2A|ACSM2B	-4.3049	3	5	0	0	0	-10.3336	20.9708	0
1	-7.28373	R-HSA-9748784	M1	1	0	Reactome Gene Sets	6	Drug ADME		-8.37906	16.5378	11.5126	30198	99	166	9	5.42169	1.75756	2030|2938|2939|4363|5243|9429|54658|123876|348158	SLC29A1|GSTA1|GSTA2|ABCC1|ABCB1|ABCG2|UGT1A1|ACSM2A|ACSM2B	-5.36633	2	5	0	0	0	-10.3336	20.9708	0
1	-5.73147	GO:0009410	M1	1	0	GO Biological Processes	19	response to xenobiotic stimulus	19_GO:0050896 response to stimulus	-10.3336	12.2373	11.6752	30198	401	80	13	16.25	4.12453	336|476|1592|2185|2353|2938|2939|3675|5243|6799|54658|57103|348158	APOA2|ATP1A1|CYP26A1|PTK2B|FOS|GSTA1|GSTA2|ITGA3|ABCB1|SULT1A2|UGT1A1|TIGAR|ACSM2B	-6.80425	3	5	1	1	1	-10.3336	20.9708	0
1	-3.82031	GO:0006805	M1	1	0	GO Biological Processes	19	xenobiotic metabolic process	19_GO:0050896 response to stimulus	-6.35572	20.9708	10.7155	30198	108	80	6	7.5	2.9448	1592|2938|2939|6799|54658|348158	CYP26A1|GSTA1|GSTA2|SULT1A2|UGT1A1|ACSM2B	-3.96449	3	5	0	0	0	-10.3336	20.9708	0
1	-5.99832	GO:0010817	M1	1	0	GO Biological Processes	19	regulation of hormone levels	19_GO:0065007 biological regulation	-9.18139	9.85377	10.2678	30198	498	80	13	16.25	4.12453	476|1592|1733|2243|2244|2266|3625|5125|10312|50506|54658|114897|151056	ATP1A1|CYP26A1|DIO1|FGA|FGB|FGG|INHBB|PCSK5|TCIRG1|DUOX2|UGT1A1|C1QTNF1|PLB1	-5.81175	3	6	1	1	1	-9.18139	11.3812	0
1	-3.15066	GO:0042445	M1	1	0	GO Biological Processes	19	hormone metabolic process	19_GO:0008152 metabolic process	-4.81773	11.3812	7.57238	30198	199	80	6	7.5	2.9448	1592|1733|5125|50506|54658|151056	CYP26A1|DIO1|PCSK5|DUOX2|UGT1A1|PLB1	-2.9171	3	6	0	0	0	-9.18139	11.3812	0
1	-3.12005	GO:1901615	M1	1	0	GO Biological Processes	19	organic hydroxy compound metabolic process	19_GO:0008152 metabolic process	-3.60318	5.63396	5.21269	30198	469	80	7	8.75	3.15919	246|336|1592|1733|6799|50506|151056	ALOX15|APOA2|CYP26A1|DIO1|SULT1A2|DUOX2|PLB1	-2.01501	3	6	0	0	0	-9.18139	11.3812	0
1	-7.97851	M2575	M1	1	0	Chemical And Genetic Perturbations	13	LIM MAMMARY LUMINAL PROGENITOR UP		-8.97154	25.0918	13.6539	30198	58	166	8	4.81928	1.66231	929|2706|6398|9058|83694|114897|151056|548596	CD14|GJB2|SECTM1|SLC13A2|RPS6KL1|C1QTNF1|PLB1|CKMT1A	-5.63674	2	7	1	1	1	-8.97154	25.0918	0
1	-8.90557	M2157	M1	1	0	Chemical And Genetic Perturbations	13	DUTERTRE ESTRADIOL RESPONSE 24HR DN		-8.90557	5.3979	8.56836	30198	504	222	20	9.00901	1.92159	43|481|1026|1948|1992|3097|3597|7043|9429|10221|29923|56180|64761|80853|81788|84059|90427|94241|124359|146691	ACHE|ATP1B1|CDKN1A|EFNB2|SERPINB1|HIVEP2|IL13RA1|TGFB3|ABCG2|TRIB1|HILPDA|MOSPD1|PARP12|KDM7A|NUAK2|ADGRV1|BMF|TP53INP1|CDYL2|TOM1L2	-5.6261	1	8	1	1	1	-8.90557	5.3979	0
1	-7.69126	WP2840	M1	1	0	WikiPathways	27	Hair follicle development: cytodifferentiation - part 3 of 3		-8.79383	18.396	12.2191	30198	89	166	9	5.42169	1.75756	1959|2353|4254|6925|8456|9622|26085|55806|94234	EGR2|FOS|KITLG|TCF4|FOXN1|KLK4|KLK13|HR|FOXQ1	-5.54069	2	9	1	1	1	-8.79383	18.396	0
1	-2.43508	M6100	M1	1	0	Chemical And Genetic Perturbations	13	SENESE HDAC1 TARGETS DN		-2.43508	3.57966	3.63669	30198	266	222	7	3.15315	1.17284	2353|6327|6925|55806|83937|114984|100132074	FOS|SCN2B|TCF4|HR|RASSF4|FLYWCH2|FOXO6	-1.06005	1	9	0	0	0	-8.79383	18.396	0
1	-8.76854	M38993	M1	1	0	Chemical And Genetic Perturbations	13	MEBARKI HCC PROGENITOR FZD8CRD DN		-8.76854	5.61851	8.59006	30198	460	222	19	8.55856	1.87757	634|1187|2185|2243|2244|2938|5243|6539|10050|23263|28959|29760|51085|55344|55365|57509|83937|165140|348158	CEACAM1|CLCNKA|PTK2B|FGA|FGB|GSTA1|ABCB1|SLC6A12|SLC17A4|MCF2L|TMEM176B|BLNK|MLXIPL|PLCXD1|TMEM176A|MTUS1|RASSF4|OXER1|ACSM2B	-5.54022	1	10	1	1	1	-8.76854	5.61851	0
1	-8.47838	M2324	M1	1	0	Chemical And Genetic Perturbations	13	LEE BMP2 TARGETS UP		-8.72668	4.94848	8.26261	30198	772	166	21	12.6506	2.58007	246|481|687|929|1366|1628|1992|2185|3625|5243|5745|6303|7318|9111|9882|28959|55365|80853|90427|94241|548596	ALOX15|ATP1B1|KLF9|CD14|CLDN7|DBP|SERPINB1|PTK2B|INHBB|ABCB1|PTH1R|SAT1|UBA7|NMI|TBC1D4|TMEM176B|TMEM176A|KDM7A|BMF|TP53INP1|CKMT1A	-5.52184	2	11	1	1	1	-8.72668	7.99629	0
1	-4.19207	M8544	M1	1	0	Chemical And Genetic Perturbations	13	GAUSSMANN MLL AF4 FUSION TARGETS F UP		-5.09703	7.99629	7.03835	30198	182	166	8	4.81928	1.66231	1992|7043|7089|28959|55365|80853|94241|114897	SERPINB1|TGFB3|TLE2|TMEM176B|TMEM176A|KDM7A|TP53INP1|C1QTNF1	-3.11995	2	11	0	0	0	-8.72668	7.99629	0
1	-3.91162	M34022	M1	1	0	Chemical And Genetic Perturbations	13	BLANCO MELO BETA INTERFERON TREATED BRONCHIAL EPITHELIAL CELLS UP		-3.91162	3.95846	4.98114	30198	378	222	11	4.95495	1.45649	2185|3659|7318|9111|64167|64761|80830|80853|84803|124872|100381270	PTK2B|IRF1|UBA7|NMI|ERAP2|PARP12|APOL6|KDM7A|GPAT3|B4GALNT2|ZBED6	-2.24887	1	12	0	0	0	-8.5442	7.13428	0
1	-4.66169	M34006	M1	1	0	Chemical And Genetic Perturbations	13	BLANCO MELO HUMAN PARAINFLUENZA VIRUS 3 INFECTION A594 CELLS UP		-4.66169	6.00119	6.16798	30198	204	222	9	4.05405	1.32368	634|1948|3659|6781|7318|9111|64167|64761|80830	CEACAM1|EFNB2|IRF1|STC1|UBA7|NMI|ERAP2|PARP12|APOL6	-2.80341	1	12	0	0	0	-8.5442	7.13428	0
1	-7.42102	M34012	M1	1	0	Chemical And Genetic Perturbations	13	BLANCO MELO COVID19 SARS COV 2 INFECTION CALU3 CELLS UP		-7.42102	6.0189	7.99727	30198	339	222	15	6.75676	1.68462	687|1959|2323|3097|3604|3659|3669|6347|50506|64761|80830|80853|81788|91614|114897	KLF9|EGR2|FLT3LG|HIVEP2|TNFRSF9|IRF1|ISG20|CCL2|DUOX2|PARP12|APOL6|KDM7A|NUAK2|DEPDC7|C1QTNF1	-4.73322	1	12	0	0	0	-8.5442	7.13428	0
1	-8.5442	M34026	M1	1	0	Chemical And Genetic Perturbations	13	BLANCO MELO BRONCHIAL EPITHELIAL CELLS INFLUENZA A DEL NS1 INFECTION UP		-8.5442	4.64689	8.05061	30198	644	222	22	9.90991	2.00538	43|602|634|687|2323|3604|3659|4973|6398|6539|7318|9111|10221|23308|51710|64167|64761|80830|81788|90427|91614|114897	ACHE|BCL3|CEACAM1|KLF9|FLT3LG|TNFRSF9|IRF1|OLR1|SECTM1|SLC6A12|UBA7|NMI|TRIB1|ICOSLG|ZNF44|ERAP2|PARP12|APOL6|NUAK2|BMF|DEPDC7|C1QTNF1	-5.40304	1	12	1	1	1	-8.5442	7.13428	0
1	-8.40568	M34008	M1	1	0	Chemical And Genetic Perturbations	13	BLANCO MELO RESPIRATORY SYNCYTIAL VIRUS INFECTION A594 CELLS UP		-8.40568	7.13428	8.97007	30198	286	222	15	6.75676	1.68462	43|634|1948|3604|3659|6347|6539|6781|7318|64167|64761|80830|80853|84803|94234	ACHE|CEACAM1|EFNB2|TNFRSF9|IRF1|CCL2|SLC6A12|STC1|UBA7|ERAP2|PARP12|APOL6|KDM7A|GPAT3|FOXQ1	-5.36633	1	12	0	0	0	-8.5442	7.13428	0
1	-3.90883	GO:0015711	M1	1	0	GO Biological Processes	19	organic anion transport	19_GO:0051179 localization	-4.98	5.7751	6.33388	30198	315	166	10	6.0241	1.84672	189|634|2030|4363|6539|9058|9123|9429|10050|284111	AGXT|CEACAM1|SLC29A1|ABCC1|SLC6A12|SLC13A2|SLC16A3|ABCG2|SLC17A4|SLC13A5	-3.03799	2	13	0	0	0	-8.39035	12.633	0
1	-2.11988	GO:0098656	M1	1	0	GO Biological Processes	19	anion transmembrane transport	19_GO:0051179 localization	-2.11988	3.51794	3.31319	30198	232	222	6	2.7027	1.08836	4363|6559|9058|9123|54020|284111	ABCC1|SLC12A3|SLC13A2|SLC16A3|SLC37A1|SLC13A5	-0.773964	1	13	0	0	0	-8.39035	12.633	0
1	-2.67233	GO:0015291	M1	1	0	GO Molecular Functions	21	secondary active transmembrane transporter activity		-2.67233	3.95099	3.95821	30198	241	222	7	3.15315	1.17284	6539|6559|9058|9123|10050|54020|284111	SLC6A12|SLC12A3|SLC13A2|SLC16A3|SLC17A4|SLC37A1|SLC13A5	-1.26973	1	13	0	0	0	-8.39035	12.633	0
1	-2.98043	GO:0015294	M1	1	0	GO Molecular Functions	21	solute:cation symporter activity		-3.55251	8.74595	5.88295	30198	104	166	5	3.01205	1.32659	6539|6559|9058|10050|284111	SLC6A12|SLC12A3|SLC13A2|SLC17A4|SLC13A5	-1.97633	2	13	0	0	0	-8.39035	12.633	0
1	-3.15004	GO:0015293	M1	1	0	GO Molecular Functions	21	symporter activity		-3.82321	7.57982	5.88421	30198	144	166	6	3.61446	1.44868	6539|6559|9058|9123|10050|284111	SLC6A12|SLC12A3|SLC13A2|SLC16A3|SLC17A4|SLC13A5	-2.18348	2	13	0	0	0	-8.39035	12.633	0
1	-3.37926	R-HSA-425366	M1	1	0	Reactome Gene Sets	6	Transport of bile salts and organic acids, metal ions and amine compounds		-3.96382	10.7009	6.6587	30198	85	166	5	3.01205	1.32659	6248|6539|9058|9123|284111	RSC1A1|SLC6A12|SLC13A2|SLC16A3|SLC13A5	-2.29113	2	13	0	0	0	-8.39035	12.633	0
1	-3.29687	GO:0098657	M1	1	0	GO Biological Processes	19	import into cell	19_GO:0051179 localization	-4.06836	6.77346	5.90372	30198	188	166	7	4.21687	1.55986	476|481|2030|6337|6539|6559|222962	ATP1A1|ATP1B1|SLC29A1|SCNN1A|SLC6A12|SLC12A3|SLC29A4	-2.36581	2	13	0	0	0	-8.39035	12.633	0
1	-3.31067	GO:0008514	M1	1	0	GO Molecular Functions	21	organic anion transmembrane transporter activity		-4.08285	6.80968	5.92484	30198	187	166	7	4.21687	1.55986	2030|4363|6539|9058|9123|9429|284111	SLC29A1|ABCC1|SLC6A12|SLC13A2|SLC16A3|ABCG2|SLC13A5	-2.37535	2	13	0	0	0	-8.39035	12.633	0
1	-3.25484	R-HSA-425407	M1	1	0	Reactome Gene Sets	6	SLC-mediated transmembrane transport		-4.11219	5.8213	5.69107	30198	250	166	8	4.81928	1.66231	2030|6248|6539|6559|9058|9123|222962|284111	SLC29A1|RSC1A1|SLC6A12|SLC12A3|SLC13A2|SLC16A3|SLC29A4|SLC13A5	-2.39567	2	13	0	0	0	-8.39035	12.633	0
1	-3.71575	GO:0015370	M1	1	0	GO Molecular Functions	21	solute:sodium symporter activity		-4.30889	12.633	7.34738	30198	72	166	5	3.01205	1.32659	6539|6559|9058|10050|284111	SLC6A12|SLC12A3|SLC13A2|SLC17A4|SLC13A5	-2.54402	2	13	0	0	0	-8.39035	12.633	0
1	-4.04622	GO:0046873	M1	1	0	GO Molecular Functions	21	metal ion transmembrane transporter activity		-4.55121	4.65366	5.67324	30198	430	166	11	6.62651	1.93063	476|481|3778|6327|6330|6337|6539|6559|9058|10050|284111	ATP1A1|ATP1B1|KCNMA1|SCN2B|SCN4B|SCNN1A|SLC6A12|SLC12A3|SLC13A2|SLC17A4|SLC13A5	-2.72176	2	13	0	0	0	-8.39035	12.633	0
1	-4.53361	GO:0022853	M1	1	0	GO Molecular Functions	21	active ion transmembrane transporter activity		-4.76454	6.17827	6.29472	30198	265	166	9	5.42169	1.75756	476|481|4363|6539|6559|9058|10050|10312|284111	ATP1A1|ATP1B1|ABCC1|SLC6A12|SLC12A3|SLC13A2|SLC17A4|TCIRG1|SLC13A5	-2.88084	2	13	0	0	0	-8.39035	12.633	0
1	-4.14078	GO:1903825	M1	1	0	GO Biological Processes	19	organic acid transmembrane transport	19_GO:0051179 localization	-4.94747	9.29496	7.23464	30198	137	166	7	4.21687	1.55986	4363|5243|6539|9058|9123|222962|284111	ABCC1|ABCB1|SLC6A12|SLC13A2|SLC16A3|SLC29A4|SLC13A5	-3.01447	2	13	0	0	0	-8.39035	12.633	0
1	-4.25239	GO:0030001	M1	1	0	GO Biological Processes	19	metal ion transport	19_GO:0051179 localization	-5.07485	4.14117	5.85129	30198	615	166	14	8.43373	2.15687	476|481|1188|3778|5818|6327|6330|6337|6539|6559|9058|10050|55240|284111	ATP1A1|ATP1B1|CLCNKB|KCNMA1|NECTIN1|SCN2B|SCN4B|SCNN1A|SLC6A12|SLC12A3|SLC13A2|SLC17A4|STEAP3|SLC13A5	-3.10448	2	13	0	0	0	-8.39035	12.633	0
1	-3.28066	GO:1905039	M1	1	0	GO Biological Processes	19	carboxylic acid transmembrane transport	19_GO:0051179 localization	-3.95922	8.02569	6.10511	30198	136	166	6	3.61446	1.44868	4363|5243|6539|9058|9123|284111	ABCC1|ABCB1|SLC6A12|SLC13A2|SLC16A3|SLC13A5	-2.28721	2	13	0	0	0	-8.39035	12.633	0
1	-4.44759	GO:0022890	M1	1	0	GO Molecular Functions	21	inorganic cation transmembrane transporter activity		-5.27026	4.30934	6.04062	30198	591	166	14	8.43373	2.15687	476|481|2185|3778|6327|6330|6337|6539|6559|9058|10050|10312|79400|284111	ATP1A1|ATP1B1|PTK2B|KCNMA1|SCN2B|SCN4B|SCNN1A|SLC6A12|SLC12A3|SLC13A2|SLC17A4|TCIRG1|NOX5|SLC13A5	-3.22124	2	13	0	0	0	-8.39035	12.633	0
1	-6.91715	R-HSA-382551	M1	1	0	Reactome Gene Sets	6	Transport of small molecules		-8.39035	4.99083	8.10938	30198	729	166	20	12.0482	2.52656	336|476|481|1187|1188|2030|4363|5125|5243|6248|6337|6539|6559|9058|9123|9429|10312|55240|222962|284111	APOA2|ATP1A1|ATP1B1|CLCNKA|CLCNKB|SLC29A1|ABCC1|PCSK5|ABCB1|RSC1A1|SCNN1A|SLC6A12|SLC12A3|SLC13A2|SLC16A3|ABCG2|TCIRG1|STEAP3|SLC29A4|SLC13A5	-5.36633	2	13	1	1	1	-8.39035	12.633	0
1	-6.97804	GO:0006814	M1	1	0	GO Biological Processes	19	sodium ion transport	19_GO:0051179 localization	-8.27948	11.1171	10.1215	30198	180	166	11	6.62651	1.93063	476|481|1188|6327|6330|6337|6539|6559|9058|10050|284111	ATP1A1|ATP1B1|CLCNKB|SCN2B|SCN4B|SCNN1A|SLC6A12|SLC12A3|SLC13A2|SLC17A4|SLC13A5	-5.30105	2	13	0	0	0	-8.39035	12.633	0
1	-6.90727	GO:0015318	M1	1	0	GO Molecular Functions	21	inorganic molecular entity transmembrane transporter activity		-7.62626	4.73479	7.59445	30198	730	166	19	11.4458	2.471	476|481|1187|1188|2185|3778|4363|6327|6330|6337|6539|6559|9058|10050|10312|53405|79400|284111|353174	ATP1A1|ATP1B1|CLCNKA|CLCNKB|PTK2B|KCNMA1|ABCC1|SCN2B|SCN4B|SCNN1A|SLC6A12|SLC12A3|SLC13A2|SLC17A4|TCIRG1|CLIC5|NOX5|SLC13A5|ZACN	-4.86695	2	13	0	0	0	-8.39035	12.633	0
1	-4.22625	GO:0046942	M1	1	0	GO Biological Processes	19	carboxylic acid transport	19_GO:0051179 localization	-5.22607	7.05707	6.88551	30198	232	166	9	5.42169	1.75756	189|634|4363|6539|9058|9123|9429|10050|284111	AGXT|CEACAM1|ABCC1|SLC6A12|SLC13A2|SLC16A3|ABCG2|SLC17A4|SLC13A5	-3.19581	2	13	0	0	0	-8.39035	12.633	0
1	-5.86484	GO:0006820	M1	1	0	GO Biological Processes	19	anion transport	19_GO:0051179 localization	-6.67111	5.6722	7.41571	30198	449	166	14	8.43373	2.15687	189|634|1187|1188|2030|4363|6539|6559|9058|9123|9429|10050|53405|284111	AGXT|CEACAM1|CLCNKA|CLCNKB|SLC29A1|ABCC1|SLC6A12|SLC12A3|SLC13A2|SLC16A3|ABCG2|SLC17A4|CLIC5|SLC13A5	-4.18753	2	13	0	0	0	-8.39035	12.633	0
1	-5.33826	GO:0015849	M1	1	0	GO Biological Processes	19	organic acid transport	19_GO:0051179 localization	-6.5781	7.57982	7.98321	30198	264	166	11	6.62651	1.93063	189|634|4363|5243|5467|6539|9058|9123|9429|222962|284111	AGXT|CEACAM1|ABCC1|ABCB1|PPARD|SLC6A12|SLC13A2|SLC16A3|ABCG2|SLC29A4|SLC13A5	-4.11155	2	13	0	0	0	-8.39035	12.633	0
1	-6.74561	GO:0015081	M1	1	0	GO Molecular Functions	21	sodium ion transmembrane transporter activity		-7.93617	12.1277	10.1575	30198	150	166	10	6.0241	1.84672	476|481|6327|6330|6337|6539|6559|9058|10050|284111	ATP1A1|ATP1B1|SCN2B|SCN4B|SCNN1A|SLC6A12|SLC12A3|SLC13A2|SLC17A4|SLC13A5	-5.08606	2	13	0	0	0	-8.39035	12.633	0
1	-5.45242	GO:0035725	M1	1	0	GO Biological Processes	19	sodium ion transmembrane transport	19_GO:0051179 localization	-6.39982	11.9289	8.9927	30198	122	166	8	4.81928	1.66231	476|481|6327|6330|6337|6539|6559|10050	ATP1A1|ATP1B1|SCN2B|SCN4B|SCNN1A|SLC6A12|SLC12A3|SLC17A4	-3.98812	2	13	0	0	0	-8.39035	12.633	0
1	-5.59503	GO:0022804	M1	1	0	GO Molecular Functions	21	active transmembrane transporter activity		-6.2885	5.74006	7.20228	30198	412	166	13	7.83133	2.08524	476|481|4363|5243|6539|6559|9058|9123|9429|10050|10312|222962|284111	ATP1A1|ATP1B1|ABCC1|ABCB1|SLC6A12|SLC12A3|SLC13A2|SLC16A3|ABCG2|SLC17A4|TCIRG1|SLC29A4|SLC13A5	-3.92218	2	13	0	0	0	-8.39035	12.633	0
1	-5.20075	GO:0008324	M1	1	0	GO Molecular Functions	21	cation transmembrane transporter activity		-6.23321	4.52667	6.72046	30198	643	166	16	9.63855	2.29057	476|481|2030|2185|3778|6327|6330|6337|6539|6559|9058|10050|10312|79400|222962|284111	ATP1A1|ATP1B1|SLC29A1|PTK2B|KCNMA1|SCN2B|SCN4B|SCNN1A|SLC6A12|SLC12A3|SLC13A2|SLC17A4|TCIRG1|NOX5|SLC29A4|SLC13A5	-3.87996	2	13	0	0	0	-8.39035	12.633	0
1	-5.34497	GO:0008509	M1	1	0	GO Molecular Functions	21	anion transmembrane transporter activity		-5.79699	6.31253	7.06932	30198	317	166	11	6.62651	1.93063	1187|1188|2030|4363|6539|6559|9058|9123|9429|53405|284111	CLCNKA|CLCNKB|SLC29A1|ABCC1|SLC6A12|SLC12A3|SLC13A2|SLC16A3|ABCG2|CLIC5|SLC13A5	-3.57822	2	13	0	0	0	-8.39035	12.633	0
1	-4.5125	GO:0046943	M1	1	0	GO Molecular Functions	21	carboxylic acid transmembrane transporter activity		-5.43016	8.87393	7.51711	30198	164	166	8	4.81928	1.66231	634|4363|5243|6539|9058|9123|9429|284111	CEACAM1|ABCC1|ABCB1|SLC6A12|SLC13A2|SLC16A3|ABCG2|SLC13A5	-3.32132	2	13	0	0	0	-8.39035	12.633	0
1	-5.40259	GO:0005342	M1	1	0	GO Molecular Functions	21	organic acid transmembrane transporter activity		-6.45035	9.92267	8.5444	30198	165	166	9	5.42169	1.75756	634|4363|5243|6539|9058|9123|9429|222962|284111	CEACAM1|ABCC1|ABCB1|SLC6A12|SLC13A2|SLC16A3|ABCG2|SLC29A4|SLC13A5	-4.01984	2	13	0	0	0	-8.39035	12.633	0
1	-8.36874	M34016	M1	1	0	Chemical And Genetic Perturbations	13	BLANCO MELO COVID19 SARS COV 2 INFECTION A594 ACE2 EXPRESSING CELLS UP		-8.36874	5.01945	8.12608	30198	542	222	20	9.00901	1.92159	602|1280|1628|2323|2353|3097|3604|3659|4868|4884|6347|6539|25841|29841|51710|64761|80830|80853|90427|115196	BCL3|COL2A1|DBP|FLT3LG|FOS|HIVEP2|TNFRSF9|IRF1|NPHS1|NPTX1|CCL2|SLC6A12|ABTB2|GRHL1|ZNF44|PARP12|APOL6|KDM7A|BMF|ZNF554	-5.36633	1	14	1	1	1	-8.36874	5.06933	0
1	-7.64596	M34018	M1	1	0	Chemical And Genetic Perturbations	13	BLANCO MELO COVID19 SARS COV 2 INFECTION A594 ACE2 EXPRESSING CELLS RUXOLITINIB UP		-7.64596	5.06933	7.75854	30198	483	222	18	8.10811	1.83198	602|1280|1628|2353|3097|3604|3659|4868|4884|6347|6539|25841|29841|51710|80853|83694|90427|115196	BCL3|COL2A1|DBP|FOS|HIVEP2|TNFRSF9|IRF1|NPHS1|NPTX1|CCL2|SLC6A12|ABTB2|GRHL1|ZNF44|KDM7A|RPS6KL1|BMF|ZNF554	-4.8733	1	14	0	0	0	-8.36874	5.06933	0
1	-2.88933	GO:0003015	M1	1	0	GO Biological Processes	19	heart process	19_GO:0032501 multicellular organismal process	-4.96552	17.3154	8.79468	30198	109	80	5	6.25	2.70633	476|481|5318|6327|6330	ATP1A1|ATP1B1|PKP2|SCN2B|SCN4B	-3.02724	3	15	0	0	0	-8.35856	38.5179	0
1	-2.03448	GO:0006937	M1	1	0	GO Biological Processes	19	regulation of muscle contraction	19_GO:0032501 multicellular organismal process	-2.56192	5.25768	4.1754	30198	173	166	5	3.01205	1.32659	476|481|3778|5318|6781	ATP1A1|ATP1B1|KCNMA1|PKP2|STC1	-1.1735	2	15	0	0	0	-8.35856	38.5179	0
1	-2.21868	GO:0015079	M1	1	0	GO Molecular Functions	21	potassium ion transmembrane transporter activity		-2.75701	5.83063	4.49723	30198	156	166	5	3.01205	1.32659	476|481|3778|6327|6559	ATP1A1|ATP1B1|KCNMA1|SCN2B|SLC12A3	-1.34383	2	15	0	0	0	-8.35856	38.5179	0
1	-2.1553	GO:0006936	M1	1	0	GO Biological Processes	19	muscle contraction	19_GO:0032501 multicellular organismal process	-3.44825	8.27796	5.68522	30198	228	80	5	6.25	2.70633	476|481|5318|6327|6330	ATP1A1|ATP1B1|PKP2|SCN2B|SCN4B	-1.89951	3	15	0	0	0	-8.35856	38.5179	0
1	-2.32522	GO:0008016	M1	1	0	GO Biological Processes	19	regulation of heart contraction	19_GO:0032501 multicellular organismal process	-3.61241	8.9875	5.98633	30198	210	80	5	6.25	2.70633	476|481|5318|6327|6330	ATP1A1|ATP1B1|PKP2|SCN2B|SCN4B	-2.02122	3	15	0	0	0	-8.35856	38.5179	0
1	-2.72093	GO:0035637	M1	1	0	GO Biological Processes	19	multicellular organismal signaling	19_GO:0023052 signaling	-4.78045	15.8603	8.37111	30198	119	80	5	6.25	2.70633	476|481|5318|6327|6330	ATP1A1|ATP1B1|PKP2|SCN2B|SCN4B	-2.88833	3	15	0	0	0	-8.35856	38.5179	0
1	-2.92517	GO:0006941	M1	1	0	GO Biological Processes	19	striated muscle contraction	19_GO:0032501 multicellular organismal process	-5.00471	17.639	8.88618	30198	107	80	5	6.25	2.70633	476|481|5318|6327|6330	ATP1A1|ATP1B1|PKP2|SCN2B|SCN4B	-3.05037	3	15	0	0	0	-8.35856	38.5179	0
1	-3.86268	GO:1903522	M1	1	0	GO Biological Processes	19	regulation of blood circulation	19_GO:0032501 multicellular organismal process	-6.34962	11.6595	8.87933	30198	259	80	8	10	3.3541	476|481|2243|2244|2266|5318|6327|6330	ATP1A1|ATP1B1|FGA|FGB|FGG|PKP2|SCN2B|SCN4B	-3.96294	3	15	0	0	0	-8.35856	38.5179	0
1	-3.19999	GO:0060047	M1	1	0	GO Biological Processes	19	heart contraction	19_GO:0032501 multicellular organismal process	-5.30295	20.2944	9.60431	30198	93	80	5	6.25	2.70633	476|481|5318|6327|6330	ATP1A1|ATP1B1|PKP2|SCN2B|SCN4B	-3.24515	3	15	0	0	0	-8.35856	38.5179	0
1	-3.24311	GO:0002028	M1	1	0	GO Biological Processes	19	regulation of sodium ion transport	19_GO:0051179 localization	-5.34943	20.7404	9.71978	30198	91	80	5	6.25	2.70633	476|481|5318|6327|6330	ATP1A1|ATP1B1|PKP2|SCN2B|SCN4B	-3.26724	3	15	0	0	0	-8.35856	38.5179	0
1	-3.60536	GO:0060048	M1	1	0	GO Biological Processes	19	cardiac muscle contraction	19_GO:0032501 multicellular organismal process	-5.73687	24.8339	10.7219	30198	76	80	5	6.25	2.70633	476|481|5318|6327|6330	ATP1A1|ATP1B1|PKP2|SCN2B|SCN4B	-3.53884	3	15	0	0	0	-8.35856	38.5179	0
1	-3.80316	GO:0061337	M1	1	0	GO Biological Processes	19	cardiac conduction	19_GO:0023052 signaling	-5.94646	27.3533	11.2948	30198	69	80	5	6.25	2.70633	476|481|5318|6327|6330	ATP1A1|ATP1B1|PKP2|SCN2B|SCN4B	-3.65877	3	15	0	0	0	-8.35856	38.5179	0
1	-4.52178	GO:0086001	M1	1	0	GO Biological Processes	19	cardiac muscle cell action potential	19_GO:0065007 biological regulation	-6.69888	38.5179	13.5461	30198	49	80	5	6.25	2.70633	476|481|5318|6327|6330	ATP1A1|ATP1B1|PKP2|SCN2B|SCN4B	-4.20652	3	15	0	0	0	-8.35856	38.5179	0
1	-5.76527	GO:0044057	M1	1	0	GO Biological Processes	19	regulation of system process	19_GO:0032501 multicellular organismal process	-8.35856	8.41711	9.32024	30198	583	80	13	16.25	4.12453	336|476|481|1959|2185|2243|2244|2266|3625|5318|6327|6330|114897	APOA2|ATP1A1|ATP1B1|EGR2|PTK2B|FGA|FGB|FGG|INHBB|PKP2|SCN2B|SCN4B|C1QTNF1	-5.36633	3	15	1	1	1	-8.35856	38.5179	0
1	-3.11685	GO:0001508	M1	1	0	GO Biological Processes	19	action potential	19_GO:0065007 biological regulation	-5.21311	19.4575	9.38386	30198	97	80	5	6.25	2.70633	476|481|5318|6327|6330	ATP1A1|ATP1B1|PKP2|SCN2B|SCN4B	-3.18924	3	15	0	0	0	-8.35856	38.5179	0
1	-3.96729	GO:0071383	M1	1	0	GO Biological Processes	19	cellular response to steroid hormone stimulus	19_GO:0050896 response to stimulus	-4.76775	8.72198	6.95364	30198	146	166	7	4.21687	1.55986	476|687|2706|5467|6337|6781|54658	ATP1A1|KLF9|GJB2|PPARD|SCNN1A|STC1|UGT1A1	-2.88084	2	16	0	0	0	-7.97846	14.4378	0
1	-2.42619	M12890	M1	1	0	Chemical And Genetic Perturbations	13	ROZANOV MMP14 TARGETS UP		-3.13736	7.06882	5.13349	30198	267	80	5	6.25	2.70633	2706|3490|3669|6337|9235	GJB2|IGFBP7|ISG20|SCNN1A|IL32	-1.66057	3	16	0	0	0	-7.97846	14.4378	0
1	-2.88933	GO:0032526	M1	1	0	GO Biological Processes	19	response to retinoic acid	19_GO:0050896 response to stimulus	-3.45814	8.34476	5.71124	30198	109	166	5	3.01205	1.32659	1592|2185|2706|3490|81029	CYP26A1|PTK2B|GJB2|IGFBP7|WNT5B	-1.90601	2	16	0	0	0	-7.97846	14.4378	0
1	-3.15792	GO:0097306	M1	1	0	GO Biological Processes	19	cellular response to alcohol	19_GO:0050896 response to stimulus	-3.7359	9.57451	6.22315	30198	95	166	5	3.01205	1.32659	687|3625|6337|54658|94241	KLF9|INHBB|SCNN1A|UGT1A1|TP53INP1	-2.12154	2	16	0	0	0	-7.97846	14.4378	0
1	-2.49257	GO:1901654	M1	1	0	GO Biological Processes	19	response to ketone	19_GO:0050896 response to stimulus	-3.77192	9.72874	6.28603	30198	194	80	5	6.25	2.70633	2353|2706|3490|6337|7043	FOS|GJB2|IGFBP7|SCNN1A|TGFB3	-2.14763	3	16	0	0	0	-7.97846	14.4378	0
1	-3.99147	GO:0071384	M1	1	0	GO Biological Processes	19	cellular response to corticosteroid stimulus	19_GO:0050896 response to stimulus	-4.59058	14.4378	7.93789	30198	63	166	5	3.01205	1.32659	687|2706|6337|6781|54658	KLF9|GJB2|SCNN1A|STC1|UGT1A1	-2.75044	2	16	0	0	0	-7.97846	14.4378	0
1	-4.1011	GO:0051384	M1	1	0	GO Biological Processes	19	response to glucocorticoid	19_GO:0050896 response to stimulus	-4.90641	9.16122	7.17	30198	139	166	7	4.21687	1.55986	336|687|2353|2706|3490|6781|54658	APOA2|KLF9|FOS|GJB2|IGFBP7|STC1|UGT1A1	-2.98273	2	16	0	0	0	-7.97846	14.4378	0
1	-4.5699	GO:0031960	M1	1	0	GO Biological Processes	19	response to corticosteroid	19_GO:0050896 response to stimulus	-5.48968	9.03929	7.60407	30198	161	166	8	4.81928	1.66231	336|687|2353|2706|3490|6337|6781|54658	APOA2|KLF9|FOS|GJB2|IGFBP7|SCNN1A|STC1|UGT1A1	-3.36971	2	16	0	0	0	-7.97846	14.4378	0
1	-4.19771	GO:0032870	M1	1	0	GO Biological Processes	19	cellular response to hormone stimulus	19_GO:0050896 response to stimulus	-5.5438	4.91664	6.43765	30198	481	166	13	7.83133	2.08524	476|634|687|2244|2353|2706|3490|3625|5467|6337|6781|9882|54658	ATP1A1|CEACAM1|KLF9|FGB|FOS|GJB2|IGFBP7|INHBB|PPARD|SCNN1A|STC1|TBC1D4|UGT1A1	-3.4124	2	16	0	0	0	-7.97846	14.4378	0
1	-5.15518	GO:0048545	M1	1	0	GO Biological Processes	19	response to steroid hormone	19_GO:0050896 response to stimulus	-6.38626	7.25026	7.75535	30198	276	166	11	6.62651	1.93063	336|476|687|2353|2706|3490|5467|6337|6781|7043|54658	APOA2|ATP1A1|KLF9|FOS|GJB2|IGFBP7|PPARD|SCNN1A|STC1|TGFB3|UGT1A1	-3.97822	2	16	0	0	0	-7.97846	14.4378	0
1	-5.62034	GO:0044706	M1	1	0	GO Biological Processes	19	multi-multicellular organism process	19_GO:0032501 multicellular organismal process	-6.77525	9.14149	8.56684	30198	199	166	10	6.0241	1.84672	2353|2706|3490|3675|5125|5467|6781|7043|53405|79816	FOS|GJB2|IGFBP7|ITGA3|PCSK5|PPARD|STC1|TGFB3|CLIC5|TLE6	-4.25071	2	16	0	0	0	-7.97846	14.4378	0
1	-5.80124	GO:0044703	M1	1	0	GO Biological Processes	19	multi-organism reproductive process	19_GO:0022414 reproductive process	-6.96269	9.57451	8.81478	30198	190	166	10	6.0241	1.84672	2353|2706|3490|3675|5125|5467|6781|7043|53405|79816	FOS|GJB2|IGFBP7|ITGA3|PCSK5|PPARD|STC1|TGFB3|CLIC5|TLE6	-4.35417	2	16	0	0	0	-7.97846	14.4378	0
1	-6.24147	GO:0007565	M1	1	0	GO Biological Processes	19	female pregnancy	19_GO:0022414 reproductive process	-7.41746	10.7009	9.43014	30198	170	166	10	6.0241	1.84672	2353|2706|3490|3675|5125|5467|6781|7043|53405|79816	FOS|GJB2|IGFBP7|ITGA3|PCSK5|PPARD|STC1|TGFB3|CLIC5|TLE6	-4.73322	2	16	0	0	0	-7.97846	14.4378	0
1	-4.88181	GO:0009725	M1	1	0	GO Biological Processes	19	response to hormone	19_GO:0050896 response to stimulus	-7.97846	7.01813	8.6192	30198	753	80	14	17.5	4.24816	336|476|1959|2185|2244|2353|2706|3490|3625|3675|6337|7043|9882|54658	APOA2|ATP1A1|EGR2|PTK2B|FGB|FOS|GJB2|IGFBP7|INHBB|ITGA3|SCNN1A|TGFB3|TBC1D4|UGT1A1	-5.10766	3	16	1	1	1	-7.97846	14.4378	0
1	-4.00339	GO:0071396	M1	1	0	GO Biological Processes	19	cellular response to lipid	19_GO:0050896 response to stimulus	-5.3333	4.7016	6.22408	30198	503	166	13	7.83133	2.08524	476|687|929|1948|2185|2706|3625|5467|6337|6347|6781|54658|81029	ATP1A1|KLF9|CD14|EFNB2|PTK2B|GJB2|INHBB|PPARD|SCNN1A|CCL2|STC1|UGT1A1|WNT5B	-3.26133	2	16	0	0	0	-7.97846	14.4378	0
1	-7.90068	M19826	M1	1	0	Chemical And Genetic Perturbations	13	ZHANG RESPONSE TO IKK INHIBITOR AND TNF UP		-7.90068	7.92983	8.93854	30198	223	222	13	5.85586	1.57585	602|1026|1992|3604|3659|3669|4973|5467|9235|9709|25841|80853|81788	BCL3|CDKN1A|SERPINB1|TNFRSF9|IRF1|ISG20|OLR1|PPARD|IL32|HERPUD1|ABTB2|KDM7A|NUAK2	-5.06055	1	17	1	1	1	-7.90068	7.92983	0
1	-3.29948	M7928	M1	1	0	Chemical And Genetic Perturbations	13	MITSIADES RESPONSE TO APLIDIN UP		-3.29948	3.35493	4.3118	30198	446	222	11	4.95495	1.45649	602|3659|3669|6337|9709|10221|23263|57103|57509|80853|81788	BCL3|IRF1|ISG20|SCNN1A|HERPUD1|TRIB1|MCF2L|TIGAR|MTUS1|KDM7A|NUAK2	-1.7867	1	17	0	0	0	-7.90068	7.92983	0
1	-7.68786	M10961	M1	1	0	Chemical And Genetic Perturbations	13	GOZGIT ESR1 TARGETS DN		-7.87157	4.64663	7.68656	30198	783	166	20	12.0482	2.52656	246|481|634|687|1453|1948|2938|3213|3669|4254|4267|4363|6303|6337|6398|6712|6781|6925|154661|257068	ALOX15|ATP1B1|CEACAM1|KLF9|CSNK1D|EFNB2|GSTA1|HOXB3|ISG20|KITLG|CD99|ABCC1|SAT1|SCNN1A|SECTM1|SPTBN2|STC1|TCF4|RUNDC3B|PLCXD2	-5.04119	2	18	1	1	1	-7.87157	4.64663	0
1	-2.70292	M4716	M1	1	0	Chemical And Genetic Perturbations	13	CONCANNON APOPTOSIS BY EPOXOMICIN UP		-3.44025	5.35046	5.00953	30198	238	166	7	4.21687	1.55986	43|1026|2353|4254|6303|9123|57493	ACHE|CDKN1A|FOS|KITLG|SAT1|SLC16A3|HEG1	-1.89317	2	19	0	0	0	-7.80691	36.5298	0
1	-2.15094	hsa05161	M1	1	0	KEGG Pathway	24	Hepatitis B		-4.13923	11.6505	7.00517	30198	162	80	5	6.25	2.70633	1026|1959|2185|2353|7043	CDKN1A|EGR2|PTK2B|FOS|TGFB3	-2.41606	3	19	0	0	0	-7.80691	36.5298	0
1	-4.07219	M14072	M1	1	0	Chemical And Genetic Perturbations	13	WINTER HYPOXIA METAGENE		-4.33122	9.32037	6.71158	30198	243	80	6	7.5	2.9448	1026|2353|2632|5243|6303|7043	CDKN1A|FOS|GBE1|ABCB1|SAT1|TGFB3	-2.56112	3	19	0	0	0	-7.80691	36.5298	0
1	-2.24198	WP4666	M1	1	0	WikiPathways	27	Hepatitis B infection		-4.24346	12.2557	7.21717	30198	154	80	5	6.25	2.70633	1026|1959|2185|2353|7043	CDKN1A|EGR2|PTK2B|FOS|TGFB3	-2.49097	3	19	0	0	0	-7.80691	36.5298	0
1	-5.63568	M10508	M1	1	0	Chemical And Genetic Perturbations	13	HARRIS HYPOXIA		-6.48142	15.7211	9.86327	30198	81	166	7	4.21687	1.55986	1026|2353|4267|6303|6347|6781|7043	CDKN1A|FOS|CD99|SAT1|CCL2|STC1|TGFB3	-4.04476	2	19	0	0	0	-7.80691	36.5298	0
1	-3.28649	R-HSA-9006934	M1	1	0	Reactome Gene Sets	6	Signaling by Receptor Tyrosine Kinases		-5.92164	7.2452	7.41087	30198	521	80	10	12.5	3.69755	1280|1298|1959|2185|2323|2353|3675|4254|5125|10312	COL2A1|COL9A2|EGR2|PTK2B|FLT3LG|FOS|ITGA3|KITLG|PCSK5|TCIRG1	-3.64644	3	19	0	0	0	-7.80691	36.5298	0
1	-4.31503	M6977	M1	1	0	Chemical And Genetic Perturbations	13	BROWNE HCMV INFECTION 30MIN UP		-6.48366	34.9514	12.8697	30198	54	80	5	6.25	2.70633	1280|1959|2185|2353|4254	COL2A1|EGR2|PTK2B|FOS|KITLG	-4.04476	3	19	0	0	0	-7.80691	36.5298	0
1	-5.1916	M1417	M1	1	0	Chemical And Genetic Perturbations	13	JECHLINGER EPITHELIAL TO MESENCHYMAL TRANSITION DN		-7.80691	36.5298	14.4331	30198	62	80	6	7.5	2.9448	476|1959|2353|4254|6303|7043	ATP1A1|EGR2|FOS|KITLG|SAT1|TGFB3	-4.99542	3	19	1	1	1	-7.80691	36.5298	0
1	-4.32813	GO:0060627	M1	1	0	GO Biological Processes	19	regulation of vesicle-mediated transport	19_GO:0051179 localization	-7.76756	8.46673	8.98077	30198	535	80	12	15	3.99218	197|246|336|929|1948|2243|2244|2266|2624|6248|6347|9882	AHSG|ALOX15|APOA2|CD14|EFNB2|FGA|FGB|FGG|GATA2|RSC1A1|CCL2|TBC1D4	-4.96522	3	20	1	1	1	-7.76756	18.6869	0
1	-4.43425	GO:0006954	M1	1	0	GO Biological Processes	19	inflammatory response	19_GO:0050896 response to stimulus	-5.15156	4.5218	6.04038	30198	523	166	13	7.83133	2.08524	197|246|336|929|1116|2353|3827|4973|6347|10312|11343|29760|54658	AHSG|ALOX15|APOA2|CD14|CHI3L1|FOS|KNG1|OLR1|CCL2|TCIRG1|MGLL|BLNK|UGT1A1	-3.15449	2	20	0	0	0	-7.76756	18.6869	0
1	-3.98076	GO:0050764	M1	1	0	GO Biological Processes	19	regulation of phagocytosis	19_GO:0051179 localization	-5.12712	18.6869	9.17623	30198	101	80	5	6.25	2.70633	197|246|336|2624|6347	AHSG|ALOX15|APOA2|GATA2|CCL2	-3.144	3	20	0	0	0	-7.76756	18.6869	0
1	-3.71575	GO:0050766	M1	1	0	GO Biological Processes	19	positive regulation of phagocytosis	19_GO:0051179 localization	-4.30889	12.633	7.34738	30198	72	166	5	3.01205	1.32659	197|336|2624|6347|146722	AHSG|APOA2|GATA2|CCL2|CD300LF	-2.54402	2	20	0	0	0	-7.76756	18.6869	0
1	-6.13474	M1286	M1	1	0	Chemical And Genetic Perturbations	13	HOSHIDA LIVER CANCER SUBCLASS S3		-7.50616	8.20672	8.77717	30198	266	166	12	7.22892	2.00997	26|189|929|2244|2266|2939|3597|3827|4781|6539|9235|23498	AOC1|AGXT|CD14|FGB|FGG|GSTA2|IL13RA1|KNG1|NFIB|SLC6A12|IL32|HAAO	-4.786	2	21	1	1	1	-7.50616	8.20672	0
1	-4.88388	M1373	M1	1	0	Chemical And Genetic Perturbations	13	GOTZMANN EPITHELIAL TO MESENCHYMAL TRANSITION UP		-7.48525	32.355	13.5358	30198	70	80	6	7.5	2.9448	2624|3490|3625|5243|6347|7043	GATA2|IGFBP7|INHBB|ABCB1|CCL2|TGFB3	-4.77251	3	22	1	1	1	-7.48525	32.355	0
1	-4.75331	M1325	M1	1	0	Chemical And Genetic Perturbations	13	MARTIN NFKB TARGETS UP		-5.36506	20.6722	9.70848	30198	44	166	5	3.01205	1.32659	2030|3490|3625|5243|6347	SLC29A1|IGFBP7|INHBB|ABCB1|CCL2	-3.27942	2	22	0	0	0	-7.48525	32.355	0
1	-4.4356	M1099	M1	1	0	Chemical And Genetic Perturbations	13	GRAESSMANN RESPONSE TO MC AND SERUM DEPRIVATION UP		-4.5945	10.3892	7.1706	30198	218	80	6	7.5	2.9448	3490|3625|3659|3827|6347|94241	IGFBP7|INHBB|IRF1|KNG1|CCL2|TP53INP1	-2.75338	3	22	0	0	0	-7.48525	32.355	0
1	-3.33269	M1327	M1	1	0	Chemical And Genetic Perturbations	13	MARTIN VIRAL GPCR SIGNALING UP		-3.91593	10.4549	6.56597	30198	87	166	5	3.01205	1.32659	2030|3490|3625|5243|6347	SLC29A1|IGFBP7|INHBB|ABCB1|CCL2	-2.25123	2	22	0	0	0	-7.48525	32.355	0
1	-2.08624	M1275	M1	1	0	Chemical And Genetic Perturbations	13	SHETH LIVER CANCER VS TXNIP LOSS PAM2		-2.61687	5.41416	4.26549	30198	168	166	5	3.01205	1.32659	929|1948|3625|5243|79816	CD14|EFNB2|INHBB|ABCB1|TLE6	-1.22071	2	22	0	0	0	-7.48525	32.355	0
1	-2.13749	M27	M1	1	0	Chemical And Genetic Perturbations	13	BENPORATH MYC TARGETS WITH EBOX		-3.43091	8.20598	5.65382	30198	230	80	5	6.25	2.70633	602|3669|7015|7043|10312	BCL3|ISG20|TERT|TGFB3|TCIRG1	-1.88684	3	23	0	0	0	-7.35085	24.5114	0
1	-3.07269	hsa05226	M1	1	0	KEGG Pathway	24	Gastric cancer		-3.74249	7.32546	5.75459	30198	149	166	6	3.61446	1.44868	1026|5243|6469|7015|7043|81029	CDKN1A|ABCB1|SHH|TERT|TGFB3|WNT5B	-2.12578	2	23	0	0	0	-7.35085	24.5114	0
1	-2.80477	hsa05225	M1	1	0	KEGG Pathway	24	Hepatocellular carcinoma		-4.06465	11.2344	6.85571	30198	168	80	5	6.25	2.70633	1026|2938|2939|7015|7043	CDKN1A|GSTA1|GSTA2|TERT|TGFB3	-2.36446	3	23	0	0	0	-7.35085	24.5114	0
1	-2.05496	GO:0048660	M1	1	0	GO Biological Processes	19	regulation of smooth muscle cell proliferation	19_GO:0050789 regulation of biological process	-2.58367	5.31917	4.21101	30198	171	166	5	3.01205	1.32659	1026|5467|7015|7043|10221	CDKN1A|PPARD|TERT|TGFB3|TRIB1	-1.1929	2	23	0	0	0	-7.35085	24.5114	0
1	-4.20887	M3456	M1	1	0	Chemical And Genetic Perturbations	13	FERNANDEZ BOUND BY MYC		-6.26479	14.5985	9.45714	30198	181	80	7	8.75	3.15919	43|197|602|3669|7015|7043|10312	ACHE|AHSG|BCL3|ISG20|TERT|TGFB3|TCIRG1	-3.90506	3	23	0	0	0	-7.35085	24.5114	0
1	-5.63838	hsa05200	M1	1	0	KEGG Pathway	24	Pathways in cancer		-7.35085	5.48145	7.74592	30198	531	166	16	9.63855	2.29057	1026|1902|2323|2353|2938|2939|3597|3675|3827|4254|5467|6469|7015|7043|23604|81029	CDKN1A|LPAR1|FLT3LG|FOS|GSTA1|GSTA2|IL13RA1|ITGA3|KNG1|KITLG|PPARD|SHH|TERT|TGFB3|DAPK2|WNT5B	-4.68681	2	23	1	1	1	-7.35085	24.5114	0
1	-3.57878	M4517	M1	1	0	Chemical And Genetic Perturbations	13	MUNSHI MULTIPLE MYELOMA UP		-5.70861	24.5114	10.6464	30198	77	80	5	6.25	2.70633	2323|2353|3669|7015|7043	FLT3LG|FOS|ISG20|TERT|TGFB3	-3.52169	3	23	0	0	0	-7.35085	24.5114	0
1	-2.32286	M16867	M1	1	0	Chemical And Genetic Perturbations	13	MULLIGHAN MLL SIGNATURE 2 DN		-2.34015	3.91216	3.63319	30198	279	166	6	3.61446	1.44868	481|1116|4267|5243|7102|23308	ATP1B1|CHI3L1|CD99|ABCB1|TSPAN7|ICOSLG	-0.973507	2	24	0	0	0	-7.18011	9.29496	0
1	-2.06821	M18841	M1	1	0	Chemical And Genetic Perturbations	13	MULLIGHAN MLL SIGNATURE 1 DN		-2.06821	3.42925	3.23789	30198	238	222	6	2.7027	1.08836	481|1116|4267|5243|7102|23263	ATP1B1|CHI3L1|CD99|ABCB1|TSPAN7|MCF2L	-0.726077	1	24	0	0	0	-7.18011	9.29496	0
1	-6.03715	R-HSA-109582	M1	1	0	Reactome Gene Sets	6	Hemostasis		-7.18011	4.97998	7.45063	30198	621	166	17	10.241	2.35318	197|481|634|2243|2244|2266|2624|3659|3675|3778|3827|4267|4973|7043|7102|9123|11343	AHSG|ATP1B1|CEACAM1|FGA|FGB|FGG|GATA2|IRF1|ITGA3|KCNMA1|KNG1|CD99|OLR1|TGFB3|TSPAN7|SLC16A3|MGLL	-4.54162	2	24	1	1	1	-7.18011	9.29496	0
1	-4.14078	R-HSA-202733	M1	1	0	Reactome Gene Sets	6	Cell surface interactions at the vascular wall		-4.94747	9.29496	7.23464	30198	137	166	7	4.21687	1.55986	481|634|3675|4267|4973|7102|9123	ATP1B1|CEACAM1|ITGA3|CD99|OLR1|TSPAN7|SLC16A3	-3.01447	2	24	0	0	0	-7.18011	9.29496	0
1	-7.09571	M12369	M1	1	0	Chemical And Genetic Perturbations	13	RICKMAN METASTASIS DN		-7.09571	6.77529	8.06421	30198	261	222	13	5.85586	1.57585	1026|1159|2185|5818|6398|9123|51621|57509|81619|81788|146691|146722|259173	CDKN1A|CKMT1B|PTK2B|NECTIN1|SECTM1|SLC16A3|KLF13|MTUS1|TSPAN14|NUAK2|TOM1L2|CD300LF|ALS2CL	-4.46338	1	25	1	1	1	-7.09571	6.77529	0
1	-6.29841	M1919	M1	1	0	Chemical And Genetic Perturbations	13	COLINA TARGETS OF 4EBP1 AND 4EBP2		-6.96961	6.58748	7.91798	30198	359	166	13	7.83133	2.08524	481|929|1280|1628|2030|3597|4501|4781|5243|9123|9429|10312|81029	ATP1B1|CD14|COL2A1|DBP|SLC29A1|IL13RA1|MT1X|NFIB|ABCB1|SLC16A3|ABCG2|TCIRG1|WNT5B	-4.35525	2	26	1	1	1	-6.96961	17.639	0
1	-3.84249	M2451	M1	1	0	Chemical And Genetic Perturbations	13	PLASARI TGFB1 SIGNALING VIA NFIC 1HR DN		-5.00471	17.639	8.88618	30198	107	80	5	6.25	2.70633	481|929|1280|4781|5125	ATP1B1|CD14|COL2A1|NFIB|PCSK5	-3.05037	3	26	0	0	0	-6.96961	17.639	0
1	-2.72093	GO:0002761	M1	1	0	GO Biological Processes	19	regulation of myeloid leukocyte differentiation	19_GO:0002376 immune system process	-3.28321	7.64352	5.39863	30198	119	166	5	3.01205	1.32659	634|2353|2624|4254|10221	CEACAM1|FOS|GATA2|KITLG|TRIB1	-1.77506	2	27	0	0	0	-6.89899	12.3632	0
1	-3.01402	GO:0045637	M1	1	0	GO Biological Processes	19	regulation of myeloid cell differentiation	19_GO:0002376 immune system process	-3.77043	6.06386	5.47471	30198	210	166	7	4.21687	1.55986	634|2185|2353|2624|4254|10221|51621	CEACAM1|PTK2B|FOS|GATA2|KITLG|TRIB1|KLF13	-2.14718	2	27	0	0	0	-6.89899	12.3632	0
1	-3.22142	GO:0045638	M1	1	0	GO Biological Processes	19	negative regulation of myeloid cell differentiation	19_GO:0002376 immune system process	-3.80137	9.88672	6.34677	30198	92	166	5	3.01205	1.32659	634|2185|2624|10221|51621	CEACAM1|PTK2B|GATA2|TRIB1|KLF13	-2.16965	2	27	0	0	0	-6.89899	12.3632	0
1	-4.34482	GO:1903706	M1	1	0	GO Biological Processes	19	regulation of hemopoiesis	19_GO:0002376 immune system process	-5.61766	5.45747	6.67219	30198	400	166	12	7.22892	2.00997	634|2185|2353|2624|3659|4254|6469|8456|10221|28959|51621|55365	CEACAM1|PTK2B|FOS|GATA2|IRF1|KITLG|SHH|FOXN1|TRIB1|TMEM176B|KLF13|TMEM176A	-3.45836	2	27	0	0	0	-6.89899	12.3632	0
1	-4.0118	GO:1902105	M1	1	0	GO Biological Processes	19	regulation of leukocyte differentiation	19_GO:0002376 immune system process	-5.08943	5.94496	6.46382	30198	306	166	10	6.0241	1.84672	634|2353|2624|3659|4254|6469|8456|10221|28959|55365	CEACAM1|FOS|GATA2|IRF1|KITLG|SHH|FOXN1|TRIB1|TMEM176B|TMEM176A	-3.11504	2	27	0	0	0	-6.89899	12.3632	0
1	-4.73384	GO:0045596	M1	1	0	GO Biological Processes	19	negative regulation of cell differentiation	19_GO:0032502 developmental process	-5.76125	4.16402	6.29243	30198	699	166	16	9.63855	2.29057	634|2185|2624|3659|5318|5467|6469|10221|10501|28959|51621|55365|57556|84059|94241|359845	CEACAM1|PTK2B|GATA2|IRF1|PKP2|PPARD|SHH|TRIB1|SEMA6B|TMEM176B|KLF13|TMEM176A|SEMA6A|ADGRV1|TP53INP1|RFLNB	-3.55412	2	27	0	0	0	-6.89899	12.3632	0
1	-4.93929	GO:1902106	M1	1	0	GO Biological Processes	19	negative regulation of leukocyte differentiation	19_GO:0002376 immune system process	-5.76964	12.3632	8.58847	30198	103	166	7	4.21687	1.55986	634|2624|3659|6469|10221|28959|55365	CEACAM1|GATA2|IRF1|SHH|TRIB1|TMEM176B|TMEM176A	-3.55595	2	27	0	0	0	-6.89899	12.3632	0
1	-5.38129	GO:0002683	M1	1	0	GO Biological Processes	19	negative regulation of immune system process	19_GO:0002376 immune system process	-6.89899	5.92284	7.64396	30198	430	166	14	8.43373	2.15687	246|336|634|2624|3659|4254|6347|6469|7043|9111|10221|28959|55365|146722	ALOX15|APOA2|CEACAM1|GATA2|IRF1|KITLG|CCL2|SHH|TGFB3|NMI|TRIB1|TMEM176B|TMEM176A|CD300LF	-4.32921	2	27	1	1	1	-6.89899	12.3632	0
1	-4.83079	GO:1903707	M1	1	0	GO Biological Processes	19	negative regulation of hemopoiesis	19_GO:0002376 immune system process	-5.65835	11.901	8.39817	30198	107	166	7	4.21687	1.55986	634|2624|3659|6469|10221|28959|55365	CEACAM1|GATA2|IRF1|SHH|TRIB1|TMEM176B|TMEM176A	-3.48439	2	27	0	0	0	-6.89899	12.3632	0
1	-4.12721	GO:0097305	M1	1	0	GO Biological Processes	19	response to alcohol	19_GO:0050896 response to stimulus	-6.61441	12.6351	9.30724	30198	239	80	8	10	3.3541	929|2185|2353|3490|3625|6337|54658|94241	CD14|PTK2B|FOS|IGFBP7|INHBB|SCNN1A|UGT1A1|TP53INP1	-4.13514	3	28	1	1	1	-6.61441	12.6351	0
1	-2.07573	GO:0009266	M1	1	0	GO Biological Processes	19	response to temperature stimulus	19_GO:0050896 response to stimulus	-4.0525	11.1679	6.83153	30198	169	80	5	6.25	2.70633	929|2353|3490|6327|94241	CD14|FOS|IGFBP7|SCN2B|TP53INP1	-2.35567	3	28	0	0	0	-6.61441	12.6351	0
1	-6.56673	M2504	M1	1	0	Chemical And Genetic Perturbations	13	PHONG TNF RESPONSE NOT VIA P38		-6.56673	5.58469	7.32715	30198	341	222	14	6.30631	1.63142	481|602|757|2624|3097|3604|3659|9111|10221|25841|57509|64761|80774|114897	ATP1B1|BCL3|TMEM50B|GATA2|HIVEP2|TNFRSF9|IRF1|NMI|TRIB1|ABTB2|MTUS1|PARP12|LIMD2|C1QTNF1	-4.10845	1	29	1	1	1	-6.56673	5.58469	0
1	-2.00432	M5681	M1	1	0	Chemical And Genetic Perturbations	13	MARTORIATI MDM4 TARGETS NEUROEPITHELIUM UP		-2.00432	3.8644	3.27976	30198	176	222	5	2.25225	0.99583	1026|4501|9123|94241|126868	CDKN1A|MT1X|SLC16A3|TP53INP1|MAB21L3	-0.667483	1	30	0	0	0	-6.52173	8.42202	0
1	-2.81794	M2582	M1	1	0	Chemical And Genetic Perturbations	13	DURAND STROMA NS UP		-2.81794	4.8872	4.33493	30198	167	222	6	2.7027	1.08836	3097|4501|4973|9123|94234|154661	HIVEP2|MT1X|OLR1|SLC16A3|FOXQ1|RUNDC3B	-1.39278	1	30	0	0	0	-6.52173	8.42202	0
1	-2.60011	M3335	M1	1	0	Chemical And Genetic Perturbations	13	HELLER HDAC TARGETS UP		-3.41109	4.59093	4.77841	30198	317	166	8	4.81928	1.66231	1026|3597|4501|5467|6303|9123|10537|154661	CDKN1A|IL13RA1|MT1X|PPARD|SAT1|SLC16A3|UBD|RUNDC3B	-1.87425	2	30	0	0	0	-6.52173	8.42202	0
1	-3.40793	M1570	M1	1	0	Chemical And Genetic Perturbations	13	MARTORIATI MDM4 TARGETS FETAL LIVER UP		-3.45123	5.37304	5.02485	30198	237	166	7	4.21687	1.55986	1026|2632|4501|9123|29923|80853|94241	CDKN1A|GBE1|MT1X|SLC16A3|HILPDA|KDM7A|TP53INP1	-1.90164	2	30	0	0	0	-6.52173	8.42202	0
1	-2.90716	M2410	M1	1	0	Chemical And Genetic Perturbations	13	PEDERSEN METASTASIS BY ERBB2 ISOFORM 4		-3.47662	8.42202	5.74469	30198	108	166	5	3.01205	1.32659	634|4501|6303|9123|64063	CEACAM1|MT1X|SAT1|SLC16A3|PRSS22	-1.9206	2	30	0	0	0	-6.52173	8.42202	0
1	-5.71242	M14127	M1	1	0	Chemical And Genetic Perturbations	13	HELLER HDAC TARGETS SILENCED BY METHYLATION UP		-6.52173	5.5126	7.26691	30198	462	166	14	8.43373	2.15687	481|1026|1948|1959|2353|3597|4501|5243|5467|6303|7022|9123|10537|154661	ATP1B1|CDKN1A|EFNB2|EGR2|FOS|IL13RA1|MT1X|ABCB1|PPARD|SAT1|TFAP2C|SLC16A3|UBD|RUNDC3B	-4.07156	2	30	1	1	1	-6.52173	8.42202	0
1	-5.26078	M19432	M1	1	0	Chemical And Genetic Perturbations	13	MCBRYAN PUBERTAL BREAST 4 5WK UP		-6.49697	7.43893	7.88656	30198	269	166	11	6.62651	1.93063	476|634|929|1116|1366|1959|2353|3625|6303|7022|7043	ATP1A1|CEACAM1|CD14|CHI3L1|CLDN7|EGR2|FOS|INHBB|SAT1|TFAP2C|TGFB3	-4.05081	2	31	1	1	1	-6.49697	8.66265	0
1	-5.37525	M13186	M1	1	0	Chemical And Genetic Perturbations	13	MCBRYAN PUBERTAL BREAST 3 4WK UP		-5.54441	7.72283	7.30306	30198	212	166	9	5.42169	1.75756	634|1116|1628|1959|2266|3625|7022|7043|29841	CEACAM1|CHI3L1|DBP|EGR2|FGG|INHBB|TFAP2C|TGFB3|GRHL1	-3.4124	2	31	0	0	0	-6.49697	8.66265	0
1	-4.43784	M1124	M1	1	0	Chemical And Genetic Perturbations	13	MCBRYAN PUBERTAL TGFB1 TARGETS UP		-5.35267	8.66265	7.40457	30198	168	166	8	4.81928	1.66231	476|634|929|1026|1959|2185|3597|4781	ATP1A1|CEACAM1|CD14|CDKN1A|EGR2|PTK2B|IL13RA1|NFIB	-3.26876	2	31	0	0	0	-6.49697	8.66265	0
1	-4.19771	M19097	M1	1	0	Chemical And Genetic Perturbations	13	SWEET LUNG CANCER KRAS UP		-4.81026	4.53844	5.81601	30198	481	166	12	7.22892	2.00997	476|634|929|1026|1116|1366|2706|3625|3827|4501|6303|548596	ATP1A1|CEACAM1|CD14|CDKN1A|CHI3L1|CLDN7|GJB2|INHBB|KNG1|MT1X|SAT1|CKMT1A	-2.91326	2	31	0	0	0	-6.49697	8.66265	0
1	-2.10748	M15535	M1	1	0	Chemical And Genetic Perturbations	13	KIM WT1 TARGETS 12HR UP		-2.10748	4.0972	3.44352	30198	166	222	5	2.25225	0.99583	481|687|57493|57509|154661	ATP1B1|KLF9|HEG1|MTUS1|RUNDC3B	-0.762194	1	32	0	0	0	-6.44467	15.5294	0
1	-2.15549	M8702	M1	1	0	Chemical And Genetic Perturbations	13	DAZARD RESPONSE TO UV NHEK DN		-2.15549	3.17396	3.25659	30198	300	222	7	3.15315	1.17284	687|1733|1948|3097|51710|57493|57509	KLF9|DIO1|EFNB2|HIVEP2|ZNF44|HEG1|MTUS1	-0.806528	1	32	0	0	0	-6.44467	15.5294	0
1	-5.59962	M2235	M1	1	0	Chemical And Genetic Perturbations	13	BHAT ESR1 TARGETS VIA AKT1 DN		-6.44467	15.5294	9.79489	30198	82	166	7	4.21687	1.55986	481|687|1628|1948|29760|29841|124359	ATP1B1|KLF9|DBP|EFNB2|BLNK|GRHL1|CDYL2	-4.01798	2	32	1	1	1	-6.44467	15.5294	0
1	-3.30986	M2232	M1	1	0	Chemical And Genetic Perturbations	13	BHAT ESR1 TARGETS NOT VIA AKT1 DN		-3.89245	10.3361	6.52073	30198	88	166	5	3.01205	1.32659	481|687|1628|1948|124359	ATP1B1|KLF9|DBP|EFNB2|CDYL2	-2.23429	2	32	0	0	0	-6.44467	15.5294	0
1	-5.1935	GO:0008285	M1	1	0	GO Biological Processes	19	negative regulation of cell population proliferation	19_GO:0048519 negative regulation of biological process	-6.42767	4.16601	6.68659	30198	786	166	18	10.8434	2.41326	634|687|1026|1948|2185|2624|3490|3659|4781|5467|5745|6347|6469|7043|9111|10221|51621|94241	CEACAM1|KLF9|CDKN1A|EFNB2|PTK2B|GATA2|IGFBP7|IRF1|NFIB|PPARD|PTH1R|CCL2|SHH|TGFB3|NMI|TRIB1|KLF13|TP53INP1	-4.00854	2	33	1	1	1	-6.42767	6.65545	0
1	-4.1329	GO:0048514	M1	1	0	GO Biological Processes	19	blood vessel morphogenesis	19_GO:0032502 developmental process	-5.39038	5.18524	6.42932	30198	421	166	12	7.22892	2.00997	634|1948|2185|2624|3213|6303|6347|6469|8456|57493|79400|79625	CEACAM1|EFNB2|PTK2B|GATA2|HOXB3|SAT1|CCL2|SHH|FOXN1|HEG1|NOX5|NDNF	-3.29418	2	33	0	0	0	-6.42767	6.65545	0
1	-3.98629	GO:0001568	M1	1	0	GO Biological Processes	19	blood vessel development	19_GO:0032502 developmental process	-5.31472	4.68298	6.20528	30198	505	166	13	7.83133	2.08524	634|1948|1959|2185|2624|3213|6303|6347|6469|8456|57493|79400|79625	CEACAM1|EFNB2|EGR2|PTK2B|GATA2|HOXB3|SAT1|CCL2|SHH|FOXN1|HEG1|NOX5|NDNF	-3.2496	2	33	0	0	0	-6.42767	6.65545	0
1	-3.81204	GO:0001944	M1	1	0	GO Biological Processes	19	vasculature development	19_GO:0032502 developmental process	-5.12505	4.49601	6.01363	30198	526	166	13	7.83133	2.08524	634|1948|1959|2185|2624|3213|6303|6347|6469|8456|57493|79400|79625	CEACAM1|EFNB2|EGR2|PTK2B|GATA2|HOXB3|SAT1|CCL2|SHH|FOXN1|HEG1|NOX5|NDNF	-3.14389	2	33	0	0	0	-6.42767	6.65545	0
1	-3.82037	GO:0001525	M1	1	0	GO Biological Processes	19	angiogenesis	19_GO:0032502 developmental process	-4.8858	5.63206	6.22251	30198	323	166	10	6.0241	1.84672	634|1948|2185|2624|3213|6303|6347|6469|79400|79625	CEACAM1|EFNB2|PTK2B|GATA2|HOXB3|SAT1|CCL2|SHH|NOX5|NDNF	-2.96924	2	33	0	0	0	-6.42767	6.65545	0
1	-2.85804	GO:0050680	M1	1	0	GO Biological Processes	19	negative regulation of epithelial cell proliferation	19_GO:0048519 negative regulation of biological process	-3.51778	6.65545	5.39916	30198	164	166	6	3.61446	1.44868	634|687|1948|4781|5467|6347	CEACAM1|KLF9|EFNB2|NFIB|PPARD|CCL2	-1.9517	2	33	0	0	0	-6.42767	6.65545	0
1	-4.08151	GO:0036294	M1	1	0	GO Biological Processes	19	cellular response to decreased oxygen levels	19_GO:0050896 response to stimulus	-4.88613	9.09578	7.13817	30198	140	166	7	4.21687	1.55986	2030|5467|6781|7015|29923|57103|79625	SLC29A1|PPARD|STC1|TERT|HILPDA|TIGAR|NDNF	-2.96924	2	34	0	0	0	-6.3707	9.64704	0
1	-3.80586	GO:0071453	M1	1	0	GO Biological Processes	19	cellular response to oxygen levels	19_GO:0050896 response to stimulus	-4.60009	8.21555	6.69587	30198	155	166	7	4.21687	1.55986	2030|5467|6781|7015|29923|57103|79625	SLC29A1|PPARD|STC1|TERT|HILPDA|TIGAR|NDNF	-2.75651	2	34	0	0	0	-6.3707	9.64704	0
1	-2.97665	M3063	M1	1	0	Chemical And Genetic Perturbations	13	DEBIASI APOPTOSIS BY REOVIRUS INFECTION DN		-3.05976	4.6138	4.48402	30198	276	166	7	4.21687	1.55986	1280|1733|2030|5467|6712|6781|6799	COL2A1|DIO1|SLC29A1|PPARD|SPTBN2|STC1|SULT1A2	-1.59571	2	34	0	0	0	-6.3707	9.64704	0
1	-4.60838	GO:0070482	M1	1	0	GO Biological Processes	19	response to oxygen levels	19_GO:0050896 response to stimulus	-5.81029	6.33251	7.08458	30198	316	166	11	6.62651	1.93063	481|2030|2185|3778|5467|6781|7015|7043|29923|57103|79625	ATP1B1|SLC29A1|PTK2B|KCNMA1|PPARD|STC1|TERT|TGFB3|HILPDA|TIGAR|NDNF	-3.57899	2	34	0	0	0	-6.3707	9.64704	0
1	-4.95338	GO:0036293	M1	1	0	GO Biological Processes	19	response to decreased oxygen levels	19_GO:0050896 response to stimulus	-6.17423	6.90025	7.50619	30198	290	166	11	6.62651	1.93063	481|2030|2185|3778|5467|6781|7015|7043|29923|57103|79625	ATP1B1|SLC29A1|PTK2B|KCNMA1|PPARD|STC1|TERT|TGFB3|HILPDA|TIGAR|NDNF	-3.83366	2	34	0	0	0	-6.3707	9.64704	0
1	-5.14036	GO:0001666	M1	1	0	GO Biological Processes	19	response to hypoxia	19_GO:0050896 response to stimulus	-6.3707	7.22409	7.73698	30198	277	166	11	6.62651	1.93063	481|2030|2185|3778|5467|6781|7015|7043|29923|57103|79625	ATP1B1|SLC29A1|PTK2B|KCNMA1|PPARD|STC1|TERT|TGFB3|HILPDA|TIGAR|NDNF	-3.9699	2	34	1	1	1	-6.3707	9.64704	0
1	-4.24297	GO:0071456	M1	1	0	GO Biological Processes	19	cellular response to hypoxia	19_GO:0050896 response to stimulus	-5.05314	9.64704	7.4022	30198	132	166	7	4.21687	1.55986	2030|5467|6781|7015|29923|57103|79625	SLC29A1|PPARD|STC1|TERT|HILPDA|TIGAR|NDNF	-3.09032	2	34	0	0	0	-6.3707	9.64704	0
1	-6.33072	M12676	M1	1	0	Chemical And Genetic Perturbations	13	FOSTER TOLERANT MACROPHAGE DN		-6.33072	4.95244	6.95151	30198	412	222	15	6.75676	1.68462	602|757|1026|1902|2353|3097|3597|4501|4973|6398|6925|23263|23308|25841|57509	BCL3|TMEM50B|CDKN1A|LPAR1|FOS|HIVEP2|IL13RA1|MT1X|OLR1|SECTM1|TCF4|MCF2L|ICOSLG|ABTB2|MTUS1	-3.95093	1	35	1	1	1	-6.33072	4.95244	0
1	-3.34583	M4508	M1	1	0	Chemical And Genetic Perturbations	13	ENK UV RESPONSE EPIDERMIS DN		-3.34583	3.18192	4.28944	30198	513	222	12	5.40541	1.51765	602|757|1453|1628|3097|3669|4501|4781|6712|6925|10221|57103	BCL3|TMEM50B|CSNK1D|DBP|HIVEP2|ISG20|MT1X|NFIB|SPTBN2|TCF4|TRIB1|TIGAR	-1.82461	1	35	0	0	0	-6.33072	4.95244	0
1	-2.76558	M2613	M1	1	0	Chemical And Genetic Perturbations	13	ZWANG CLASS 3 TRANSIENTLY INDUCED BY EGF		-2.76558	4.10426	4.0847	30198	232	222	7	3.15315	1.17284	602|1628|2353|3097|4973|10221|51621	BCL3|DBP|FOS|HIVEP2|OLR1|TRIB1|KLF13	-1.35166	1	35	0	0	0	-6.33072	4.95244	0
1	-6.30597	M4210	M1	1	0	Chemical And Genetic Perturbations	13	CREIGHTON ENDOCRINE THERAPY RESISTANCE 3		-6.30597	3.7473	6.44824	30198	726	222	20	9.00901	1.92159	26|481|634|1280|1992|2244|2938|3597|6303|6337|6398|9123|53405|54020|55331|56180|57509|79782|80830|84803	AOC1|ATP1B1|CEACAM1|COL2A1|SERPINB1|FGB|GSTA1|IL13RA1|SAT1|SCNN1A|SECTM1|SLC16A3|CLIC5|SLC37A1|ACER3|MOSPD1|MTUS1|LRRC31|APOL6|GPAT3	-3.92959	1	36	1	1	1	-6.30597	6.2644	0
1	-3.85842	M3102	M1	1	0	Chemical And Genetic Perturbations	13	SMID BREAST CANCER ERBB2 UP		-3.85842	6.2644	5.5995	30198	152	222	7	3.15315	1.17284	2244|2266|3597|6337|54020|79782|79919	FGB|FGG|IL13RA1|SCNN1A|SLC37A1|LRRC31|MAB21L4	-2.20925	1	36	0	0	0	-6.30597	6.2644	0
1	-2.403	GO:0015748	M1	1	0	GO Biological Processes	19	organophosphate ester transport	19_GO:0051179 localization	-2.403	4.82365	3.9164	30198	141	222	5	2.25225	0.99583	336|2030|4363|5243|54020	APOA2|SLC29A1|ABCC1|ABCB1|SLC37A1	-1.03168	1	37	0	0	0	-6.29732	31.3648	0
1	-2.79169	GO:0015399	M1	1	0	GO Molecular Functions	21	primary active transmembrane transporter activity		-3.44809	6.45854	5.29046	30198	169	166	6	3.61446	1.44868	476|481|4363|5243|9429|10312	ATP1A1|ATP1B1|ABCC1|ABCB1|ABCG2|TCIRG1	-1.89951	2	37	0	0	0	-6.29732	31.3648	0
1	-3.28733	hsa04976	M1	1	0	KEGG Pathway	24	Bile secretion		-3.86925	10.22	6.47621	30198	89	166	5	3.01205	1.32659	476|481|5243|9429|54658	ATP1A1|ATP1B1|ABCB1|ABCG2|UGT1A1	-2.21818	2	37	0	0	0	-6.29732	31.3648	0
1	-3.35582	GO:0150104	M1	1	0	GO Biological Processes	19	transport across blood-brain barrier	19_GO:0051179 localization	-3.93972	10.5765	6.61195	30198	86	166	5	3.01205	1.32659	2030|4363|5243|9429|222962	SLC29A1|ABCC1|ABCB1|ABCG2|SLC29A4	-2.27038	2	37	0	0	0	-6.29732	31.3648	0
1	-4.05345	GO:0042626	M1	1	0	GO Molecular Functions	21	ATPase-coupled transmembrane transporter activity		-4.75775	11.1377	7.47331	30198	98	166	6	3.61446	1.44868	476|481|4363|5243|9429|10312	ATP1A1|ATP1B1|ABCC1|ABCB1|ABCG2|TCIRG1	-2.87622	2	37	0	0	0	-6.29732	31.3648	0
1	-5.40725	GO:0140115	M1	1	0	GO Biological Processes	19	export across plasma membrane	19_GO:0051179 localization	-6.13959	19.149	10.1966	30198	57	166	6	3.61446	1.44868	476|481|4363|5243|9429|222962	ATP1A1|ATP1B1|ABCC1|ABCB1|ABCG2|SLC29A4	-3.80829	2	37	0	0	0	-6.29732	31.3648	0
1	-5.67554	GO:0070633	M1	1	0	GO Biological Processes	19	transepithelial transport	19_GO:0051179 localization	-6.29732	31.3648	12.1628	30198	29	166	5	3.01205	1.32659	1187|1188|4363|5243|9429	CLCNKA|CLCNKB|ABCC1|ABCB1|ABCG2	-3.92768	2	37	1	1	1	-6.29732	31.3648	0
1	-3.35582	GO:0010232	M1	1	0	GO Biological Processes	19	vascular transport	19_GO:0051179 localization	-3.93972	10.5765	6.61195	30198	86	166	5	3.01205	1.32659	2030|4363|5243|9429|222962	SLC29A1|ABCC1|ABCB1|ABCG2|SLC29A4	-2.27038	2	37	0	0	0	-6.29732	31.3648	0
1	-5.54697	M256	M1	1	0	Canonical Pathways	11	PID TAP63 PATHWAY		-6.28137	20.2129	10.5059	30198	54	166	6	3.61446	1.44868	1026|1959|3675|6469|7022|9540	CDKN1A|EGR2|ITGA3|SHH|TFAP2C|TP53I3	-3.91835	2	38	1	1	1	-6.28137	20.2129	0
1	-2.74678	M3645	M1	1	0	Chemical And Genetic Perturbations	13	DELYS THYROID CANCER UP		-3.07779	3.67919	4.23314	30198	445	166	9	5.42169	1.75756	1026|1116|1366|3597|3625|3675|4486|9540|23604	CDKN1A|CHI3L1|CLDN7|IL13RA1|INHBB|ITGA3|MST1R|TP53I3|DAPK2	-1.60998	2	38	0	0	0	-6.28137	20.2129	0
1	-2.76582	M7363	M1	1	0	Chemical And Genetic Perturbations	13	ELVIDGE HYPOXIA UP		-3.42088	6.38301	5.2482	30198	171	166	6	3.61446	1.44868	2353|2632|3669|6303|6781|29923	FOS|GBE1|ISG20|SAT1|STC1|HILPDA	-1.88108	2	39	0	0	0	-6.09427	9.99537	0
1	-2.87169	M1309	M1	1	0	Chemical And Genetic Perturbations	13	GROSS HYPOXIA VIA HIF1A DN		-2.87169	6.18305	4.68658	30198	110	222	5	2.25225	0.99583	2353|2632|4884|29923|55331	FOS|GBE1|NPTX1|HILPDA|ACER3	-1.43926	1	39	0	0	0	-6.09427	9.99537	0
1	-2.37708	M1317	M1	1	0	Chemical And Genetic Perturbations	13	GROSS HYPOXIA VIA ELK3 AND HIF1A UP		-2.92379	6.36069	4.77721	30198	143	166	5	3.01205	1.32659	2353|2632|3597|6303|29923	FOS|GBE1|IL13RA1|SAT1|HILPDA	-1.48159	2	39	0	0	0	-6.09427	9.99537	0
1	-3.24311	M2513	M1	1	0	Chemical And Genetic Perturbations	13	ELVIDGE HIF1A TARGETS DN		-3.82372	9.99537	6.38925	30198	91	166	5	3.01205	1.32659	2353|2632|3669|6781|29923	FOS|GBE1|ISG20|STC1|HILPDA	-2.18348	2	39	0	0	0	-6.09427	9.99537	0
1	-4.96618	M1098	M1	1	0	Chemical And Genetic Perturbations	13	GRAESSMANN APOPTOSIS BY SERUM DEPRIVATION DN		-6.09427	7.70829	7.69177	30198	236	166	10	6.0241	1.84672	687|1992|2323|2624|2632|3669|4501|5318|6781|29923	KLF9|SERPINB1|FLT3LG|GATA2|GBE1|ISG20|MT1X|PKP2|STC1|HILPDA	-3.76905	2	39	1	1	1	-6.09427	9.99537	0
1	-3.34941	M2133	M1	1	0	Chemical And Genetic Perturbations	13	QI HYPOXIA		-4.03066	8.26889	6.22245	30198	132	166	6	3.61446	1.44868	1026|2632|3597|4501|5318|6781	CDKN1A|GBE1|IL13RA1|MT1X|PKP2|STC1	-2.34226	2	39	0	0	0	-6.09427	9.99537	0
1	-3.7886	M1304	M1	1	0	Chemical And Genetic Perturbations	13	GROSS HYPOXIA VIA ELK3 DN		-4.58214	8.16288	6.66852	30198	156	166	7	4.21687	1.55986	2244|2353|2632|3597|6303|6347|29923	FGB|FOS|GBE1|IL13RA1|SAT1|CCL2|HILPDA	-2.74398	2	39	0	0	0	-6.09427	9.99537	0
1	-5.06216	M14877	M1	1	0	Chemical And Genetic Perturbations	13	BASAKI YBX1 TARGETS DN		-5.06216	4.45429	5.96224	30198	397	222	13	5.85586	1.57585	1628|1992|2353|2632|3669|6303|6539|6781|10312|10402|55331|56204|94241	DBP|SERPINB1|FOS|GBE1|ISG20|SAT1|SLC6A12|STC1|TCIRG1|ST3GAL6|ACER3|FAM214A|TP53INP1	-3.09708	1	39	0	0	0	-6.09427	9.99537	0
1	-3.34941	M9197	M1	1	0	Chemical And Genetic Perturbations	13	ELVIDGE HYPOXIA BY DMOG UP		-4.03066	8.26889	6.22245	30198	132	166	6	3.61446	1.44868	2353|2632|3669|6303|6781|29923	FOS|GBE1|ISG20|SAT1|STC1|HILPDA	-2.34226	2	39	0	0	0	-6.09427	9.99537	0
1	-5.45398	M9719	M1	1	0	Chemical And Genetic Perturbations	13	CAVARD LIVER CANCER MALIGNANT VS BENIGN		-6.07375	28.4243	11.5397	30198	32	166	5	3.01205	1.32659	929|1116|2243|2244|10537	CD14|CHI3L1|FGA|FGB|UBD	-3.75154	2	40	1	1	1	-6.07375	28.4243	0
1	-3.15004	M19618	M1	1	0	Chemical And Genetic Perturbations	13	ICHIBA GRAFT VERSUS HOST DISEASE 35D UP		-4.38229	13.1068	7.50537	30198	144	80	5	6.25	2.70633	924|929|1592|6347|10537	CD7|CD14|CYP26A1|CCL2|UBD	-2.60381	3	40	0	0	0	-6.07375	28.4243	0
1	-2.40681	GO:0034612	M1	1	0	GO Biological Processes	19	response to tumor necrosis factor	19_GO:0050896 response to stimulus	-2.40681	4.04041	3.73119	30198	202	222	6	2.7027	1.08836	929|1116|2185|6347|10537|79092	CD14|CHI3L1|PTK2B|CCL2|UBD|CARD14	-1.03482	1	40	0	0	0	-6.07375	28.4243	0
1	-4.59962	GO:0001501	M1	1	0	GO Biological Processes	19	skeletal system development	19_GO:0032502 developmental process	-6.06146	5.04321	6.81222	30198	505	166	14	8.43373	2.15687	197|1116|1280|1298|3213|4781|5125|5745|6469|6781|7043|81029|162466|359845	AHSG|CHI3L1|COL2A1|COL9A2|HOXB3|NFIB|PCSK5|PTH1R|SHH|STC1|TGFB3|WNT5B|PHOSPHO1|RFLNB	-3.74223	2	41	1	1	1	-6.06146	8.11089	0
1	-3.74768	GO:0061448	M1	1	0	GO Biological Processes	19	connective tissue development	19_GO:0032502 developmental process	-4.63227	6.89728	6.39102	30198	211	166	8	4.81928	1.66231	1116|1280|3213|4781|5467|5745|6781|81029	CHI3L1|COL2A1|HOXB3|NFIB|PPARD|PTH1R|STC1|WNT5B	-2.7781	2	41	0	0	0	-6.06146	8.11089	0
1	-3.77148	GO:0051216	M1	1	0	GO Biological Processes	19	cartilage development	19_GO:0032502 developmental process	-4.56432	8.11089	6.64141	30198	157	166	7	4.21687	1.55986	1116|1280|3213|4781|5745|6781|81029	CHI3L1|COL2A1|HOXB3|NFIB|PTH1R|STC1|WNT5B	-2.72952	2	41	0	0	0	-6.06146	8.11089	0
1	-2.59777	GO:0048706	M1	1	0	GO Biological Processes	19	embryonic skeletal system development	19_GO:0032502 developmental process	-3.15485	7.16203	5.17364	30198	127	166	5	3.01205	1.32659	1280|3213|5125|6469|7043	COL2A1|HOXB3|PCSK5|SHH|TGFB3	-1.67472	2	41	0	0	0	-6.06146	8.11089	0
1	-2.81223	M2456	M1	1	0	Chemical And Genetic Perturbations	13	WANG MLL TARGETS		-2.90969	4.34611	4.27903	30198	293	166	7	4.21687	1.55986	929|1116|1280|3213|4486|79625|317649	CD14|CHI3L1|COL2A1|HOXB3|MST1R|NDNF|EIF4E3	-1.47104	2	41	0	0	0	-6.06146	8.11089	0
1	-2.1824	GO:0048705	M1	1	0	GO Biological Processes	19	skeletal system morphogenesis	19_GO:0032502 developmental process	-2.80166	4.85108	4.31075	30198	225	166	6	3.61446	1.44868	1280|3213|6781|7043|162466|359845	COL2A1|HOXB3|STC1|TGFB3|PHOSPHO1|RFLNB	-1.38028	2	41	0	0	0	-6.06146	8.11089	0
1	-4.99976	M4861	M1	1	0	Chemical And Genetic Perturbations	13	VERHAAK AML WITH NPM1 MUTATED UP		-6.03318	8.84995	7.96236	30198	185	166	9	5.42169	1.75756	929|3213|6303|6398|9123|10221|10312|28959|55365	CD14|HOXB3|SAT1|SECTM1|SLC16A3|TRIB1|TCIRG1|TMEM176B|TMEM176A	-3.72568	2	42	1	1	1	-6.03318	8.84995	0
1	-2.26657	M2122	M1	1	0	Chemical And Genetic Perturbations	13	VERHAAK GLIOBLASTOMA MESENCHYMAL		-2.89176	5.05321	4.44467	30198	216	166	6	3.61446	1.44868	929|1116|3903|6303|9123|10312	CD14|CHI3L1|LAIR1|SAT1|SLC16A3|TCIRG1	-1.45584	2	42	0	0	0	-6.03318	8.84995	0
1	-2.9129	M986	M1	1	0	Chemical And Genetic Perturbations	13	SMIRNOV CIRCULATING ENDOTHELIOCYTES IN CANCER UP		-3.57532	6.82184	5.48944	30198	160	166	6	3.61446	1.44868	929|1026|1116|5243|5467|23604	CD14|CDKN1A|CHI3L1|ABCB1|PPARD|DAPK2	-1.99265	2	43	0	0	0	-6.01367	8.80237	0
1	-5.88487	WP2877	M1	1	0	WikiPathways	27	Vitamin D receptor pathway		-6.01367	8.80237	7.93559	30198	186	166	9	5.42169	1.75756	634|929|1026|1992|3827|5243|5467|29923|168002	CEACAM1|CD14|CDKN1A|SERPINB1|KNG1|ABCB1|PPARD|HILPDA|DACT2	-3.71192	2	43	1	1	1	-6.01367	8.80237	0
1	-3.47579	M12272	M1	1	0	Chemical And Genetic Perturbations	13	MISSIAGLIA REGULATED BY METHYLATION UP		-5.98183	18.1188	9.88448	30198	125	80	6	7.5	2.9448	481|1026|3669|6303|9235|10537	ATP1B1|CDKN1A|ISG20|SAT1|IL32|UBD	-3.68577	3	44	1	1	1	-5.98183	22.7395	0
1	-4.45915	M17466	M1	1	0	Chemical And Genetic Perturbations	13	SANA TNF SIGNALING UP		-5.54683	22.7395	10.2214	30198	83	80	5	6.25	2.70633	6303|6347|9235|10537|114897	SAT1|CCL2|IL32|UBD|C1QTNF1	-3.4124	3	44	0	0	0	-5.98183	22.7395	0
1	-5.05277	M8776	M1	1	0	Chemical And Genetic Perturbations	13	HELLER SILENCED BY METHYLATION UP		-5.05277	5.28727	6.23593	30198	283	222	11	4.95495	1.45649	1026|1116|1298|3597|3604|3669|6303|9235|10537|29947|55619	CDKN1A|CHI3L1|COL9A2|IL13RA1|TNFRSF9|ISG20|SAT1|IL32|UBD|DNMT3L|DOCK10	-3.09032	1	44	0	0	0	-5.98183	22.7395	0
1	-3.81289	M15491	M1	1	0	Chemical And Genetic Perturbations	13	HAN SATB1 TARGETS DN		-5.04844	7.78299	6.93058	30198	388	80	8	10	3.3541	3490|3675|6303|6347|6398|6925|9235|57103	IGFBP7|ITGA3|SAT1|CCL2|SECTM1|TCF4|IL32|TIGAR	-3.0873	3	44	0	0	0	-5.98183	22.7395	0
1	-3.15792	M1565	M1	1	0	Chemical And Genetic Perturbations	13	WESTON VEGFA TARGETS		-3.7359	9.57451	6.22315	30198	95	166	5	3.01205	1.32659	634|6303|6347|9235|10537	CEACAM1|SAT1|CCL2|IL32|UBD	-2.12154	2	44	0	0	0	-5.98183	22.7395	0
1	-2.59448	M19511	M1	1	0	Chemical And Genetic Perturbations	13	WANG CISPLATIN RESPONSE AND XPC UP		-3.24021	5.89997	4.97013	30198	185	166	6	3.61446	1.44868	336|634|2244|6559|9235|10537	APOA2|CEACAM1|FGB|SLC12A3|IL32|UBD	-1.74081	2	44	0	0	0	-5.98183	22.7395	0
1	-2.81988	GO:0097237	M1	1	0	GO Biological Processes	19	cellular response to toxic substance	19_GO:0050896 response to stimulus	-2.81988	6.0189	4.59985	30198	113	222	5	2.25225	0.99583	2938|9429|25841|50506|94241	GSTA1|ABCG2|ABTB2|DUOX2|TP53INP1	-1.39325	1	45	0	0	0	-5.93471	13.6766	0
1	-2.8977	M6510	M1	1	0	Chemical And Genetic Perturbations	13	PASQUALUCCI LYMPHOMA BY GC STAGE UP		-2.98776	4.48384	4.38554	30198	284	166	7	4.21687	1.55986	4363|4501|5243|7015|10221|29760|94241	ABCC1|MT1X|ABCB1|TERT|TRIB1|BLNK|TP53INP1	-1.53356	2	45	0	0	0	-5.93471	13.6766	0
1	-3.34941	GO:0098754	M1	1	0	GO Biological Processes	19	detoxification	19_GO:0098754 detoxification	-4.03066	8.26889	6.22245	30198	132	166	6	3.61446	1.44868	2938|4501|5243|9429|50506|94241	GSTA1|MT1X|ABCB1|ABCG2|DUOX2|TP53INP1	-2.34226	2	45	0	0	0	-5.93471	13.6766	0
1	-3.24717	M19245	M1	1	0	Chemical And Genetic Perturbations	13	COULOUARN TEMPORAL TGFB1 SIGNATURE DN		-4.47067	13.6766	7.69242	30198	138	80	5	6.25	2.70633	2706|2938|5243|6248|94241	GJB2|GSTA1|ABCB1|RSC1A1|TP53INP1	-2.67103	3	45	0	0	0	-5.93471	13.6766	0
1	-5.93471	GO:0009636	M1	1	0	GO Biological Processes	19	response to toxic substance	19_GO:0050896 response to stimulus	-5.93471	6.53405	7.23429	30198	229	222	11	4.95495	1.45649	2353|2938|3625|4501|5243|6327|9429|25841|50506|94241|140803	FOS|GSTA1|INHBB|MT1X|ABCB1|SCN2B|ABCG2|ABTB2|DUOX2|TP53INP1|TRPM6	-3.65524	1	45	1	1	1	-5.93471	13.6766	0
1	-5.87823	M15936	M1	1	0	Chemical And Genetic Perturbations	13	NIKOLSKY BREAST CANCER 17Q21 Q25 AMPLICON		-5.87823	5.29447	6.79172	30198	334	222	13	5.85586	1.57585	924|1453|3213|3675|6398|9123|80774|114897|124872|146722|162466|284076|353174	CD7|CSNK1D|HOXB3|ITGA3|SECTM1|SLC16A3|LIMD2|C1QTNF1|B4GALNT2|CD300LF|PHOSPHO1|TTLL6|ZACN	-3.61995	1	46	1	1	1	-5.87823	5.29447	0
1	-5.25439	M3346	M1	1	0	Chemical And Genetic Perturbations	13	RODRIGUES NTN1 AND DCC TARGETS		-5.87216	25.988	10.9969	30198	35	166	5	3.01205	1.32659	602|687|2353|4501|9882	BCL3|KLF9|FOS|MT1X|TBC1D4	-3.61646	2	47	1	1	1	-5.87216	25.988	0
1	-4.21188	M13273	M1	1	0	Chemical And Genetic Perturbations	13	DELYS THYROID CANCER DN		-5.21099	7.02679	6.86595	30198	233	166	9	5.42169	1.75756	1187|1188|1733|1902|1959|2353|4501|7102|9882	CLCNKA|CLCNKB|DIO1|LPAR1|EGR2|FOS|MT1X|TSPAN7|TBC1D4	-3.18924	2	47	0	0	0	-5.87216	25.988	0
1	-5.86866	M7623	M1	1	0	Chemical And Genetic Perturbations	13	HELLER HDAC TARGETS SILENCED BY METHYLATION DN		-5.86866	5.78838	6.95238	30198	282	222	12	5.40541	1.51765	602|634|3669|4973|6925|9709|10221|10402|29760|55619|80774|81029	BCL3|CEACAM1|ISG20|OLR1|TCF4|HERPUD1|TRIB1|ST3GAL6|BLNK|DOCK10|LIMD2|WNT5B	-3.61552	1	48	1	1	1	-5.86866	5.78838	0
1	-4.16741	M6890	M1	1	0	Chemical And Genetic Perturbations	13	HELLER HDAC TARGETS DN		-4.16741	4.64256	5.39188	30198	293	222	10	4.5045	1.392	634|3669|4973|6925|9709|10402|29760|55619|80774|81029	CEACAM1|ISG20|OLR1|TCF4|HERPUD1|ST3GAL6|BLNK|DOCK10|LIMD2|WNT5B	-2.4374	1	48	0	0	0	-5.86866	5.78838	0
1	-2.80477	M2588	M1	1	0	Chemical And Genetic Perturbations	13	SMIRNOV RESPONSE TO IR 6HR UP		-2.80477	4.85811	4.31542	30198	168	222	6	2.7027	1.08836	634|1026|4501|9540|56180|57103	CEACAM1|CDKN1A|MT1X|TP53I3|MOSPD1|TIGAR	-1.38263	1	49	0	0	0	-5.854	26.2135	0
1	-2.4562	M145	M1	1	0	Canonical Pathways	11	PID P53 DOWNSTREAM PATHWAY		-3.00679	6.63926	4.91841	30198	137	166	5	3.01205	1.32659	1026|9540|55240|57103|94241	CDKN1A|TP53I3|STEAP3|TIGAR|TP53INP1	-1.54973	2	49	0	0	0	-5.854	26.2135	0
1	-4.81305	WP4963	M1	1	0	WikiPathways	27	p53 transcriptional gene network		-5.854	26.2135	11.0393	30198	72	80	5	6.25	2.70633	1026|6303|6347|57103|94241	CDKN1A|SAT1|CCL2|TIGAR|TP53INP1	-3.60594	3	49	1	1	1	-5.854	26.2135	0
1	-3.27929	M61	M1	1	0	Chemical And Genetic Perturbations	13	FISCHER DIRECT P53 TARGETS META ANALYSIS		-4.22312	5.26444	5.62011	30198	311	166	9	5.42169	1.75756	1026|2632|3490|3675|9540|10221|23308|57103|94241	CDKN1A|GBE1|IGFBP7|ITGA3|TP53I3|TRIB1|ICOSLG|TIGAR|TP53INP1	-2.47433	2	49	0	0	0	-5.854	26.2135	0
1	-4.63366	GO:1901214	M1	1	0	GO Biological Processes	19	regulation of neuron death	19_GO:0050789 regulation of biological process	-5.83702	6.37284	7.1153	30198	314	166	11	6.62651	1.93063	1948|2020|2185|2353|2632|6347|7015|7043|57103|79625|94234	EFNB2|EN2|PTK2B|FOS|GBE1|CCL2|TERT|TGFB3|TIGAR|NDNF|FOXQ1	-3.59647	2	50	1	1	1	-5.83702	10.0367	0
1	-4.89862	GO:0043524	M1	1	0	GO Biological Processes	19	negative regulation of neuron apoptotic process	19_GO:0048519 negative regulation of biological process	-5.82971	10.0367	8.10952	30198	145	166	8	4.81928	1.66231	2020|2185|2632|6347|7015|7043|79625|94234	EN2|PTK2B|GBE1|CCL2|TERT|TGFB3|NDNF|FOXQ1	-3.59164	2	50	0	0	0	-5.83702	10.0367	0
1	-4.57888	GO:1901215	M1	1	0	GO Biological Processes	19	negative regulation of neuron death	19_GO:0048519 negative regulation of biological process	-5.59512	7.83369	7.3704	30198	209	166	9	5.42169	1.75756	2020|2185|2632|6347|7015|7043|57103|79625|94234	EN2|PTK2B|GBE1|CCL2|TERT|TGFB3|TIGAR|NDNF|FOXQ1	-3.4479	2	50	0	0	0	-5.83702	10.0367	0
1	-3.80447	GO:0043523	M1	1	0	GO Biological Processes	19	regulation of neuron apoptotic process	19_GO:0050789 regulation of biological process	-4.69187	7.03056	6.47278	30198	207	166	8	4.81928	1.66231	2020|2185|2632|6347|7015|7043|79625|94234	EN2|PTK2B|GBE1|CCL2|TERT|TGFB3|NDNF|FOXQ1	-2.82942	2	50	0	0	0	-5.83702	10.0367	0
1	-5.80932	M2488	M1	1	0	Chemical And Genetic Perturbations	13	FORTSCHEGGER PHF8 TARGETS DN		-5.80932	3.47895	6.04437	30198	782	222	20	9.00901	1.92159	634|757|2632|3097|3490|3625|3669|3675|4486|4781|9429|11343|55806|57493|81619|84803|93058|124359|136853|146691	CEACAM1|TMEM50B|GBE1|HIVEP2|IGFBP7|INHBB|ISG20|ITGA3|MST1R|NFIB|ABCG2|MGLL|HR|HEG1|TSPAN14|GPAT3|COQ10A|CDYL2|SSC4D|TOM1L2	-3.57899	1	51	1	1	1	-5.80932	3.75012	0
1	-3.70803	M2413	M1	1	0	Chemical And Genetic Perturbations	13	PEDERSEN METASTASIS BY ERBB2 ISOFORM 7		-3.70803	3.75012	4.75892	30198	399	222	11	4.95495	1.45649	1026|3597|3669|3675|4486|6781|9429|11343|29923|57509|146691	CDKN1A|IL13RA1|ISG20|ITGA3|MST1R|STC1|ABCG2|MGLL|HILPDA|MTUS1|TOM1L2	-2.10008	1	51	0	0	0	-5.80932	3.75012	0
1	-5.7437	M13944	M1	1	0	Chemical And Genetic Perturbations	13	GOZGIT ESR1 TARGETS UP		-5.7437	8.16162	7.56695	30198	150	222	9	4.05405	1.32368	189|1592|2353|2624|4884|10312|29760|29841|55619	AGXT|CYP26A1|FOS|GATA2|NPTX1|TCIRG1|BLNK|GRHL1|DOCK10	-3.54341	1	52	1	1	1	-5.7437	8.16162	0
1	-3.57878	M19128	M1	1	0	Chemical And Genetic Perturbations	13	HELLEBREKERS SILENCED DURING TUMOR ANGIOGENESIS		-5.70861	24.5114	10.6464	30198	77	80	5	6.25	2.70633	1026|1280|3490|3675|9235	CDKN1A|COL2A1|IGFBP7|ITGA3|IL32	-3.52169	3	53	1	1	1	-5.70861	24.5114	0
1	-2.48595	hsa05165	M1	1	0	KEGG Pathway	24	Human papillomavirus infection		-4.54424	7.98285	6.58362	30198	331	80	7	8.75	3.15919	1026|1280|1298|3659|3675|7015|10312	CDKN1A|COL2A1|COL9A2|IRF1|ITGA3|TERT|TCIRG1	-2.71866	3	53	0	0	0	-5.70861	24.5114	0
1	-5.69954	M2445	M1	1	0	Chemical And Genetic Perturbations	13	PLASARI TGFB1 TARGETS 10HR UP		-5.69954	6.97574	7.20441	30198	195	222	10	4.5045	1.392	1959|2185|2706|4973|5243|11343|51621|81788|124359|259173	EGR2|PTK2B|GJB2|OLR1|ABCB1|MGLL|KLF13|NUAK2|CDYL2|ALS2CL	-3.51481	1	54	1	1	1	-5.69954	6.97574	0
1	-2.31415	M39016	M1	1	0	Chemical And Genetic Perturbations	13	RYAN MANTLE CELL LYMPHOMA NOTCH DIRECT UP		-2.31415	4.59551	3.77347	30198	148	222	5	2.25225	0.99583	2185|11343|29760|51621|79683	PTK2B|MGLL|BLNK|KLF13|ZDHHC14	-0.950809	1	54	0	0	0	-5.69954	6.97574	0
1	-3.4448	GO:0019221	M1	1	0	GO Biological Processes	19	cytokine-mediated signaling pathway	19_GO:0023052 signaling	-3.74332	4.54789	5.03478	30198	360	166	9	5.42169	1.75756	634|2185|3597|3659|4486|6347|9111|50506|146722	CEACAM1|PTK2B|IL13RA1|IRF1|MST1R|CCL2|NMI|DUOX2|CD300LF	-2.12602	2	55	0	0	0	-5.67415	4.54789	0
1	-5.22623	GO:0071345	M1	1	0	GO Biological Processes	19	cellular response to cytokine stimulus	19_GO:0050896 response to stimulus	-5.67415	4.09951	6.2136	30198	710	166	16	9.63855	2.29057	246|634|1116|2185|2244|2266|3597|3625|3659|4486|4501|6347|9111|10312|50506|146722	ALOX15|CEACAM1|CHI3L1|PTK2B|FGB|FGG|IL13RA1|INHBB|IRF1|MST1R|MT1X|CCL2|NMI|TCIRG1|DUOX2|CD300LF	-3.49591	2	55	1	1	1	-5.67415	4.54789	0
1	-3.0094	M8513	M1	1	0	Chemical And Genetic Perturbations	13	SMID BREAST CANCER NORMAL LIKE UP		-3.5206	5.45935	5.09715	30198	484	80	7	8.75	3.15919	924|2323|3669|5125|5243|6347|6925	CD7|FLT3LG|ISG20|PCSK5|ABCB1|CCL2|TCF4	-1.95347	3	56	0	0	0	-5.59934	23.3009	0
1	-2.58341	M10117	M1	1	0	Chemical And Genetic Perturbations	13	VERHAAK AML WITH NPM1 MUTATED DN		-3.3126	5.09364	4.83214	30198	250	166	7	4.21687	1.55986	924|1116|3490|3669|5243|7102|29760	CD7|CHI3L1|IGFBP7|ISG20|ABCB1|TSPAN7|BLNK	-1.79656	2	56	0	0	0	-5.59934	23.3009	0
1	-3.47623	M1732	M1	1	0	Chemical And Genetic Perturbations	13	GAVIN FOXP3 TARGETS CLUSTER P2		-5.59934	23.3009	10.3579	30198	81	80	5	6.25	2.70633	924|1992|3490|5243|28959	CD7|SERPINB1|IGFBP7|ABCB1|TMEM176B	-3.44819	3	56	1	1	1	-5.59934	23.3009	0
1	-3.56396	M18517	M1	1	0	Chemical And Genetic Perturbations	13	MATSUDA NATURAL KILLER DIFFERENTIATION		-4.35624	6.22639	5.98017	30198	485	80	8	10	3.3541	924|1992|2353|2938|5243|5318|6303|6925	CD7|SERPINB1|FOS|GSTA1|ABCB1|PKP2|SAT1|TCF4	-2.58192	3	56	0	0	0	-5.59934	23.3009	0
1	-5.20004	GO:0001503	M1	1	0	GO Biological Processes	19	ossification	19_GO:0032501 multicellular organismal process	-5.52568	6.66358	6.98874	30198	273	166	10	6.0241	1.84672	43|197|246|1280|5745|6469|6781|7043|10312|162466	ACHE|AHSG|ALOX15|COL2A1|PTH1R|SHH|STC1|TGFB3|TCIRG1|PHOSPHO1	-3.39853	2	57	1	1	1	-5.52568	11.4894	0
1	-4.12871	GO:0031214	M1	1	0	GO Biological Processes	19	biomineral tissue development	19_GO:0110148 biomineralization	-4.83505	11.4894	7.61293	30198	95	166	6	3.61446	1.44868	246|5745|5818|9622|10312|162466	ALOX15|PTH1R|NECTIN1|KLK4|TCIRG1|PHOSPHO1	-2.92781	2	57	0	0	0	-5.52568	11.4894	0
1	-4.00471	GO:0110148	M1	1	0	GO Biological Processes	19	biomineralization	19_GO:0110148 biomineralization	-4.70765	10.9149	7.38355	30198	100	166	6	3.61446	1.44868	246|5745|5818|9622|10312|162466	ALOX15|PTH1R|NECTIN1|KLK4|TCIRG1|PHOSPHO1	-2.83896	2	57	0	0	0	-5.52568	11.4894	0
1	-2.68924	GO:0042476	M1	1	0	GO Biological Processes	19	odontogenesis	19_GO:0032502 developmental process	-3.25022	7.51718	5.34046	30198	121	166	5	3.01205	1.32659	5818|6469|7043|9622|10312	NECTIN1|SHH|TGFB3|KLK4|TCIRG1	-1.74645	2	57	0	0	0	-5.52568	11.4894	0
1	-3.47627	GO:0030546	M1	1	0	GO Molecular Functions	21	signaling receptor activator activity		-4.6791	4.40119	5.67835	30198	496	166	12	7.22892	2.00997	2323|3625|4254|6347|6398|6469|6781|7043|9235|10501|57556|81029	FLT3LG|INHBB|KITLG|CCL2|SECTM1|SHH|STC1|TGFB3|IL32|SEMA6B|SEMA6A|WNT5B	-2.81979	2	58	0	0	0	-5.50885	11.2439	0
1	-3.12271	GO:0030545	M1	1	0	GO Molecular Functions	21	signaling receptor regulator activity		-4.29076	4.01285	5.27204	30198	544	166	12	7.22892	2.00997	2323|3625|4254|6347|6398|6469|6781|7043|9235|10501|57556|81029	FLT3LG|INHBB|KITLG|CCL2|SECTM1|SHH|STC1|TGFB3|IL32|SEMA6B|SEMA6A|WNT5B	-2.53063	2	58	0	0	0	-5.50885	11.2439	0
1	-3.4324	GO:0005125	M1	1	0	GO Molecular Functions	21	cytokine activity		-5.50885	11.2439	8.12497	30198	235	80	7	8.75	3.15919	2323|3625|4254|6347|6398|7043|9235	FLT3LG|INHBB|KITLG|CCL2|SECTM1|TGFB3|IL32	-3.3851	3	58	1	1	1	-5.50885	11.2439	0
1	-3.53176	GO:0048018	M1	1	0	GO Molecular Functions	21	receptor ligand activity		-4.73968	4.46419	5.7419	30198	489	166	12	7.22892	2.00997	2323|3625|4254|6347|6398|6469|6781|7043|9235|10501|57556|81029	FLT3LG|INHBB|KITLG|CCL2|SECTM1|SHH|STC1|TGFB3|IL32|SEMA6B|SEMA6A|WNT5B	-2.86462	2	58	0	0	0	-5.50885	11.2439	0
1	-4.20692	M1949	M1	1	0	Chemical And Genetic Perturbations	13	MEISSNER NPC HCP WITH H3K4ME2 AND H3K27ME3		-4.58734	5.19759	5.87246	30198	350	166	10	6.0241	1.84672	1592|2624|2706|3675|6330|6712|55806|94234|168002|317649	CYP26A1|GATA2|GJB2|ITGA3|SCN4B|SPTBN2|HR|FOXQ1|DACT2|EIF4E3	-2.7482	2	59	0	0	0	-5.44363	5.80021	0
1	-4.97433	M2009	M1	1	0	Chemical And Genetic Perturbations	13	MIKKELSEN NPC HCP WITH H3K27ME3		-5.44363	5.80021	6.66683	30198	345	166	11	6.62651	1.93063	1366|1592|2706|3213|5745|6330|6712|7022|55806|168002|317649	CLDN7|CYP26A1|GJB2|HOXB3|PTH1R|SCN4B|SPTBN2|TFAP2C|HR|DACT2|EIF4E3	-3.33296	2	59	1	1	1	-5.44363	5.80021	0
1	-5.19845	M12383	M1	1	0	Chemical And Genetic Perturbations	13	OSWALD HEMATOPOIETIC STEM CELL IN COLLAGEN GEL UP		-5.38113	7.37496	7.08779	30198	222	166	9	5.42169	1.75756	687|929|1026|1280|2353|6347|6925|9429|10221	KLF9|CD14|CDKN1A|COL2A1|FOS|CCL2|TCF4|ABCG2|TRIB1	-3.28847	2	60	1	1	1	-5.38113	8.42202	0
1	-2.59174	GO:0032496	M1	1	0	GO Biological Processes	19	response to lipopolysaccharide	19_GO:0044419 biological process involved in interspecies interaction between organisms	-3.69205	7.12217	5.65643	30198	318	80	6	7.5	2.9448	929|1948|2353|2706|6347|54658	CD14|EFNB2|FOS|GJB2|CCL2|UGT1A1	-2.0887	3	60	0	0	0	-5.38113	8.42202	0
1	-2.42357	GO:0002237	M1	1	0	GO Biological Processes	19	response to molecule of bacterial origin	19_GO:0044419 biological process involved in interspecies interaction between organisms	-3.54319	6.68097	5.42124	30198	339	80	6	7.5	2.9448	929|1948|2353|2706|6347|54658	CD14|EFNB2|FOS|GJB2|CCL2|UGT1A1	-1.96809	3	60	0	0	0	-5.38113	8.42202	0
1	-2.90716	R-HSA-6785807	M1	1	0	Reactome Gene Sets	6	Interleukin-4 and Interleukin-13 signaling		-3.47662	8.42202	5.74469	30198	108	166	5	3.01205	1.32659	246|1026|2353|3597|6347	ALOX15|CDKN1A|FOS|IL13RA1|CCL2	-1.9206	2	60	0	0	0	-5.38113	8.42202	0
1	-2.70501	WP2431	M1	1	0	WikiPathways	27	Spinal cord injury		-3.26664	7.57982	5.36938	30198	120	166	5	3.01205	1.32659	1280|1948|2353|6347|57556	COL2A1|EFNB2|FOS|CCL2|SEMA6A	-1.76123	2	60	0	0	0	-5.38113	8.42202	0
1	-3.07674	hsa04640	M1	1	0	KEGG Pathway	24	Hematopoietic cell lineage		-5.16965	19.0644	9.27852	30198	99	80	5	6.25	2.70633	924|929|2323|3675|4254	CD7|CD14|FLT3LG|ITGA3|KITLG	-3.16751	3	61	0	0	0	-5.33877	19.0644	0
1	-3.50224	M1432	M1	1	0	Chemical And Genetic Perturbations	13	SANSOM APC TARGETS DN		-5.33877	8.53051	7.34533	30198	354	80	8	10	3.3541	26|481|924|2323|2938|3659|3675|5125	AOC1|ATP1B1|CD7|FLT3LG|GSTA1|IRF1|ITGA3|PCSK5	-3.26461	3	61	1	1	1	-5.33877	19.0644	0
1	-3.55321	M2574	M1	1	0	Chemical And Genetic Perturbations	13	LIM MAMMARY STEM CELL DN		-3.55321	3.59687	4.58977	30198	416	222	11	4.95495	1.45649	481|602|634|929|1366|2706|3669|10312|29841|54020|57509	ATP1B1|BCL3|CEACAM1|CD14|CLDN7|GJB2|ISG20|TCIRG1|GRHL1|SLC37A1|MTUS1	-1.97633	1	62	0	0	0	-5.30223	10.524	0
1	-4.48441	M624	M1	1	0	Chemical And Genetic Perturbations	13	HOLLERN EMT BREAST TUMOR DN		-5.30223	10.524	7.80442	30198	121	166	7	4.21687	1.55986	634|1366|2706|6712|7022|29841|548596	CEACAM1|CLDN7|GJB2|SPTBN2|TFAP2C|GRHL1|CKMT1A	-3.24515	2	62	1	1	1	-5.30223	10.524	0
1	-4.46144	M13788	M1	1	0	Chemical And Genetic Perturbations	13	MCBRYAN PUBERTAL BREAST 5 6WK UP		-5.27856	10.4378	7.76576	30198	122	166	7	4.21687	1.55986	481|634|1366|4254|5318|7022|29841	ATP1B1|CEACAM1|CLDN7|KITLG|PKP2|TFAP2C|GRHL1	-3.22633	2	62	0	0	0	-5.30223	10.524	0
1	-4.48441	GO:0030278	M1	1	0	GO Biological Processes	19	regulation of ossification	19_GO:0032501 multicellular organismal process	-5.30223	10.524	7.80442	30198	121	166	7	4.21687	1.55986	197|1959|2185|7043|84059|162466|359845	AHSG|EGR2|PTK2B|TGFB3|ADGRV1|PHOSPHO1|RFLNB	-3.24515	2	63	1	1	1	-5.30223	12.994	0
1	-4.42962	GO:0030500	M1	1	0	GO Biological Processes	19	regulation of bone mineralization	19_GO:0110148 biomineralization	-5.14346	12.994	8.18394	30198	84	166	6	3.61446	1.44868	197|2185|7043|84059|162466|359845	AHSG|PTK2B|TGFB3|ADGRV1|PHOSPHO1|RFLNB	-3.15124	2	63	0	0	0	-5.30223	12.994	0
1	-3.91049	GO:0070167	M1	1	0	GO Biological Processes	19	regulation of biomineral tissue development	19_GO:0110148 biomineralization	-4.61071	10.4951	7.21143	30198	104	166	6	3.61446	1.44868	197|2185|7043|84059|162466|359845	AHSG|PTK2B|TGFB3|ADGRV1|PHOSPHO1|RFLNB	-2.76461	2	63	0	0	0	-5.30223	12.994	0
1	-3.86491	GO:0110149	M1	1	0	GO Biological Processes	19	regulation of biomineralization	19_GO:0110148 biomineralization	-4.56378	10.2971	7.12885	30198	106	166	6	3.61446	1.44868	197|2185|7043|84059|162466|359845	AHSG|PTK2B|TGFB3|ADGRV1|PHOSPHO1|RFLNB	-2.72952	2	63	0	0	0	-5.30223	12.994	0
1	-2.0143	GO:1902905	M1	1	0	GO Biological Processes	19	positive regulation of supramolecular fiber organization	19_GO:0048518 positive regulation of biological process	-2.0143	3.88649	3.29559	30198	175	222	5	2.25225	0.99583	246|1902|2185|4868|7043	ALOX15|LPAR1|PTK2B|NPHS1|TGFB3	-0.676843	1	63	0	0	0	-5.30223	12.994	0
1	-3.60536	M13387	M1	1	0	Chemical And Genetic Perturbations	13	YAO TEMPORAL RESPONSE TO PROGESTERONE CLUSTER 6		-4.19586	11.9681	7.11773	30198	76	166	5	3.01205	1.32659	1948|2706|5243|5318|29760	EFNB2|GJB2|ABCB1|PKP2|BLNK	-2.46201	2	64	0	0	0	-5.25869	11.9681	0
1	-5.23498	GO:0045216	M1	1	0	GO Biological Processes	19	cell-cell junction organization	19_GO:0009987 cellular process	-5.25869	8.41228	7.26905	30198	173	166	8	4.81928	1.66231	1366|1948|2706|5318|5818|7043|29841|57493	CLDN7|EFNB2|GJB2|PKP2|NECTIN1|TGFB3|GRHL1|HEG1	-3.21285	2	64	1	1	1	-5.25869	11.9681	0
1	-4.85263	GO:0034330	M1	1	0	GO Biological Processes	19	cell junction organization	19_GO:0009987 cellular process	-4.85263	3.97574	5.64959	30198	479	222	14	6.30631	1.63142	43|1366|1948|2185|2706|3675|4868|5318|5818|6712|7043|29841|55619|57493	ACHE|CLDN7|EFNB2|PTK2B|GJB2|ITGA3|NPHS1|PKP2|NECTIN1|SPTBN2|TGFB3|GRHL1|DOCK10|HEG1	-2.94192	1	64	0	0	0	-5.25869	11.9681	0
1	-3.82516	GO:0034329	M1	1	0	GO Biological Processes	19	cell junction assembly	19_GO:0009987 cellular process	-3.97111	5.55468	5.50497	30198	262	166	8	4.81928	1.66231	43|1366|1948|2185|2706|5318|6712|57493	ACHE|CLDN7|EFNB2|PTK2B|GJB2|PKP2|SPTBN2|HEG1	-2.29438	2	64	0	0	0	-5.25869	11.9681	0
1	-2.65817	GO:0007043	M1	1	0	GO Biological Processes	19	cell-cell junction assembly	19_GO:0009987 cellular process	-2.65817	5.52955	4.33188	30198	123	222	5	2.25225	0.99583	1366|2706|4868|5318|57493	CLDN7|GJB2|NPHS1|PKP2|HEG1	-1.25665	1	64	0	0	0	-5.25869	11.9681	0
1	-2.11822	WP4239	M1	1	0	WikiPathways	27	Epithelial to mesenchymal transition in colorectal cancer		-2.65078	5.5126	4.32128	30198	165	166	5	3.01205	1.32659	1366|5318|7043|81029|94234	CLDN7|PKP2|TGFB3|WNT5B|FOXQ1	-1.24997	2	64	0	0	0	-5.25869	11.9681	0
1	-5.22895	M798	M1	1	0	Chemical And Genetic Perturbations	13	FLORIO NEOCORTEX BASAL RADIAL GLIA UP		-5.22895	4.61711	6.13077	30198	383	222	13	5.85586	1.57585	634|3659|3669|3903|6781|10050|64167|80830|81788|126868|151056|348158|653567	CEACAM1|IRF1|ISG20|LAIR1|STC1|SLC17A4|ERAP2|APOL6|NUAK2|MAB21L3|PLB1|ACSM2B|TMEM236	-3.19581	1	65	1	1	1	-5.22895	4.61711	0
1	-4.61111	M2464	M1	1	0	Chemical And Genetic Perturbations	13	DELACROIX RAR TARGETS UP		-5.22087	19.3527	9.36144	30198	47	166	5	3.01205	1.32659	6303|7043|10312|29760|64063	SAT1|TGFB3|TCIRG1|BLNK|PRSS22	-3.19212	2	66	1	1	1	-5.22087	19.3527	0
1	-2.77682	M2461	M1	1	0	Chemical And Genetic Perturbations	13	DELACROIX RARG BOUND MEF		-2.77682	3.33581	3.87444	30198	367	222	9	4.05405	1.32368	3604|4254|6303|7043|10312|29760|64063|114897|259173	TNFRSF9|KITLG|SAT1|TGFB3|TCIRG1|BLNK|PRSS22|C1QTNF1|ALS2CL	-1.36142	1	66	0	0	0	-5.22087	19.3527	0
1	-2.31451	M8646	M1	1	0	Chemical And Genetic Perturbations	13	BOYLAN MULTIPLE MYELOMA C D DN		-3.04495	6.74062	4.97377	30198	280	80	5	6.25	2.70633	924|2353|3669|28959|55365	CD7|FOS|ISG20|TMEM176B|TMEM176A	-1.58172	3	67	0	0	0	-5.1302	18.5628	0
1	-2.18441	M12138	M1	1	0	Chemical And Genetic Perturbations	13	TONKS TARGETS OF RUNX1 RUNX1T1 FUSION ERYTHROCYTE UP		-2.72082	5.72062	4.43709	30198	159	166	5	3.01205	1.32659	3903|4973|5467|28959|55365	LAIR1|OLR1|PPARD|TMEM176B|TMEM176A	-1.31314	2	67	0	0	0	-5.1302	18.5628	0
1	-3.67135	M1960	M1	1	0	Chemical And Genetic Perturbations	13	MIKKELSEN MCV6 LCP WITH H3K4ME3		-3.67135	5.84165	5.3339	30198	163	222	7	3.15315	1.17284	26|2030|3669|9058|28959|55365|126868	AOC1|SLC29A1|ISG20|SLC13A2|TMEM176B|TMEM176A|MAB21L3	-2.07109	1	67	0	0	0	-5.1302	18.5628	0
1	-4.52178	M19632	M1	1	0	Chemical And Genetic Perturbations	13	ZHAN MULTIPLE MYELOMA MS UP		-5.1302	18.5628	9.14744	30198	49	166	5	3.01205	1.32659	5125|28959|55365|124359|154661	PCSK5|TMEM176B|TMEM176A|CDYL2|RUNDC3B	-3.144	2	67	1	1	1	-5.1302	18.5628	0
1	-3.40259	M1966	M1	1	0	Chemical And Genetic Perturbations	13	MIKKELSEN MEF LCP WITH H3K4ME3		-4.6113	14.6308	7.99597	30198	129	80	5	6.25	2.70633	6327|6347|28959|55365|79690	SCN2B|CCL2|TMEM176B|TMEM176A|GAL3ST4	-2.76461	3	67	0	0	0	-5.1302	18.5628	0
1	-3.51342	M12828	M1	1	0	Chemical And Genetic Perturbations	13	CHIARADONNA NEOPLASTIC TRANSFORMATION CDC25 UP		-4.20076	8.87393	6.50557	30198	123	166	6	3.61446	1.44868	1116|1902|1948|6347|28959|55365	CHI3L1|LPAR1|EFNB2|CCL2|TMEM176B|TMEM176A	-2.46302	2	67	0	0	0	-5.1302	18.5628	0
1	-4.53031	M12225	M1	1	0	Chemical And Genetic Perturbations	13	PICCALUGA ANGIOIMMUNOBLASTIC LYMPHOMA UP		-4.61758	6.86474	6.37091	30198	212	166	8	4.81928	1.66231	1116|1902|3490|3778|4781|6347|28959|55365	CHI3L1|LPAR1|IGFBP7|KCNMA1|NFIB|CCL2|TMEM176B|TMEM176A	-2.76847	2	67	0	0	0	-5.1302	18.5628	0
1	-2.77871	GO:0042113	M1	1	0	GO Biological Processes	19	B cell activation	19_GO:0002376 immune system process	-2.77871	4.80095	4.27686	30198	170	222	6	2.7027	1.08836	602|2185|10312|23308|29760|55619	BCL3|PTK2B|TCIRG1|ICOSLG|BLNK|DOCK10	-1.36256	1	68	0	0	0	-5.08977	5.94496	0
1	-4.00777	GO:0001775	M1	1	0	GO Biological Processes	19	cell activation	19_GO:0009987 cellular process	-5.08977	5.83423	6.40631	30198	647	80	10	12.5	3.69755	602|924|2185|2243|2244|2266|3659|9111|10312|10537	BCL3|CD7|PTK2B|FGA|FGB|FGG|IRF1|NMI|TCIRG1|UBD	-3.11504	3	68	1	1	1	-5.08977	5.94496	0
1	-3.75997	GO:0030097	M1	1	0	GO Biological Processes	19	hemopoiesis	19_GO:0002376 immune system process	-4.48114	3.90248	5.36614	30198	606	166	13	7.83133	2.08524	602|2185|2323|2624|3213|3659|4254|6469|8456|10312|10537|29760|168002	BCL3|PTK2B|FLT3LG|GATA2|HOXB3|IRF1|KITLG|SHH|FOXN1|TCIRG1|UBD|BLNK|DACT2	-2.67698	2	68	0	0	0	-5.08977	5.94496	0
1	-3.25004	GO:0045321	M1	1	0	GO Biological Processes	19	leukocyte activation	19_GO:0002376 immune system process	-3.7741	3.80432	4.82382	30198	526	166	11	6.62651	1.93063	602|924|2185|3659|6469|8456|9111|10312|10537|23308|29760	BCL3|CD7|PTK2B|IRF1|SHH|FOXN1|NMI|TCIRG1|UBD|ICOSLG|BLNK	-2.14905	2	68	0	0	0	-5.08977	5.94496	0
1	-3.46381	GO:0002521	M1	1	0	GO Biological Processes	19	leukocyte differentiation	19_GO:0002376 immune system process	-3.7613	4.5733	5.05656	30198	358	166	9	5.42169	1.75756	602|2185|2624|3659|6469|8456|10312|10537|29760	BCL3|PTK2B|GATA2|IRF1|SHH|FOXN1|TCIRG1|UBD|BLNK	-2.13984	2	68	0	0	0	-5.08977	5.94496	0
1	-3.44485	GO:1903131	M1	1	0	GO Biological Processes	19	mononuclear cell differentiation	19_GO:0002376 immune system process	-3.61983	4.93331	5.04725	30198	295	166	8	4.81928	1.66231	602|2185|3659|6469|8456|10312|10537|29760	BCL3|PTK2B|IRF1|SHH|FOXN1|TCIRG1|UBD|BLNK	-2.02778	2	68	0	0	0	-5.08977	5.94496	0
1	-2.95535	GO:0046649	M1	1	0	GO Biological Processes	19	lymphocyte activation	19_GO:0002376 immune system process	-3.27779	3.92624	4.47354	30198	417	166	9	5.42169	1.75756	602|924|2185|3659|6469|8456|10312|23308|29760	BCL3|CD7|PTK2B|IRF1|SHH|FOXN1|TCIRG1|ICOSLG|BLNK	-1.77147	2	68	0	0	0	-5.08977	5.94496	0
1	-3.17647	GO:0030098	M1	1	0	GO Biological Processes	19	lymphocyte differentiation	19_GO:0002376 immune system process	-3.2415	4.9549	4.73383	30198	257	166	7	4.21687	1.55986	602|2185|3659|6469|8456|10312|29760	BCL3|PTK2B|IRF1|SHH|FOXN1|TCIRG1|BLNK	-1.74109	2	68	0	0	0	-5.08977	5.94496	0
1	-2.44401	GO:0042110	M1	1	0	GO Biological Processes	19	T cell activation	19_GO:0002376 immune system process	-3.16305	4.80532	4.62576	30198	265	166	7	4.21687	1.55986	602|924|3659|6469|8456|10312|23308	BCL3|CD7|IRF1|SHH|FOXN1|TCIRG1|ICOSLG	-1.68076	2	68	0	0	0	-5.08977	5.94496	0
1	-2.25376	GO:0030217	M1	1	0	GO Biological Processes	19	T cell differentiation	19_GO:0002376 immune system process	-2.79402	5.94496	4.55896	30198	153	166	5	3.01205	1.32659	602|3659|6469|8456|10312	BCL3|IRF1|SHH|FOXN1|TCIRG1	-1.37489	2	68	0	0	0	-5.08977	5.94496	0
1	-2.70501	GO:0030183	M1	1	0	GO Biological Processes	19	B cell differentiation	19_GO:0002376 immune system process	-2.70501	5.66779	4.40909	30198	120	222	5	2.25225	0.99583	602|2185|10312|29760|55619	BCL3|PTK2B|TCIRG1|BLNK|DOCK10	-1.29952	1	68	0	0	0	-5.08977	5.94496	0
1	-3.42442	GO:0006575	M1	1	0	GO Biological Processes	19	cellular modified amino acid metabolic process	19_GO:0008152 metabolic process	-5.07925	12.6528	8.05884	30198	179	80	6	7.5	2.9448	1159|1733|2938|2939|50506|548596	CKMT1B|DIO1|GSTA1|GSTA2|DUOX2|CKMT1A	-3.10755	3	69	1	1	1	-5.07925	12.6528	0
1	-3.15792	WP4746	M1	1	0	WikiPathways	27	Thyroid hormones production and peripheral downstream signaling effects		-3.7359	9.57451	6.22315	30198	95	166	5	3.01205	1.32659	1733|6469|9882|11343|50506	DIO1|SHH|TBC1D4|MGLL|DUOX2	-2.12154	2	69	0	0	0	-5.07925	12.6528	0
1	-5.03771	M2001	M1	1	0	Chemical And Genetic Perturbations	13	WU CELL MIGRATION		-5.03771	6.68985	6.64399	30198	183	222	9	4.05405	1.32368	1366|1902|1948|3490|4501|4973|6337|57509|64167	CLDN7|LPAR1|EFNB2|IGFBP7|MT1X|OLR1|SCNN1A|MTUS1|ERAP2	-3.07917	1	70	1	1	1	-5.03771	6.68985	0
1	-4.90011	M7577	M1	1	0	Chemical And Genetic Perturbations	13	ACEVEDO LIVER CANCER DN		-5.00376	4.37945	5.89137	30198	540	166	13	7.83133	2.08524	336|2243|2353|2706|3659|3827|4501|5745|6539|10221|29947|94241|284111	APOA2|FGA|FOS|GJB2|IRF1|KNG1|MT1X|PTH1R|SLC6A12|TRIB1|DNMT3L|TP53INP1|SLC13A5	-3.05037	2	71	1	1	1	-5.00376	4.37945	0
1	-2.93824	GO:0098771	M1	1	0	GO Biological Processes	19	inorganic ion homeostasis	19_GO:0065007 biological regulation	-3.36674	3.6825	4.46931	30198	494	166	10	6.0241	1.84672	476|481|3778|4501|5745|6337|6559|6781|10312|55240	ATP1A1|ATP1B1|KCNMA1|MT1X|PTH1R|SCNN1A|SLC12A3|STC1|TCIRG1|STEAP3	-1.8398	2	72	0	0	0	-4.98427	12.1766	0
1	-2.5697	GO:0030003	M1	1	0	GO Biological Processes	19	cellular cation homeostasis	19_GO:0065007 biological regulation	-2.80182	3.69372	4.00135	30198	394	166	8	4.81928	1.66231	476|481|3778|4501|5745|6337|6781|10312	ATP1A1|ATP1B1|KCNMA1|MT1X|PTH1R|SCNN1A|STC1|TCIRG1	-1.38028	2	72	0	0	0	-4.98427	12.1766	0
1	-3.28649	GO:0055082	M1	1	0	GO Biological Processes	19	cellular chemical homeostasis	19_GO:0065007 biological regulation	-3.28649	3.13306	4.22653	30198	521	222	12	5.40541	1.51765	476|481|2030|3778|4501|4884|5745|6337|6781|9709|10312|51085	ATP1A1|ATP1B1|SLC29A1|KCNMA1|MT1X|NPTX1|PTH1R|SCNN1A|STC1|HERPUD1|TCIRG1|MLXIPL	-1.77695	1	72	0	0	0	-4.98427	12.1766	0
1	-2.22861	GO:0072503	M1	1	0	GO Biological Processes	19	cellular divalent inorganic cation homeostasis	19_GO:0065007 biological regulation	-2.22861	3.70983	3.47155	30198	220	222	6	2.7027	1.08836	481|4501|5745|6781|9709|10312	ATP1B1|MT1X|PTH1R|STC1|HERPUD1|TCIRG1	-0.874717	1	72	0	0	0	-4.98427	12.1766	0
1	-3.22978	GO:0006875	M1	1	0	GO Biological Processes	19	cellular metal ion homeostasis	19_GO:0065007 biological regulation	-3.42019	4.60546	4.79008	30198	316	166	8	4.81928	1.66231	476|481|3778|4501|5745|6337|6781|10312	ATP1A1|ATP1B1|KCNMA1|MT1X|PTH1R|SCNN1A|STC1|TCIRG1	-1.88108	2	72	0	0	0	-4.98427	12.1766	0
1	-3.32457	R-HSA-983712	M1	1	0	Reactome Gene Sets	6	Ion channel transport		-4.98427	12.1766	7.88012	30198	186	80	6	7.5	2.9448	476|481|1187|1188|6337|10312	ATP1A1|ATP1B1|CLCNKA|CLCNKB|SCNN1A|TCIRG1	-3.04062	3	72	1	1	1	-4.98427	12.1766	0
1	-3.00219	GO:0055080	M1	1	0	GO Biological Processes	19	cation homeostasis	19_GO:0065007 biological regulation	-3.42908	3.75084	4.54053	30198	485	166	10	6.0241	1.84672	476|481|3778|4501|5745|6337|6559|6781|10312|55240	ATP1A1|ATP1B1|KCNMA1|MT1X|PTH1R|SCNN1A|SLC12A3|STC1|TCIRG1|STEAP3	-1.88552	2	72	0	0	0	-4.98427	12.1766	0
1	-3.11872	GO:0055067	M1	1	0	GO Biological Processes	19	monovalent inorganic cation homeostasis	19_GO:0065007 biological regulation	-3.79054	7.47599	5.83162	30198	146	166	6	3.61446	1.44868	476|481|3778|6337|6559|10312	ATP1A1|ATP1B1|KCNMA1|SCNN1A|SLC12A3|TCIRG1	-2.16308	2	72	0	0	0	-4.98427	12.1766	0
1	-3.70803	GO:0055065	M1	1	0	GO Biological Processes	19	metal ion homeostasis	19_GO:0065007 biological regulation	-4.11097	4.55929	5.32099	30198	399	166	10	6.0241	1.84672	476|481|3778|4501|5745|6337|6559|6781|10312|55240	ATP1A1|ATP1B1|KCNMA1|MT1X|PTH1R|SCNN1A|SLC12A3|STC1|TCIRG1|STEAP3	-2.39528	2	72	0	0	0	-4.98427	12.1766	0
1	-4.20521	GO:0019725	M1	1	0	GO Biological Processes	19	cellular homeostasis	19_GO:0065007 biological regulation	-4.37248	3.80822	5.25707	30198	621	166	13	7.83133	2.08524	476|481|2030|3778|4501|5745|6337|6347|6559|6781|10312|23498|51085	ATP1A1|ATP1B1|SLC29A1|KCNMA1|MT1X|PTH1R|SCNN1A|CCL2|SLC12A3|STC1|TCIRG1|HAAO|MLXIPL	-2.59561	2	72	0	0	0	-4.98427	12.1766	0
1	-2.85424	GO:0030004	M1	1	0	GO Biological Processes	19	cellular monovalent inorganic cation homeostasis	19_GO:0065007 biological regulation	-3.42174	8.1944	5.6456	30198	111	166	5	3.01205	1.32659	476|481|3778|6337|10312	ATP1A1|ATP1B1|KCNMA1|SCNN1A|TCIRG1	-1.88108	2	72	0	0	0	-4.98427	12.1766	0
1	-4.23335	M2154	M1	1	0	Chemical And Genetic Perturbations	13	DUTERTRE ESTRADIOL RESPONSE 6HR DN		-4.94242	11.9944	7.80915	30198	91	166	6	3.61446	1.44868	7043|27124|29760|90427|94241|124359	TGFB3|INPP5J|BLNK|BMF|TP53INP1|CDYL2	-3.01151	2	73	1	1	1	-4.94242	11.9944	0
1	-3.55259	M3002	M1	1	0	Chemical And Genetic Perturbations	13	FRASOR RESPONSE TO ESTRADIOL DN		-4.14177	11.6613	7.00926	30198	78	166	5	3.01205	1.32659	3625|6781|7043|27124|29760	INHBB|STC1|TGFB3|INPP5J|BLNK	-2.41686	2	73	0	0	0	-4.94242	11.9944	0
1	-3.19242	M2840	M1	1	0	Chemical And Genetic Perturbations	13	CHARAFE BREAST CANCER LUMINAL VS BASAL UP		-3.50389	4.21969	4.74562	30198	388	166	9	5.42169	1.75756	1453|3625|3669|7043|27124|29760|55344|80853|124359	CSNK1D|INHBB|ISG20|TGFB3|INPP5J|BLNK|PLCXD1|KDM7A|CDYL2	-1.94095	2	73	0	0	0	-4.94242	11.9944	0
1	-2.92697	M2234	M1	1	0	Chemical And Genetic Perturbations	13	BHAT ESR1 TARGETS VIA AKT1 UP		-2.92697	3.87266	4.16341	30198	281	222	8	3.6036	1.2509	1592|2030|2353|5745|6337|55092|55806|64761	CYP26A1|SLC29A1|FOS|PTH1R|SCNN1A|TMEM51|HR|PARP12	-1.48359	1	74	0	0	0	-4.92381	4.0347	0
1	-4.92381	M4306	M1	1	0	Chemical And Genetic Perturbations	13	ONDER CDH1 TARGETS 2 DN		-4.92381	4.0347	5.7186	30198	472	222	14	6.30631	1.63142	634|1159|1366|1992|2353|3669|4486|6337|9429|9882|55092|57509|64761|259173	CEACAM1|CKMT1B|CLDN7|SERPINB1|FOS|ISG20|MST1R|SCNN1A|ABCG2|TBC1D4|TMEM51|MTUS1|PARP12|ALS2CL	-2.99653	1	74	1	1	1	-4.92381	4.0347	0
1	-4.55063	M1459	M1	1	0	Chemical And Genetic Perturbations	13	PETROVA ENDOTHELIUM LYMPHATIC VS BLOOD DN		-4.55063	6.71738	6.27922	30198	162	222	8	3.6036	1.2509	481|1026|1366|4501|4884|6347|9235|9540	ATP1B1|CDKN1A|CLDN7|MT1X|NPTX1|CCL2|IL32|TP53I3	-2.72176	1	75	0	0	0	-4.8858	6.71738	0
1	-3.82037	M863	M1	1	0	Chemical And Genetic Perturbations	13	LEI MYB TARGETS		-4.8858	5.63206	6.22251	30198	323	166	10	6.0241	1.84672	687|1026|1366|3490|3669|4501|6303|6347|7022|9123	KLF9|CDKN1A|CLDN7|IGFBP7|ISG20|MT1X|SAT1|CCL2|TFAP2C|SLC16A3	-2.96924	2	75	1	1	1	-4.8858	6.71738	0
1	-4.81636	M14791	M1	1	0	Chemical And Genetic Perturbations	13	SABATES COLORECTAL ADENOMA DN		-4.81636	4.98766	5.9735	30198	300	222	11	4.95495	1.45649	248|1902|3827|6398|7102|9429|10050|55619|58476|140803|154661	ALPI|LPAR1|KNG1|SECTM1|TSPAN7|ABCG2|SLC17A4|DOCK10|TP53INP2|TRPM6|RUNDC3B	-2.9171	1	76	1	1	1	-4.81636	5.4776	0
1	-3.07269	M5408	M1	1	0	Chemical And Genetic Perturbations	13	RODWELL AGING KIDNEY DN		-3.07269	5.4776	4.71514	30198	149	222	6	2.7027	1.08836	687|3827|7102|25841|140803|283358	KLF9|KNG1|TSPAN7|ABTB2|TRPM6|B4GALNT3	-1.60697	1	76	0	0	0	-4.81636	5.4776	0
1	-3.98594	M2108	M1	1	0	Chemical And Genetic Perturbations	13	VECCHI GASTRIC CANCER ADVANCED VS EARLY DN		-4.78709	8.78214	6.98365	30198	145	166	7	4.21687	1.55986	1159|1992|3669|6799|9429|29760|55240	CKMT1B|SERPINB1|ISG20|SULT1A2|ABCG2|BLNK|STEAP3	-2.89234	2	77	1	1	1	-4.78709	8.78214	0
1	-2.96181	M10695	M1	1	0	Chemical And Genetic Perturbations	13	BROWNE HCMV INFECTION 8HR UP		-3.53323	8.66265	5.8477	30198	105	166	5	3.01205	1.32659	1948|2353|3669|4254|29760	EFNB2|FOS|ISG20|KITLG|BLNK	-1.9604	2	77	0	0	0	-4.78709	8.78214	0
1	-2.24113	M939	M1	1	0	Chemical And Genetic Perturbations	13	HADDAD B LYMPHOCYTE PROGENITOR		-2.94402	4.40626	4.32583	30198	289	166	7	4.21687	1.55986	1948|3669|6925|9429|29760|57556|81619	EFNB2|ISG20|TCF4|ABCG2|BLNK|SEMA6A|TSPAN14	-1.49866	2	77	0	0	0	-4.78709	8.78214	0
1	-4.782	M18149	M1	1	0	Chemical And Genetic Perturbations	13	RUTELLA RESPONSE TO HGF UP		-4.782	4.19041	5.6799	30198	422	222	13	5.85586	1.57585	687|1116|1902|3778|3903|4501|5467|6347|9882|10312|10402|11343|55092	KLF9|CHI3L1|LPAR1|KCNMA1|LAIR1|MT1X|PPARD|CCL2|TBC1D4|TCIRG1|ST3GAL6|MGLL|TMEM51	-2.88836	1	78	1	1	1	-4.782	4.85697	0
1	-4.22201	M19971	M1	1	0	Chemical And Genetic Perturbations	13	RUTELLA RESPONSE TO HGF VS CSF2RB AND IL4 UP		-4.7212	4.85697	5.86047	30198	412	166	11	6.62651	1.93063	687|929|1116|1902|3490|3778|3903|4501|5467|6347|10312	KLF9|CD14|CHI3L1|LPAR1|IGFBP7|KCNMA1|LAIR1|MT1X|PPARD|CCL2|TCIRG1	-2.8504	2	78	0	0	0	-4.782	4.85697	0
1	-2.56682	M8582	M1	1	0	Chemical And Genetic Perturbations	13	RUTELLA RESPONSE TO CSF2RB AND IL4 DN		-2.68471	3.96701	3.97326	30198	321	166	7	4.21687	1.55986	687|929|3490|3903|4501|6347|10312	KLF9|CD14|IGFBP7|LAIR1|MT1X|CCL2|TCIRG1	-1.28103	2	78	0	0	0	-4.782	4.85697	0
1	-4.54756	M2255	M1	1	0	Chemical And Genetic Perturbations	13	MIYAGAWA TARGETS OF EWSR1 ETS FUSIONS UP		-4.77752	6.20167	6.31112	30198	264	166	9	5.42169	1.75756	476|634|2624|4267|6799|9111|10221|55240|162466	ATP1A1|CEACAM1|GATA2|CD99|SULT1A2|NMI|TRIB1|STEAP3|PHOSPHO1	-2.88833	2	79	1	1	1	-4.77752	6.20167	0
1	-2.08624	M15171	M1	1	0	Chemical And Genetic Perturbations	13	SASAKI ADULT T CELL LEUKEMIA		-2.61687	5.41416	4.26549	30198	168	166	5	3.01205	1.32659	481|3669|4267|9111|10221	ATP1B1|ISG20|CD99|NMI|TRIB1	-1.22071	2	79	0	0	0	-4.77752	6.20167	0
1	-3.80045	M10454	M1	1	0	Chemical And Genetic Perturbations	13	MCLACHLAN DENTAL CARIES UP		-4.77752	6.20167	6.31112	30198	264	166	9	5.42169	1.75756	602|929|1116|3597|4501|6303|6347|10221|29760	BCL3|CD14|CHI3L1|IL13RA1|MT1X|SAT1|CCL2|TRIB1|BLNK	-2.88833	2	80	1	1	1	-4.77752	6.20167	0
1	-2.73399	M6905	M1	1	0	Chemical And Genetic Perturbations	13	JAATINEN HEMATOPOIETIC STEM CELL DN		-2.73399	4.05187	4.04184	30198	235	222	7	3.15315	1.17284	929|1116|3597|3669|5125|6398|154075	CD14|CHI3L1|IL13RA1|ISG20|PCSK5|SECTM1|SAMD3	-1.32413	1	80	0	0	0	-4.77752	6.20167	0
1	-3.96729	GO:0030902	M1	1	0	GO Biological Processes	19	hindbrain development	19_GO:0032502 developmental process	-4.76775	8.72198	6.95364	30198	146	166	7	4.21687	1.55986	1959|2020|2624|3213|4781|6469|6712	EGR2|EN2|GATA2|HOXB3|NFIB|SHH|SPTBN2	-2.88084	2	81	1	1	1	-4.76775	8.72198	0
1	-2.51203	GO:0048732	M1	1	0	GO Biological Processes	19	gland development	19_GO:0032502 developmental process	-3.39216	4.07274	4.61109	30198	402	166	9	5.42169	1.75756	2030|2624|3213|3625|4781|6469|7043|8456|54658	SLC29A1|GATA2|HOXB3|INHBB|NFIB|SHH|TGFB3|FOXN1|UGT1A1	-1.86088	2	81	0	0	0	-4.76775	8.72198	0
1	-2.64285	GO:0035270	M1	1	0	GO Biological Processes	19	endocrine system development	19_GO:0032502 developmental process	-2.64285	5.48496	4.30671	30198	124	222	5	2.25225	0.99583	2624|3213|3625|6469|100381270	GATA2|HOXB3|INHBB|SHH|ZBED6	-1.2428	1	81	0	0	0	-4.76775	8.72198	0
1	-4.07623	M12701	M1	1	0	Chemical And Genetic Perturbations	13	MARTINEZ RB1 TARGETS DN		-4.13435	3.8637	5.10866	30198	565	166	12	7.22892	2.00997	1026|1453|1959|1992|2353|2706|4781|5318|6712|10221|11343|29841	CDKN1A|CSNK1D|EGR2|SERPINB1|FOS|GJB2|NFIB|PKP2|SPTBN2|TRIB1|MGLL|GRHL1	-2.41194	2	82	0	0	0	-4.76477	5.46293	0
1	-4.76477	M12029	M1	1	0	Chemical And Genetic Perturbations	13	BILD HRAS ONCOGENIC SIGNATURE		-4.76477	5.46293	6.08556	30198	249	222	10	4.5045	1.392	1453|1992|2353|4781|9123|10221|57509|80853|84803|94234	CSNK1D|SERPINB1|FOS|NFIB|SLC16A3|TRIB1|MTUS1|KDM7A|GPAT3|FOXQ1	-2.88084	1	82	1	1	1	-4.76477	5.46293	0
1	-3.70317	M2424	M1	1	0	Chemical And Genetic Perturbations	13	YANG BCL3 TARGETS UP		-4.76072	5.44658	6.07532	30198	334	166	10	6.0241	1.84672	1992|4973|5125|6330|6347|7043|7318|9111|29760|548596	SERPINB1|OLR1|PCSK5|SCN4B|CCL2|TGFB3|UBA7|NMI|BLNK|CKMT1A	-2.87811	2	83	1	1	1	-4.76072	5.44658	0
1	-3.49992	M19391	M1	1	0	Chemical And Genetic Perturbations	13	LIU PROSTATE CANCER DN		-4.70493	4.42797	5.70544	30198	493	166	12	7.22892	2.00997	26|1902|2938|3778|4254|7043|7089|7318|29841|79625|94234|114897	AOC1|LPAR1|GSTA1|KCNMA1|KITLG|TGFB3|TLE2|UBA7|GRHL1|NDNF|FOXQ1|C1QTNF1	-2.83729	2	84	1	1	1	-4.70493	4.42797	0
1	-4.09328	GO:1902893	M1	1	0	GO Biological Processes	19	regulation of miRNA transcription	19_GO:0008152 metabolic process	-4.69438	15.1596	8.16233	30198	60	166	5	3.01205	1.32659	2353|2624|4781|5467|7015	FOS|GATA2|NFIB|PPARD|TERT	-2.82989	2	85	1	1	1	-4.69438	15.1596	0
1	-3.89492	M255	M1	1	0	Canonical Pathways	11	PID HIF1 TFPATHWAY		-4.49204	13.7815	7.72829	30198	66	166	5	3.01205	1.32659	2353|2624|5243|7015|9429	FOS|GATA2|ABCB1|TERT|ABCG2	-2.68423	2	85	0	0	0	-4.69438	15.1596	0
1	-4.07272	GO:0090066	M1	1	0	GO Biological Processes	19	regulation of anatomical structure size	19_GO:0065007 biological regulation	-4.68769	4.41008	5.68736	30198	495	166	12	7.22892	2.00997	246|2185|2243|2244|2266|3778|3827|5467|6559|6712|10501|57556	ALOX15|PTK2B|FGA|FGB|FGG|KCNMA1|KNG1|PPARD|SLC12A3|SPTBN2|SEMA6B|SEMA6A	-2.82632	2	86	1	1	1	-4.68769	4.41008	0
1	-2.27603	GO:0032535	M1	1	0	GO Biological Processes	19	regulation of cellular component size	19_GO:0065007 biological regulation	-2.41632	3.5471	3.60949	30198	359	166	7	4.21687	1.55986	246|2185|3778|6559|6712|10501|57556	ALOX15|PTK2B|KCNMA1|SLC12A3|SPTBN2|SEMA6B|SEMA6A	-1.04347	2	86	0	0	0	-4.68769	4.41008	0
1	-4.65379	M2129	M1	1	0	Chemical And Genetic Perturbations	13	CHICAS RB1 TARGETS CONFLUENT		-4.65379	3.5986	5.37563	30198	567	222	15	6.75676	1.68462	3778|4267|4884|4973|9111|9235|9540|55240|55365|55619|57493|57509|80830|81029|83937	KCNMA1|CD99|NPTX1|OLR1|NMI|IL32|TP53I3|STEAP3|TMEM176A|DOCK10|HEG1|MTUS1|APOL6|WNT5B|RASSF4	-2.79654	1	87	1	1	1	-4.65379	3.5986	0
1	-4.55664	M8448	M1	1	0	Chemical And Genetic Perturbations	13	BENPORATH PRC2 TARGETS		-4.55664	3.35352	5.21603	30198	649	222	16	7.20721	1.73566	246|1280|1298|1592|2020|2624|2706|3213|3778|4884|6330|6469|25841|50506|84803|124872	ALOX15|COL2A1|COL9A2|CYP26A1|EN2|GATA2|GJB2|HOXB3|KCNMA1|NPTX1|SCN4B|SHH|ABTB2|DUOX2|GPAT3|B4GALNT2	-2.72433	1	88	1	1	1	-4.55664	3.42402	0
1	-3.37314	M1954	M1	1	0	Chemical And Genetic Perturbations	13	MIKKELSEN MCV6 HCP WITH H3K27ME3		-3.37314	3.42402	4.39263	30198	437	222	11	4.95495	1.45649	43|246|1298|1366|3778|6330|6469|6712|29947|51087|83937	ACHE|ALOX15|COL9A2|CLDN7|KCNMA1|SCN4B|SHH|SPTBN2|DNMT3L|YBX2|RASSF4	-1.84379	1	88	0	0	0	-4.55664	3.42402	0
1	-4.53101	M34009	M1	1	0	Chemical And Genetic Perturbations	13	BLANCO MELO RESPIRATORY SYNCYTIAL VIRUS INFECTION A594 CELLS DN		-4.53101	8.00159	6.58582	30198	119	222	7	3.15315	1.17284	1159|3625|7015|23263|55806|168002|222962	CKMT1B|INHBB|TERT|MCF2L|HR|DACT2|SLC29A4	-2.71137	1	89	1	1	1	-4.53101	8.00159	0
1	-2.67363	M34007	M1	1	0	Chemical And Genetic Perturbations	13	BLANCO MELO HUMAN PARAINFLUENZA VIRUS 3 INFECTION A594 CELLS DN		-2.67363	5.57488	4.35734	30198	122	222	5	2.25225	0.99583	1628|10501|23263|55806|222962	DBP|SEMA6B|MCF2L|HR|SLC29A4	-1.27067	1	89	0	0	0	-4.53101	8.00159	0
1	-3.98974	M6753	M1	1	0	Chemical And Genetic Perturbations	13	ODONNELL TFRC TARGETS UP		-4.49649	4.58962	5.61311	30198	436	166	11	6.62651	1.93063	924|1026|1280|3597|4781|6303|7022|23604|57556|94241|257068	CD7|CDKN1A|COL2A1|IL13RA1|NFIB|SAT1|TFAP2C|DAPK2|SEMA6A|TP53INP1|PLCXD2	-2.68592	2	90	1	1	1	-4.49649	10.9588	0
1	-3.42708	M13183	M1	1	0	Chemical And Genetic Perturbations	13	ODONNELL TARGETS OF MYC AND TFRC UP		-4.01296	10.9588	6.75456	30198	83	166	5	3.01205	1.32659	3597|6303|23604|94241|257068	IL13RA1|SAT1|DAPK2|TP53INP1|PLCXD2	-2.32664	2	90	0	0	0	-4.49649	10.9588	0
1	-3.89492	M4932	M1	1	0	Chemical And Genetic Perturbations	13	GAJATE RESPONSE TO TRABECTEDIN UP		-4.49204	13.7815	7.72829	30198	66	166	5	3.01205	1.32659	1026|1366|2266|2353|3490	CDKN1A|CLDN7|FGG|FOS|IGFBP7	-2.68423	2	91	1	1	1	-4.49204	13.7815	0
1	-3.47579	M5888	M1	1	0	Chemical And Genetic Perturbations	13	RASHI RESPONSE TO IONIZING RADIATION 2		-3.47579	6.5293	5.33099	30198	125	222	6	2.7027	1.08836	929|1026|1366|3097|3659|11343	CD14|CDKN1A|CLDN7|HIVEP2|IRF1|MGLL	-1.9206	1	91	0	0	0	-4.49204	13.7815	0
1	-4.48117	M6659	M1	1	0	Chemical And Genetic Perturbations	13	FULCHER INFLAMMATORY RESPONSE LECTIN VS LPS UP		-4.48117	3.47599	5.2133	30198	587	222	15	6.75676	1.68462	246|481|1902|3604|4363|4501|4973|5467|6925|9882|10402|55240|55331|84803|359845	ALOX15|ATP1B1|LPAR1|TNFRSF9|ABCC1|MT1X|OLR1|PPARD|TCF4|TBC1D4|ST3GAL6|STEAP3|ACER3|GPAT3|RFLNB	-2.67698	1	92	1	1	1	-4.48117	3.47599	0
1	-4.46267	M17299	M1	1	0	Chemical And Genetic Perturbations	13	CHARAFE BREAST CANCER LUMINAL VS MESENCHYMAL UP		-4.46267	3.90365	5.35867	30198	453	222	13	5.85586	1.57585	1159|1366|1628|3625|6712|23263|27124|29760|29841|29923|54020|56204|80853	CKMT1B|CLDN7|DBP|INHBB|SPTBN2|MCF2L|INPP5J|BLNK|GRHL1|HILPDA|SLC37A1|FAM214A|KDM7A	-2.66449	1	93	1	1	1	-4.46267	3.90365	0
1	-4.44304	M2094	M1	1	0	Chemical And Genetic Perturbations	13	MARTENS BOUND BY PML RARA FUSION		-4.44304	3.88649	5.33893	30198	455	222	13	5.85586	1.57585	602|1992|2632|3097|3659|5818|11343|23604|51085|51621|81029|81788|286336	BCL3|SERPINB1|GBE1|HIVEP2|IRF1|NECTIN1|MGLL|DAPK2|MLXIPL|KLF13|WNT5B|NUAK2|FAM78A	-2.6523	1	94	1	1	1	-4.44304	3.88649	0
1	-3.73388	GO:0003014	M1	1	0	GO Biological Processes	19	renal system process	19_GO:0032501 multicellular organismal process	-4.42867	9.74548	6.89373	30198	112	166	6	3.61446	1.44868	1187|1188|3675|3778|5125|9429	CLCNKA|CLCNKB|ITGA3|KCNMA1|PCSK5|ABCG2	-2.64406	2	95	1	1	1	-4.42867	9.74548	0
1	-3.0426	GO:0015103	M1	1	0	GO Molecular Functions	21	inorganic anion transmembrane transporter activity		-3.0426	5.40505	4.66993	30198	151	222	6	2.7027	1.08836	1187|1188|4363|6559|53405|54020	CLCNKA|CLCNKB|ABCC1|SLC12A3|CLIC5|SLC37A1	-1.57979	1	95	0	0	0	-4.42867	9.74548	0
1	-3.33197	GO:0005216	M1	1	0	GO Molecular Functions	21	ion channel activity		-3.74899	4.11574	4.90601	30198	442	166	10	6.0241	1.84672	1187|1188|2185|3778|6327|6330|6337|53405|79400|353174	CLCNKA|CLCNKB|PTK2B|KCNMA1|SCN2B|SCN4B|SCNN1A|CLIC5|NOX5|ZACN	-2.12992	2	95	0	0	0	-4.42867	9.74548	0
1	-3.12514	GO:0022832	M1	1	0	GO Molecular Functions	21	voltage-gated channel activity		-3.88771	6.33537	5.64245	30198	201	166	7	4.21687	1.55986	1187|1188|2185|3778|6327|6330|53405	CLCNKA|CLCNKB|PTK2B|KCNMA1|SCN2B|SCN4B|CLIC5	-2.23214	2	95	0	0	0	-4.42867	9.74548	0
1	-2.79169	GO:0015698	M1	1	0	GO Biological Processes	19	inorganic anion transport	19_GO:0051179 localization	-2.79169	4.82936	4.29607	30198	169	222	6	2.7027	1.08836	1187|1188|4363|6559|53405|54020	CLCNKA|CLCNKB|ABCC1|SLC12A3|CLIC5|SLC37A1	-1.37368	1	95	0	0	0	-4.42867	9.74548	0
1	-3.00549	GO:0022836	M1	1	0	GO Molecular Functions	21	gated channel activity		-3.92892	4.81541	5.26011	30198	340	166	9	5.42169	1.75756	1187|1188|2185|3778|6327|6330|6337|53405|353174	CLCNKA|CLCNKB|PTK2B|KCNMA1|SCN2B|SCN4B|SCNN1A|CLIC5|ZACN	-2.26091	2	95	0	0	0	-4.42867	9.74548	0
1	-3.52377	GO:0022803	M1	1	0	GO Molecular Functions	21	passive transmembrane transporter activity		-4.04275	4.08382	5.11675	30198	490	166	11	6.62651	1.93063	1187|1188|2185|2706|3778|6327|6330|6337|53405|79400|353174	CLCNKA|CLCNKB|PTK2B|GJB2|KCNMA1|SCN2B|SCN4B|SCNN1A|CLIC5|NOX5|ZACN	-2.35015	2	95	0	0	0	-4.42867	9.74548	0
1	-3.53176	GO:0015267	M1	1	0	GO Molecular Functions	21	channel activity		-4.05057	4.09217	5.12528	30198	489	166	11	6.62651	1.93063	1187|1188|2185|2706|3778|6327|6330|6337|53405|79400|353174	CLCNKA|CLCNKB|PTK2B|GJB2|KCNMA1|SCN2B|SCN4B|SCNN1A|CLIC5|NOX5|ZACN	-2.35445	2	95	0	0	0	-4.42867	9.74548	0
1	-3.12514	GO:0005244	M1	1	0	GO Molecular Functions	21	voltage-gated ion channel activity		-3.88771	6.33537	5.64245	30198	201	166	7	4.21687	1.55986	1187|1188|2185|3778|6327|6330|53405	CLCNKA|CLCNKB|PTK2B|KCNMA1|SCN2B|SCN4B|CLIC5	-2.23214	2	95	0	0	0	-4.42867	9.74548	0
1	-3.73388	M1348	M1	1	0	Chemical And Genetic Perturbations	13	SCHAEFFER PROSTATE DEVELOPMENT 12HR UP		-4.42867	9.74548	6.89373	30198	112	166	6	3.61446	1.44868	476|634|687|6469|7022|94241	ATP1A1|CEACAM1|KLF9|SHH|TFAP2C|TP53INP1	-2.64406	2	96	1	1	1	-4.42867	9.74548	0
1	-3.83511	M1350	M1	1	0	Chemical And Genetic Perturbations	13	SCHAEFFER PROSTATE DEVELOPMENT 48HR UP		-4.34637	4.41738	5.44853	30198	453	166	11	6.62651	1.93063	26|476|634|687|1592|2938|4501|6337|6469|7022|79816	AOC1|ATP1A1|CEACAM1|KLF9|CYP26A1|GSTA1|MT1X|SCNN1A|SHH|TFAP2C|TLE6	-2.5729	2	96	0	0	0	-4.42867	9.74548	0
1	-3.80316	GO:0043621	M1	1	0	GO Molecular Functions	21	protein self-association		-4.39829	13.1823	7.53191	30198	69	166	5	3.01205	1.32659	43|189|2185|5745|256364	ACHE|AGXT|PTK2B|PTH1R|EML3	-2.61713	2	97	1	1	1	-4.39829	13.1823	0
1	-3.75171	M13449	M1	1	0	Chemical And Genetic Perturbations	13	CAIRO HEPATOBLASTOMA DN		-3.90343	5.43032	5.41618	30198	268	166	8	4.81928	1.66231	189|929|1592|3625|5745|10221|11343|23498	AGXT|CD14|CYP26A1|INHBB|PTH1R|TRIB1|MGLL|HAAO	-2.24266	2	97	0	0	0	-4.39829	13.1823	0
1	-2.25718	M1280	M1	1	0	Chemical And Genetic Perturbations	13	SHETH LIVER CANCER VS TXNIP LOSS PAM4		-2.96141	4.43697	4.34955	30198	287	166	7	4.21687	1.55986	189|1992|5745|6337|6539|7043|23498	AGXT|SERPINB1|PTH1R|SCNN1A|SLC6A12|TGFB3|HAAO	-1.51164	2	97	0	0	0	-4.39829	13.1823	0
1	-3.11249	M15912	M1	1	0	Chemical And Genetic Perturbations	13	HAMAI APOPTOSIS VIA TRAIL DN		-3.87438	6.30401	5.62331	30198	202	166	7	4.21687	1.55986	602|1992|2030|7015|9540|55240|80774	BCL3|SERPINB1|SLC29A1|TERT|TP53I3|STEAP3|LIMD2	-2.22018	2	98	0	0	0	-4.38859	6.30401	0
1	-3.43417	M19848	M1	1	0	Chemical And Genetic Perturbations	13	ENK UV RESPONSE EPIDERMIS UP		-4.38859	5.53122	5.82445	30198	296	166	9	5.42169	1.75756	602|1992|5318|5467|6799|9540|29923|57103|64063	BCL3|SERPINB1|PKP2|PPARD|SULT1A2|TP53I3|HILPDA|TIGAR|PRSS22	-2.60915	2	98	1	1	1	-4.38859	6.30401	0
1	-2.12904	M15066	M1	1	0	Chemical And Genetic Perturbations	13	LIU CMYB TARGETS UP		-2.12904	4.14717	3.47781	30198	164	222	5	2.25225	0.99583	3669|4501|6303|25841|55344	ISG20|MT1X|SAT1|ABTB2|PLCXD1	-0.782494	1	99	0	0	0	-4.34117	9.35888	0
1	-2.79768	M7094	M1	1	0	Chemical And Genetic Perturbations	13	MARKEY RB1 ACUTE LOF DN		-3.54113	5.56074	5.15064	30198	229	166	7	4.21687	1.55986	1453|3669|4501|5125|6303|7318|58526	CSNK1D|ISG20|MT1X|PCSK5|SAT1|UBA7|MID1IP1	-1.96657	2	99	0	0	0	-4.34117	9.35888	0
1	-4.08584	M2123	M1	1	0	Chemical And Genetic Perturbations	13	HIRSCH CELLULAR TRANSFORMATION SIGNATURE UP		-4.34117	9.35888	6.72865	30198	242	80	6	7.5	2.9448	602|1992|3669|6303|9111|58526	BCL3|SERPINB1|ISG20|SAT1|NMI|MID1IP1	-2.57023	3	99	1	1	1	-4.34117	9.35888	0
1	-4.30827	M12636	M1	1	0	Chemical And Genetic Perturbations	13	RUTELLA RESPONSE TO CSF2RB AND IL4 UP		-4.30827	4.38797	5.41458	30198	341	222	11	4.95495	1.45649	1026|1116|1902|3597|3778|5467|9882|10402|11343|55092|81029	CDKN1A|CHI3L1|LPAR1|IL13RA1|KCNMA1|PPARD|TBC1D4|ST3GAL6|MGLL|TMEM51|WNT5B	-2.54402	1	100	1	1	1	-4.30827	4.38797	0
1	-2.58341	M13333	M1	1	0	Chemical And Genetic Perturbations	13	RUTELLA RESPONSE TO HGF VS CSF2RB AND IL4 DN		-2.58341	3.80876	3.83771	30198	250	222	7	3.15315	1.17284	1026|3597|9709|9882|10402|11343|81029	CDKN1A|IL13RA1|HERPUD1|TBC1D4|ST3GAL6|MGLL|WNT5B	-1.1929	1	100	0	0	0	-4.30827	4.38797	0
1	-2.05137	M6413	M1	1	0	Chemical And Genetic Perturbations	13	RUTELLA RESPONSE TO HGF DN		-2.05137	3.40068	3.21332	30198	240	222	6	2.7027	1.08836	929|1026|3490|3597|9709|81029	CD14|CDKN1A|IGFBP7|IL13RA1|HERPUD1|WNT5B	-0.710172	1	100	0	0	0	-4.30827	4.38797	0
1	-4.2506	M3837	M1	1	0	Chemical And Genetic Perturbations	13	WEST ADRENOCORTICAL TUMOR DN		-4.29076	4.01285	5.27204	30198	544	166	12	7.22892	2.00997	1902|2353|3659|4501|5243|5745|6248|6347|7043|7089|57556|114897	LPAR1|FOS|IRF1|MT1X|ABCB1|PTH1R|RSC1A1|CCL2|TGFB3|TLE2|SEMA6A|C1QTNF1	-2.53063	2	101	1	1	1	-4.29076	4.01285	0
1	-4.25582	M2342	M1	1	0	Chemical And Genetic Perturbations	13	FEVR CTNNB1 TARGETS UP		-4.25582	3.16342	4.93994	30198	688	222	16	7.20721	1.73566	26|1026|1628|1948|1992|2353|3597|3659|3675|4486|5125|5243|53405|55331|56204|286336	AOC1|CDKN1A|DBP|EFNB2|SERPINB1|FOS|IL13RA1|IRF1|ITGA3|MST1R|PCSK5|ABCB1|CLIC5|ACER3|FAM214A|FAM78A	-2.50058	1	102	1	1	1	-4.25582	3.16342	0
1	-2.18614	GO:0072001	M1	1	0	GO Biological Processes	19	renal system development	19_GO:0032502 developmental process	-2.21752	3.68748	3.4545	30198	296	166	6	3.61446	1.44868	1592|1948|3675|5125|6469|168002	CYP26A1|EFNB2|ITGA3|PCSK5|SHH|DACT2	-0.864913	2	103	0	0	0	-4.21743	7.15399	0
1	-2.25718	GO:0001822	M1	1	0	GO Biological Processes	19	kidney development	19_GO:0032502 developmental process	-2.2813	3.80311	3.5474	30198	287	166	6	3.61446	1.44868	1592|1948|3675|5125|6469|168002	CYP26A1|EFNB2|ITGA3|PCSK5|SHH|DACT2	-0.920252	2	103	0	0	0	-4.21743	7.15399	0
1	-2.46232	GO:0001655	M1	1	0	GO Biological Processes	19	urogenital system development	19_GO:0032502 developmental process	-2.70754	5.65082	4.40497	30198	334	80	5	6.25	2.70633	1592|1948|2624|3675|5125	CYP26A1|EFNB2|GATA2|ITGA3|PCSK5	-1.30059	3	103	0	0	0	-4.21743	7.15399	0
1	-2.44914	GO:0060541	M1	1	0	GO Biological Processes	19	respiratory system development	19_GO:0032502 developmental process	-3.08624	5.5126	4.73633	30198	198	166	6	3.61446	1.44868	1116|3675|4781|6469|7043|57493	CHI3L1|ITGA3|NFIB|SHH|TGFB3|HEG1	-1.61759	2	103	0	0	0	-4.21743	7.15399	0
1	-2.72769	GO:0030324	M1	1	0	GO Biological Processes	19	lung development	19_GO:0032502 developmental process	-3.38075	6.27295	5.18607	30198	174	166	6	3.61446	1.44868	1116|3675|4781|6469|7043|57493	CHI3L1|ITGA3|NFIB|SHH|TGFB3|HEG1	-1.85044	2	103	0	0	0	-4.21743	7.15399	0
1	-3.43907	GO:0030323	M1	1	0	GO Biological Processes	19	respiratory tube development	19_GO:0032502 developmental process	-4.21743	7.15399	6.12216	30198	178	166	7	4.21687	1.55986	1116|3675|4781|5125|6469|7043|57493	CHI3L1|ITGA3|NFIB|PCSK5|SHH|TGFB3|HEG1	-2.47126	2	103	1	1	1	-4.21743	7.15399	0
1	-4.12315	M4308	M1	1	0	Chemical And Genetic Perturbations	13	SATO SILENCED BY METHYLATION IN PANCREATIC CANCER 1		-4.12315	3.86807	5.10604	30198	422	222	12	5.40541	1.51765	336|1026|1116|2938|3669|4884|6781|7022|9235|55092|55365|79782	APOA2|CDKN1A|CHI3L1|GSTA1|ISG20|NPTX1|STC1|TFAP2C|IL32|TMEM51|TMEM176A|LRRC31	-2.40523	1	104	1	1	1	-4.12315	3.86807	0
1	-2.06531	M5880	M1	1	0	Canonical Pathways	11	NABA ECM AFFILIATED		-2.06531	4.00079	3.37652	30198	170	222	5	2.25225	0.99583	4584|10501|57556|114897|221914	MUC3A|SEMA6B|SEMA6A|C1QTNF1|GPC2	-0.723481	1	105	0	0	0	-4.1121	6.8833	0
1	-2.4007	GO:0007409	M1	1	0	GO Biological Processes	19	axonogenesis	19_GO:0032502 developmental process	-2.53165	3.72342	3.76579	30198	342	166	7	4.21687	1.55986	1948|1959|4781|5818|6469|10501|57556	EFNB2|EGR2|NFIB|NECTIN1|SHH|SEMA6B|SEMA6A	-1.14636	2	105	0	0	0	-4.1121	6.8833	0
1	-2.08624	GO:0048762	M1	1	0	GO Biological Processes	19	mesenchymal cell differentiation	19_GO:0032502 developmental process	-2.61687	5.41416	4.26549	30198	168	166	5	3.01205	1.32659	4254|6469|10501|57556|359845	KITLG|SHH|SEMA6B|SEMA6A|RFLNB	-1.22071	2	105	0	0	0	-4.1121	6.8833	0
1	-2.19575	GO:0048863	M1	1	0	GO Biological Processes	19	stem cell differentiation	19_GO:0032502 developmental process	-2.73279	5.75682	4.45697	30198	158	166	5	3.01205	1.32659	4254|6469|10501|29947|57556	KITLG|SHH|SEMA6B|DNMT3L|SEMA6A	-1.32329	2	105	0	0	0	-4.1121	6.8833	0
1	-2.4562	GO:0010977	M1	1	0	GO Biological Processes	19	negative regulation of neuron projection development	19_GO:0032502 developmental process	-3.00679	6.63926	4.91841	30198	137	166	5	3.01205	1.32659	1902|1948|10501|27124|57556	LPAR1|EFNB2|SEMA6B|INPP5J|SEMA6A	-1.54973	2	105	0	0	0	-4.1121	6.8833	0
1	-2.54844	GO:0031345	M1	1	0	GO Biological Processes	19	negative regulation of cell projection organization	19_GO:0048519 negative regulation of biological process	-3.19151	5.7751	4.89589	30198	189	166	6	3.61446	1.44868	1902|1948|3675|10501|27124|57556	LPAR1|EFNB2|ITGA3|SEMA6B|INPP5J|SEMA6A	-1.70136	2	105	0	0	0	-4.1121	6.8833	0
1	-3.27916	GO:0000904	M1	1	0	GO Biological Processes	19	cell morphogenesis involved in differentiation	19_GO:0032502 developmental process	-3.27916	3.12706	4.21875	30198	522	222	12	5.40541	1.51765	1948|1959|4781|4884|5818|6469|6781|10501|55619|57493|57556|168002	EFNB2|EGR2|NFIB|NPTX1|NECTIN1|SHH|STC1|SEMA6B|DOCK10|HEG1|SEMA6A|DACT2	-1.77238	1	105	0	0	0	-4.1121	6.8833	0
1	-2.8085	GO:0097485	M1	1	0	GO Biological Processes	19	neuron projection guidance	19_GO:0040011 locomotion	-3.55263	5.58513	5.16677	30198	228	166	7	4.21687	1.55986	1948|1959|4781|5818|6469|10501|57556	EFNB2|EGR2|NFIB|NECTIN1|SHH|SEMA6B|SEMA6A	-1.97633	2	105	0	0	0	-4.1121	6.8833	0
1	-2.81938	GO:0007411	M1	1	0	GO Biological Processes	19	axon guidance	19_GO:0040011 locomotion	-3.56419	5.60973	5.18301	30198	227	166	7	4.21687	1.55986	1948|1959|4781|5818|6469|10501|57556	EFNB2|EGR2|NFIB|NECTIN1|SHH|SEMA6B|SEMA6A	-1.98277	2	105	0	0	0	-4.1121	6.8833	0
1	-3.33855	GO:0001667	M1	1	0	GO Biological Processes	19	ameboidal-type cell migration	19_GO:0040011 locomotion	-4.1121	6.8833	5.96754	30198	185	166	7	4.21687	1.55986	1948|2185|4254|5467|6469|10501|57556	EFNB2|PTK2B|KITLG|PPARD|SHH|SEMA6B|SEMA6A	-2.39567	2	105	1	1	1	-4.1121	6.8833	0
1	-3.17168	M1676	M1	1	0	Chemical And Genetic Perturbations	13	SHEN SMARCA2 TARGETS DN		-4.10776	5.0846	5.47848	30198	322	166	9	5.42169	1.75756	1116|1187|1453|2243|2244|5818|10501|23308|79400	CHI3L1|CLCNKA|CSNK1D|FGA|FGB|NECTIN1|SEMA6B|ICOSLG|NOX5	-2.39281	2	106	1	1	1	-4.10776	5.0846	0
1	-3.42064	M15887	M1	1	0	Chemical And Genetic Perturbations	13	IZADPANAH STEM CELL ADIPOSE VS BONE UP		-4.1046	8.5273	6.34485	30198	128	166	6	3.61446	1.44868	1992|4501|5243|9540|10312|29057	SERPINB1|MT1X|ABCB1|TP53I3|TCIRG1|FAM156A	-2.39113	2	107	1	1	1	-4.1046	8.5273	0
1	-2.37708	M38976	M1	1	0	Chemical And Genetic Perturbations	13	MANNE COVID19 NONICU VS HEALTHY DONOR PLATELETS UP		-2.37708	4.75619	3.87462	30198	143	222	5	2.25225	0.99583	4501|9540|64761|81029|259173	MT1X|TP53I3|PARP12|WNT5B|ALS2CL	-1.00743	1	107	0	0	0	-4.1046	8.5273	0
1	-4.1006	M15103	M1	1	0	Chemical And Genetic Perturbations	13	DOUGLAS BMI1 TARGETS UP		-4.1006	3.38857	4.91891	30198	562	222	14	6.30631	1.63142	481|757|2030|6712|7102|10312|51621|55092|55240|55806|222962|256364|283358|317649	ATP1B1|TMEM50B|SLC29A1|SPTBN2|TSPAN7|TCIRG1|KLF13|TMEM51|STEAP3|HR|SLC29A4|EML3|B4GALNT3|EIF4E3	-2.3886	1	108	1	1	1	-4.1006	3.38857	0
1	-4.07272	M13661	M1	1	0	Chemical And Genetic Perturbations	13	CREIGHTON ENDOCRINE THERAPY RESISTANCE 5		-4.07272	3.57243	4.96612	30198	495	222	13	5.85586	1.57585	687|757|1948|2624|3597|3625|3778|6303|6925|11343|29760|57509|79092	KLF9|TMEM50B|EFNB2|GATA2|IL13RA1|INHBB|KCNMA1|SAT1|TCF4|MGLL|BLNK|MTUS1|CARD14	-2.36892	1	109	1	1	1	-4.07272	3.57243	0
1	-3.47623	GO:0033293	M1	1	0	GO Molecular Functions	21	monocarboxylic acid binding		-4.06343	11.2294	6.85376	30198	81	166	5	3.01205	1.32659	1592|2938|5467|54658|165140	CYP26A1|GSTA1|PPARD|UGT1A1|OXER1	-2.36446	2	110	1	1	1	-4.06343	11.2294	0
1	-3.36698	WP236	M1	1	0	WikiPathways	27	Adipogenesis		-4.04891	8.33202	6.25256	30198	131	166	6	3.61446	1.44868	1026|1592|1959|2624|5467|81029	CDKN1A|CYP26A1|EGR2|GATA2|PPARD|WNT5B	-2.35349	2	110	0	0	0	-4.06343	11.2294	0
1	-2.403	GO:0043177	M1	1	0	GO Molecular Functions	21	organic acid binding		-2.951	6.45091	4.82336	30198	141	166	5	3.01205	1.32659	189|1592|5467|54658|165140	AGXT|CYP26A1|PPARD|UGT1A1|OXER1	-1.50404	2	110	0	0	0	-4.06343	11.2294	0
1	-2.03448	GO:0031406	M1	1	0	GO Molecular Functions	21	carboxylic acid binding		-2.56192	5.25768	4.1754	30198	173	166	5	3.01205	1.32659	1592|2938|5467|54658|165140	CYP26A1|GSTA1|PPARD|UGT1A1|OXER1	-1.1735	2	110	0	0	0	-4.06343	11.2294	0
1	-2.07573	M2395	M1	1	0	Chemical And Genetic Perturbations	13	SERVITJA ISLET HNF1A TARGETS UP		-4.0525	11.1679	6.83153	30198	169	80	5	6.25	2.70633	1959|1992|2938|6347|7043	EGR2|SERPINB1|GSTA1|CCL2|TGFB3	-2.35567	3	111	1	1	1	-4.0525	11.1679	0
1	-2.4835	M2397	M1	1	0	Chemical And Genetic Perturbations	13	SERVITJA LIVER HNF1A TARGETS UP		-3.03539	6.73762	4.96737	30198	135	166	5	3.01205	1.32659	1628|1992|2938|5243|6347	DBP|SERPINB1|GSTA1|ABCB1|CCL2	-1.57423	2	111	0	0	0	-4.0525	11.1679	0
1	-2.44914	M78	M1	1	0	Chemical And Genetic Perturbations	13	EBAUER TARGETS OF PAX3 FOXO1 FUSION UP		-2.44914	4.12203	3.79298	30198	198	222	6	2.7027	1.08836	43|1992|2938|4584|9235|83937	ACHE|SERPINB1|GSTA1|MUC3A|IL32|RASSF4	-1.07175	1	111	0	0	0	-4.0525	11.1679	0
1	-4.04696	M19875	M1	1	0	Chemical And Genetic Perturbations	13	SENGUPTA NASOPHARYNGEAL CARCINOMA UP		-4.04696	4.48934	5.25336	30198	303	222	10	4.5045	1.392	929|1116|1948|3604|3778|4254|6347|55331|57103|83937	CD14|CHI3L1|EFNB2|TNFRSF9|KCNMA1|KITLG|CCL2|ACER3|TIGAR|RASSF4	-2.35296	1	112	1	1	1	-4.04696	4.48934	0
1	-3.63411	M2214	M1	1	0	Chemical And Genetic Perturbations	13	CHEMNITZ RESPONSE TO PROSTAGLANDIN E2 DN		-4.04004	4.46967	5.23946	30198	407	166	10	6.0241	1.84672	1026|1159|1366|4254|4781|6337|6469|29841|58526|154661	CDKN1A|CKMT1B|CLDN7|KITLG|NFIB|SCNN1A|SHH|GRHL1|MID1IP1|RUNDC3B	-2.34814	2	113	1	1	1	-4.04004	4.46967	0
1	-3.45149	M2299	M1	1	0	Chemical And Genetic Perturbations	13	VANDESLUIS COMMD1 TARGETS GROUP 3 UP		-4.03803	11.0924	6.80373	30198	82	166	5	3.01205	1.32659	336|3675|5318|9123|55344	APOA2|ITGA3|PKP2|SLC16A3|PLCXD1	-2.34683	2	114	1	1	1	-4.03803	11.0924	0
1	-3.42708	M7815	M1	1	0	Chemical And Genetic Perturbations	13	RADMACHER AML PROGNOSIS		-4.01296	10.9588	6.75456	30198	83	166	5	3.01205	1.32659	1159|3669|4781|6925|7102	CKMT1B|ISG20|NFIB|TCF4|TSPAN7	-2.32664	2	115	1	1	1	-4.01296	10.9588	0
1	-2.71322	M12004	M1	1	0	Chemical And Genetic Perturbations	13	SENESE HDAC1 AND HDAC2 TARGETS DN		-3.37149	7.96361	5.54682	30198	237	80	5	6.25	2.70633	3490|4781|5318|6327|6925	IGFBP7|NFIB|PKP2|SCN2B|TCF4	-1.84263	3	115	0	0	0	-4.01296	10.9588	0
1	-2.61796	GO:0009743	M1	1	0	GO Biological Processes	19	response to carbohydrate	19_GO:0050896 response to stimulus	-2.61796	4.4599	4.0401	30198	183	222	6	2.7027	1.08836	336|2030|2185|4884|5467|51085	APOA2|SLC29A1|PTK2B|NPTX1|PPARD|MLXIPL	-1.22071	1	116	0	0	0	-3.91933	5.83063	0
1	-2.21868	GO:0045834	M1	1	0	GO Biological Processes	19	positive regulation of lipid metabolic process	19_GO:0048518 positive regulation of biological process	-2.75701	5.83063	4.49723	30198	156	166	5	3.01205	1.32659	336|2185|5467|51085|58526	APOA2|PTK2B|PPARD|MLXIPL|MID1IP1	-1.34383	2	116	0	0	0	-3.91933	5.83063	0
1	-3.07269	GO:0009746	M1	1	0	GO Biological Processes	19	response to hexose	19_GO:0050896 response to stimulus	-3.07269	5.4776	4.71514	30198	149	222	6	2.7027	1.08836	336|2030|2185|4884|5467|51085	APOA2|SLC29A1|PTK2B|NPTX1|PPARD|MLXIPL	-1.60697	1	116	0	0	0	-3.91933	5.83063	0
1	-2.95514	GO:0034284	M1	1	0	GO Biological Processes	19	response to monosaccharide	19_GO:0050896 response to stimulus	-2.95514	5.19849	4.53896	30198	157	222	6	2.7027	1.08836	336|2030|2185|4884|5467|51085	APOA2|SLC29A1|PTK2B|NPTX1|PPARD|MLXIPL	-1.50701	1	116	0	0	0	-3.91933	5.83063	0
1	-2.37809	GO:0062012	M1	1	0	GO Biological Processes	19	regulation of small molecule metabolic process	19_GO:0008152 metabolic process	-3.16986	4.21833	4.46982	30198	345	166	8	4.81928	1.66231	634|2185|5467|5745|51085|57103|58526|114897	CEACAM1|PTK2B|PPARD|PTH1R|MLXIPL|TIGAR|MID1IP1|C1QTNF1	-1.68583	2	116	0	0	0	-3.91933	5.83063	0
1	-2.9966	GO:0019216	M1	1	0	GO Biological Processes	19	regulation of lipid metabolic process	19_GO:0008152 metabolic process	-3.91933	4.80129	5.24843	30198	341	166	9	5.42169	1.75756	336|476|634|2185|3490|5467|51085|54658|58526	APOA2|ATP1A1|CEACAM1|PTK2B|IGFBP7|PPARD|MLXIPL|UGT1A1|MID1IP1	-2.25397	2	116	1	1	1	-3.91933	5.83063	0
1	-3.13431	GO:0009749	M1	1	0	GO Biological Processes	19	response to glucose	19_GO:0050896 response to stimulus	-3.13431	5.6287	4.80807	30198	145	222	6	2.7027	1.08836	336|2030|2185|4884|5467|51085	APOA2|SLC29A1|PTK2B|NPTX1|PPARD|MLXIPL	-1.65805	1	116	0	0	0	-3.91933	5.83063	0
1	-3.28733	GO:0051591	M1	1	0	GO Biological Processes	19	response to cAMP	19_GO:0050896 response to stimulus	-3.86925	10.22	6.47621	30198	89	166	5	3.01205	1.32659	2185|2353|3625|6781|50506	PTK2B|FOS|INHBB|STC1|DUOX2	-2.21818	2	117	1	1	1	-3.86925	10.22	0
1	-2.61266	GO:0046683	M1	1	0	GO Biological Processes	19	response to organophosphorus	19_GO:0050896 response to stimulus	-3.17038	7.21888	5.20068	30198	126	166	5	3.01205	1.32659	2185|2353|3625|6781|50506	PTK2B|FOS|INHBB|STC1|DUOX2	-1.68593	2	117	0	0	0	-3.86925	10.22	0
1	-2.96944	M8818	M1	1	0	Chemical And Genetic Perturbations	13	BIDUS METASTASIS DN		-2.96944	5.23181	4.56032	30198	156	222	6	2.7027	1.08836	757|2185|2624|50506|80830|83937	TMEM50B|PTK2B|GATA2|DUOX2|APOL6|RASSF4	-1.51807	1	117	0	0	0	-3.86925	10.22	0
1	-2.41613	GO:0014074	M1	1	0	GO Biological Processes	19	response to purine-containing compound	19_GO:0050896 response to stimulus	-2.96477	6.49699	4.84677	30198	140	166	5	3.01205	1.32659	2185|2353|3625|6781|50506	PTK2B|FOS|INHBB|STC1|DUOX2	-1.51421	2	117	0	0	0	-3.86925	10.22	0
1	-2.8413	M1806	M1	1	0	Chemical And Genetic Perturbations	13	BOCHKIS FOXA2 TARGETS		-3.82911	4.21101	4.99767	30198	432	166	10	6.0241	1.84672	197|1280|2244|3827|4501|6248|6539|9058|51085|146722	AHSG|COL2A1|FGB|KNG1|MT1X|RSC1A1|SLC6A12|SLC13A2|MLXIPL|CD300LF	-2.18437	2	118	1	1	1	-3.82911	4.21101	0
1	-3.13726	GO:0009308	M1	1	0	GO Biological Processes	19	amine metabolic process	19_GO:0008152 metabolic process	-3.71459	9.47477	6.18315	30198	96	166	5	3.01205	1.32659	26|6303|6799|23498|222962	AOC1|SAT1|SULT1A2|HAAO|SLC29A4	-2.10548	2	119	0	0	0	-3.82372	9.99537	0
1	-3.24311	GO:0044106	M1	1	0	GO Biological Processes	19	cellular amine metabolic process	19_GO:0008152 metabolic process	-3.82372	9.99537	6.38925	30198	91	166	5	3.01205	1.32659	26|6303|6799|23498|222962	AOC1|SAT1|SULT1A2|HAAO|SLC29A4	-2.18348	2	119	0	0	0	-3.82372	9.99537	0
1	-3.24311	GO:0006576	M1	1	0	GO Biological Processes	19	cellular biogenic amine metabolic process	19_GO:0008152 metabolic process	-3.82372	9.99537	6.38925	30198	91	166	5	3.01205	1.32659	26|6303|6799|23498|222962	AOC1|SAT1|SULT1A2|HAAO|SLC29A4	-2.18348	2	119	1	1	1	-3.82372	9.99537	0
1	-3.79984	M14507	M1	1	0	Chemical And Genetic Perturbations	13	CHARAFE BREAST CANCER LUMINAL VS BASAL DN		-3.79984	3.57183	4.76753	30198	457	222	12	5.40541	1.51765	476|929|3490|4501|5318|9111|10402|23301|64167|80830|94234|359845	ATP1A1|CD14|IGFBP7|MT1X|PKP2|NMI|ST3GAL6|EHBP1|ERAP2|APOL6|FOXQ1|RFLNB	-2.16934	1	120	1	1	1	-3.79984	3.57183	0
1	-3.15038	M9192	M1	1	0	Chemical And Genetic Perturbations	13	CHARAFE BREAST CANCER LUMINAL VS MESENCHYMAL DN		-3.15038	3.21784	4.14772	30198	465	222	11	4.95495	1.45649	1902|1992|3490|4267|10402|23301|55619|57493|81029|94234|359845	LPAR1|SERPINB1|IGFBP7|CD99|ST3GAL6|EHBP1|DOCK10|HEG1|WNT5B|FOXQ1|RFLNB	-1.67206	1	120	0	0	0	-3.79984	3.57183	0
1	-3.11872	M14098	M1	1	0	Chemical And Genetic Perturbations	13	BROWNE HCMV INFECTION 24HR DN		-3.79054	7.47599	5.83162	30198	146	166	6	3.61446	1.44868	1026|1628|1902|3778|4363|9540	CDKN1A|DBP|LPAR1|KCNMA1|ABCC1|TP53I3	-2.16308	2	121	1	1	1	-3.79054	7.47599	0
1	-2.83093	M13251	M1	1	0	Chemical And Genetic Perturbations	13	BROWNE HCMV INFECTION 14HR DN		-2.83093	3.73957	4.04124	30198	291	222	8	3.6036	1.2509	1902|3675|4363|4884|6347|7015|9540|55374	LPAR1|ITGA3|ABCC1|NPTX1|CCL2|TERT|TP53I3|TMCO6	-1.40272	1	121	0	0	0	-3.79054	7.47599	0
1	-3.76175	M2010	M1	1	0	Chemical And Genetic Perturbations	13	MIKKELSEN NPC HCP WITH H3K4ME3 AND H3K27ME3		-3.76175	5.18198	5.23347	30198	210	222	8	3.6036	1.2509	1026|3675|3778|6469|84803|90427|94234|286336	CDKN1A|ITGA3|KCNMA1|SHH|GPAT3|BMF|FOXQ1|FAM78A	-2.13984	1	122	1	1	1	-3.76175	5.70743	0
1	-3.16589	M1935	M1	1	0	Chemical And Genetic Perturbations	13	MEISSNER NPC HCP WITH H3K4ME3 AND H3K27ME3		-3.16589	5.70743	4.85585	30198	143	222	6	2.7027	1.08836	1026|3778|84803|90427|283358|100132074	CDKN1A|KCNMA1|GPAT3|BMF|B4GALNT3|FOXO6	-1.68274	1	122	0	0	0	-3.76175	5.70743	0
1	-2.73399	GO:0001894	M1	1	0	GO Biological Processes	19	tissue homeostasis	19_GO:0032501 multicellular organismal process	-2.73399	4.05187	4.04184	30198	235	222	7	3.15315	1.17284	1280|2185|2624|5745|10312|58476|84059	COL2A1|PTK2B|GATA2|PTH1R|TCIRG1|TP53INP2|ADGRV1	-1.32413	1	123	0	0	0	-3.71657	6.76478	0
1	-2.257	GO:0043583	M1	1	0	GO Biological Processes	19	ear development	19_GO:0032502 developmental process	-2.88153	5.02993	4.42943	30198	217	166	6	3.61446	1.44868	1280|2624|2706|6469|7043|84059	COL2A1|GATA2|GJB2|SHH|TGFB3|ADGRV1	-1.44794	2	123	0	0	0	-3.71657	6.76478	0
1	-2.53712	GO:0048839	M1	1	0	GO Biological Processes	19	inner ear development	19_GO:0032502 developmental process	-3.17953	5.74471	4.87766	30198	190	166	6	3.61446	1.44868	1280|2624|2706|6469|7043|84059	COL2A1|GATA2|GJB2|SHH|TGFB3|ADGRV1	-1.69201	2	123	0	0	0	-3.71657	6.76478	0
1	-3.41655	GO:0048871	M1	1	0	GO Biological Processes	19	multicellular organismal homeostasis	19_GO:0032501 multicellular organismal process	-3.71657	4.51031	5.00241	30198	363	166	9	5.42169	1.75756	1280|2185|2624|5745|6337|10312|29841|51085|84059	COL2A1|PTK2B|GATA2|PTH1R|SCNN1A|TCIRG1|GRHL1|MLXIPL|ADGRV1	-2.10548	2	123	1	1	1	-3.71657	6.76478	0
1	-2.94671	GO:0060249	M1	1	0	GO Biological Processes	19	anatomical structure homeostasis	19_GO:0065007 biological regulation	-3.05188	6.76478	4.98569	30198	279	80	5	6.25	2.70633	1280|2185|2624|10312|23498	COL2A1|PTK2B|GATA2|TCIRG1|HAAO	-1.58824	3	123	0	0	0	-3.71657	6.76478	0
1	-3.11685	M11319	M1	1	0	Chemical And Genetic Perturbations	13	GAUSSMANN MLL AF4 FUSION TARGETS E UP		-3.69352	9.3771	6.14374	30198	97	166	5	3.01205	1.32659	481|2353|3597|79690|151056	ATP1B1|FOS|IL13RA1|GAL3ST4|PLB1	-2.0896	2	124	1	1	1	-3.69352	9.3771	0
1	-3.65137	M1578	M1	1	0	Chemical And Genetic Perturbations	13	BOQUEST STEM CELL DN		-3.67102	5.84133	5.3336	30198	218	166	7	4.21687	1.55986	1948|2624|3669|6781|7102|53405|57556	EFNB2|GATA2|ISG20|STC1|TSPAN7|CLIC5|SEMA6A	-2.07109	2	125	1	1	1	-3.67102	5.84133	0
1	-3.40241	M2581	M1	1	0	Chemical And Genetic Perturbations	13	DURAND STROMA S UP		-3.58049	4.86731	4.99643	30198	299	166	8	4.81928	1.66231	1902|1992|3597|4254|7102|124359|162466|317649	LPAR1|SERPINB1|IL13RA1|KITLG|TSPAN7|CDYL2|PHOSPHO1|EIF4E3	-1.99508	2	126	1	1	1	-3.58049	4.86731	0
1	-2.63654	M18491	M1	1	0	Chemical And Genetic Perturbations	13	STEIN ESRRA TARGETS UP		-3.5285	4.25257	4.77528	30198	385	166	9	5.42169	1.75756	481|1159|6799|9123|10312|51710|55240|55344|64063	ATP1B1|CKMT1B|SULT1A2|SLC16A3|TCIRG1|ZNF44|STEAP3|PLCXD1|PRSS22	-1.95901	2	127	1	1	1	-3.5285	4.25257	0
1	-2.43846	GO:0022408	M1	1	0	GO Biological Processes	19	negative regulation of cell-cell adhesion	19_GO:0048519 negative regulation of biological process	-2.43846	4.10132	3.77738	30198	199	222	6	2.7027	1.08836	634|2266|3659|6469|114897|124872	CEACAM1|FGG|IRF1|SHH|C1QTNF1|B4GALNT2	-1.0631	1	128	0	0	0	-3.52267	5.05321	0
1	-2.26657	GO:0050866	M1	1	0	GO Biological Processes	19	negative regulation of cell activation	19_GO:0048519 negative regulation of biological process	-2.89176	5.05321	4.44467	30198	216	166	6	3.61446	1.44868	634|2266|3659|6469|114897|146722	CEACAM1|FGG|IRF1|SHH|C1QTNF1|CD300LF	-1.45584	2	128	0	0	0	-3.52267	5.05321	0
1	-3.34007	GO:0007162	M1	1	0	GO Biological Processes	19	negative regulation of cell adhesion	19_GO:0048519 negative regulation of biological process	-3.52267	4.77156	4.92187	30198	305	166	8	4.81928	1.66231	634|2266|3659|3827|6469|57556|114897|168002	CEACAM1|FGG|IRF1|KNG1|SHH|SEMA6A|C1QTNF1|DACT2	-1.95448	2	128	1	1	1	-3.52267	5.05321	0
1	-3.5158	M1951	M1	1	0	Chemical And Genetic Perturbations	13	MEISSNER NPC HCP WITH H3K4ME2		-3.5158	3.32449	4.469	30198	491	222	12	5.40541	1.51765	43|1280|3597|4501|5318|7015|9111|23604|51085|51087|54020|64761	ACHE|COL2A1|IL13RA1|MT1X|PKP2|TERT|NMI|DAPK2|MLXIPL|YBX2|SLC37A1|PARP12	-1.95024	1	129	1	1	1	-3.5158	3.32449	0
1	-3.47627	M8451	M1	1	0	Chemical And Genetic Perturbations	13	SENESE HDAC3 TARGETS UP		-3.47627	3.29098	4.42731	30198	496	222	12	5.40541	1.51765	3097|3778|4254|6303|6347|9235|9882|10221|55240|55344|56180|80853	HIVEP2|KCNMA1|KITLG|SAT1|CCL2|IL32|TBC1D4|TRIB1|STEAP3|PLCXD1|MOSPD1|KDM7A	-1.9206	1	130	1	1	1	-3.47627	3.29098	0
1	-3.42442	M16932	M1	1	0	Chemical And Genetic Perturbations	13	CHIANG LIVER CANCER SUBCLASS PROLIFERATION DN		-3.42442	5.31949	4.98807	30198	179	222	7	3.15315	1.17284	189|687|3827|10402|23498|91614|154661	AGXT|KLF9|KNG1|ST3GAL6|HAAO|DEPDC7|RUNDC3B	-1.88284	1	131	1	1	1	-3.42442	5.31949	0
1	-3.31067	M6145	M1	1	0	Chemical And Genetic Perturbations	13	LEE LIVER CANCER SURVIVAL UP		-3.31067	5.09192	4.83036	30198	187	222	7	3.15315	1.17284	1733|3827|6539|28959|51085|91614|154661	DIO1|KNG1|SLC6A12|TMEM176B|MLXIPL|DEPDC7|RUNDC3B	-1.79603	1	131	0	0	0	-3.42442	5.31949	0
1	-2.83697	M8759	M1	1	0	Chemical And Genetic Perturbations	13	ROPERO HDAC2 TARGETS		-3.40382	8.12123	5.6134	30198	112	166	5	3.01205	1.32659	43|336|3490|6712|26085	ACHE|APOA2|IGFBP7|SPTBN2|KLK13	-1.86977	2	132	1	1	1	-3.40382	8.12123	0
1	-2.44401	M2512	M1	1	0	Chemical And Genetic Perturbations	13	FOSTER KDM1A TARGETS UP		-3.16305	4.80532	4.62576	30198	265	166	7	4.21687	1.55986	1026|1116|1188|1280|1902|6712|26085	CDKN1A|CHI3L1|CLCNKB|COL2A1|LPAR1|SPTBN2|KLK13	-1.68076	2	132	0	0	0	-3.40382	8.12123	0
1	-2.99012	R-HSA-1483257	M1	1	0	Reactome Gene Sets	6	Phospholipid metabolism		-2.99012	4.49146	4.39023	30198	212	222	7	3.15315	1.17284	43|248|11343|27124|84803|151056|162466	ACHE|ALPI|MGLL|INPP5J|GPAT3|PLB1|PHOSPHO1	-1.53551	1	133	0	0	0	-3.40259	6.32684	0
1	-3.40259	R-HSA-1483206	M1	1	0	Reactome Gene Sets	6	Glycerophospholipid biosynthesis		-3.40259	6.32684	5.21767	30198	129	222	6	2.7027	1.08836	43|248|11343|84803|151056|162466	ACHE|ALPI|MGLL|GPAT3|PLB1|PHOSPHO1	-1.86977	1	133	1	1	1	-3.40259	6.32684	0
1	-2.74031	M11585	M1	1	0	Chemical And Genetic Perturbations	13	NAGASHIMA NRG1 SIGNALING UP		-3.39404	6.30921	5.20662	30198	173	166	6	3.61446	1.44868	1453|2353|2624|3669|10221|29923	CSNK1D|FOS|GATA2|ISG20|TRIB1|HILPDA	-1.86227	2	134	1	1	1	-3.39404	6.30921	0
1	-3.11249	M2210	M1	1	0	Chemical And Genetic Perturbations	13	WIERENGA STAT5A TARGETS UP		-3.11249	4.71381	4.55759	30198	202	222	7	3.15315	1.17284	2624|4973|6347|10221|29923|58476|84803	GATA2|OLR1|CCL2|TRIB1|HILPDA|TP53INP2|GPAT3	-1.643	1	134	0	0	0	-3.39404	6.30921	0
1	-3.38371	M2477	M1	1	0	Chemical And Genetic Perturbations	13	ALFANO MYC TARGETS		-3.38371	4.55321	4.74599	30198	239	222	8	3.6036	1.2509	481|2243|3659|6347|6781|9709|11343|83937	ATP1B1|FGA|IRF1|CCL2|STC1|HERPUD1|MGLL|RASSF4	-1.85291	1	135	1	1	1	-3.38371	4.55321	0
1	-3.28928	M18095	M1	1	0	Chemical And Genetic Perturbations	13	GAUSSMANN MLL AF4 FUSION TARGETS G UP		-3.34381	5.1555	4.8754	30198	247	166	7	4.21687	1.55986	1959|4781|10537|11343|79625|90427|94234	EGR2|NFIB|UBD|MGLL|NDNF|BMF|FOXQ1	-1.82307	2	136	1	1	1	-3.34381	5.1555	0
1	-3.31067	M3019	M1	1	0	Chemical And Genetic Perturbations	13	ZHONG RESPONSE TO AZACITIDINE AND TSA UP		-3.31067	5.09192	4.83036	30198	187	222	7	3.15315	1.17284	1026|1592|4884|5318|56180|64761|79092	CDKN1A|CYP26A1|NPTX1|PKP2|MOSPD1|PARP12|CARD14	-1.79603	1	137	1	1	1	-3.31067	5.09192	0
1	-2.257	M9128	M1	1	0	Chemical And Genetic Perturbations	13	KIM WT1 TARGETS UP		-2.88153	5.02993	4.42943	30198	217	166	6	3.61446	1.44868	481|687|1453|1902|6347|10221	ATP1B1|KLF9|CSNK1D|LPAR1|CCL2|TRIB1	-1.44794	2	138	0	0	0	-3.20442	5.02993	0
1	-2.87871	M17923	M1	1	0	Chemical And Genetic Perturbations	13	BOQUEST STEM CELL CULTURED VS FRESH UP		-3.20442	3.83429	4.38536	30198	427	166	9	5.42169	1.75756	687|1116|3659|4781|6347|9123|10221|55365|57103	KLF9|CHI3L1|IRF1|NFIB|CCL2|SLC16A3|TRIB1|TMEM176A|TIGAR	-1.71029	2	138	1	1	1	-3.20442	5.02993	0
1	-2.47106	M11472	M1	1	0	Chemical And Genetic Perturbations	13	RIZKI TUMOR INVASIVENESS 3D DN		-3.19213	4.86034	4.66577	30198	262	166	7	4.21687	1.55986	1280|2243|2266|5243|7318|9123|9235	COL2A1|FGA|FGG|ABCB1|UBA7|SLC16A3|IL32	-1.70136	2	139	1	1	1	-3.19213	4.86034	0
1	-3.15004	M34020	M1	1	0	Chemical And Genetic Perturbations	13	BLANCO MELO COVID19 BRONCHIAL EPITHELIAL CELLS SARS COV 2 INFECTION UP		-3.15004	5.66779	4.83185	30198	144	222	6	2.7027	1.08836	602|1992|6781|9235|64761|114897	BCL3|SERPINB1|STC1|IL32|PARP12|C1QTNF1	-1.67206	1	140	1	1	1	-3.15004	5.66779	0
1	-2.48161	M2155	M1	1	0	Chemical And Genetic Perturbations	13	MCBRYAN PUBERTAL BREAST 6 7WK UP		-3.12069	5.59741	4.78841	30198	195	166	6	3.61446	1.44868	1116|2185|2266|4781|51085|55240	CHI3L1|PTK2B|FGG|NFIB|MLXIPL|STEAP3	-1.64783	2	141	1	1	1	-3.12069	5.59741	0
1	-2.37574	M14134	M1	1	0	Chemical And Genetic Perturbations	13	TURASHVILI BREAST DUCTAL CARCINOMA VS DUCTAL NORMAL DN		-2.37574	3.98128	3.68588	30198	205	222	6	2.7027	1.08836	1116|2353|4781|6330|10402|55240	CHI3L1|FOS|NFIB|SCN4B|ST3GAL6|STEAP3	-1.00643	1	141	0	0	0	-3.12069	5.59741	0
1	-3.01848	M1351	M1	1	0	Chemical And Genetic Perturbations	13	SCHAEFFER PROSTATE DEVELOPMENT 48HR DN		-3.01848	3.32584	4.07555	30198	409	222	10	4.5045	1.392	3097|3659|6925|7043|9123|29760|83937|90427|126868|100132074	HIVEP2|IRF1|TCF4|TGFB3|SLC16A3|BLNK|RASSF4|BMF|MAB21L3|FOXO6	-1.55896	1	142	1	1	1	-3.01848	3.32584	0
1	-2.4562	M6489	M1	1	0	Chemical And Genetic Perturbations	13	ZHANG BREAST CANCER PROGENITORS DN		-3.00679	6.63926	4.91841	30198	137	166	5	3.01205	1.32659	634|1453|6337|6781|317649	CEACAM1|CSNK1D|SCNN1A|STC1|EIF4E3	-1.54973	2	143	1	1	1	-3.00679	6.63926	0
1	-2.3352	M17026	M1	1	0	Chemical And Genetic Perturbations	13	RIZKI TUMOR INVASIVENESS 3D UP		-2.96501	5.22246	4.55409	30198	209	166	6	3.61446	1.44868	924|1733|1959|2624|5818|10050	CD7|DIO1|EGR2|GATA2|NECTIN1|SLC17A4	-1.51421	2	144	1	1	1	-2.96501	5.22246	0
1	-2.95664	M2487	M1	1	0	Chemical And Genetic Perturbations	13	FORTSCHEGGER PHF8 TARGETS UP		-2.95664	3.91445	4.20116	30198	278	222	8	3.6036	1.2509	687|4884|9709|9882|23263|51085|55240|80853	KLF9|NPTX1|HERPUD1|TBC1D4|MCF2L|MLXIPL|STEAP3|KDM7A	-1.50768	1	145	1	1	1	-2.95664	3.91445	0
1	-2.36428	WP2858	M1	1	0	WikiPathways	27	Ectoderm differentiation		-2.91034	6.31652	4.75446	30198	144	166	5	3.01205	1.32659	5467|6347|6469|6781|7022	PPARD|CCL2|SHH|STC1|TFAP2C	-1.47104	2	146	1	1	1	-2.91034	6.31652	0
1	-2.72358	M2256	M1	1	0	Chemical And Genetic Perturbations	13	MIYAGAWA TARGETS OF EWSR1 ETS FUSIONS DN		-2.72358	4.0347	4.02771	30198	236	222	7	3.15315	1.17284	1116|6347|6781|10402|23301|55806|56180	CHI3L1|CCL2|STC1|ST3GAL6|EHBP1|HR|MOSPD1	-1.31481	1	146	0	0	0	-2.91034	6.31652	0
1	-2.8339	M10761	M1	1	0	Chemical And Genetic Perturbations	13	PEREZ TP63 TARGETS		-2.8339	3.40068	3.94341	30198	360	222	9	4.05405	1.32368	3625|4884|5125|55806|58476|80853|81029|124359|257068	INHBB|NPTX1|PCSK5|HR|TP53INP2|KDM7A|WNT5B|CDYL2|PLCXD2	-1.40531	1	147	1	1	1	-2.8339	3.40068	0
1	-2.83032	GO:0050920	M1	1	0	GO Biological Processes	19	regulation of chemotaxis	19_GO:0040011 locomotion	-2.83032	4.21323	4.17262	30198	226	222	7	3.15315	1.17284	1948|2185|6347|10501|23604|57509|57556	EFNB2|PTK2B|CCL2|SEMA6B|DAPK2|MTUS1|SEMA6A	-1.40249	1	148	1	1	1	-2.83032	4.21323	0
1	-2.23802	GO:0002685	M1	1	0	GO Biological Processes	19	regulation of leukocyte migration	19_GO:0040011 locomotion	-2.23802	3.72677	3.48524	30198	219	222	6	2.7027	1.08836	2185|4254|4267|6347|23604|57509	PTK2B|KITLG|CD99|CCL2|DAPK2|MTUS1	-0.883155	1	148	0	0	0	-2.83032	4.21323	0
1	-2.81794	M1542	M1	1	0	Chemical And Genetic Perturbations	13	YAMAZAKI TCEB3 TARGETS UP		-2.81794	4.8872	4.33493	30198	167	222	6	2.7027	1.08836	481|1592|5745|9709|57556|124872	ATP1B1|CYP26A1|PTH1R|HERPUD1|SEMA6A|B4GALNT2	-1.39278	1	149	1	1	1	-2.81794	4.8872	0
1	-2.81181	M4665	M1	1	0	Chemical And Genetic Perturbations	13	BAELDE DIABETIC NEPHROPATHY DN		-2.81181	3.11989	3.83704	30198	436	222	10	4.5045	1.392	1116|3490|3675|4868|5745|6799|9111|10402|53405|146691	CHI3L1|IGFBP7|ITGA3|NPHS1|PTH1R|SULT1A2|NMI|ST3GAL6|CLIC5|TOM1L2	-1.38778	1	150	1	1	1	-2.81181	3.11989	0
1	-2.09581	M38973	M1	1	0	Chemical And Genetic Perturbations	13	JINESH BLEBBISHIELD VS LIVE CONTROL DN		-2.78598	4.13445	4.11071	30198	308	166	7	4.21687	1.55986	481|1992|4486|6303|7318|9235|54935	ATP1B1|SERPINB1|MST1R|SAT1|UBA7|IL32|DUSP23	-1.36872	2	151	1	1	1	-2.78598	4.13445	0
1	-2.67363	M10276	M1	1	0	Chemical And Genetic Perturbations	13	LEE NEURAL CREST STEM CELL DN		-2.67363	5.57488	4.35734	30198	122	222	5	2.25225	0.99583	2353|6303|57509|81029|81788	FOS|SAT1|MTUS1|WNT5B|NUAK2	-1.27067	1	152	1	1	1	-2.67363	5.57488	0
1	-2.66589	GO:0002064	M1	1	0	GO Biological Processes	19	epithelial cell development	19_GO:0032502 developmental process	-2.66589	4.55957	4.11052	30198	179	222	6	2.7027	1.08836	4868|6781|57103|57493|81029|168002	NPHS1|STC1|TIGAR|HEG1|WNT5B|DACT2	-1.26401	1	153	1	1	1	-2.66589	4.55957	0
1	-2.62545	M2086	M1	1	0	Chemical And Genetic Perturbations	13	LI INDUCED T TO NATURAL KILLER UP		-2.62545	3.46566	3.77963	30198	314	222	8	3.6036	1.2509	924|1026|3604|10402|23498|23604|124872|140803	CD7|CDKN1A|TNFRSF9|ST3GAL6|HAAO|DAPK2|B4GALNT2|TRPM6	-1.2268	1	154	1	1	1	-2.62545	3.46566	0
1	-2.21868	M988	M1	1	0	Chemical And Genetic Perturbations	13	RUIZ TNC TARGETS UP		-2.21868	4.35984	3.62066	30198	156	222	5	2.25225	0.99583	687|2632|3490|6303|9709	KLF9|GBE1|IGFBP7|SAT1|HERPUD1	-0.865746	1	155	0	0	0	-2.61796	4.4599	0
1	-2.61796	M12621	M1	1	0	Chemical And Genetic Perturbations	13	LI WILMS TUMOR VS FETAL KIDNEY 1 UP		-2.61796	4.4599	4.0401	30198	183	222	6	2.7027	1.08836	476|481|3490|9709|10402|51710	ATP1A1|ATP1B1|IGFBP7|HERPUD1|ST3GAL6|ZNF44	-1.22071	1	155	1	1	1	-2.61796	4.4599	0
1	-2.54844	GO:0044242	M1	1	0	GO Biological Processes	19	cellular lipid catabolic process	19_GO:0008152 metabolic process	-2.54844	4.31832	3.93817	30198	189	222	6	2.7027	1.08836	336|1592|5467|11343|55331|151056	APOA2|CYP26A1|PPARD|MGLL|ACER3|PLB1	-1.16246	1	156	1	1	1	-2.54844	4.31832	0
1	-2.28971	GO:0016042	M1	1	0	GO Biological Processes	19	lipid catabolic process	19_GO:0008152 metabolic process	-2.31046	3.85687	3.5899	30198	283	166	6	3.61446	1.44868	336|1592|5467|11343|151056|257068	APOA2|CYP26A1|PPARD|MGLL|PLB1|PLCXD2	-0.947449	2	156	0	0	0	-2.54844	4.31832	0
1	-2.03821	GO:0006066	M1	1	0	GO Biological Processes	19	alcohol metabolic process	19_GO:0008152 metabolic process	-2.03821	3.01326	3.09606	30198	316	222	7	3.15315	1.17284	336|5467|6799|27124|55331|117283|151056	APOA2|PPARD|SULT1A2|INPP5J|ACER3|IP6K3|PLB1	-0.698263	1	156	0	0	0	-2.54844	4.31832	0
1	-2.02644	GO:0008654	M1	1	0	GO Biological Processes	19	phospholipid biosynthetic process	19_GO:0008152 metabolic process	-2.02644	3.35869	3.17696	30198	243	222	6	2.7027	1.08836	246|336|5467|27124|84803|117283	ALOX15|APOA2|PPARD|INPP5J|GPAT3|IP6K3	-0.688365	1	156	0	0	0	-2.54844	4.31832	0
1	-2.51203	M3284	M1	1	0	Chemical And Genetic Perturbations	13	KUMAR TARGETS OF MLL AF9 FUSION		-2.51203	3.04538	3.55287	30198	402	222	9	4.05405	1.32368	246|634|3097|7015|10501|29760|58476|58526|79683	ALOX15|CEACAM1|HIVEP2|TERT|SEMA6B|BLNK|TP53INP2|MID1IP1|ZDHHC14	-1.12847	1	157	1	1	1	-2.51203	3.04538	0
1	-2.44401	M1845	M1	1	0	Chemical And Genetic Perturbations	13	RAY TUMORIGENESIS BY ERBB2 CDC25A DN		-2.44846	4.11885	3.79128	30198	265	166	6	3.61446	1.44868	6925|7102|29760|94241|151056|317649	TCF4|TSPAN7|BLNK|TP53INP1|PLB1|EIF4E3	-1.0714	2	158	1	1	1	-2.44846	4.11885	0
1	-2.44401	M1684	M1	1	0	Chemical And Genetic Perturbations	13	DURCHDEWALD SKIN CARCINOGENESIS DN		-2.44401	3.59317	3.6488	30198	265	222	7	3.15315	1.17284	1116|2353|2938|4363|4884|23604|84803	CHI3L1|FOS|GSTA1|ABCC1|NPTX1|DAPK2|GPAT3	-1.06831	1	159	1	1	1	-2.44401	3.59317	0
1	-2.09682	GO:2000058	M1	1	0	GO Biological Processes	19	regulation of ubiquitin-dependent protein catabolic process	19_GO:0008152 metabolic process	-2.09682	4.07267	3.42657	30198	167	222	5	2.25225	0.99583	1453|2185|6469|9709|10221	CSNK1D|PTK2B|SHH|HERPUD1|TRIB1	-0.751849	1	160	0	0	0	-2.42937	4.89306	0
1	-2.42937	M11672	M1	1	0	Chemical And Genetic Perturbations	13	GARGALOVIC RESPONSE TO OXIDIZED PHOSPHOLIPIDS BLUE UP		-2.42937	4.89306	3.95897	30198	139	222	5	2.25225	0.99583	4254|9709|10221|80853|84803	KITLG|HERPUD1|TRIB1|KDM7A|GPAT3	-1.05502	1	160	1	1	1	-2.42937	4.89306	0
1	-2.36551	M1963	M1	1	0	Chemical And Genetic Perturbations	13	MIKKELSEN MEF ICP WITH H3K27ME3		-2.36551	3.96195	3.67097	30198	206	222	6	2.7027	1.08836	197|248|3213|4868|284076|548596	AHSG|ALPI|HOXB3|NPHS1|TTLL6|CKMT1A	-0.996534	1	161	1	1	1	-2.36551	3.96195	0
1	-2.33901	M9372	M1	1	0	Chemical And Genetic Perturbations	13	KAUFFMANN DNA REPLICATION GENES		-2.33901	4.65846	3.81338	30198	146	222	5	2.25225	0.99583	43|4781|6347|7015|146691	ACHE|NFIB|CCL2|TERT|TOM1L2	-0.972692	1	162	1	1	1	-2.33901	4.65846	0
1	-2.32653	M2387	M1	1	0	Chemical And Genetic Perturbations	13	KATSANOU ELAVL1 TARGETS DN		-2.32653	4.62677	3.79333	30198	147	222	5	2.25225	0.99583	2706|3625|10402|11343|256364	GJB2|INHBB|ST3GAL6|MGLL|EML3	-0.961206	1	163	1	1	1	-2.32653	4.62677	0
1	-2.2897	M7388	M1	1	0	Chemical And Genetic Perturbations	13	TAKEDA TARGETS OF NUP98 HOXA9 FUSION 10D DN		-2.2897	4.53423	3.73426	30198	150	222	5	2.25225	0.99583	26|1116|5125|29760|83937	AOC1|CHI3L1|PCSK5|BLNK|RASSF4	-0.92833	1	164	1	1	1	-2.2897	4.53423	0
1	-2.2897	M2526	M1	1	0	Chemical And Genetic Perturbations	13	BOSCO ALLERGEN INDUCED TH2 ASSOCIATED MODULE		-2.2897	4.53423	3.73426	30198	150	222	5	2.25225	0.99583	634|2323|3604|91614|359845	CEACAM1|FLT3LG|TNFRSF9|DEPDC7|RFLNB	-0.92833	1	165	1	1	1	-2.2897	4.53423	0
1	-2.20717	M17225	M1	1	0	Chemical And Genetic Perturbations	13	BROWNE HCMV INFECTION 14HR UP		-2.20717	4.33207	3.60229	30198	157	222	5	2.25225	0.99583	2353|3827|6799|9709|51710	FOS|KNG1|SULT1A2|HERPUD1|ZNF44	-0.855839	1	166	1	1	1	-2.20717	4.33207	0
1	-2.13995	M18742	M1	1	0	Chemical And Genetic Perturbations	13	SENGUPTA EBNA1 ANTICORRELATED		-2.13995	4.17261	3.49517	30198	163	222	5	2.25225	0.99583	2624|5467|23263|79683|256364	GATA2|PPARD|MCF2L|ZDHHC14|EML3	-0.791812	1	167	1	1	1	-2.13995	4.17261	0
1	-2.12904	M2502	M1	1	0	Chemical And Genetic Perturbations	13	PHONG TNF RESPONSE VIA P38 PARTIAL		-2.12904	4.14717	3.47781	30198	164	222	5	2.25225	0.99583	1026|1948|3097|9709|81788	CDKN1A|EFNB2|HIVEP2|HERPUD1|NUAK2	-0.782494	1	168	1	1	1	-2.12904	4.14717	0
1	-2.08525	M2620	M1	1	0	Chemical And Genetic Perturbations	13	ZWANG EGF INTERVAL DN		-2.08525	3.45831	3.26272	30198	236	222	6	2.7027	1.08836	687|1366|3659|7022|25841|56204	KLF9|CLDN7|IRF1|TFAP2C|ABTB2|FAM214A	-0.742166	1	169	1	1	1	-2.08525	3.45831	0
1	-2.03448	M9032	M1	1	0	Chemical And Genetic Perturbations	13	MOHANKUMAR HOXA1 TARGETS DN		-2.03448	3.93142	3.3276	30198	173	222	5	2.25225	0.99583	2266|3604|8456|9111|11343	FGG|TNFRSF9|FOXN1|NMI|MGLL	-0.69578	1	170	1	1	1	-2.03448	3.93142	0
