# Supplementary material for: Impact of the thyroid hormone T3 and its nuclear receptor TRα1 on colon cancer stem cell phenotypes and response to chemotherapies
Source: Cell Death Dis. 2024 May 1;15(5):306. doi: 10.1038/s41419-024-06690-x (PMC11063186; doi:10.1038/s41419-024-06690-x)
Supplement: Supplementary file 5 — Table S4 [file 41419_2024_6690_MOESM5_ESM.xlsx]

## Sheet: DE genes T3 NT vs Control NT
Up-regulated genes						Down-regulated genes					Filters
											Log2 Fold Change > 0.5
gene	gene.type	log2FC	FDR			gene	gene.type	log2FC	FDR		P-value < 0.05
AC034102.2	protein_coding	9.3424	1.8613e-10			AC073612.1	protein_coding	-7.57572	2.37631e-06
AC107871.1	protein_coding	2.4503	1.11786e-05			SPOCK1	protein_coding	-4.799	0.000289398
AC008878.1	protein_coding	2.13801	0.000725048			MSN	protein_coding	-1.96869	0.0449994
NXPE2	protein_coding	1.99633	0.0142709			FSTL1	protein_coding	-1.74615	0.0462253
MMEL1	protein_coding	1.9305	0.022593			AQP8	protein_coding	-1.72854	0.0154679
ABCB4	protein_coding	1.75269	0.0343716			PAH	protein_coding	-1.63923	7.87865e-13
CYP17A1	protein_coding	1.71952	0.000497103			AFP	protein_coding	-1.5073	0.00699827
AC023055.1	protein_coding	1.67225	0.0462253			SHISAL2A	protein_coding	-1.44763	0.01813
INHBB	protein_coding	1.63966	0.0377798			IFITM1	protein_coding	-1.43214	5.64706e-06
A2M	protein_coding	1.58386	0.00107883			AC012184.2	protein_coding	-1.36259	0.0120687
COL2A1	protein_coding	1.52079	1.62141e-23			SLC2A9	protein_coding	-1.32064	0.000140993
KLF9	protein_coding	1.45311	0.000560483			SLPI	protein_coding	-1.24308	1.6768e-07
ALPP	protein_coding	1.43874	3.98551e-05			AP003108.2	protein_coding	-1.21296	0.0108279
ACSM2B	protein_coding	1.37467	0.00741335			CD24	protein_coding	-1.20654	0.0230816
MT1X	protein_coding	1.36067	0.00960233			MUC12	protein_coding	-1.20514	0.00017928
SYNC	protein_coding	1.29968	0.00742876			APOC2	protein_coding	-1.17365	0.030858
F5	protein_coding	1.22737	1.03578e-07			TAL1	protein_coding	-1.1728	0.000112088
G6PC	protein_coding	1.16613	0.00525037			DENND2A	protein_coding	-1.1445	0.0239299
SLC6A12	protein_coding	1.14207	0.015457			FTCD	protein_coding	-1.07659	1.04612e-06
TRPM6	protein_coding	1.11889	2.74601e-10			AC108941.2	protein_coding	-1.07526	0.00858366
DUOX2	protein_coding	1.11207	0.0307795			MORN3	protein_coding	-1.07402	0.00116423
FCGBP	protein_coding	0.994133	0.0280428			SULT1E1	protein_coding	-1.05866	3.64208e-22
KAT2B	protein_coding	0.984843	0.0449039			KYNU	protein_coding	-1.05556	0.00436125
SCNN1A	protein_coding	0.958627	5.22622e-05			MLN	protein_coding	-1.00356	0.010467
SH3TC2	protein_coding	0.938927	0.00878783			SERPINA6	protein_coding	-0.991577	1.5721e-13
IRF1	protein_coding	0.926376	0.000269399			ACTL10	protein_coding	-0.962575	0.0450226
UBASH3B	protein_coding	0.902885	0.0109049			HIF3A	protein_coding	-0.92816	5.22656e-05
HIVEP2	protein_coding	0.87915	0.0211934			MAOA	protein_coding	-0.927393	0.000497103
LPAR1	protein_coding	0.866274	0.00973299			COL5A1	protein_coding	-0.927285	3.0095e-06
FGL1	protein_coding	0.849091	2.55501e-05			DUSP9	protein_coding	-0.925953	1.09589e-06
HSD3B2	protein_coding	0.847986	0.0454928			TBCE	protein_coding	-0.922938	0.0454928
ABCG2	protein_coding	0.833537	3.7174e-06			C1orf21	protein_coding	-0.894234	6.34156e-05
ETV6	protein_coding	0.821416	1.65311e-06			SCGN	protein_coding	-0.888564	8.82752e-06
RETREG1	protein_coding	0.816362	0.00127432			ARL4D	protein_coding	-0.872123	0.00594736
B4GALNT2	protein_coding	0.790053	4.99332e-14			S100P	protein_coding	-0.84781	0.00120813
DKK1	protein_coding	0.789649	0.00944698			COL26A1	protein_coding	-0.827366	0.0266372
MST1R	protein_coding	0.788836	0.00361192			SDC3	protein_coding	-0.824594	2.10354e-05
COL3A1	protein_coding	0.781485	0.0213267			FABP6	protein_coding	-0.813672	0.0015955
SULT1A2	protein_coding	0.753591	0.00944698			HAL	protein_coding	-0.811263	1.40006e-08
LAMA3	protein_coding	0.735854	0.00923673			TPSG1	protein_coding	-0.806464	0.030858
MGAM2	protein_coding	0.72923	0.00134617			PDZK1IP1	protein_coding	-0.796307	0.0214655
NDNF	protein_coding	0.7269	2.15092e-06			RBP2	protein_coding	-0.796249	1.45126e-17
TP53INP2	protein_coding	0.719193	0.000811706			MFAP2	protein_coding	-0.791574	0.000794809
TNFRSF11A	protein_coding	0.716911	0.0342424			CD83	protein_coding	-0.78564	0.0360581
RORA	protein_coding	0.695655	0.0126112			PDE3A	protein_coding	-0.776568	0.000658944
KITLG	protein_coding	0.676477	0.00183317			SPTBN5	protein_coding	-0.774482	0.0137272
ARRDC3	protein_coding	0.66992	0.0109629			C16orf74	protein_coding	-0.761	0.0243411
ATP1B1	protein_coding	0.66785	0.00134617			FIBCD1	protein_coding	-0.756989	0.0345041
TRPC1	protein_coding	0.643845	0.00886303			HAVCR2	protein_coding	-0.755768	0.00368479
SLC5A3	protein_coding	0.638002	0.00111752			PLTP	protein_coding	-0.75282	5.22789e-05
EIF4E3	protein_coding	0.634916	0.0168949			ISX	protein_coding	-0.743662	8.40685e-06
ALPG	protein_coding	0.631415	0.000146958			NYNRIN	protein_coding	-0.739695	1.8613e-10
NRP1	protein_coding	0.631056	0.0104004			CPS1	protein_coding	-0.736656	0.000421402
PRSS35	protein_coding	0.620815	0.00402635			TMEM191C	protein_coding	-0.723845	0.00675238
GAREM1	protein_coding	0.620093	0.00973299			ISY1-RAB43	protein_coding	-0.719465	0.00185783
ALS2CL	protein_coding	0.611943	0.0138975			RPL36A	protein_coding	-0.711194	1.84812e-09
AOC1	protein_coding	0.609843	1.0436e-05			ACKR3	protein_coding	-0.698984	0.000585141
ABCB1	protein_coding	0.602773	0.000347583			IFI27L2	protein_coding	-0.695463	0.0205513
ITGA2	protein_coding	0.589222	0.0239299			SOD3	protein_coding	-0.693319	0.00681459
ARFGEF3	protein_coding	0.585047	0.0211934			ADAMTS15	protein_coding	-0.689974	0.00017928
NRCAM	protein_coding	0.573233	0.00791692			SOX8	protein_coding	-0.682907	0.0138047
TCP11L1	protein_coding	0.57166	0.00296704			SPEF2	protein_coding	-0.682707	0.0212739
CYP1A1	protein_coding	0.549139	0.000820384			SERPINA4	protein_coding	-0.682505	2.15642e-05
UVSSA	protein_coding	0.541267	0.00607516			EDA	protein_coding	-0.68099	0.0101595
GSK3B	protein_coding	0.539693	0.00834192			GNG4	protein_coding	-0.66525	8.04063e-05
SETD7	protein_coding	0.532885	0.0169167			SUGCT	protein_coding	-0.659852	0.00235719
TINAGL1	protein_coding	0.532566	0.00595048			ADCY5	protein_coding	-0.627871	0.0105437
SLC37A1	protein_coding	0.52071	0.00368171			NAT8	protein_coding	-0.612589	0.0138947
SORL1	protein_coding	0.51971	0.0449928			SLC27A5	protein_coding	-0.606335	0.0147234
TECPR2	protein_coding	0.51489	0.0445342			RPL21	protein_coding	-0.595249	9.38949e-06
APOD	protein_coding	0.511032	9.99482e-05			ASGR1	protein_coding	-0.595075	0.0382175
SLC7A11	protein_coding	0.510759	0.014329			PTP4A3	protein_coding	-0.594389	0.035204
PCSK5	protein_coding	0.507275	0.00172332			HOGA1	protein_coding	-0.592768	2.87419e-05
SLCO4A1	protein_coding	0.502504	6.79649e-05			NAT8L	protein_coding	-0.590876	0.00936919
						RPS3A	protein_coding	-0.588113	7.45781e-06
						SERPINF2	protein_coding	-0.583153	1.32356e-05
						APOA2	protein_coding	-0.583024	0.0138947
						PRAP1	protein_coding	-0.582653	0.00600749
						RPS23	protein_coding	-0.574624	1.30298e-05
						FOLR1	protein_coding	-0.572751	0.000128043
						RPS18	protein_coding	-0.570241	2.73529e-06
						ERP27	protein_coding	-0.569357	0.0164762
						SETMAR	protein_coding	-0.566311	0.0126893
						CHST13	protein_coding	-0.562855	0.00282154
						RPL22	protein_coding	-0.558477	1.86377e-05
						ALG1L	protein_coding	-0.552277	0.0421962
						BCL2L14	protein_coding	-0.55131	5.22656e-05
						GFI1B	protein_coding	-0.550563	0.01564
						CDC42EP5	protein_coding	-0.549288	0.01564
						SULT2A1	protein_coding	-0.548907	0.00653836
						CLDN19	protein_coding	-0.547146	0.0045337
						TRNP1	protein_coding	-0.544872	0.000320875
						RPS24	protein_coding	-0.543909	1.30298e-05
						RPL9	protein_coding	-0.543197	1.79201e-05
						RPL34	protein_coding	-0.541188	7.65167e-06
						RIMS4	protein_coding	-0.537578	0.0379449
						LRRC31	protein_coding	-0.536843	0.0464793
						F2	protein_coding	-0.534183	0.0116092
						TCEA3	protein_coding	-0.53384	0.020811
						TTR	protein_coding	-0.533143	0.00844791
						RPL7	protein_coding	-0.532761	1.57822e-05
						RPL12	protein_coding	-0.532656	2.11054e-06
						PPP1R14A	protein_coding	-0.531147	0.035501
						FKBP11	protein_coding	-0.530585	0.00368479
						ARMCX6	protein_coding	-0.529511	0.000344641
						ARHGAP23	protein_coding	-0.52747	0.00608263
						SUPT3H	protein_coding	-0.526166	0.0138975
						RPS12	protein_coding	-0.520433	0.000118828
						MAT1A	protein_coding	-0.519057	0.00163491
						RPL24	protein_coding	-0.518963	0.000102466
						RPL17	protein_coding	-0.518819	2.25489e-05
						RPL26	protein_coding	-0.518137	1.32356e-05
						APOA1	protein_coding	-0.518135	0.00173685
						ZNF581	protein_coding	-0.516189	0.000135141
						RPL5	protein_coding	-0.51399	3.7174e-06
						RPL37A	protein_coding	-0.512126	3.03212e-05
						TP53I11	protein_coding	-0.511062	0.0205513
						RPS29	protein_coding	-0.510183	0.000170353
						FAM200B	protein_coding	-0.509758	0.0347154
						RPL10A	protein_coding	-0.509521	6.09992e-05
						RPS4X	protein_coding	-0.504407	2.07791e-05
						ATP2A3	protein_coding	-0.503773	0.0138975
						RPL7A	protein_coding	-0.502726	3.51125e-05
						RPL39	protein_coding	-0.501799	1.57822e-05
						GNB1L	protein_coding	-0.500165	0.0160249

## Sheet: Metascape UP in T3
GroupID	Category	Term	Description	LogP	Log(q-value)	InTerm_InList	Genes	Symbols
1_Summary	Reactome Gene Sets	R-HSA-382551	Transport of small molecules	-7.94561	-3.59893	13/729	2,347,481,5125,5243,5244,6337,6539,7220,9429,23657,28231,140803,54020	A2M,APOD,ATP1B1,PCSK5,ABCB1,ABCB4,SCNN1A,SLC6A12,TRPC1,ABCG2,SLC7A11,SLCO4A1,TRPM6,SLC37A1
1_Member	Reactome Gene Sets	R-HSA-382551	Transport of small molecules	-7.94561	-3.59893	13/729	2,347,481,5125,5243,5244,6337,6539,7220,9429,23657,28231,140803	A2M,APOD,ATP1B1,PCSK5,ABCB1,ABCB4,SCNN1A,SLC6A12,TRPC1,ABCG2,SLC7A11,SLCO4A1,TRPM6
1_Member	GO Biological Processes	GO:0006820	anion transport	-3.22318	-0.727749	6/447	5244,6539,9429,23657,28231,54020	ABCB4,SLC6A12,ABCG2,SLC7A11,SLCO4A1,SLC37A1
1_Member	GO Biological Processes	GO:0015711	organic anion transport	-3.09315	-0.63856	5/313	5244,6539,9429,23657,28231	ABCB4,SLC6A12,ABCG2,SLC7A11,SLCO4A1
2_Summary	GO Biological Processes	GO:0009636	response to toxic substance	-7.21635	-3.1707	8/229	1543,3625,4501,5243,9429,23657,50506,140803,26,7220	CYP1A1,INHBB,MT1X,ABCB1,ABCG2,SLC7A11,DUOX2,TRPM6,AOC1,TRPC1
2_Member	GO Biological Processes	GO:0009636	response to toxic substance	-7.21635	-3.1707	8/229	1543,3625,4501,5243,9429,23657,50506,140803	CYP1A1,INHBB,MT1X,ABCB1,ABCG2,SLC7A11,DUOX2,TRPM6
2_Member	GO Biological Processes	GO:0010038	response to metal ion	-2.87218	-0.469976	5/351	26,1543,3625,4501,7220	AOC1,CYP1A1,INHBB,MT1X,TRPC1
2_Member	GO Biological Processes	GO:0010035	response to inorganic substance	-2.16893	0	5/513	26,1543,3625,4501,7220	AOC1,CYP1A1,INHBB,MT1X,TRPC1
3_Summary	WikiPathways	WP2882	Nuclear receptors meta-pathway	-5.31886	-2.1183	5/322	1543,5243,5244,6526,8850,6799,7220,50506	CYP1A1,ABCB1,ABCB4,SLC5A3,KAT2B,SULT1A2,TRPC1,DUOX2
3_Member	WikiPathways	WP2882	Nuclear receptors meta-pathway	-5.31886	-2.1183	5/322	1543,5243,5244,6526,8850	CYP1A1,ABCB1,ABCB4,SLC5A3,KAT2B
3_Member	GO Biological Processes	GO:1901615	organic hydroxy compound metabolic process	-2.33842	-0.0170444	5/467	1543,6526,6799,7220,50506	CYP1A1,SLC5A3,SULT1A2,TRPC1,DUOX2
4_Summary	GO Biological Processes	GO:0030155	regulation of cell adhesion	-5.01213	-2.00125	10/760	347,2267,2932,3659,3673,3909,8829,79625,84959,124872,2,1281,4254	APOD,FGL1,GSK3B,IRF1,ITGA2,LAMA3,NRP1,NDNF,UBASH3B,B4GALNT2,A2M,COL3A1,KITLG
4_Member	GO Biological Processes	GO:0030155	regulation of cell adhesion	-5.01213	-2.00125	10/760	347,2267,2932,3659,3673,3909,8829,79625,84959,124872	APOD,FGL1,GSK3B,IRF1,ITGA2,LAMA3,NRP1,NDNF,UBASH3B,B4GALNT2
4_Member	GO Biological Processes	GO:0002683	negative regulation of immune system process	-4.23649	-1.44608	7/425	2,347,1281,2267,3659,4254,84959	A2M,APOD,COL3A1,FGL1,IRF1,KITLG,UBASH3B
4_Member	GO Biological Processes	GO:0007162	negative regulation of cell adhesion	-3.14356	-0.671931	5/305	347,2267,3659,84959,124872	APOD,FGL1,IRF1,UBASH3B,B4GALNT2
5_Summary	GO Biological Processes	GO:0043405	regulation of MAP kinase activity	-4.16791	-1.41613	5/183	4254,4486,6653,8792,22943,1902,8829,64762,8850,84959,57561,2120,2932,3625	KITLG,MST1R,SORL1,TNFRSF11A,DKK1,LPAR1,NRP1,GAREM1,KAT2B,UBASH3B,ARRDC3,ETV6,GSK3B,INHBB
5_Member	GO Biological Processes	GO:0043405	regulation of MAP kinase activity	-4.16791	-1.41613	5/183	4254,4486,6653,8792,22943	KITLG,MST1R,SORL1,TNFRSF11A,DKK1
5_Member	GO Biological Processes	GO:0043410	positive regulation of MAPK cascade	-3.85248	-1.19599	7/490	1902,4254,4486,8792,8829,22943,64762	LPAR1,KITLG,MST1R,TNFRSF11A,NRP1,DKK1,GAREM1
5_Member	GO Biological Processes	GO:0043408	regulation of MAPK cascade	-3.73178	-1.10652	8/686	1902,4254,4486,6653,8792,8829,22943,64762	LPAR1,KITLG,MST1R,SORL1,TNFRSF11A,NRP1,DKK1,GAREM1
5_Member	GO Biological Processes	GO:0071900	regulation of protein serine/threonine kinase activity	-3.64582	-1.05501	6/372	4254,4486,6653,8792,8850,22943	KITLG,MST1R,SORL1,TNFRSF11A,KAT2B,DKK1
5_Member	GO Biological Processes	GO:0045859	regulation of protein kinase activity	-3.13516	-0.669291	7/645	4254,4486,6653,8792,8850,22943,84959	KITLG,MST1R,SORL1,TNFRSF11A,KAT2B,DKK1,UBASH3B
5_Member	GO Biological Processes	GO:0051347	positive regulation of transferase activity	-2.72543	-0.332992	6/559	4254,4486,6653,8792,22943,57561	KITLG,MST1R,SORL1,TNFRSF11A,DKK1,ARRDC3
5_Member	GO Biological Processes	GO:0043549	regulation of kinase activity	-2.71554	-0.327899	7/763	4254,4486,6653,8792,8850,22943,84959	KITLG,MST1R,SORL1,TNFRSF11A,KAT2B,DKK1,UBASH3B
5_Member	Reactome Gene Sets	R-HSA-5663202	Diseases of signal transduction by growth factor receptors and second messengers	-2.47714	-0.117227	5/433	2120,2932,4254,8850,22943	ETV6,GSK3B,KITLG,KAT2B,DKK1
5_Member	GO Biological Processes	GO:0001934	positive regulation of protein phosphorylation	-2.1835	0	6/722	3625,4254,4486,8792,8829,22943	INHBB,KITLG,MST1R,TNFRSF11A,NRP1,DKK1
6_Summary	GO Biological Processes	GO:1901654	response to ketone	-4.10175	-1.38853	5/189	2,687,2153,3284,5244	A2M,KLF9,F5,HSD3B2,ABCB4
6_Member	GO Biological Processes	GO:1901654	response to ketone	-4.10175	-1.38853	5/189	2,687,2153,3284,5244	A2M,KLF9,F5,HSD3B2,ABCB4
7_Summary	GO Biological Processes	GO:0034097	response to cytokine	-4.03121	-1.3339	9/799	1281,2932,3625,3659,4486,4501,6095,8792,50506	COL3A1,GSK3B,INHBB,IRF1,MST1R,MT1X,RORA,TNFRSF11A,DUOX2
7_Member	GO Biological Processes	GO:0034097	response to cytokine	-4.03121	-1.3339	9/799	1281,2932,3625,3659,4486,4501,6095,8792,50506	COL3A1,GSK3B,INHBB,IRF1,MST1R,MT1X,RORA,TNFRSF11A,DUOX2
7_Member	GO Biological Processes	GO:0071345	cellular response to cytokine stimulus	-3.65982	-1.06132	8/703	2932,3625,3659,4486,4501,6095,8792,50506	GSK3B,INHBB,IRF1,MST1R,MT1X,RORA,TNFRSF11A,DUOX2
8_Summary	GO Biological Processes	GO:0042445	hormone metabolic process	-4.00665	-1.32272	5/198	1543,1586,3284,5125,50506,3625,28231,2538,6799	CYP1A1,CYP17A1,HSD3B2,PCSK5,DUOX2,INHBB,SLCO4A1,G6PC1,SULT1A2
8_Member	GO Biological Processes	GO:0042445	hormone metabolic process	-4.00665	-1.32272	5/198	1543,1586,3284,5125,50506	CYP1A1,CYP17A1,HSD3B2,PCSK5,DUOX2
8_Member	GO Biological Processes	GO:0010817	regulation of hormone levels	-3.82	-1.17229	7/496	1543,1586,3284,3625,5125,28231,50506	CYP1A1,CYP17A1,HSD3B2,INHBB,PCSK5,SLCO4A1,DUOX2
8_Member	GO Biological Processes	GO:0008202	steroid metabolic process	-3.51217	-0.936337	5/253	1543,1586,2538,3284,6799	CYP1A1,CYP17A1,G6PC1,HSD3B2,SULT1A2
9_Summary	GO Biological Processes	GO:0048871	multicellular organismal homeostasis	-3.72893	-1.10652	6/359	1280,1281,6337,8792,57561,58476	COL2A1,COL3A1,SCNN1A,TNFRSF11A,ARRDC3,TP53INP2
9_Member	GO Biological Processes	GO:0048871	multicellular organismal homeostasis	-3.72893	-1.10652	6/359	1280,1281,6337,8792,57561,58476	COL2A1,COL3A1,SCNN1A,TNFRSF11A,ARRDC3,TP53INP2
10_Summary	GO Biological Processes	GO:0060341	regulation of cellular localization	-3.32896	-0.808347	8/788	347,2932,6526,6653,7220,23657,79628,84959,3625,2538,124872	APOD,GSK3B,SLC5A3,SORL1,TRPC1,SLC7A11,SH3TC2,UBASH3B,INHBB,G6PC1,B4GALNT2
10_Member	GO Biological Processes	GO:0060341	regulation of cellular localization	-3.32896	-0.808347	8/788	347,2932,6526,6653,7220,23657,79628,84959	APOD,GSK3B,SLC5A3,SORL1,TRPC1,SLC7A11,SH3TC2,UBASH3B
10_Member	GO Biological Processes	GO:0051223	regulation of protein transport	-2.99363	-0.560661	6/495	347,2932,3625,6653,23657,79628	APOD,GSK3B,INHBB,SORL1,SLC7A11,SH3TC2
10_Member	GO Biological Processes	GO:0070201	regulation of establishment of protein localization	-2.8842	-0.477038	6/520	347,2932,3625,6653,23657,79628	APOD,GSK3B,INHBB,SORL1,SLC7A11,SH3TC2
10_Member	GO Biological Processes	GO:0005975	carbohydrate metabolic process	-2.35805	-0.028402	5/462	347,2538,2932,6526,124872	APOD,G6PC1,GSK3B,SLC5A3,B4GALNT2
11_Summary	GO Biological Processes	GO:0070482	response to oxygen levels	-5.7369	-2.23532	5/309	481,1543,3673,6095,79625,2267,3625,8792,8829,1281,5243,6653,2,2153,6799,348158	ATP1B1,CYP1A1,ITGA2,RORA,NDNF,FGL1,INHBB,TNFRSF11A,NRP1,COL3A1,ABCB1,SORL1,A2M,F5,SULT1A2,ACSM2B
11_Member	GO Biological Processes	GO:0070482	response to oxygen levels	-3.11817	-0.657974	5/309	481,1543,3673,6095,79625	ATP1B1,CYP1A1,ITGA2,RORA,NDNF
11_Member	GO Biological Processes	GO:0036293	response to decreased oxygen levels	-3.26263	-0.761038	5/287	481,1543,3673,6095,79625	ATP1B1,CYP1A1,ITGA2,RORA,NDNF
11_Member	GO Biological Processes	GO:0001666	response to hypoxia	-3.35395	-0.826807	5/274	481,1543,3673,6095,79625	ATP1B1,CYP1A1,ITGA2,RORA,NDNF
11_Member	GO Biological Processes	GO:0048732	gland development	-3.47172	-0.924374	6/401	1543,2267,3625,3673,8792,8829	CYP1A1,FGL1,INHBB,ITGA2,TNFRSF11A,NRP1
11_Member	GO Biological Processes	GO:0008283	cell population proliferation	-5.7369	-2.23532	6/489	1281,1543,2267,3673,5243,6653	COL3A1,CYP1A1,FGL1,ITGA2,ABCB1,SORL1
11_Member	GO Biological Processes	GO:0009991	response to extracellular stimulus	-4.52724	-1.65767	5/470	2,1543,2153,3673,6653	A2M,CYP1A1,F5,ITGA2,SORL1
11_Member	GO Biological Processes	GO:0031667	response to nutrient levels	-4.67846	-1.76314	5/437	2,1543,2153,3673,6653	A2M,CYP1A1,F5,ITGA2,SORL1
11_Member	GO Biological Processes	GO:0009410	response to xenobiotic stimulus	-3.47172	-0.924374	6/401	1543,3673,5243,6095,6799,348158	CYP1A1,ITGA2,ABCB1,RORA,SULT1A2,ACSM2B
12_Summary	GO Biological Processes	GO:0003013	circulatory system process	-3.0072	-0.563601	6/492	481,2153,5125,5243,6526,9429	ATP1B1,F5,PCSK5,ABCB1,SLC5A3,ABCG2
12_Member	GO Biological Processes	GO:0003013	circulatory system process	-3.0072	-0.563601	6/492	481,2153,5125,5243,6526,9429	ATP1B1,F5,PCSK5,ABCB1,SLC5A3,ABCG2
13_Summary	GO Biological Processes	GO:0001568	blood vessel development	-6.62079	-2.87616	6/503	347,1281,4897,6095,8829,79625,1280,64762,2267,3909,64129,2932,3284,3625,22943,23657	APOD,COL3A1,NRCAM,RORA,NRP1,NDNF,COL2A1,GAREM1,FGL1,LAMA3,TINAGL1,GSK3B,HSD3B2,INHBB,DKK1,SLC7A11
13_Member	GO Biological Processes	GO:0001568	blood vessel development	-2.95791	-0.545727	6/503	347,1281,4897,6095,8829,79625	APOD,COL3A1,NRCAM,RORA,NRP1,NDNF
13_Member	GO Biological Processes	GO:0070848	response to growth factor	-2.24027	0	5/493	1280,1281,8829,64762,79625	COL2A1,COL3A1,NRP1,GAREM1,NDNF
13_Member	GO Biological Processes	GO:0071363	cellular response to growth factor stimulus	-2.35017	-0.0246755	5/464	1280,1281,8829,64762,79625	COL2A1,COL3A1,NRP1,GAREM1,NDNF
13_Member	GO Biological Processes	GO:0001944	vasculature development	-2.85887	-0.461574	6/526	347,1281,4897,6095,8829,79625	APOD,COL3A1,NRCAM,RORA,NRP1,NDNF
13_Member	GO Biological Processes	GO:0001525	angiogenesis	-3.04418	-0.595123	5/321	347,4897,6095,8829,79625	APOD,NRCAM,RORA,NRP1,NDNF
13_Member	GO Biological Processes	GO:0035239	tube morphogenesis	-2.3667	-0.032855	6/661	347,1281,4897,6095,8829,79625	APOD,COL3A1,NRCAM,RORA,NRP1,NDNF
13_Member	Canonical Pathways	M5884	NABA CORE MATRISOME	-4.36304	-1.5215	6/275	1280,1281,2267,3909,64129,79625	COL2A1,COL3A1,FGL1,LAMA3,TINAGL1,NDNF
13_Member	GO Biological Processes	GO:0030900	forebrain development	-5.59773	-2.23139	8/375	1281,2932,3284,3625,8829,22943,23657,79625	COL3A1,GSK3B,HSD3B2,INHBB,NRP1,DKK1,SLC7A11,NDNF
13_Member	GO Biological Processes	GO:0048514	blood vessel morphogenesis	-3.37074	-0.836963	6/419	347,1281,4897,6095,8829,79625	APOD,COL3A1,NRCAM,RORA,NRP1,NDNF
13_Member	GO Biological Processes	GO:0007420	brain development	-5.97631	-2.40778	11/742	347,1281,2932,3284,3625,4897,6095,8829,22943,23657,79625	APOD,COL3A1,GSK3B,HSD3B2,INHBB,NRCAM,RORA,NRP1,DKK1,SLC7A11,NDNF
13_Member	GO Biological Processes	GO:0060322	head development	-6.62079	-2.87616	12/787	347,1280,1281,2932,3284,3625,4897,6095,8829,22943,23657,79625	APOD,COL2A1,COL3A1,GSK3B,HSD3B2,INHBB,NRCAM,RORA,NRP1,DKK1,SLC7A11,NDNF
14_Summary	GO Biological Processes	GO:1901699	cellular response to nitrogen compound	-5.60931	-2.23139	6/632	26,1281,2932,3625,6337,8850,687,1543,3673,5244,6095,2,3284,8792	AOC1,COL3A1,GSK3B,INHBB,SCNN1A,KAT2B,KLF9,CYP1A1,ITGA2,ABCB4,RORA,A2M,HSD3B2,TNFRSF11A
14_Member	GO Biological Processes	GO:1901699	cellular response to nitrogen compound	-2.46139	-0.10593	6/632	26,1281,2932,3625,6337,8850	AOC1,COL3A1,GSK3B,INHBB,SCNN1A,KAT2B
14_Member	GO Biological Processes	GO:0071407	cellular response to organic cyclic compound	-5.60931	-2.23139	9/504	26,687,1543,2932,3625,3673,5244,6095,6337	AOC1,KLF9,CYP1A1,GSK3B,INHBB,ITGA2,ABCB4,RORA,SCNN1A
14_Member	GO Biological Processes	GO:0009725	response to hormone	-4.70252	-1.77081	6/742	2,1281,2932,3284,3673,8850	A2M,COL3A1,GSK3B,HSD3B2,ITGA2,KAT2B
14_Member	GO Biological Processes	GO:0048511	rhythmic process	-4.43439	-1.57907	6/267	2,687,2932,6095,8792,8850	A2M,KLF9,GSK3B,RORA,TNFRSF11A,KAT2B
14_Member	GO Biological Processes	GO:0071396	cellular response to lipid	-2.97569	-0.55842	6/499	687,2932,3625,3673,5244,6095	KLF9,GSK3B,INHBB,ITGA2,ABCB4,RORA
14_Member	GO Biological Processes	GO:0071417	cellular response to organonitrogen compound	-2.67166	-0.288759	6/573	26,1281,2932,3625,6337,8850	AOC1,COL3A1,GSK3B,INHBB,SCNN1A,KAT2B
15_Summary	GO Biological Processes	GO:0042330	taxis	-4.12355	-1.38965	5/510	1902,3909,4897,8792,8829,1281,4254,57221	LPAR1,LAMA3,NRCAM,TNFRSF11A,NRP1,COL3A1,KITLG,ARFGEF3
15_Member	GO Biological Processes	GO:0042330	taxis	-2.17941	0	5/510	1902,3909,4897,8792,8829	LPAR1,LAMA3,NRCAM,TNFRSF11A,NRP1
15_Member	GO Biological Processes	GO:0006935	chemotaxis	-2.19351	0	5/506	1902,3909,4897,8792,8829	LPAR1,LAMA3,NRCAM,TNFRSF11A,NRP1
15_Member	GO Biological Processes	GO:0046578	regulation of Ras protein signal transduction	-4.12355	-1.38965	5/187	1281,1902,4254,8829,57221	COL3A1,LPAR1,KITLG,NRP1,ARFGEF3
15_Member	GO Biological Processes	GO:0051056	regulation of small GTPase mediated signal transduction	-3.18235	-0.692995	5/299	1281,1902,4254,8829,57221	COL3A1,LPAR1,KITLG,NRP1,ARFGEF3
16_Summary	GO Biological Processes	GO:0060627	regulation of vesicle-mediated transport	-5.08538	-2.01745	5/529	2932,3673,6653,8829,22943,8850,84959,1902,4897,79625,4486,64762,3659,6095,1281,3625,23657,54463	GSK3B,ITGA2,SORL1,NRP1,DKK1,KAT2B,UBASH3B,LPAR1,NRCAM,NDNF,MST1R,GAREM1,IRF1,RORA,COL3A1,INHBB,SLC7A11,RETREG1
16_Member	GO Biological Processes	GO:0060627	regulation of vesicle-mediated transport	-2.11426	0	5/529	2932,3673,6653,8829,22943	GSK3B,ITGA2,SORL1,NRP1,DKK1
16_Member	GO Biological Processes	GO:0031400	negative regulation of protein modification process	-2.14819	0	5/519	2932,6653,8850,22943,84959	GSK3B,SORL1,KAT2B,DKK1,UBASH3B
16_Member	GO Biological Processes	GO:0010563	negative regulation of phosphorus metabolic process	-2.44336	-0.100999	5/441	2932,6653,8850,22943,84959	GSK3B,SORL1,KAT2B,DKK1,UBASH3B
16_Member	GO Biological Processes	GO:0045936	negative regulation of phosphate metabolic process	-2.44754	-0.100999	5/440	2932,6653,8850,22943,84959	GSK3B,SORL1,KAT2B,DKK1,UBASH3B
16_Member	GO Biological Processes	GO:0120035	regulation of plasma membrane bounded cell projection organization	-2.49529	-0.130879	6/622	1902,2932,4897,8829,22943,79625	LPAR1,GSK3B,NRCAM,NRP1,DKK1,NDNF
16_Member	GO Biological Processes	GO:0007169	transmembrane receptor protein tyrosine kinase signaling pathway	-2.6107	-0.232493	5/403	2932,4486,8829,64762,84959	GSK3B,MST1R,NRP1,GAREM1,UBASH3B
16_Member	GO Biological Processes	GO:0031344	regulation of cell projection organization	-3.15896	-0.681507	7/639	1902,2932,3673,4897,8829,22943,79625	LPAR1,GSK3B,ITGA2,NRCAM,NRP1,DKK1,NDNF
16_Member	GO Biological Processes	GO:0045596	negative regulation of cell differentiation	-2.98307	-0.560661	7/685	2932,3659,6095,6653,8829,22943,84959	GSK3B,IRF1,RORA,SORL1,NRP1,DKK1,UBASH3B
16_Member	GO Biological Processes	GO:0007167	enzyme linked receptor protein signaling pathway	-3.31617	-0.801998	7/601	1281,2932,3625,4486,8829,64762,84959	COL3A1,GSK3B,INHBB,MST1R,NRP1,GAREM1,UBASH3B
16_Member	GO Biological Processes	GO:0051098	regulation of binding	-3.68376	-1.07744	6/366	2932,3673,6653,8829,22943,84959	GSK3B,ITGA2,SORL1,NRP1,DKK1,UBASH3B
16_Member	GO Biological Processes	GO:0051129	negative regulation of cellular component organization	-3.75862	-1.11951	5/684	1902,2932,6653,8829,8850	LPAR1,GSK3B,SORL1,NRP1,KAT2B
16_Member	GO Biological Processes	GO:0043393	regulation of protein binding	-4.02737	-1.3339	5/196	2932,6653,8829,22943,84959	GSK3B,SORL1,NRP1,DKK1,UBASH3B
16_Member	GO Biological Processes	GO:1901215	negative regulation of neuron death	-5.03379	-2.00125	6/209	2932,6653,8829,23657,54463,79625	GSK3B,SORL1,NRP1,SLC7A11,RETREG1,NDNF
16_Member	GO Biological Processes	GO:1901214	regulation of neuron death	-5.08538	-2.01745	7/313	2932,6653,8829,22943,23657,54463,79625	GSK3B,SORL1,NRP1,DKK1,SLC7A11,RETREG1,NDNF
16_Member	GO Biological Processes	GO:0010975	regulation of neuron projection development	-3.30614	-0.798306	6/431	1902,2932,4897,8829,22943,79625	LPAR1,GSK3B,NRCAM,NRP1,DKK1,NDNF
17_Summary	GO Biological Processes	GO:0098609	cell-cell adhesion	-6.17663	-2.52891	5/533	3673,3909,4897,23657,84959,2,481,2153,3659,1281,6337,79625,347,1543,3625	ITGA2,LAMA3,NRCAM,SLC7A11,UBASH3B,A2M,ATP1B1,F5,IRF1,COL3A1,SCNN1A,NDNF,APOD,CYP1A1,INHBB
17_Member	GO Biological Processes	GO:0098609	cell-cell adhesion	-2.10091	0	5/533	3673,3909,4897,23657,84959	ITGA2,LAMA3,NRCAM,SLC7A11,UBASH3B
17_Member	Reactome Gene Sets	R-HSA-109582	Hemostasis	-2.49872	-0.130879	6/621	2,481,2153,3659,3673,23657	A2M,ATP1B1,F5,IRF1,ITGA2,SLC7A11
17_Member	GO Biological Processes	GO:0050878	regulation of body fluid levels	-3.68376	-1.07744	6/366	1281,2153,3673,6337,23657,84959	COL3A1,F5,ITGA2,SCNN1A,SLC7A11,UBASH3B
17_Member	GO Biological Processes	GO:0042060	wound healing	-3.9561	-1.29066	6/326	1281,2153,3673,23657,79625,84959	COL3A1,F5,ITGA2,SLC7A11,NDNF,UBASH3B
17_Member	GO Biological Processes	GO:0007599	hemostasis	-4.23646	-1.44608	5/177	1281,2153,3673,23657,84959	COL3A1,F5,ITGA2,SLC7A11,UBASH3B
17_Member	GO Biological Processes	GO:0050817	coagulation	-4.27168	-1.45648	5/174	1281,2153,3673,23657,84959	COL3A1,F5,ITGA2,SLC7A11,UBASH3B
17_Member	GO Biological Processes	GO:0007596	blood coagulation	-4.29553	-1.46736	5/172	1281,2153,3673,23657,84959	COL3A1,F5,ITGA2,SLC7A11,UBASH3B
17_Member	GO Biological Processes	GO:0009611	response to wounding	-6.17663	-2.52891	9/430	347,1281,1543,2153,3625,3673,23657,79625,84959	APOD,COL3A1,CYP1A1,F5,INHBB,ITGA2,SLC7A11,NDNF,UBASH3B
18_Summary	GO Biological Processes	GO:0050801	ion homeostasis	-4.21334	-1.43485	6/754	481,1902,4501,6337,7220,23657,6539,54020,140803,6526	ATP1B1,LPAR1,MT1X,SCNN1A,TRPC1,SLC7A11,SLC6A12,SLC37A1,TRPM6,SLC5A3
18_Member	GO Biological Processes	GO:0050801	ion homeostasis	-2.09508	0	6/754	481,1902,4501,6337,7220,23657	ATP1B1,LPAR1,MT1X,SCNN1A,TRPC1,SLC7A11
18_Member	GO Biological Processes	GO:0098660	inorganic ion transmembrane transport	-2.44468	-0.100999	6/637	481,6337,6539,7220,54020,140803	ATP1B1,SCNN1A,SLC6A12,TRPC1,SLC37A1,TRPM6
18_Member	GO Biological Processes	GO:0006875	cellular metal ion homeostasis	-2.04552	0	5/550	481,1902,4501,6337,7220	ATP1B1,LPAR1,MT1X,SCNN1A,TRPC1
18_Member	GO Biological Processes	GO:0098657	import into cell	-4.21334	-1.43485	5/179	481,6337,6526,6539,23657	ATP1B1,SCNN1A,SLC5A3,SLC6A12,SLC7A11
18_Member	GO Biological Processes	GO:0030001	metal ion transport	-2.53337	-0.159814	6/611	481,6337,6526,6539,7220,140803	ATP1B1,SCNN1A,SLC5A3,SLC6A12,TRPC1,TRPM6
19_Summary	GO Biological Processes	GO:0007507	heart development	-5.44736	-2.21461	5/542	1280,1281,5125,8829,8850,22943,23657	COL2A1,COL3A1,PCSK5,NRP1,KAT2B,DKK1,SLC7A11
19_Member	GO Biological Processes	GO:0007507	heart development	-2.07132	0	5/542	1280,1281,5125,8829,8850	COL2A1,COL3A1,PCSK5,NRP1,KAT2B
19_Member	GO Biological Processes	GO:0060173	limb development	-5.44736	-2.21461	6/177	1280,1281,5125,8850,22943,23657	COL2A1,COL3A1,PCSK5,KAT2B,DKK1,SLC7A11
19_Member	GO Biological Processes	GO:0048736	appendage development	-5.44736	-2.21461	6/177	1280,1281,5125,8850,22943,23657	COL2A1,COL3A1,PCSK5,KAT2B,DKK1,SLC7A11
20_Summary	GO Biological Processes	GO:0061024	membrane organization	-2.04223	0	6/774	481,2932,4897,5243,5244,79628	ATP1B1,GSK3B,NRCAM,ABCB1,ABCB4,SH3TC2
20_Member	GO Biological Processes	GO:0061024	membrane organization	-2.04223	0	6/774	481,2932,4897,5243,5244,79628	ATP1B1,GSK3B,NRCAM,ABCB1,ABCB4,SH3TC2

## Sheet: UP in T3_GO
GO biological process complete	Homo sapiens - REFLIST (20589)	upload_1 (86)	upload_1 (expected)	upload_1 (over/under)	upload_1 (fold Enrichment)	upload_1 (raw P-value)	upload_1 (FDR)
limb development (GO:0060173)	180	7	0.75	+	9.31	1.3e-05	0.0185
appendage development (GO:0048736)	180	7	0.75	+	9.31	1.3e-05	0.017
response to toxic substance (GO:0009636)	233	8	0.97	+	8.22	7.36e-06	0.0144
negative regulation of neuron death (GO:1901215)	211	7	0.88	+	7.94	3.49e-05	0.0288
forebrain development (GO:0030900)	381	10	1.59	+	6.28	5.14e-06	0.0269
regulation of neuron death (GO:1901214)	313	8	1.31	+	6.12	5.74e-05	0.0428
response to wounding (GO:0009611)	435	10	1.82	+	5.5	1.59e-05	0.0166
head development (GO:0060322)	802	14	3.35	+	4.18	6.45e-06	0.0202
brain development (GO:0007420)	755	13	3.15	+	4.12	1.65e-05	0.0162
response to organic cyclic compound (GO:0014070)	841	14	3.51	+	3.99	1.09e-05	0.0172
tube development (GO:0035295)	857	14	3.58	+	3.91	1.35e-05	0.0151
central nervous system development (GO:0007417)	997	14	4.16	+	3.36	6.9e-05	0.0451
response to oxygen-containing compound (GO:1901700)	1509	19	6.3	+	3.01	1.31e-05	0.0158
nervous system development (GO:0007399)	2195	24	9.17	+	2.62	7.95e-06	0.0138
cellular response to organic substance (GO:0071310)	1995	21	8.33	+	2.52	5.98e-05	0.0426
cellular response to chemical stimulus (GO:0070887)	2567	27	10.72	+	2.52	3.62e-06	0.0283
response to organic substance (GO:0010033)	2657	27	11.1	+	2.43	6.91e-06	0.0155
animal organ development (GO:0048513)	3136	30	13.1	+	2.29	6.4e-06	0.0251
response to chemical (GO:0042221)	4001	38	16.71	+	2.27	1.71e-07	0.00268
regulation of biological quality (GO:0065008)	3704	32	15.47	+	2.07	2.78e-05	0.0242
system development (GO:0048731)	4221	36	17.63	+	2.04	6.62e-06	0.0173
cellular developmental process (GO:0048869)	3547	30	14.82	+	2.02	7.91e-05	0.0496

## Sheet: Down in T3_GO
GO biological process complete	Homo sapiens - REFLIST (20589)	upload_1 (137)	upload_1 (expected)	upload_1 (over/under)	upload_1 (fold Enrichment)	upload_1 (raw P-value)	upload_1 (FDR)
regulation of very-low-density lipoprotein particle remodeling (GO:0010901)	6	3	0.04	+	75.14	2.31e-05	0.019
high-density lipoprotein particle clearance (GO:0034384)	7	3	0.05	+	64.41	3.28e-05	0.0245
triglyceride-rich lipoprotein particle remodeling (GO:0034370)	10	3	0.07	+	45.09	7.7e-05	0.0483
cytoplasmic translation (GO:0002181)	119	22	0.79	+	27.78	3.03e-24	4.74e-20
plasma lipoprotein particle remodeling (GO:0034369)	29	4	0.19	+	20.73	6.44e-05	0.0459
protein-lipid complex remodeling (GO:0034368)	29	4	0.19	+	20.73	6.44e-05	0.0439
protein-containing complex remodeling (GO:0034367)	31	4	0.21	+	19.39	8.16e-05	0.0492
ribosomal large subunit biogenesis (GO:0042273)	72	6	0.48	+	12.52	1.3e-05	0.012
translation (GO:0006412)	351	24	2.34	+	10.28	4.1e-17	3.21e-13
peptide biosynthetic process (GO:0043043)	378	24	2.52	+	9.54	1.98e-16	1.03e-12
amide biosynthetic process (GO:0043604)	494	25	3.29	+	7.61	6.34e-15	2.48e-11
peptide metabolic process (GO:0006518)	511	25	3.4	+	7.35	1.32e-14	4.14e-11
alpha-amino acid metabolic process (GO:1901605)	196	8	1.3	+	6.13	6.49e-05	0.0424
cellular amide metabolic process (GO:0043603)	773	29	5.14	+	5.64	5.43e-14	1.42e-10
cellular nitrogen compound biosynthetic process (GO:0044271)	1287	34	8.56	+	3.97	4.2e-12	9.4e-09
organonitrogen compound biosynthetic process (GO:1901566)	1252	32	8.33	+	3.84	4.77e-11	9.35e-08
macromolecule biosynthetic process (GO:0009059)	1412	34	9.4	+	3.62	4.96e-11	8.64e-08
cellular macromolecule biosynthetic process (GO:0034645)	1384	33	9.21	+	3.58	1.32e-10	2.06e-07
cellular biosynthetic process (GO:0044249)	2318	43	15.42	+	2.79	2.75e-10	3.59e-07
organic substance biosynthetic process (GO:1901576)	2387	44	15.88	+	2.77	1.91e-10	2.72e-07
biosynthetic process (GO:0009058)	2453	44	16.32	+	2.7	4.52e-10	5.45e-07
gene expression (GO:0010467)	2014	34	13.4	+	2.54	3.32e-07	0.000347
cellular nitrogen compound metabolic process (GO:0034641)	3203	46	21.31	+	2.16	1.87e-07	0.000209

## Sheet: Metascape Down in T3
GroupID	Category	Term	Description	LogP	Log(q-value)	InTerm_InList	Genes	Symbols
1_Summary	CORUM	CORUM:306	Ribosome, cytoplasmic	-48.1173	-43.7069	22/80	4736,6125,6129,6130,6133,6136,6139,6144,6146,6152,6154,6164,6168,6170,6173,6189,6191,6206,6222,6228,6229,6235,174,335,2348,10841,57007,1373,3034,4143,5053,8942,112817,339983,2147	RPL10A,RPL5,RPL7,RPL7A,RPL9,RPL12,RPL17,RPL21,RPL22,RPL24,RPL26,RPL34,RPL37A,RPL39,RPL36A,RPS3A,RPS4X,RPS12,RPS18,RPS23,RPS24,RPS29,AFP,APOA1,FOLR1,FTCD,ACKR3,CPS1,HAL,MAT1A,PAH,KYNU,HOGA1,NAT8L,F2
1_Member	CORUM	CORUM:306	Ribosome, cytoplasmic	-48.1173	-43.7069	22/80	4736,6125,6129,6130,6133,6136,6139,6144,6146,6152,6154,6164,6168,6170,6173,6189,6191,6206,6222,6228,6229,6235	RPL10A,RPL5,RPL7,RPL7A,RPL9,RPL12,RPL17,RPL21,RPL22,RPL24,RPL26,RPL34,RPL37A,RPL39,RPL36A,RPS3A,RPS4X,RPS12,RPS18,RPS23,RPS24,RPS29
1_Member	Reactome Gene Sets	R-HSA-72702	Ribosomal scanning and start codon recognition	-12.1869	-9.94684	7/58	6189,6191,6206,6222,6228,6229,6235	RPS3A,RPS4X,RPS12,RPS18,RPS23,RPS24,RPS29
1_Member	Reactome Gene Sets	R-HSA-72649	Translation initiation complex formation	-12.1869	-9.94684	7/58	6189,6191,6206,6222,6228,6229,6235	RPS3A,RPS4X,RPS12,RPS18,RPS23,RPS24,RPS29
1_Member	Reactome Gene Sets	R-HSA-72695	Formation of the ternary complex, and subsequently, the 43S complex	-12.5988	-10.3437	7/51	6189,6191,6206,6222,6228,6229,6235	RPS3A,RPS4X,RPS12,RPS18,RPS23,RPS24,RPS29
1_Member	CORUM	CORUM:305	40S ribosomal subunit, cytoplasmic	-14.025	-11.7607	7/33	6189,6191,6206,6222,6228,6229,6235	RPS3A,RPS4X,RPS12,RPS18,RPS23,RPS24,RPS29
1_Member	CORUM	CORUM:338	40S ribosomal subunit, cytoplasmic	-14.235	-11.9676	7/31	6189,6191,6206,6222,6228,6229,6235	RPS3A,RPS4X,RPS12,RPS18,RPS23,RPS24,RPS29
1_Member	Chemical And Genetic Perturbations	M16542	YAMASHITA LIVER CANCER WITH EPCAM UP	-14.7178	-12.441	8/53	174,6130,6133,6139,6189,6191,6206,6229	AFP,RPL7A,RPL9,RPL17,RPS3A,RPS4X,RPS12,RPS24
1_Member	Reactome Gene Sets	R-HSA-72662	Activation of the mRNA upon binding of the cap-binding complex and eIFs, and subsequent binding to 43S	-12.1325	-9.89529	7/59	6189,6191,6206,6222,6228,6229,6235	RPS3A,RPS4X,RPS12,RPS18,RPS23,RPS24,RPS29
1_Member	Chemical And Genetic Perturbations	M11197	HSIAO HOUSEKEEPING GENES	-18.4943	-16.1843	15/396	4736,6129,6130,6136,6139,6144,6152,6164,6168,6170,6173,6189,6222,6228,6235	RPL10A,RPL7,RPL7A,RPL12,RPL17,RPL21,RPL24,RPL34,RPL37A,RPL39,RPL36A,RPS3A,RPS18,RPS23,RPS29
1_Member	Chemical And Genetic Perturbations	M2328	BILANGES SERUM AND RAPAMYCIN SENSITIVE GENES	-20.5068	-18.172	11/69	6125,6129,6130,6144,6152,6154,6173,6189,6191,6228,6229	RPL5,RPL7,RPL7A,RPL21,RPL24,RPL26,RPL36A,RPS3A,RPS4X,RPS23,RPS24
1_Member	Reactome Gene Sets	R-HSA-8953897	Cellular responses to stimuli	-27.1421	-24.7274	23/771	335,4736,6125,6129,6130,6133,6136,6139,6144,6146,6152,6154,6164,6168,6170,6173,6189,6191,6206,6222,6228,6229,6235	APOA1,RPL10A,RPL5,RPL7,RPL7A,RPL9,RPL12,RPL17,RPL21,RPL22,RPL24,RPL26,RPL34,RPL37A,RPL39,RPL36A,RPS3A,RPS4X,RPS12,RPS18,RPS23,RPS24,RPS29
1_Member	Reactome Gene Sets	R-HSA-2262752	Cellular responses to stress	-27.3251	-24.8924	23/757	335,4736,6125,6129,6130,6133,6136,6139,6144,6146,6152,6154,6164,6168,6170,6173,6189,6191,6206,6222,6228,6229,6235	APOA1,RPL10A,RPL5,RPL7,RPL7A,RPL9,RPL12,RPL17,RPL21,RPL22,RPL24,RPL26,RPL34,RPL37A,RPL39,RPL36A,RPS3A,RPS4X,RPS12,RPS18,RPS23,RPS24,RPS29
1_Member	Reactome Gene Sets	R-HSA-9675108	Nervous system development	-28.1346	-25.6927	22/577	4736,6125,6129,6130,6133,6136,6139,6144,6146,6152,6154,6164,6168,6170,6173,6189,6191,6206,6222,6228,6229,6235	RPL10A,RPL5,RPL7,RPL7A,RPL9,RPL12,RPL17,RPL21,RPL22,RPL24,RPL26,RPL34,RPL37A,RPL39,RPL36A,RPS3A,RPS4X,RPS12,RPS18,RPS23,RPS24,RPS29
1_Member	Reactome Gene Sets	R-HSA-422475	Axon guidance	-28.5607	-26.1093	22/552	4736,6125,6129,6130,6133,6136,6139,6144,6146,6152,6154,6164,6168,6170,6173,6189,6191,6206,6222,6228,6229,6235	RPL10A,RPL5,RPL7,RPL7A,RPL9,RPL12,RPL17,RPL21,RPL22,RPL24,RPL26,RPL34,RPL37A,RPL39,RPL36A,RPS3A,RPS4X,RPS12,RPS18,RPS23,RPS24,RPS29
1_Member	GO Biological Processes	GO:0043603	cellular amide metabolic process	-29.2602	-26.7992	24/750	2348,4736,6125,6129,6130,6133,6136,6139,6144,6146,6152,6154,6164,6168,6170,6173,6189,6191,6206,6222,6228,6229,6235,10841	FOLR1,RPL10A,RPL5,RPL7,RPL7A,RPL9,RPL12,RPL17,RPL21,RPL22,RPL24,RPL26,RPL34,RPL37A,RPL39,RPL36A,RPS3A,RPS4X,RPS12,RPS18,RPS23,RPS24,RPS29,FTCD
1_Member	Chemical And Genetic Perturbations	M8510	POMEROY MEDULLOBLASTOMA DESMOPLASIC VS CLASSIC DN	-18.7622	-16.4487	10/61	4736,6129,6144,6152,6164,6170,6173,6222,6228,6235	RPL10A,RPL7,RPL21,RPL24,RPL34,RPL39,RPL36A,RPS18,RPS23,RPS29
1_Member	GO Biological Processes	GO:0006518	peptide metabolic process	-29.7294	-27.2635	22/489	4736,6125,6129,6130,6133,6136,6139,6144,6146,6152,6154,6164,6168,6170,6173,6189,6191,6206,6222,6228,6229,6235	RPL10A,RPL5,RPL7,RPL7A,RPL9,RPL12,RPL17,RPL21,RPL22,RPL24,RPL26,RPL34,RPL37A,RPL39,RPL36A,RPS3A,RPS4X,RPS12,RPS18,RPS23,RPS24,RPS29
1_Member	Chemical And Genetic Perturbations	M16858	OSMAN BLADDER CANCER DN	-11.5922	-9.36371	11/429	4736,6130,6136,6146,6152,6164,6173,6189,6191,6222,6229	RPL10A,RPL7A,RPL12,RPL22,RPL24,RPL34,RPL36A,RPS3A,RPS4X,RPS18,RPS24
1_Member	Chemical And Genetic Perturbations	M2534	PECE MAMMARY STEM CELL UP	-11.2732	-9.05319	8/138	4736,6130,6146,6152,6170,6206,6222,6235	RPL10A,RPL7A,RPL22,RPL24,RPL39,RPS12,RPS18,RPS29
1_Member	WikiPathways	WP3888	VEGFA-VEGFR2 signaling pathway	-2.47881	-0.638979	5/439	4736,6125,6129,6154,57007	RPL10A,RPL5,RPL7,RPL26,ACKR3
1_Member	Chemical And Genetic Perturbations	M3835	BENPORATH SOX2 TARGETS	-3.60833	-1.69765	6/734	6129,6133,6173,6189,6222,6235	RPL7,RPL9,RPL36A,RPS3A,RPS18,RPS29
1_Member	GO Biological Processes	GO:0034470	ncRNA processing	-5.1702	-3.15315	6/384	4736,6125,6129,6130,6154,6229	RPL10A,RPL5,RPL7,RPL7A,RPL26,RPS24
1_Member	GO Biological Processes	GO:0022613	ribonucleoprotein complex biogenesis	-6.00273	-3.94214	7/444	4736,6125,6129,6130,6152,6154,6229	RPL10A,RPL5,RPL7,RPL7A,RPL24,RPL26,RPS24
1_Member	GO Biological Processes	GO:0016072	rRNA metabolic process	-6.46939	-4.3833	6/229	4736,6125,6129,6130,6154,6229	RPL10A,RPL5,RPL7,RPL7A,RPL26,RPS24
1_Member	GO Biological Processes	GO:0006364	rRNA processing	-6.59491	-4.50468	6/218	4736,6125,6129,6130,6154,6229	RPL10A,RPL5,RPL7,RPL7A,RPL26,RPS24
1_Member	Chemical And Genetic Perturbations	M19666	TIEN INTESTINE PROBIOTICS 24HR DN	-11.3646	-9.14176	9/216	6125,6136,6164,6168,6170,6189,6222,6228,6229	RPL5,RPL12,RPL34,RPL37A,RPL39,RPS3A,RPS18,RPS23,RPS24
1_Member	Chemical And Genetic Perturbations	M5792	LI AMPLIFIED IN LUNG CANCER	-7.04336	-4.93402	6/183	4736,6129,6139,6168,6173,6191	RPL10A,RPL7,RPL17,RPL37A,RPL36A,RPS4X
1_Member	GO Biological Processes	GO:0042254	ribosome biogenesis	-7.21973	-5.10161	7/293	4736,6125,6129,6130,6152,6154,6229	RPL10A,RPL5,RPL7,RPL7A,RPL24,RPL26,RPS24
1_Member	Chemical And Genetic Perturbations	M16479	FLOTHO PEDIATRIC ALL THERAPY RESPONSE UP	-8.28535	-6.14215	5/52	6125,6129,6139,6146,6168	RPL5,RPL7,RPL17,RPL22,RPL37A
1_Member	Chemical And Genetic Perturbations	M416	ANDERSEN LIVER CANCER KRT19 UP	-9.18223	-7.01241	5/35	4736,6133,6189,6206,6222	RPL10A,RPL9,RPS3A,RPS12,RPS18
1_Member	GO Biological Processes	GO:0042273	ribosomal large subunit biogenesis	-9.48851	-7.31366	6/72	4736,6125,6129,6130,6152,6154	RPL10A,RPL5,RPL7,RPL7A,RPL24,RPL26
1_Member	Chemical And Genetic Perturbations	M4911	JISON SICKLE CELL DISEASE DN	-10.2119	-8.01638	8/187	4736,6125,6129,6139,6144,6146,6152,6229	RPL10A,RPL5,RPL7,RPL17,RPL21,RPL22,RPL24,RPS24
1_Member	Chemical And Genetic Perturbations	M19251	TIEN INTESTINE PROBIOTICS 6HR UP	-10.2633	-8.06515	6/54	6125,6168,6170,6189,6228,6229	RPL5,RPL37A,RPL39,RPS3A,RPS23,RPS24
1_Member	Chemical And Genetic Perturbations	M7987	LEE LIVER CANCER SURVIVAL DN	-7.08589	-4.97218	6/180	6133,6136,6139,6173,6189,6222	RPL9,RPL12,RPL17,RPL36A,RPS3A,RPS18
1_Member	GO Biological Processes	GO:0043604	amide biosynthetic process	-30.0306	-27.5497	22/474	4736,6125,6129,6130,6133,6136,6139,6144,6146,6152,6154,6164,6168,6170,6173,6189,6191,6206,6222,6228,6229,6235	RPL10A,RPL5,RPL7,RPL7A,RPL9,RPL12,RPL17,RPL21,RPL22,RPL24,RPL26,RPL34,RPL37A,RPL39,RPL36A,RPS3A,RPS4X,RPS12,RPS18,RPS23,RPS24,RPS29
1_Member	Reactome Gene Sets	R-HSA-8953854	Metabolism of RNA	-26.659	-24.2529	22/673	4736,6125,6129,6130,6133,6136,6139,6144,6146,6152,6154,6164,6168,6170,6173,6189,6191,6206,6222,6228,6229,6235	RPL10A,RPL5,RPL7,RPL7A,RPL9,RPL12,RPL17,RPL21,RPL22,RPL24,RPL26,RPL34,RPL37A,RPL39,RPL36A,RPS3A,RPS4X,RPS12,RPS18,RPS23,RPS24,RPS29
1_Member	CORUM	CORUM:308	60S ribosomal subunit, cytoplasmic	-33.2465	-30.5996	15/47	4736,6125,6129,6130,6133,6136,6139,6144,6146,6152,6154,6164,6168,6170,6173	RPL10A,RPL5,RPL7,RPL7A,RPL9,RPL12,RPL17,RPL21,RPL22,RPL24,RPL26,RPL34,RPL37A,RPL39,RPL36A
1_Member	Reactome Gene Sets	R-HSA-927802	Nonsense-Mediated Decay (NMD)	-44.2052	-40.9989	22/115	4736,6125,6129,6130,6133,6136,6139,6144,6146,6152,6154,6164,6168,6170,6173,6189,6191,6206,6222,6228,6229,6235	RPL10A,RPL5,RPL7,RPL7A,RPL9,RPL12,RPL17,RPL21,RPL22,RPL24,RPL26,RPL34,RPL37A,RPL39,RPL36A,RPS3A,RPS4X,RPS12,RPS18,RPS23,RPS24,RPS29
1_Member	Reactome Gene Sets	R-HSA-72706	GTP hydrolysis and joining of the 60S ribosomal subunit	-44.4839	-41.2197	22/112	4736,6125,6129,6130,6133,6136,6139,6144,6146,6152,6154,6164,6168,6170,6173,6189,6191,6206,6222,6228,6229,6235	RPL10A,RPL5,RPL7,RPL7A,RPL9,RPL12,RPL17,RPL21,RPL22,RPL24,RPL26,RPL34,RPL37A,RPL39,RPL36A,RPS3A,RPS4X,RPS12,RPS18,RPS23,RPS24,RPS29
1_Member	Reactome Gene Sets	R-HSA-1799339	SRP-dependent cotranslational protein targeting to membrane	-44.4839	-41.2197	22/112	4736,6125,6129,6130,6133,6136,6139,6144,6146,6152,6154,6164,6168,6170,6173,6189,6191,6206,6222,6228,6229,6235	RPL10A,RPL5,RPL7,RPL7A,RPL9,RPL12,RPL17,RPL21,RPL22,RPL24,RPL26,RPL34,RPL37A,RPL39,RPL36A,RPS3A,RPS4X,RPS12,RPS18,RPS23,RPS24,RPS29
1_Member	GO Biological Processes	GO:0002181	cytoplasmic translation	-44.4839	-41.2197	22/112	4736,6125,6129,6130,6133,6136,6139,6144,6146,6152,6154,6164,6168,6170,6173,6189,6191,6206,6222,6228,6229,6235	RPL10A,RPL5,RPL7,RPL7A,RPL9,RPL12,RPL17,RPL21,RPL22,RPL24,RPL26,RPL34,RPL37A,RPL39,RPL36A,RPS3A,RPS4X,RPS12,RPS18,RPS23,RPS24,RPS29
1_Member	GO Biological Processes	GO:0043043	peptide biosynthetic process	-32.7319	-30.1277	22/359	4736,6125,6129,6130,6133,6136,6139,6144,6146,6152,6154,6164,6168,6170,6173,6189,6191,6206,6222,6228,6229,6235	RPL10A,RPL5,RPL7,RPL7A,RPL9,RPL12,RPL17,RPL21,RPL22,RPL24,RPL26,RPL34,RPL37A,RPL39,RPL36A,RPS3A,RPS4X,RPS12,RPS18,RPS23,RPS24,RPS29
1_Member	Reactome Gene Sets	R-HSA-9633012	Response of EIF2AK4 (GCN2) to amino acid deficiency	-45.5825	-42.1721	22/101	4736,6125,6129,6130,6133,6136,6139,6144,6146,6152,6154,6164,6168,6170,6173,6189,6191,6206,6222,6228,6229,6235	RPL10A,RPL5,RPL7,RPL7A,RPL9,RPL12,RPL17,RPL21,RPL22,RPL24,RPL26,RPL34,RPL37A,RPL39,RPL36A,RPS3A,RPS4X,RPS12,RPS18,RPS23,RPS24,RPS29
1_Member	Reactome Gene Sets	R-HSA-975957	Nonsense Mediated Decay (NMD) enhanced by the Exon Junction Complex (EJC)	-44.2052	-40.9989	22/115	4736,6125,6129,6130,6133,6136,6139,6144,6146,6152,6154,6164,6168,6170,6173,6189,6191,6206,6222,6228,6229,6235	RPL10A,RPL5,RPL7,RPL7A,RPL9,RPL12,RPL17,RPL21,RPL22,RPL24,RPL26,RPL34,RPL37A,RPL39,RPL36A,RPS3A,RPS4X,RPS12,RPS18,RPS23,RPS24,RPS29
1_Member	Reactome Gene Sets	R-HSA-72689	Formation of a pool of free 40S subunits	-45.5825	-42.1721	22/101	4736,6125,6129,6130,6133,6136,6139,6144,6146,6152,6154,6164,6168,6170,6173,6189,6191,6206,6222,6228,6229,6235	RPL10A,RPL5,RPL7,RPL7A,RPL9,RPL12,RPL17,RPL21,RPL22,RPL24,RPL26,RPL34,RPL37A,RPL39,RPL36A,RPS3A,RPS4X,RPS12,RPS18,RPS23,RPS24,RPS29
1_Member	Reactome Gene Sets	R-HSA-72764	Eukaryotic Translation Termination	-46.4699	-42.9047	22/93	4736,6125,6129,6130,6133,6136,6139,6144,6146,6152,6154,6164,6168,6170,6173,6189,6191,6206,6222,6228,6229,6235	RPL10A,RPL5,RPL7,RPL7A,RPL9,RPL12,RPL17,RPL21,RPL22,RPL24,RPL26,RPL34,RPL37A,RPL39,RPL36A,RPS3A,RPS4X,RPS12,RPS18,RPS23,RPS24,RPS29
1_Member	Reactome Gene Sets	R-HSA-2408557	Selenocysteine synthesis	-46.4699	-42.9047	22/93	4736,6125,6129,6130,6133,6136,6139,6144,6146,6152,6154,6164,6168,6170,6173,6189,6191,6206,6222,6228,6229,6235	RPL10A,RPL5,RPL7,RPL7A,RPL9,RPL12,RPL17,RPL21,RPL22,RPL24,RPL26,RPL34,RPL37A,RPL39,RPL36A,RPS3A,RPS4X,RPS12,RPS18,RPS23,RPS24,RPS29
1_Member	Reactome Gene Sets	R-HSA-156842	Eukaryotic Translation Elongation	-46.4699	-42.9047	22/93	4736,6125,6129,6130,6133,6136,6139,6144,6146,6152,6154,6164,6168,6170,6173,6189,6191,6206,6222,6228,6229,6235	RPL10A,RPL5,RPL7,RPL7A,RPL9,RPL12,RPL17,RPL21,RPL22,RPL24,RPL26,RPL34,RPL37A,RPL39,RPL36A,RPS3A,RPS4X,RPS12,RPS18,RPS23,RPS24,RPS29
1_Member	WikiPathways	WP477	Cytoplasmic ribosomal proteins	-46.8254	-43.0171	22/90	4736,6125,6129,6130,6133,6136,6139,6144,6146,6152,6154,6164,6168,6170,6173,6189,6191,6206,6222,6228,6229,6235	RPL10A,RPL5,RPL7,RPL7A,RPL9,RPL12,RPL17,RPL21,RPL22,RPL24,RPL26,RPL34,RPL37A,RPL39,RPL36A,RPS3A,RPS4X,RPS12,RPS18,RPS23,RPS24,RPS29
1_Member	Reactome Gene Sets	R-HSA-192823	Viral mRNA Translation	-46.9469	-43.0171	22/89	4736,6125,6129,6130,6133,6136,6139,6144,6146,6152,6154,6164,6168,6170,6173,6189,6191,6206,6222,6228,6229,6235	RPL10A,RPL5,RPL7,RPL7A,RPL9,RPL12,RPL17,RPL21,RPL22,RPL24,RPL26,RPL34,RPL37A,RPL39,RPL36A,RPS3A,RPS4X,RPS12,RPS18,RPS23,RPS24,RPS29
1_Member	Reactome Gene Sets	R-HSA-156902	Peptide chain elongation	-46.9469	-43.0171	22/89	4736,6125,6129,6130,6133,6136,6139,6144,6146,6152,6154,6164,6168,6170,6173,6189,6191,6206,6222,6228,6229,6235	RPL10A,RPL5,RPL7,RPL7A,RPL9,RPL12,RPL17,RPL21,RPL22,RPL24,RPL26,RPL34,RPL37A,RPL39,RPL36A,RPS3A,RPS4X,RPS12,RPS18,RPS23,RPS24,RPS29
1_Member	Reactome Gene Sets	R-HSA-975956	Nonsense Mediated Decay (NMD) independent of the Exon Junction Complex (EJC)	-46.2401	-42.7329	22/95	4736,6125,6129,6130,6133,6136,6139,6144,6146,6152,6154,6164,6168,6170,6173,6189,6191,6206,6222,6228,6229,6235	RPL10A,RPL5,RPL7,RPL7A,RPL9,RPL12,RPL17,RPL21,RPL22,RPL24,RPL26,RPL34,RPL37A,RPL39,RPL36A,RPS3A,RPS4X,RPS12,RPS18,RPS23,RPS24,RPS29
1_Member	Reactome Gene Sets	R-HSA-2408522	Selenoamino acid metabolism	-43.9344	-40.7545	22/118	4736,6125,6129,6130,6133,6136,6139,6144,6146,6152,6154,6164,6168,6170,6173,6189,6191,6206,6222,6228,6229,6235	RPL10A,RPL5,RPL7,RPL7A,RPL9,RPL12,RPL17,RPL21,RPL22,RPL24,RPL26,RPL34,RPL37A,RPL39,RPL36A,RPS3A,RPS4X,RPS12,RPS18,RPS23,RPS24,RPS29
1_Member	Reactome Gene Sets	R-HSA-156827	L13a-mediated translational silencing of Ceruloplasmin expression	-44.5787	-41.2197	22/111	4736,6125,6129,6130,6133,6136,6139,6144,6146,6152,6154,6164,6168,6170,6173,6189,6191,6206,6222,6228,6229,6235	RPL10A,RPL5,RPL7,RPL7A,RPL9,RPL12,RPL17,RPL21,RPL22,RPL24,RPL26,RPL34,RPL37A,RPL39,RPL36A,RPS3A,RPS4X,RPS12,RPS18,RPS23,RPS24,RPS29
1_Member	Reactome Gene Sets	R-HSA-72737	Cap-dependent Translation Initiation	-43.8458	-40.7142	22/119	4736,6125,6129,6130,6133,6136,6139,6144,6146,6152,6154,6164,6168,6170,6173,6189,6191,6206,6222,6228,6229,6235	RPL10A,RPL5,RPL7,RPL7A,RPL9,RPL12,RPL17,RPL21,RPL22,RPL24,RPL26,RPL34,RPL37A,RPL39,RPL36A,RPS3A,RPS4X,RPS12,RPS18,RPS23,RPS24,RPS29
1_Member	Reactome Gene Sets	R-HSA-72613	Eukaryotic Translation Initiation	-43.8458	-40.7142	22/119	4736,6125,6129,6130,6133,6136,6139,6144,6146,6152,6154,6164,6168,6170,6173,6189,6191,6206,6222,6228,6229,6235	RPL10A,RPL5,RPL7,RPL7A,RPL9,RPL12,RPL17,RPL21,RPL22,RPL24,RPL26,RPL34,RPL37A,RPL39,RPL36A,RPS3A,RPS4X,RPS12,RPS18,RPS23,RPS24,RPS29
1_Member	Reactome Gene Sets	R-HSA-72766	Translation	-34.7925	-32.0982	22/291	4736,6125,6129,6130,6133,6136,6139,6144,6146,6152,6154,6164,6168,6170,6173,6189,6191,6206,6222,6228,6229,6235	RPL10A,RPL5,RPL7,RPL7A,RPL9,RPL12,RPL17,RPL21,RPL22,RPL24,RPL26,RPL34,RPL37A,RPL39,RPL36A,RPS3A,RPS4X,RPS12,RPS18,RPS23,RPS24,RPS29
1_Member	Reactome Gene Sets	R-HSA-376176	Signaling by ROBO receptors	-37.6595	-34.8724	22/218	4736,6125,6129,6130,6133,6136,6139,6144,6146,6152,6154,6164,6168,6170,6173,6189,6191,6206,6222,6228,6229,6235	RPL10A,RPL5,RPL7,RPL7A,RPL9,RPL12,RPL17,RPL21,RPL22,RPL24,RPL26,RPL34,RPL37A,RPL39,RPL36A,RPS3A,RPS4X,RPS12,RPS18,RPS23,RPS24,RPS29
1_Member	Reactome Gene Sets	R-HSA-72312	rRNA processing	-38.3247	-35.5054	22/204	4736,6125,6129,6130,6133,6136,6139,6144,6146,6152,6154,6164,6168,6170,6173,6189,6191,6206,6222,6228,6229,6235	RPL10A,RPL5,RPL7,RPL7A,RPL9,RPL12,RPL17,RPL21,RPL22,RPL24,RPL26,RPL34,RPL37A,RPL39,RPL36A,RPS3A,RPS4X,RPS12,RPS18,RPS23,RPS24,RPS29
1_Member	Reactome Gene Sets	R-HSA-71291	Metabolism of amino acids and derivatives	-38.4194	-35.5772	30/374	1373,3034,4143,4736,5053,6125,6129,6130,6133,6136,6139,6144,6146,6152,6154,6164,6168,6170,6173,6189,6191,6206,6222,6228,6229,6235,8942,10841,112817,339983	CPS1,HAL,MAT1A,RPL10A,PAH,RPL5,RPL7,RPL7A,RPL9,RPL12,RPL17,RPL21,RPL22,RPL24,RPL26,RPL34,RPL37A,RPL39,RPL36A,RPS3A,RPS4X,RPS12,RPS18,RPS23,RPS24,RPS29,KYNU,FTCD,HOGA1,NAT8L
1_Member	Reactome Gene Sets	R-HSA-8868773	rRNA processing in the nucleus and cytosol	-38.8302	-35.9249	22/194	4736,6125,6129,6130,6133,6136,6139,6144,6146,6152,6154,6164,6168,6170,6173,6189,6191,6206,6222,6228,6229,6235	RPL10A,RPL5,RPL7,RPL7A,RPL9,RPL12,RPL17,RPL21,RPL22,RPL24,RPL26,RPL34,RPL37A,RPL39,RPL36A,RPS3A,RPS4X,RPS12,RPS18,RPS23,RPS24,RPS29
1_Member	Reactome Gene Sets	R-HSA-6791226	Major pathway of rRNA processing in the nucleolus and cytosol	-39.3642	-36.401	22/184	4736,6125,6129,6130,6133,6136,6139,6144,6146,6152,6154,6164,6168,6170,6173,6189,6191,6206,6222,6228,6229,6235	RPL10A,RPL5,RPL7,RPL7A,RPL9,RPL12,RPL17,RPL21,RPL22,RPL24,RPL26,RPL34,RPL37A,RPL39,RPL36A,RPS3A,RPS4X,RPS12,RPS18,RPS23,RPS24,RPS29
1_Member	GO Biological Processes	GO:0006412	translation	-33.497	-30.827	22/332	4736,6125,6129,6130,6133,6136,6139,6144,6146,6152,6154,6164,6168,6170,6173,6189,6191,6206,6222,6228,6229,6235	RPL10A,RPL5,RPL7,RPL7A,RPL9,RPL12,RPL17,RPL21,RPL22,RPL24,RPL26,RPL34,RPL37A,RPL39,RPL36A,RPS3A,RPS4X,RPS12,RPS18,RPS23,RPS24,RPS29
1_Member	CORUM	CORUM:3055	Nop56p-associated pre-rRNA complex	-39.9262	-36.9308	20/104	4736,6125,6129,6130,6133,6136,6139,6144,6146,6152,6154,6168,6170,6173,6189,6206,6222,6228,6229,6235	RPL10A,RPL5,RPL7,RPL7A,RPL9,RPL12,RPL17,RPL21,RPL22,RPL24,RPL26,RPL37A,RPL39,RPL36A,RPS3A,RPS12,RPS18,RPS23,RPS24,RPS29
1_Member	Reactome Gene Sets	R-HSA-9010553	Regulation of expression of SLITs and ROBOs	-40.1067	-37.0943	22/171	4736,6125,6129,6130,6133,6136,6139,6144,6146,6152,6154,6164,6168,6170,6173,6189,6191,6206,6222,6228,6229,6235	RPL10A,RPL5,RPL7,RPL7A,RPL9,RPL12,RPL17,RPL21,RPL22,RPL24,RPL26,RPL34,RPL37A,RPL39,RPL36A,RPS3A,RPS4X,RPS12,RPS18,RPS23,RPS24,RPS29
1_Member	KEGG Pathway	hsa03010	Ribosome	-40.9124	-37.8638	22/158	4736,6125,6129,6130,6133,6136,6139,6144,6146,6152,6154,6164,6168,6170,6173,6189,6191,6206,6222,6228,6229,6235	RPL10A,RPL5,RPL7,RPL7A,RPL9,RPL12,RPL17,RPL21,RPL22,RPL24,RPL26,RPL34,RPL37A,RPL39,RPL36A,RPS3A,RPS4X,RPS12,RPS18,RPS23,RPS24,RPS29
1_Member	Reactome Gene Sets	R-HSA-9711097	Cellular response to starvation	-41.0427	-37.9747	22/156	4736,6125,6129,6130,6133,6136,6139,6144,6146,6152,6154,6164,6168,6170,6173,6189,6191,6206,6222,6228,6229,6235	RPL10A,RPL5,RPL7,RPL7A,RPL9,RPL12,RPL17,RPL21,RPL22,RPL24,RPL26,RPL34,RPL37A,RPL39,RPL36A,RPS3A,RPS4X,RPS12,RPS18,RPS23,RPS24,RPS29
1_Member	Reactome Gene Sets	R-HSA-168255	Influenza Infection	-41.0427	-37.9747	22/156	4736,6125,6129,6130,6133,6136,6139,6144,6146,6152,6154,6164,6168,6170,6173,6189,6191,6206,6222,6228,6229,6235	RPL10A,RPL5,RPL7,RPL7A,RPL9,RPL12,RPL17,RPL21,RPL22,RPL24,RPL26,RPL34,RPL37A,RPL39,RPL36A,RPS3A,RPS4X,RPS12,RPS18,RPS23,RPS24,RPS29
1_Member	Reactome Gene Sets	R-HSA-168273	Influenza Viral RNA Transcription and Replication	-42.5309	-39.4216	22/135	4736,6125,6129,6130,6133,6136,6139,6144,6146,6152,6154,6164,6168,6170,6173,6189,6191,6206,6222,6228,6229,6235	RPL10A,RPL5,RPL7,RPL7A,RPL9,RPL12,RPL17,RPL21,RPL22,RPL24,RPL26,RPL34,RPL37A,RPL39,RPL36A,RPS3A,RPS4X,RPS12,RPS18,RPS23,RPS24,RPS29
1_Member	KEGG Pathway	hsa05171	Coronavirus disease - COVID-19	-39.3783	-36.401	23/232	2147,4736,6125,6129,6130,6133,6136,6139,6144,6146,6152,6154,6164,6168,6170,6173,6189,6191,6206,6222,6228,6229,6235	F2,RPL10A,RPL5,RPL7,RPL7A,RPL9,RPL12,RPL17,RPL21,RPL22,RPL24,RPL26,RPL34,RPL37A,RPL39,RPL36A,RPS3A,RPS4X,RPS12,RPS18,RPS23,RPS24,RPS29
2_Summary	CORUM	CORUM:5380	TRBP containing complex (DICER, RPL7A, EIF6, MOV10 and subunits of the 60S ribosomal particle)	-14.9707	-12.6907	7/25	4736,6129,6130,6136,6144,6164,6168,6154,6173,6228,8942	RPL10A,RPL7,RPL7A,RPL12,RPL21,RPL34,RPL37A,RPL26,RPL36A,RPS23,KYNU
2_Member	CORUM	CORUM:5380	TRBP containing complex (DICER, RPL7A, EIF6, MOV10 and subunits of the 60S ribosomal particle)	-14.9707	-12.6907	7/25	4736,6129,6130,6136,6144,6164,6168	RPL10A,RPL7,RPL7A,RPL12,RPL21,RPL34,RPL37A
2_Member	Chemical And Genetic Perturbations	M10839	BHATI G2M ARREST BY 2METHOXYESTRADIOL DN	-6.34075	-4.26079	5/126	4736,6136,6154,6164,6173	RPL10A,RPL12,RPL26,RPL34,RPL36A
2_Member	Chemical And Genetic Perturbations	M19693	DAZARD RESPONSE TO UV NHEK UP	-3.78589	-1.86548	5/224	6164,6168,6173,6228,8942	RPL34,RPL37A,RPL36A,RPS23,KYNU
3_Summary	Chemical And Genetic Perturbations	M4872	TARTE PLASMA CELL VS PLASMABLAST UP	-9.98339	-7.8009	12/398	344,2348,2786,4295,6130,6152,6164,6168,6170,6222,6286,11167	APOC2,FOLR1,GNG4,MLN,RPL7A,RPL24,RPL34,RPL37A,RPL39,RPS18,S100P,FSTL1
3_Member	Chemical And Genetic Perturbations	M4872	TARTE PLASMA CELL VS PLASMABLAST UP	-9.98339	-7.8009	12/398	344,2348,2786,4295,6130,6152,6164,6168,6170,6222,6286,11167	APOC2,FOLR1,GNG4,MLN,RPL7A,RPL24,RPL34,RPL37A,RPL39,RPS18,S100P,FSTL1
4_Summary	Chemical And Genetic Perturbations	M13283	HSIAO LIVER SPECIFIC GENES	-9.57183	-7.39446	10/249	335,336,344,432,1373,2147,3034,6822,7276,8942,866,4128,5053,6590	APOA1,APOA2,APOC2,ASGR1,CPS1,F2,HAL,SULT2A1,TTR,KYNU,SERPINA6,MAOA,PAH,SLPI
4_Member	Chemical And Genetic Perturbations	M13283	HSIAO LIVER SPECIFIC GENES	-9.57183	-7.39446	10/249	335,336,344,432,1373,2147,3034,6822,7276,8942	APOA1,APOA2,APOC2,ASGR1,CPS1,F2,HAL,SULT2A1,TTR,KYNU
4_Member	Chemical And Genetic Perturbations	M1286	HOSHIDA LIVER CANCER SUBCLASS S3	-6.89652	-4.79365	10/266	335,344,432,866,1373,2147,4128,5053,6590,6822	APOA1,APOC2,ASGR1,SERPINA6,CPS1,F2,MAOA,PAH,SLPI,SULT2A1
5_Summary	Chemical And Genetic Perturbations	M5014	TSUNODA CISPLATIN RESISTANCE DN	-6.97923	-4.87205	5/50	1373,2348,5139,6286,8942,4128,4478,6590,51303,6146,6695,8519,57007,489	CPS1,FOLR1,PDE3A,S100P,KYNU,MAOA,MSN,SLPI,FKBP11,RPL22,SPOCK1,IFITM1,ACKR3,ATP2A3
5_Member	Chemical And Genetic Perturbations	M5014	TSUNODA CISPLATIN RESISTANCE DN	-6.97923	-4.87205	5/50	1373,2348,5139,6286,8942	CPS1,FOLR1,PDE3A,S100P,KYNU
5_Member	Chemical And Genetic Perturbations	M2001	WU CELL MIGRATION	-4.00765	-2.0715	6/183	4128,4478,6286,6590,8942,51303	MAOA,MSN,S100P,SLPI,KYNU,FKBP11
5_Member	Chemical And Genetic Perturbations	M14371	NAKAMURA TUMOR ZONE PERIPHERAL VS CENTRAL DN	-2.89482	-1.03099	9/652	1373,4128,5139,6146,6286,6590,6695,8519,57007	CPS1,MAOA,PDE3A,RPL22,S100P,SLPI,SPOCK1,IFITM1,ACKR3
5_Member	Chemical And Genetic Perturbations	M863	LEI MYB TARGETS	-2.00745	-0.204534	5/323	489,4128,4478,6286,8519	ATP2A3,MAOA,MSN,S100P,IFITM1
6_Summary	Chemical And Genetic Perturbations	M17372	LEE LIVER CANCER MYC TGFA DN	-6.39984	-4.3158	5/65	343,3034,8942,10998,11156,344,432,6822	AQP8,HAL,KYNU,SLC27A5,PTP4A3,APOC2,ASGR1,SULT2A1
6_Member	Chemical And Genetic Perturbations	M17372	LEE LIVER CANCER MYC TGFA DN	-6.39984	-4.3158	5/65	343,3034,8942,10998,11156	AQP8,HAL,KYNU,SLC27A5,PTP4A3
6_Member	Chemical And Genetic Perturbations	M2194	OHGUCHI LIVER HNF4A TARGETS DN	-4.37437	-2.41116	5/168	343,344,432,6822,10998	AQP8,APOC2,ASGR1,SULT2A1,SLC27A5
7_Summary	Chemical And Genetic Perturbations	M8689	CHIANG LIVER CANCER SUBCLASS CTNNB1 DN	-6.34993	-4.26793	8/170	1289,3034,5360,6286,6590,56606,388610,100133941,174,1852,11156	COL5A1,HAL,PLTP,S100P,SLPI,SLC2A9,TRNP1,CD24,AFP,DUSP9,PTP4A3
7_Member	Chemical And Genetic Perturbations	M8689	CHIANG LIVER CANCER SUBCLASS CTNNB1 DN	-6.34993	-4.26793	8/170	1289,3034,5360,6286,6590,56606,388610,100133941	COL5A1,HAL,PLTP,S100P,SLPI,SLC2A9,TRNP1,CD24
7_Member	Chemical And Genetic Perturbations	M3268	CHIANG LIVER CANCER SUBCLASS PROLIFERATION UP	-4.06042	-2.11692	6/179	174,1852,6286,11156,388610,100133941	AFP,DUSP9,S100P,PTP4A3,TRNP1,CD24
8_Summary	Chemical And Genetic Perturbations	M9911	WOO LIVER CANCER RECURRENCE DN	-6.00226	-3.94214	5/78	1373,4143,5053,6822,56606,336,344,6783,9027,166012,339983	CPS1,MAT1A,PAH,SULT2A1,SLC2A9,APOA2,APOC2,SULT1E1,NAT8,CHST13,NAT8L
8_Member	Chemical And Genetic Perturbations	M9911	WOO LIVER CANCER RECURRENCE DN	-6.00226	-3.94214	5/78	1373,4143,5053,6822,56606	CPS1,MAT1A,PAH,SULT2A1,SLC2A9
8_Member	GO Biological Processes	GO:0016042	lipid catabolic process	-3.32609	-1.43485	5/282	336,344,1373,6783,6822	APOA2,APOC2,CPS1,SULT1E1,SULT2A1
8_Member	WikiPathways	WP702	Metapathway biotransformation Phase I and II	-3.03914	-1.1691	5/185	6783,6822,9027,166012,339983	SULT1E1,SULT2A1,NAT8,CHST13,NAT8L
8_Member	GO Biological Processes	GO:0006790	sulfur compound metabolic process	-3.01321	-1.14566	5/331	1373,4143,6783,6822,166012	CPS1,MAT1A,SULT1E1,SULT2A1,CHST13
9_Summary	Chemical And Genetic Perturbations	M4772	CAIRO HEPATOBLASTOMA CLASSES UP	-5.90084	-3.84362	10/612	174,4736,5360,6125,6146,6152,6168,8464,11156,57007,1373,4237,9308	AFP,RPL10A,PLTP,RPL5,RPL22,RPL24,RPL37A,SUPT3H,PTP4A3,ACKR3,CPS1,MFAP2,CD83
9_Member	Chemical And Genetic Perturbations	M4772	CAIRO HEPATOBLASTOMA CLASSES UP	-5.90084	-3.84362	10/612	174,4736,5360,6125,6146,6152,6168,8464,11156,57007	AFP,RPL10A,PLTP,RPL5,RPL22,RPL24,RPL37A,SUPT3H,PTP4A3,ACKR3
9_Member	Chemical And Genetic Perturbations	M2605	ONKEN UVEAL MELANOMA DN	-2.24898	-0.429077	7/531	1373,4237,4736,6125,6146,6152,9308	CPS1,MFAP2,RPL10A,RPL5,RPL22,RPL24,CD83
10_Summary	Chemical And Genetic Perturbations	M7577	ACEVEDO LIVER CANCER DN	-5.72453	-3.67965	12/540	335,336,432,866,4143,5345,6136,6920,7276,8942,10841,112817,343,6144,9027,57636,83982	APOA1,APOA2,ASGR1,SERPINA6,MAT1A,SERPINF2,RPL12,TCEA3,TTR,KYNU,FTCD,HOGA1,AQP8,RPL21,NAT8,ARHGAP23,IFI27L2
10_Member	Chemical And Genetic Perturbations	M7577	ACEVEDO LIVER CANCER DN	-5.72453	-3.67965	12/540	335,336,432,866,4143,5345,6136,6920,7276,8942,10841,112817	APOA1,APOA2,ASGR1,SERPINA6,MAT1A,SERPINF2,RPL12,TCEA3,TTR,KYNU,FTCD,HOGA1
10_Member	Chemical And Genetic Perturbations	M1806	BOCHKIS FOXA2 TARGETS	-4.19835	-2.24548	9/432	343,866,4143,5345,6144,7276,9027,57636,83982	AQP8,SERPINA6,MAT1A,SERPINF2,RPL21,TTR,NAT8,ARHGAP23,IFI27L2
11_Summary	GO Biological Processes	GO:0043648	dicarboxylic acid metabolic process	-7.80756	-5.67134	5/91	2348,3034,8942,10841,112817,1373,5053,10998,335,5360,4143,6783,6822,9027,339983	FOLR1,HAL,KYNU,FTCD,HOGA1,CPS1,PAH,SLC27A5,APOA1,PLTP,MAT1A,SULT1E1,SULT2A1,NAT8,NAT8L
11_Member	GO Biological Processes	GO:0043648	dicarboxylic acid metabolic process	-5.66924	-3.62808	5/91	2348,3034,8942,10841,112817	FOLR1,HAL,KYNU,FTCD,HOGA1
11_Member	GO Biological Processes	GO:0016053	organic acid biosynthetic process	-3.47177	-1.57462	5/262	1373,5053,8942,10998,112817	CPS1,PAH,KYNU,SLC27A5,HOGA1
11_Member	GO Biological Processes	GO:0046394	carboxylic acid biosynthetic process	-3.48701	-1.58584	5/260	1373,5053,8942,10998,112817	CPS1,PAH,KYNU,SLC27A5,HOGA1
11_Member	GO Biological Processes	GO:0044283	small molecule biosynthetic process	-4.2899	-2.33131	7/423	335,1373,5053,5360,8942,10998,112817	APOA1,CPS1,PAH,PLTP,KYNU,SLC27A5,HOGA1
11_Member	GO Biological Processes	GO:0044282	small molecule catabolic process	-5.83151	-3.78097	8/354	3034,4143,5053,6783,6822,8942,10841,112817	HAL,MAT1A,PAH,SULT1E1,SULT2A1,KYNU,FTCD,HOGA1
11_Member	GO Biological Processes	GO:0006575	cellular modified amino acid metabolic process	-3.08164	-1.20529	5/181	2348,6822,9027,10841,112817	FOLR1,SULT2A1,NAT8,FTCD,HOGA1
11_Member	GO Biological Processes	GO:0046395	carboxylic acid catabolic process	-6.13908	-4.06916	7/220	3034,4143,5053,6822,8942,10841,112817	HAL,MAT1A,PAH,SULT2A1,KYNU,FTCD,HOGA1
11_Member	GO Biological Processes	GO:0006520	cellular amino acid metabolic process	-6.64515	-4.55284	8/276	1373,3034,4143,5053,8942,10841,112817,339983	CPS1,HAL,MAT1A,PAH,KYNU,FTCD,HOGA1,NAT8L
11_Member	GO Biological Processes	GO:0009063	cellular amino acid catabolic process	-6.6947	-4.59819	6/110	3034,4143,5053,8942,10841,112817	HAL,MAT1A,PAH,KYNU,FTCD,HOGA1
11_Member	GO Biological Processes	GO:1901605	alpha-amino acid metabolic process	-7.80756	-5.67134	8/195	1373,3034,4143,5053,8942,10841,112817,339983	CPS1,HAL,MAT1A,PAH,KYNU,FTCD,HOGA1,NAT8L
11_Member	GO Biological Processes	GO:0016054	organic acid catabolic process	-6.08667	-4.02069	7/224	3034,4143,5053,6822,8942,10841,112817	HAL,MAT1A,PAH,SULT2A1,KYNU,FTCD,HOGA1
12_Summary	Chemical And Genetic Perturbations	M1047	YAGI AML WITH INV 16 TRANSLOCATION	-4.99042	-2.98488	6/413	2147,6164,6168,6191,6222,6235,6144,6154,6229,5360,6206,11156	F2,RPL34,RPL37A,RPS4X,RPS18,RPS29,RPL21,RPL26,RPS24,PLTP,RPS12,PTP4A3
12_Member	Chemical And Genetic Perturbations	M1047	YAGI AML WITH INV 16 TRANSLOCATION	-4.99042	-2.98488	6/413	2147,6164,6168,6191,6222,6235	F2,RPL34,RPL37A,RPS4X,RPS18,RPS29
12_Member	Chemical And Genetic Perturbations	M12701	MARTINEZ RB1 TARGETS DN	-4.22791	-2.27086	6/565	6144,6154,6164,6168,6222,6229	RPL21,RPL26,RPL34,RPL37A,RPS18,RPS24
12_Member	Chemical And Genetic Perturbations	M1570	MARTORIATI MDM4 TARGETS FETAL LIVER UP	-3.67224	-1.75879	5/237	5360,6164,6206,6222,11156	PLTP,RPL34,RPS12,RPS18,PTP4A3
13_Summary	GO Biological Processes	GO:1901615	organic hydroxy compound metabolic process	-10.8228	-8.60837	8/467	335,336,5053,5360,6783,6822,7276,10998,344,118471,174,4237,866,1852,2147,5345,11167,2172,5948,111,343,2786,56606,91464,9672,6286,6649,57007	APOA1,APOA2,PAH,PLTP,SULT1E1,SULT2A1,TTR,SLC27A5,APOC2,PRAP1,AFP,MFAP2,SERPINA6,DUSP9,F2,SERPINF2,FSTL1,FABP6,RBP2,ADCY5,AQP8,GNG4,SLC2A9,ISX,SDC3,S100P,SOD3,ACKR3
13_Member	GO Biological Processes	GO:1901615	organic hydroxy compound metabolic process	-4.94896	-2.94852	8/467	335,336,5053,5360,6783,6822,7276,10998	APOA1,APOA2,PAH,PLTP,SULT1E1,SULT2A1,TTR,SLC27A5
13_Member	GO Biological Processes	GO:1905952	regulation of lipid localization	-3.06026	-1.18771	5/183	335,336,344,5360,118471	APOA1,APOA2,APOC2,PLTP,PRAP1
13_Member	Oncogenic Signatures	M2772	ESC V6.5 UP LATE.V1 UP	-3.07092	-1.1971	5/182	174,335,344,4237,7276	AFP,APOA1,APOC2,MFAP2,TTR
13_Member	GO Biological Processes	GO:0006066	alcohol metabolic process	-3.10312	-1.2255	5/316	335,336,6783,6822,7276	APOA1,APOA2,SULT1E1,SULT2A1,TTR
13_Member	GO Biological Processes	GO:0032368	regulation of lipid transport	-3.4125	-1.51668	5/153	335,336,344,5360,118471	APOA1,APOA2,APOC2,PLTP,PRAP1
13_Member	Chemical And Genetic Perturbations	M2226	PILON KLF1 TARGETS UP	-3.74618	-1.82857	9/496	174,335,336,866,1852,2147,5345,7276,11167	AFP,APOA1,APOA2,SERPINA6,DUSP9,F2,SERPINF2,TTR,FSTL1
13_Member	GO Biological Processes	GO:0015850	organic hydroxy compound transport	-4.54153	-2.56732	5/155	335,336,344,5360,10998	APOA1,APOA2,APOC2,PLTP,SLC27A5
13_Member	GO Biological Processes	GO:0008202	steroid metabolic process	-4.60097	-2.62357	6/253	174,335,336,6783,6822,10998	AFP,APOA1,APOA2,SULT1E1,SULT2A1,SLC27A5
13_Member	GO Biological Processes	GO:0010876	lipid localization	-4.81339	-2.82462	7/350	335,336,344,2172,5360,5948,10998	APOA1,APOA2,APOC2,FABP6,PLTP,RBP2,SLC27A5
13_Member	Reactome Gene Sets	R-HSA-381426	Regulation of Insulin-like Growth Factor (IGF) transport and uptake by Insulin-like Growth Factor Binding Proteins (IGFBPs)	-4.99256	-2.98531	5/125	174,335,336,2147,11167	AFP,APOA1,APOA2,F2,FSTL1
13_Member	Reactome Gene Sets	R-HSA-382551	Transport of small molecules	-3.59724	-1.6893	8/729	111,335,336,343,344,2786,5360,56606	ADCY5,APOA1,APOA2,AQP8,APOC2,GNG4,PLTP,SLC2A9
13_Member	Chemical And Genetic Perturbations	M19068	CERVERA SDHB TARGETS 2	-5.16907	-3.15315	5/115	174,335,5053,7276,91464	AFP,APOA1,PAH,TTR,ISX
13_Member	Reactome Gene Sets	R-HSA-975634	Retinoid metabolism and transport	-10.8228	-8.60837	6/44	335,336,344,5948,7276,9672	APOA1,APOA2,APOC2,RBP2,TTR,SDC3
13_Member	Reactome Gene Sets	R-HSA-2187338	Visual phototransduction	-8.48827	-6.33317	6/105	335,336,344,5948,7276,9672	APOA1,APOA2,APOC2,RBP2,TTR,SDC3
13_Member	WikiPathways	WP2882	Nuclear receptors meta-pathway	-7.28958	-5.16924	9/322	335,336,5360,6286,6649,6822,10998,56606,57007	APOA1,APOA2,PLTP,S100P,SOD3,SULT2A1,SLC27A5,SLC2A9,ACKR3
13_Member	GO Biological Processes	GO:0006869	lipid transport	-5.10931	-3.09688	7/315	335,336,344,2172,5360,5948,10998	APOA1,APOA2,APOC2,FABP6,PLTP,RBP2,SLC27A5
13_Member	Reactome Gene Sets	R-HSA-6806667	Metabolism of fat-soluble vitamins	-10.5842	-8.37524	6/48	335,336,344,5948,7276,9672	APOA1,APOA2,APOC2,RBP2,TTR,SDC3
13_Member	WikiPathways	WP3942	PPAR signaling pathway	-6.33347	-4.25755	5/67	335,336,2172,5360,10998	APOA1,APOA2,FABP6,PLTP,SLC27A5
13_Member	KEGG Pathway	hsa03320	PPAR signaling pathway	-6.08745	-4.02069	5/75	335,336,2172,5360,10998	APOA1,APOA2,FABP6,PLTP,SLC27A5
13_Member	Reactome Gene Sets	R-HSA-9709957	Sensory Perception	-5.88874	-3.8344	6/288	335,336,344,5948,7276,9672	APOA1,APOA2,APOC2,RBP2,TTR,SDC3
13_Member	Oncogenic Signatures	M2768	ESC J1 UP LATE.V1 UP	-5.51817	-3.48071	5/185	174,335,336,344,7276	AFP,APOA1,APOA2,APOC2,TTR
13_Member	Reactome Gene Sets	R-HSA-196854	Metabolism of vitamins and cofactors	-6.94689	-4.84187	6/190	335,336,344,5948,7276,9672	APOA1,APOA2,APOC2,RBP2,TTR,SDC3
14_Summary	Oncogenic Signatures	M2745	JNK DN.V1 DN	-4.92013	-2.92305	7/190	432,489,2172,4143,5345,9027,11156,1373,5139,6649	ASGR1,ATP2A3,FABP6,MAT1A,SERPINF2,NAT8,PTP4A3,CPS1,PDE3A,SOD3
14_Member	Oncogenic Signatures	M2745	JNK DN.V1 DN	-4.92013	-2.92305	7/190	432,489,2172,4143,5345,9027,11156	ASGR1,ATP2A3,FABP6,MAT1A,SERPINF2,NAT8,PTP4A3
14_Member	GO Biological Processes	GO:0003018	vascular process in circulatory system	-3.16407	-1.28133	6/263	489,1373,5139,5345,6649,11156	ATP2A3,CPS1,PDE3A,SERPINF2,SOD3,PTP4A3
15_Summary	Chemical And Genetic Perturbations	M19432	MCBRYAN PUBERTAL BREAST 4 5WK UP	-4.8713	-2.87922	8/269	2348,6125,6146,6168,6173,6590,10158,100133941	FOLR1,RPL5,RPL22,RPL37A,RPL36A,SLPI,PDZK1IP1,CD24
15_Member	Chemical And Genetic Perturbations	M19432	MCBRYAN PUBERTAL BREAST 4 5WK UP	-4.8713	-2.87922	8/269	2348,6125,6146,6168,6173,6590,10158,100133941	FOLR1,RPL5,RPL22,RPL37A,RPL36A,SLPI,PDZK1IP1,CD24
16_Summary	Chemical And Genetic Perturbations	M2397	SERVITJA LIVER HNF1A TARGETS UP	-4.74563	-2.76339	6/135	174,4128,5360,6590,6783,148170,2786,4237,4295,4478,8942,10998,94274	AFP,MAOA,PLTP,SLPI,SULT1E1,CDC42EP5,GNG4,MFAP2,MLN,MSN,KYNU,SLC27A5,PPP1R14A
16_Member	Chemical And Genetic Perturbations	M2397	SERVITJA LIVER HNF1A TARGETS UP	-4.74563	-2.76339	6/135	174,4128,5360,6590,6783,148170	AFP,MAOA,PLTP,SLPI,SULT1E1,CDC42EP5
16_Member	Oncogenic Signatures	M2905	LEF1 UP.V1 UP	-3.86898	-1.94291	6/194	2786,4128,4237,4295,4478,5360	GNG4,MAOA,MFAP2,MLN,MSN,PLTP
16_Member	Chemical And Genetic Perturbations	M15912	HAMAI APOPTOSIS VIA TRAIL DN	-2.86959	-1.00699	5/202	4128,5360,8942,10998,94274	MAOA,PLTP,KYNU,SLC27A5,PPP1R14A
17_Summary	Chemical And Genetic Perturbations	M2137	GREGORY SYNTHETIC LETHAL WITH IMATINIB	-4.57012	-2.59432	6/145	6125,6144,6173,6419,51303,64344	RPL5,RPL21,RPL36A,SETMAR,FKBP11,HIF3A
17_Member	Chemical And Genetic Perturbations	M2137	GREGORY SYNTHETIC LETHAL WITH IMATINIB	-4.57012	-2.59432	6/145	6125,6144,6173,6419,51303,64344	RPL5,RPL21,RPL36A,SETMAR,FKBP11,HIF3A
18_Summary	Chemical And Genetic Perturbations	M8519	DAVICIONI MOLECULAR ARMS VS ERMS DN	-4.06042	-2.11692	6/179	4237,11156,27147,51303,57523,64344,6286,6695,56606	MFAP2,PTP4A3,DENND2A,FKBP11,NYNRIN,HIF3A,S100P,SPOCK1,SLC2A9
18_Member	Chemical And Genetic Perturbations	M8519	DAVICIONI MOLECULAR ARMS VS ERMS DN	-4.06042	-2.11692	6/179	4237,11156,27147,51303,57523,64344	MFAP2,PTP4A3,DENND2A,FKBP11,NYNRIN,HIF3A
18_Member	Chemical And Genetic Perturbations	M9032	MOHANKUMAR HOXA1 TARGETS DN	-3.16993	-1.28589	5/173	4237,6286,6695,56606,57523	MFAP2,S100P,SPOCK1,SLC2A9,NYNRIN
19_Summary	Oncogenic Signatures	M2670	MTOR UP.V1 DN	-4.02072	-2.08164	6/182	4237,5360,6783,8519,57007,94274,5345,9027,51303,489,1289,79370	MFAP2,PLTP,SULT1E1,IFITM1,ACKR3,PPP1R14A,SERPINF2,NAT8,FKBP11,ATP2A3,COL5A1,BCL2L14
19_Member	Oncogenic Signatures	M2670	MTOR UP.V1 DN	-4.02072	-2.08164	6/182	4237,5360,6783,8519,57007,94274	MFAP2,PLTP,SULT1E1,IFITM1,ACKR3,PPP1R14A
19_Member	Oncogenic Signatures	M2666	AKT UP.V1 DN	-3.94349	-2.01312	6/188	5345,5360,6783,9027,51303,57007	SERPINF2,PLTP,SULT1E1,NAT8,FKBP11,ACKR3
19_Member	Chemical And Genetic Perturbations	M289	OISHI CHOLANGIOMA STEM CELL LIKE DN	-3.07172	-1.1971	6/274	489,1289,4237,5360,6783,79370	ATP2A3,COL5A1,MFAP2,PLTP,SULT1E1,BCL2L14
20_Summary	Chemical And Genetic Perturbations	M2342	FEVR CTNNB1 TARGETS UP	-3.98099	-2.04918	11/688	335,489,2172,3034,5053,6139,51303,56606,83982,121506,148170	APOA1,ATP2A3,FABP6,HAL,PAH,RPL17,FKBP11,SLC2A9,IFI27L2,ERP27,CDC42EP5
20_Member	Chemical And Genetic Perturbations	M2342	FEVR CTNNB1 TARGETS UP	-3.98099	-2.04918	11/688	335,489,2172,3034,5053,6139,51303,56606,83982,121506,148170	APOA1,ATP2A3,FABP6,HAL,PAH,RPL17,FKBP11,SLC2A9,IFI27L2,ERP27,CDC42EP5
