# Supplementary material for: Impact of the thyroid hormone T3 and its nuclear receptor TRα1 on colon cancer stem cell phenotypes and response to chemotherapies
Source: Cell Death Dis. 2024 May 1;15(5):306. doi: 10.1038/s41419-024-06690-x (PMC11063186; doi:10.1038/s41419-024-06690-x)
Supplement: Supplementary file 6 — Table S5 [file 41419_2024_6690_MOESM6_ESM.xlsx]

## Sheet: CTRL-FOLFIRI vs CTRL-NT
Up-regulated genes						Down-regulated genes					Filters
											Log2 Fold Change > 0.5
gene	gene.type	log2FC	FDR			gene	gene.type	log2FC	FDR		P-value < 0.05
AL662899.1	protein_coding	11.1384	7.32809e-20			AL034430.1	protein_coding	-11.2095	3.78941e-20
UTP14C	protein_coding	10.1343	1.59567e-15			AL139300.1	protein_coding	-10.0101	1.36216e-15
VHLL	protein_coding	9.18659	2.87561e-13			CYS1	protein_coding	-9.22033	9.94945e-14
GPRC6A	protein_coding	9.04627	7.36772e-13			ACTL10	protein_coding	-8.87465	2.30972e-12
PLSCR2	protein_coding	8.97946	1.2238e-12			TRABD2B	protein_coding	-8.6254	1.91925e-11
AC120057.2	protein_coding	8.94242	1.78157e-12			KCNQ2	protein_coding	-8.47317	5.32319e-11
Z83844.1	protein_coding	8.81814	4.3673e-12			AL121594.1	protein_coding	-8.45235	2.59538e-29
ZNF511-PRAP1	protein_coding	8.73689	7.20963e-12			AC002310.4	protein_coding	-8.11439	5.45527e-10
SERINC4	protein_coding	7.98933	2.6822e-09			FNDC10	protein_coding	-7.6663	1.19151e-34
NPIPB9	protein_coding	7.78303	6.23471e-09			PGBD5	protein_coding	-7.56216	0
AC005670.2	protein_coding	7.58645	1.46268e-07			TDO2	protein_coding	-7.13153	6.22745e-07
AP001458.2	protein_coding	7.52008	4.1735e-08			SORCS2	protein_coding	-7.1055	8.42349e-122
DSG1	protein_coding	7.32461	1.57537e-07			CACNG4	protein_coding	-6.78919	4.19784e-94
TNFRSF6B	protein_coding	6.79908	4.03471e-06			LRRC26	protein_coding	-6.77572	1.47771e-09
SPIC	protein_coding	6.73769	4.0167e-06			NOXO1	protein_coding	-6.6245	5.14515e-17
TRIM6-TRIM34	protein_coding	6.70037	8.10588e-07			AQP12A	protein_coding	-6.60328	2.25146e-24
AC010619.1	protein_coding	6.601	9.31422e-06			MEGF6	protein_coding	-6.59266	8.65992e-139
OR52I2	protein_coding	6.58259	1.09148e-05			AQP12B	protein_coding	-6.52474	9.97474e-10
HSPB2	protein_coding	6.41191	6.12256e-05			CMPK2	protein_coding	-6.50515	0.038742
FNDC7	protein_coding	6.27387	6.90715e-08			EEFSEC	protein_coding	-6.23345	1.53901e-135
SPTA1	protein_coding	6.26684	9.72574e-05			ZFYVE28	protein_coding	-6.2147	1.76606e-46
TRIML1	protein_coding	6.23571	6.90313e-05			TPPP2	protein_coding	-6.18789	8.84409e-05
AC009690.1	protein_coding	6.20415	8.07439e-05			LACTBL1	protein_coding	-6.15744	7.57992e-05
C2orf66	protein_coding	6.18224	8.54391e-05			SHC3	protein_coding	-6.1547	2.96967e-17
CFHR1	protein_coding	6.17791	9.12673e-05			PARVB	protein_coding	-6.11663	2.50782e-153
ZNF705A	protein_coding	6.1732	7.78533e-05			TSPAN18	protein_coding	-6.02687	3.38807e-95
GLYATL3	protein_coding	6.14439	0.000569192			ATXN10	protein_coding	-5.95479	0
SLC22A10	protein_coding	6.08306	0.000257212			CRYL1	protein_coding	-5.9545	0
HBA2	protein_coding	6.05154	0.000203102			FBP1	protein_coding	-5.93522	3.96054e-27
HAS1	protein_coding	6.02068	0.000228766			AVP	protein_coding	-5.90931	3.60419e-05
ODF3	protein_coding	5.98155	5.76344e-07			APOA4	protein_coding	-5.90057	2.72694e-73
IL36RN	protein_coding	5.97374	0.000416872			PEMT	protein_coding	-5.88575	3.39156e-176
TRH	protein_coding	5.9104	5.42784e-05			STPG3	protein_coding	-5.84089	7.1355e-18
C12orf71	protein_coding	5.88991	3.26639e-21			STUM	protein_coding	-5.81931	1.27773e-06
CHST4	protein_coding	5.87752	0.000453184			UBE2L6	protein_coding	-5.8098	0.000545231
FANCD2OS	protein_coding	5.86914	0.000647801			RHPN1	protein_coding	-5.78083	3.35425e-121
MYOZ3	protein_coding	5.86652	1.23556e-66			ZDHHC19	protein_coding	-5.7664	0.000670621
MIA-RAB4B	protein_coding	5.77455	0.00100733			DBH	protein_coding	-5.7447	0.00056094
DSG4	protein_coding	5.75902	0.000104838			LOX	protein_coding	-5.71947	1.58768e-27
AP000812.3	protein_coding	5.75169	0.000813214			DLGAP3	protein_coding	-5.68781	0.00171684
AC008403.1	protein_coding	5.63111	0.00169056			AC005020.2	protein_coding	-5.67979	0.00112088
SMIM2	protein_coding	5.61385	0.0014526			SMIM10L2B	protein_coding	-5.67256	6.46942e-27
C8orf88	protein_coding	5.61242	4.37543e-06			IQSEC3	protein_coding	-5.65045	1.06943e-28
MYH8	protein_coding	5.60018	0.00148581			CHST13	protein_coding	-5.62604	5.80251e-205
GPR179	protein_coding	5.58735	1.42115e-17			GNRH2	protein_coding	-5.62078	5.28684e-51
ADRA2A	protein_coding	5.58329	0.00208561			PDCD6-AHRR	protein_coding	-5.54405	5.24306e-06
RFTN2	protein_coding	5.58003	5.08503e-121			CXCL10	protein_coding	-5.52047	0.0038605
ADCY10	protein_coding	5.56452	7.3286e-148			HMGCS2	protein_coding	-5.51375	7.1307e-284
C7orf61	protein_coding	5.50059	3.45298e-59			IL17D	protein_coding	-5.48588	4.44445e-55
NHLH1	protein_coding	5.49009	4.26362e-51			ZNF575	protein_coding	-5.46866	1.96871e-59
CD163	protein_coding	5.47087	7.59395e-12			PTH1R	protein_coding	-5.45864	1.21869e-12
CEP295NL	protein_coding	5.43958	4.97574e-17			LGALS14	protein_coding	-5.4573	1.05164e-29
SMCO3	protein_coding	5.43496	0.0152405			S100A9	protein_coding	-5.44178	1.08457e-41
FRZB	protein_coding	5.43193	6.44937e-21			URAD	protein_coding	-5.42919	2.67297e-67
C20orf203	protein_coding	5.42972	1.6111e-05			FOXJ1	protein_coding	-5.40329	5.30223e-17
HHIPL2	protein_coding	5.40166	7.30716e-15			PFN4	protein_coding	-5.37307	1.00105e-09
ANGPTL1	protein_coding	5.39107	1.62098e-15			ANXA13	protein_coding	-5.3541	2.51012e-208
NLRP9	protein_coding	5.37913	0.00334133			LGI4	protein_coding	-5.33962	1.46593e-12
INSL4	protein_coding	5.35337	1.49186e-07			UPK3A	protein_coding	-5.33446	2.2596e-20
GZMM	protein_coding	5.32478	3.71959e-39			CALML6	protein_coding	-5.32474	0.00381028
SYT5	protein_coding	5.32156	4.92046e-83			NEURL2	protein_coding	-5.31658	3.55317e-23
SNX31	protein_coding	5.31635	0.0056563			GNG4	protein_coding	-5.31552	1.38176e-142
MSH4	protein_coding	5.28778	7.21494e-22			KISS1R	protein_coding	-5.30288	6.63639e-19
PGR	protein_coding	5.28495	0.0114372			ALDH1A3	protein_coding	-5.29667	1.45569e-07
CSF2RB	protein_coding	5.28233	0.00495766			MTTP	protein_coding	-5.27992	0
C1orf100	protein_coding	5.2598	2.71148e-07			SDC3	protein_coding	-5.27735	9.14649e-79
KLRC4-KLRK1	protein_coding	5.25506	0.00669265			CTXN1	protein_coding	-5.25618	2.28283e-21
FAM177B	protein_coding	5.24532	4.01189e-35			FXYD3	protein_coding	-5.25353	2.38172e-289
RAB40AL	protein_coding	5.19354	0.0010811			VSTM2L	protein_coding	-5.24969	7.19404e-18
NPIPB8	protein_coding	5.18397	0.00879366			IGFBP1	protein_coding	-5.24103	5.31612e-51
GRIN2B	protein_coding	5.17867	6.59314e-05			AC008397.1	protein_coding	-5.23005	0.000790048
PYGM	protein_coding	5.1689	6.57194e-185			CBFA2T3	protein_coding	-5.21298	0.000845677
ALK	protein_coding	5.15926	0.00774964			EPHA8	protein_coding	-5.20758	1.55123e-15
LRRTM2	protein_coding	5.13436	0.0131875			GNAZ	protein_coding	-5.20653	6.25489e-15
AC026464.1	protein_coding	5.1074	0.0281452			ARMC3	protein_coding	-5.18308	0.00948712
DCAF4L1	protein_coding	5.10514	1.13876e-37			CYRIA	protein_coding	-5.17956	6.31783e-05
ELANE	protein_coding	5.10304	0.00164802			RASGEF1C	protein_coding	-5.17126	0.000887324
SLC25A18	protein_coding	5.09151	1.56865e-224			HHAT	protein_coding	-5.1679	8.15341e-15
CCL26	protein_coding	5.08714	0.00165186			MBLAC2	protein_coding	-5.14748	6.40033e-38
MEGF11	protein_coding	5.08208	3.58113e-40			SLC22A31	protein_coding	-5.13096	4.88694e-108
AC004805.1	protein_coding	5.04801	0.0105112			ANXA6	protein_coding	-5.12799	0
HLA-DRB5	protein_coding	5.04602	0.0102885			IL34	protein_coding	-5.10348	4.00013e-12
AC005192.1	protein_coding	5.04472	0			SLC22A7	protein_coding	-5.08779	1.84125e-28
SPINK14	protein_coding	5.03429	0.00244028			GLYAT	protein_coding	-5.07393	0.0110749
TEX43	protein_coding	5.03307	0.0126272			CD207	protein_coding	-5.06717	0.00809869
FSTL5	protein_coding	5.0251	0.0336178			ZHX2	protein_coding	-5.06564	1.93802e-93
IGFL3	protein_coding	5.01189	0.0180901			ST6GALNAC3	protein_coding	-5.06397	5.1873e-11
VSX2	protein_coding	4.98784	0.00229749			LRRC61	protein_coding	-5.03681	6.10612e-176
ANKRD7	protein_coding	4.97741	2.23e-06			THEM6	protein_coding	-5.02063	1.06422e-248
CFAP94	protein_coding	4.96528	1.23412e-26			MARVELD1	protein_coding	-5.01395	1.60994e-208
LMOD2	protein_coding	4.9397	0.00277513			TMEM72	protein_coding	-4.98865	0.010284
TAGAP	protein_coding	4.93431	0.0187135			SLC10A2	protein_coding	-4.98381	4.81366e-169
TRIM49D1	protein_coding	4.91668	0.016445			PRODH2	protein_coding	-4.96502	5.80677e-06
LALBA	protein_coding	4.84319	0.0201313			SPATA25	protein_coding	-4.95377	2.74276e-68
GPR83	protein_coding	4.81679	2.09668e-111			TMEM200C	protein_coding	-4.94821	1.09885e-14
RIMBP3B	protein_coding	4.80547	0.0161517			CCDC71	protein_coding	-4.93728	1.46524e-78
CLCA1	protein_coding	4.79205	0.000358552			NUDT8	protein_coding	-4.92719	9.5444e-151
PTGER1	protein_coding	4.7734	2.54694e-07			REX1BD	protein_coding	-4.92272	1.84318e-172
HS6ST3	protein_coding	4.77135	0.028822			XPNPEP2	protein_coding	-4.91957	2.00288e-251
TRIM49D2	protein_coding	4.77135	0.028822			PCSK6	protein_coding	-4.90905	0
OR6B1	protein_coding	4.74249	1.51989e-09			SLC6A18	protein_coding	-4.90472	0.000383001
SERPINI2	protein_coding	4.7367	0.00522085			SLC22A3	protein_coding	-4.90343	1.26713e-30
PRG4	protein_coding	4.73421	2.01699e-05			LGALS7B	protein_coding	-4.89485	0.000298442
FBXO47	protein_coding	4.72751	0.0275864			SLC2A5	protein_coding	-4.88763	4.37297e-21
AL162231.1	protein_coding	4.71724	0.0126975			GPR20	protein_coding	-4.88494	3.83936e-09
AL589666.1	protein_coding	4.71578	2.36115e-06			CTNNBIP1	protein_coding	-4.8752	9.48282e-64
AL049844.1	protein_coding	4.70564	0.0289836			STON1-GTF2A1L	protein_coding	-4.85818	0.0474728
H3C3	protein_coding	4.70564	0.0289836			SLC2A7	protein_coding	-4.8507	1.25388e-20
ISLR	protein_coding	4.70399	0.00709634			COPG2	protein_coding	-4.85038	3.25678e-210
KLRC2	protein_coding	4.69041	0.0330154			C2orf16	protein_coding	-4.84231	9.56536e-44
LTA	protein_coding	4.68794	9.59978e-10			FIGNL2	protein_coding	-4.83228	4.21571e-27
LHFPL4	protein_coding	4.64906	0.0380618			IL37	protein_coding	-4.82198	0.00361715
GOLGA6B	protein_coding	4.64906	0.0380618			MOGAT2	protein_coding	-4.81722	6.46101e-55
OR4C6	protein_coding	4.64067	0.0366021			SMIM10L2A	protein_coding	-4.81133	5.10114e-96
LY6G6F	protein_coding	4.60675	2.34671e-07			SYNDIG1L	protein_coding	-4.81076	0.0262627
THSD1	protein_coding	4.59	1.55297e-27			TPBGL	protein_coding	-4.81016	0.000316992
WNT16	protein_coding	4.57843	8.92069e-08			AC053503.6	protein_coding	-4.80981	0.020059
HNRNPCL2	protein_coding	4.57797	0.0126139			PPP1R1A	protein_coding	-4.79991	6.51251e-06
GNG3	protein_coding	4.54413	1.38421e-42			HRCT1	protein_coding	-4.79688	0.000453996
HUS1B	protein_coding	4.54378	2.54579e-13			OSBPL5	protein_coding	-4.77592	1.29082e-43
LIX1	protein_coding	4.52488	1.77098e-21			HOXC4	protein_coding	-4.77589	2.33179e-30
RGCC	protein_coding	4.51348	3.67862e-137			ASS1	protein_coding	-4.7713	0
SASH3	protein_coding	4.49485	2.99378e-21			CFAP46	protein_coding	-4.76633	0.000529455
AC138811.2	protein_coding	4.47306	8.95378e-116			TERT	protein_coding	-4.76471	1.5501e-37
ERN2	protein_coding	4.44491	1.60872e-31			DOK1	protein_coding	-4.76059	1.65717e-36
WIF1	protein_coding	4.42598	0.00226411			BRSK2	protein_coding	-4.74888	4.30382e-191
TDRP	protein_coding	4.41339	0.00191114			CMIP	protein_coding	-4.74252	0
CFAP65	protein_coding	4.40785	1.37239e-11			SLC51A	protein_coding	-4.73601	1.59045e-249
CYLC2	protein_coding	4.3741	0.0102956			GPR143	protein_coding	-4.72979	1.60082e-24
GNMT	protein_coding	4.28749	8.13391e-12			SEMA3G	protein_coding	-4.71301	1.54885e-61
ATP4A	protein_coding	4.26595	4.59497e-07			IGFBP2	protein_coding	-4.70614	5.73932e-105
STMN4	protein_coding	4.25187	0.000273394			HERC3	protein_coding	-4.70503	0.0116691
NBPF4	protein_coding	4.2502	2.33898e-82			FJX1	protein_coding	-4.70195	3.4959e-19
CPO	protein_coding	4.24262	0.000304234			HOGA1	protein_coding	-4.69574	1.12005e-124
TRIM54	protein_coding	4.23971	2.61529e-06			TMEM141	protein_coding	-4.6786	6.12677e-56
NRAP	protein_coding	4.23509	0.000402776			AFP	protein_coding	-4.67337	1.41551e-51
PADI1	protein_coding	4.23116	4.81312e-43			NEU4	protein_coding	-4.66893	3.81711e-08
AC008763.2	protein_coding	4.1996	1.30031e-50			COL5A3	protein_coding	-4.66244	1.56623e-35
C22orf15	protein_coding	4.19427	9.97227e-16			PCK2	protein_coding	-4.66206	4.5589e-238
RADIL	protein_coding	4.1836	7.93785e-24			PKLR	protein_coding	-4.66108	3.07713e-58
H1-6	protein_coding	4.17656	2.90871e-11			ATOH1	protein_coding	-4.65835	0.0292327
PTGER3	protein_coding	4.16878	0.00548668			SOX1	protein_coding	-4.6476	0.0298063
PCDHGA7	protein_coding	4.15818	0.0305732			FRMD3	protein_coding	-4.63535	3.93707e-41
NYAP2	protein_coding	4.13835	5.75921e-05			MAP6	protein_coding	-4.63496	6.18014e-32
PCDHGA3	protein_coding	4.12917	0.0350247			TMEM179	protein_coding	-4.62993	0.0342331
OR8G1	protein_coding	4.12695	0.0311256			B4GALNT3	protein_coding	-4.61085	2.07011e-41
TENT5C	protein_coding	4.12622	1.55506e-49			TTC30A	protein_coding	-4.60716	7.67803e-38
ECT2L	protein_coding	4.1251	7.1632e-15			TSHZ3	protein_coding	-4.60644	0.0131253
TLR1	protein_coding	4.11222	4.87604e-11			LRRC6	protein_coding	-4.6051	2.84886e-05
DRP2	protein_coding	4.0847	1.38238e-12			GRK5	protein_coding	-4.60101	2.76261e-181
AC068775.1	protein_coding	4.07202	0.0413087			LRRC3	protein_coding	-4.59875	2.57811e-39
SMYD1	protein_coding	4.05629	0.0325897			GALNT12	protein_coding	-4.59487	6.55988e-78
AC005702.1	protein_coding	4.05024	0.0138951			LCT	protein_coding	-4.59462	6.14035e-234
ARHGAP31	protein_coding	4.04827	5.24301e-32			MAT1A	protein_coding	-4.58756	2.12569e-166
HEATR9	protein_coding	4.0481	0.000930526			RASGRP2	protein_coding	-4.57245	7.82152e-171
H2BC3	protein_coding	4.0358	0.000957783			CITED4	protein_coding	-4.55624	1.46273e-41
SLC35G5	protein_coding	4.03521	0.00103979			KCNF1	protein_coding	-4.55429	0.0362883
RAB27B	protein_coding	4.03194	0.00075775			KLF14	protein_coding	-4.55429	0.0362883
MAGEB5	protein_coding	4.00529	0.00837614			NKX3-2	protein_coding	-4.55009	3.43725e-06
CILP2	protein_coding	4.00362	4.19935e-53			ATP6V1E2	protein_coding	-4.54176	8.0163e-44
CCDC81	protein_coding	3.99936	4.77262e-54			SPP1	protein_coding	-4.53154	0.00600486
CDO1	protein_coding	3.95998	1.92662e-09			RBP3	protein_coding	-4.52938	2.57599e-07
EID3	protein_coding	3.95785	4.60421e-17			C16orf74	protein_coding	-4.52123	4.94842e-36
CHGA	protein_coding	3.95585	0.0475538			PDE9A	protein_coding	-4.51437	2.09814e-20
ARMS2	protein_coding	3.94379	0.0125669			ANPEP	protein_coding	-4.51092	2.63452e-78
AC015802.6	protein_coding	3.94085	1.32178e-31			CP	protein_coding	-4.5009	6.30131e-83
ELAVL3	protein_coding	3.92811	0.0135548			TSPEAR	protein_coding	-4.48142	0.00132586
PRSS37	protein_coding	3.91373	0.00156503			CCDC198	protein_coding	-4.47971	5.71173e-105
NKX2-1	protein_coding	3.90107	0.000666612			UBXN10	protein_coding	-4.46949	0.00222712
TEX14	protein_coding	3.89375	6.08888e-28			SH3RF3	protein_coding	-4.46838	0.001119
IRAG2	protein_coding	3.88373	4.98213e-05			RSC1A1	protein_coding	-4.46741	5.45226e-05
FPR2	protein_coding	3.87852	0.00364266			LGALS16	protein_coding	-4.46163	0.0131384
RAPSN	protein_coding	3.87522	1.18743e-08			COL5A1	protein_coding	-4.45117	5.56865e-11
CRYBA1	protein_coding	3.86777	0.00204424			TNFSF4	protein_coding	-4.4508	9.75208e-18
LRIT3	protein_coding	3.86441	2.19725e-12			BMP7	protein_coding	-4.44619	7.44426e-62
LSMEM1	protein_coding	3.84128	1.54085e-42			MAF	protein_coding	-4.44499	8.49789e-162
WDR49	protein_coding	3.83024	7.41549e-07			EPHB2	protein_coding	-4.44464	2.14586e-105
HDAC9	protein_coding	3.82938	3.96095e-54			CABP2	protein_coding	-4.43104	0.0493924
VPREB3	protein_coding	3.82011	1.69747e-17			TST	protein_coding	-4.43081	0
PILRA	protein_coding	3.79874	1.22836e-24			TFF2	protein_coding	-4.42625	3.29371e-94
NR4A1	protein_coding	3.79669	0			PPP1R3G	protein_coding	-4.41919	6.03604e-55
CAMK4	protein_coding	3.79256	4.64106e-52			CLEC4F	protein_coding	-4.412	0.0126514
H2AC4	protein_coding	3.76664	0.000122015			SARDH	protein_coding	-4.40883	4.12027e-27
TCAP	protein_coding	3.76607	1.3961e-134			USH1G	protein_coding	-4.40292	1.68071e-86
SLC6A16	protein_coding	3.75697	4.52797e-07			RASGEF1A	protein_coding	-4.40197	2.00451e-08
TECTB	protein_coding	3.75237	5.17189e-17			FABP5	protein_coding	-4.39	0.00128569
TMED6	protein_coding	3.7397	2.20784e-93			MMP1	protein_coding	-4.38556	4.60834e-195
HIGD1B	protein_coding	3.73687	4.34454e-13			CKB	protein_coding	-4.37245	9.16208e-74
FAM81B	protein_coding	3.72938	0.0316825			CLYBL	protein_coding	-4.34253	0.0406197
CCDC181	protein_coding	3.72917	1.33773e-05			NUDT18	protein_coding	-4.33842	4.19329e-60
AC023055.1	protein_coding	3.72822	3.69234e-22			SEPTIN5	protein_coding	-4.33572	1.14259e-34
KLRC1	protein_coding	3.72428	0.0281475			GLI2	protein_coding	-4.33248	2.51823e-07
PNLDC1	protein_coding	3.71255	1.20201e-15			PRODH	protein_coding	-4.33223	1.87555e-52
DKK1	protein_coding	3.69691	6.4232e-129			LTBP1	protein_coding	-4.33194	8.96297e-51
CD300LD	protein_coding	3.6912	0.0213466			SLC38A4	protein_coding	-4.32834	1.18421e-10
AOC2	protein_coding	3.67556	1.09576e-152			HTRA3	protein_coding	-4.32427	1.32099e-06
SYT16	protein_coding	3.65956	1.56641e-05			OTOP2	protein_coding	-4.31915	1.36508e-10
MCF2	protein_coding	3.64571	0.000223889			DUOX2	protein_coding	-4.31737	4.2061e-18
RASD1	protein_coding	3.64074	1.66826e-239			SLC15A1	protein_coding	-4.31562	0
RGS20	protein_coding	3.61465	5.48415e-05			LBP	protein_coding	-4.30244	0.00235692
CU639417.1	protein_coding	3.61446	0.00206301			HSD17B8	protein_coding	-4.30013	6.44805e-84
KLHL41	protein_coding	3.60317	3.09118e-12			ARHGEF17	protein_coding	-4.29962	1.44288e-222
AL021997.2	protein_coding	3.60127	0.00649718			HPCAL1	protein_coding	-4.28239	8.61191e-289
NBPF6	protein_coding	3.6012	2.44596e-28			PTPRN2	protein_coding	-4.2719	4.10854e-05
CCDC89	protein_coding	3.59777	0.00235517			PDZK1IP1	protein_coding	-4.27184	5.03322e-30
FOXD4L3	protein_coding	3.59394	0.000344079			GLDN	protein_coding	-4.27182	9.29169e-11
HMCN1	protein_coding	3.59389	3.53476e-05			VILL	protein_coding	-4.26958	5.04906e-160
TBC1D28	protein_coding	3.58645	0.00332088			PI4K2B	protein_coding	-4.26593	6.58206e-207
FLI1	protein_coding	3.58482	0.0120258			CLDN19	protein_coding	-4.26285	2.21488e-114
MIA	protein_coding	3.5755	1.70524e-16			PPP2R2C	protein_coding	-4.25979	0.000605119
CLIP4	protein_coding	3.57373	1.35928e-08			AL662884.4	protein_coding	-4.25549	0.000333418
BTLA	protein_coding	3.57026	0.000138886			DYSF	protein_coding	-4.24423	1.4351e-09
LECT2	protein_coding	3.56626	0.000195113			LRP5	protein_coding	-4.2323	3.15993e-269
TNNT2	protein_coding	3.56527	1.37452e-54			LHFPL3	protein_coding	-4.23207	1.54631e-20
GPBAR1	protein_coding	3.55672	1.32723e-23			ATP2B2	protein_coding	-4.22073	0.0474761
SYTL5	protein_coding	3.55256	1.03671e-108			FAM3D	protein_coding	-4.21957	0.0255113
ASCL5	protein_coding	3.52895	3.61073e-06			FUOM	protein_coding	-4.21691	4.70067e-230
SPP2	protein_coding	3.52709	0.0450284			MAML2	protein_coding	-4.21645	6.03746e-72
CMTM2	protein_coding	3.51409	0.000786369			ONECUT2	protein_coding	-4.2126	1.0975e-26
KHDC1L	protein_coding	3.49818	0.0430208			AK8	protein_coding	-4.21227	5.42176e-26
GRM2	protein_coding	3.48836	2.09885e-10			CAVIN3	protein_coding	-4.20832	5.39984e-06
WDR88	protein_coding	3.47989	1.42622e-36			SERPINA4	protein_coding	-4.18946	2.09648e-112
MGARP	protein_coding	3.47384	1.27356e-11			AJAP1	protein_coding	-4.18837	0.00137722
CPHXL	protein_coding	3.47313	0.0450168			PTPRT	protein_coding	-4.18728	0.00595477
RND1	protein_coding	3.46839	3.01054e-200			GMDS	protein_coding	-4.17501	1.49864e-170
CLEC4A	protein_coding	3.46199	1.90658e-11			FABP6	protein_coding	-4.17469	7.93698e-260
CHRM5	protein_coding	3.45958	4.51978e-15			P2RX1	protein_coding	-4.17119	0.0254853
AC010422.6	protein_coding	3.44277	1.08533e-81			LRTM2	protein_coding	-4.16975	0.0242455
C11orf42	protein_coding	3.42975	7.35631e-27			LDHD	protein_coding	-4.16683	3.73236e-53
SIK1	protein_coding	3.42444	2.23381e-13			SYNC	protein_coding	-4.16448	2.37345e-09
BNIPL	protein_coding	3.42108	3.28529e-105			TMEM272	protein_coding	-4.15911	0.0289619
RRH	protein_coding	3.41224	4.88627e-10			MGMT	protein_coding	-4.14974	2.421e-141
ACTA1	protein_coding	3.40794	3.26663e-18			ADGRA2	protein_coding	-4.14941	2.03912e-12
CCL20	protein_coding	3.40438	4.64907e-165			ZG16	protein_coding	-4.1455	4.66792e-38
P2RX2	protein_coding	3.40214	7.14433e-12			PSD2	protein_coding	-4.14372	0.000653817
PPP1R16B	protein_coding	3.39947	0.00426905			ZNF132	protein_coding	-4.13052	2.94746e-07
STRC	protein_coding	3.39423	2.09972e-21			HEG1	protein_coding	-4.12563	4.18551e-105
BNIP5	protein_coding	3.39223	2.7774e-266			CHSY3	protein_coding	-4.11987	3.64628e-05
CCDC83	protein_coding	3.38895	0.00525416			SCTR	protein_coding	-4.11807	3.95328e-19
PIWIL2	protein_coding	3.38618	7.7668e-207			B9D1	protein_coding	-4.11638	3.52588e-116
AC113348.1	protein_coding	3.36846	0.0250289			TNFRSF14	protein_coding	-4.11514	8.00318e-270
VWA5B2	protein_coding	3.36442	2.30186e-21			GRID1	protein_coding	-4.10259	1.16164e-13
AC003005.1	protein_coding	3.35932	1.95211e-22			UNCX	protein_coding	-4.10173	7.25193e-07
ITGA10	protein_coding	3.35004	1.30851e-22			CPA5	protein_coding	-4.06881	0.0497219
COL6A6	protein_coding	3.34249	6.47969e-05			FCRLB	protein_coding	-4.06563	6.60799e-05
FOSB	protein_coding	3.33486	4.40569e-47			SFRP5	protein_coding	-4.06442	3.81768e-23
LSMEM2	protein_coding	3.32893	8.89846e-07			AL121900.1	protein_coding	-4.0633	2.82154e-50
C1orf167	protein_coding	3.32404	0.00512722			S100G	protein_coding	-4.06254	2.15526e-25
SCT	protein_coding	3.31942	0.0231697			LHX1	protein_coding	-4.05782	2.43434e-22
KCNH7	protein_coding	3.319	8.87953e-07			ADAMTS13	protein_coding	-4.05149	1.67398e-54
KCNE5	protein_coding	3.31456	0.000671029			ATP8B4	protein_coding	-4.04339	0.00011191
DNAAF1	protein_coding	3.30961	3.1322e-46			ZMYND12	protein_coding	-4.04099	0.036519
SPINK1	protein_coding	3.2938	1.81883e-284			ALG1L2	protein_coding	-4.03949	8.79505e-05
CHIT1	protein_coding	3.28925	0.000243113			THBS3	protein_coding	-4.03529	1.68887e-35
CHADL	protein_coding	3.28629	0.000273584			RFLNB	protein_coding	-4.03314	1.65541e-111
AOC3	protein_coding	3.28212	9.19153e-177			BTNL3	protein_coding	-4.03296	2.4556e-79
GPR62	protein_coding	3.28023	0.00862605			PALD1	protein_coding	-4.03078	3.27722e-12
NUP210L	protein_coding	3.27425	2.33198e-07			ALB	protein_coding	-4.02735	1.4228e-25
ASPN	protein_coding	3.27417	0.00345908			FAAP100	protein_coding	-4.01741	1.32001e-236
CASP5	protein_coding	3.26548	7.3034e-66			TMEM63C	protein_coding	-4.00919	6.86215e-65
LYZ	protein_coding	3.26196	5.68806e-179			AQP10	protein_coding	-4.00605	5.20451e-12
AF241726.1	protein_coding	3.26076	0.00452215			DAB1	protein_coding	-3.99478	5.67814e-47
MFAP4	protein_coding	3.26047	1.09224e-29			EXOC3L4	protein_coding	-3.99452	1.94853e-137
PON1	protein_coding	3.256	8.44145e-08			CEACAM20	protein_coding	-3.9817	1.81926e-15
VRTN	protein_coding	3.25287	7.81233e-26			EPHA6	protein_coding	-3.98152	1.29618e-07
IL12RB2	protein_coding	3.24914	9.26704e-14			GLB1L2	protein_coding	-3.97344	9.57872e-305
TNNI3K	protein_coding	3.23823	0.0231949			SYNGR4	protein_coding	-3.96359	0.0489577
UCP3	protein_coding	3.23459	6.78868e-19			IDH2	protein_coding	-3.96357	1.17919e-05
FAM229A	protein_coding	3.23371	1.46436e-99			SCART1	protein_coding	-3.95662	3.27503e-49
SELE	protein_coding	3.22947	4.50764e-05			DBNL	protein_coding	-3.95068	1.45274e-170
RC3H1	protein_coding	3.22321	4.89307e-116			CFAP99	protein_coding	-3.94916	0.044454
RAB3C	protein_coding	3.21676	1.35717e-06			SEPTIN6	protein_coding	-3.94251	4.36592e-35
AC006486.1	protein_coding	3.21442	0.0218884			HGFAC	protein_coding	-3.94199	1.35962e-05
CTRB1	protein_coding	3.21422	5.74164e-05			FTCD	protein_coding	-3.93968	6.71909e-101
GRM3	protein_coding	3.20709	0.00943725			ZNF599	protein_coding	-3.93551	3.02317e-49
F13B	protein_coding	3.19351	0.00632841			XXYLT1	protein_coding	-3.92867	2.19885e-117
GLIPR1	protein_coding	3.19259	1.84858e-30			FTCDNL1	protein_coding	-3.92194	3.65066e-05
BCL2L15	protein_coding	3.18789	9.72205e-34			PRDM12	protein_coding	-3.91794	0.00098645
CDH26	protein_coding	3.18446	2.47537e-76			MAOA	protein_coding	-3.91551	1.34091e-33
AC022415.2	protein_coding	3.18189	1.43854e-15			NR0B2	protein_coding	-3.91111	3.32156e-11
SPDYA	protein_coding	3.18135	5.84131e-21			HIVEP3	protein_coding	-3.90992	2.94279e-05
NR2E1	protein_coding	3.18114	1.90429e-16			TMEM256	protein_coding	-3.90965	1.18045e-129
ATAD3C	protein_coding	3.1779	3.19792e-56			ZNF423	protein_coding	-3.90824	0.00375737
VEGFD	protein_coding	3.17109	3.90986e-13			TLDC2	protein_coding	-3.90233	2.49608e-147
SMPX	protein_coding	3.16833	0.00540812			SPAG4	protein_coding	-3.90065	9.70734e-24
C1QTNF1	protein_coding	3.15993	1.37367e-87			SMYD3	protein_coding	-3.89732	2.89105e-108
SPX	protein_coding	3.15587	1.30097e-11			CLC	protein_coding	-3.89218	8.8675e-05
VWA3B	protein_coding	3.14596	0.00361951			LCN12	protein_coding	-3.89116	1.25281e-107
NKPD1	protein_coding	3.14238	3.81404e-31			ADAMTS7	protein_coding	-3.8905	1.34697e-06
CYP39A1	protein_coding	3.13982	0.0443975			PTPRG	protein_coding	-3.88587	8.72097e-116
SLC3A2	protein_coding	3.13961	0			WSCD2	protein_coding	-3.87607	0.000193955
MYLK2	protein_coding	3.12708	1.45334e-13			EPO	protein_coding	-3.87429	1.0591e-18
TTC24	protein_coding	3.12638	0.000109715			KCNJ12	protein_coding	-3.87339	0.000172055
HOXB5	protein_coding	3.12443	1.50656e-50			TYSND1	protein_coding	-3.86987	9.56889e-202
TAS2R5	protein_coding	3.12422	5.32528e-34			GJD3	protein_coding	-3.86901	3.49905e-09
TCN1	protein_coding	3.11987	0.03279			AP003419.1	protein_coding	-3.86703	4.43525e-12
ERVV-2	protein_coding	3.11709	0.000710978			TP53I11	protein_coding	-3.86569	7.21889e-54
AC026954.2	protein_coding	3.11142	4.37976e-08			STKLD1	protein_coding	-3.8576	6.10495e-69
TSPYL2	protein_coding	3.11063	3.7181e-279			PDE3A	protein_coding	-3.85297	6.59689e-60
FAM47E-STBD1	protein_coding	3.10321	3.53956e-07			IL36G	protein_coding	-3.84998	3.18447e-05
HSPB6	protein_coding	3.10112	2.85368e-05			MMP28	protein_coding	-3.84016	1.28058e-11
KRT36	protein_coding	3.09401	0.0111765			TMEM250	protein_coding	-3.8378	1.02479e-123
STX19	protein_coding	3.09344	0.00931319			PHEX	protein_coding	-3.83727	3.235e-134
NMUR2	protein_coding	3.09313	1.1381e-11			ASPDH	protein_coding	-3.83721	1.62297e-19
NLGN3	protein_coding	3.08937	4.17665e-105			SRPK3	protein_coding	-3.83422	1.32534e-15
LYG1	protein_coding	3.0877	1.00821e-24			STOX1	protein_coding	-3.8341	9.96059e-88
TCTE1	protein_coding	3.08593	8.08191e-05			ADGRD1	protein_coding	-3.83208	2.45655e-110
AL049629.2	protein_coding	3.08454	0.046267			NPTXR	protein_coding	-3.8315	2.33275e-213
NLRP7	protein_coding	3.08191	0.00801268			TREH	protein_coding	-3.82003	2.13219e-28
REG3G	protein_coding	3.08121	0.0410053			HOXB8	protein_coding	-3.8196	7.74583e-124
TLR9	protein_coding	3.07934	2.7843e-11			DEGS2	protein_coding	-3.81926	7.20823e-22
AC091167.2	protein_coding	3.07726	1.41649e-06			CA9	protein_coding	-3.8183	8.07382e-08
H3-5	protein_coding	3.06064	0.00604916			CHP2	protein_coding	-3.81616	1.59617e-129
INPP5K	protein_coding	3.05965	0			GLTPD2	protein_coding	-3.81116	5.24076e-155
VASN	protein_coding	3.04741	4.65409e-74			CHRNA1	protein_coding	-3.80989	0.000819508
PLPPR1	protein_coding	3.04084	0.0202214			HOMER1	protein_coding	-3.8073	1.25741e-59
NUTM2B	protein_coding	3.04014	9.75925e-30			VAV2	protein_coding	-3.80693	0
ZMYND10	protein_coding	3.03878	1.0304e-21			SCNN1D	protein_coding	-3.80682	1.40704e-57
TMEM81	protein_coding	3.03734	2.74847e-99			TNNT3	protein_coding	-3.79993	0.0212362
FOXD4L1	protein_coding	3.03143	1.42525e-08			MDH1B	protein_coding	-3.79986	0.0033921
ANKRD30BL	protein_coding	3.02439	0.0184124			LIPT2	protein_coding	-3.79755	2.21102e-40
ZC3H12D	protein_coding	3.01505	5.63101e-148			DHTKD1	protein_coding	-3.78237	8.26785e-201
KIAA1755	protein_coding	3.01328	0.0237372			EMILIN1	protein_coding	-3.78042	4.2936e-09
NPIPB6	protein_coding	3.01101	3.66555e-13			FBLN2	protein_coding	-3.77849	1.43037e-07
IL17C	protein_coding	2.99864	0.0219834			CHST14	protein_coding	-3.77232	7.79571e-71
RNF112	protein_coding	2.99537	2.18716e-14			C19orf73	protein_coding	-3.77065	2.30692e-06
SLC26A7	protein_coding	2.99522	0.0494054			KIF1A	protein_coding	-3.7692	1.56938e-10
WDFY4	protein_coding	2.98375	0.00060991			TMEM187	protein_coding	-3.76275	3.20606e-47
ITPRIP	protein_coding	2.97863	2.60681e-64			GSTM1	protein_coding	-3.76177	2.54498e-05
BCL2L2-PABPN1	protein_coding	2.97547	8.38666e-14			UGT1A9	protein_coding	-3.75412	0.00122447
LRRN2	protein_coding	2.97196	2.20561e-10			NECAB3	protein_coding	-3.74743	4.65714e-218
FNDC11	protein_coding	2.97173	6.33788e-08			DTD1	protein_coding	-3.7412	6.02354e-79
AC093668.1	protein_coding	2.96475	0.0415368			AKAP7	protein_coding	-3.73954	1.53026e-135
DMPK	protein_coding	2.96052	9.50074e-167			TMEM178A	protein_coding	-3.73555	2.56242e-17
CFAP251	protein_coding	2.95782	6.55261e-53			GPR39	protein_coding	-3.73031	3.80605e-114
CD163L1	protein_coding	2.95231	4.00272e-05			SPATA6	protein_coding	-3.72801	1.57939e-12
RUNDC3A	protein_coding	2.94889	4.48539e-21			TTBK1	protein_coding	-3.71743	1.72013e-18
SLC9A5	protein_coding	2.94417	6.02701e-38			PYCR3	protein_coding	-3.71625	2.85905e-81
CABP7	protein_coding	2.94103	2.95524e-09			TMEM53	protein_coding	-3.71102	3.10185e-89
AC048338.2	protein_coding	2.93522	7.27041e-05			SPEF2	protein_coding	-3.70984	3.0885e-36
NR4A2	protein_coding	2.93489	5.64209e-45			MFSD3	protein_coding	-3.70736	1.23963e-102
DNAJA4	protein_coding	2.93471	6.13119e-12			FGL1	protein_coding	-3.70538	1.19623e-37
ARSF	protein_coding	2.92146	0.0297945			LINGO3	protein_coding	-3.70472	0.000923714
PTGER4	protein_coding	2.91949	1.65878e-06			C10orf99	protein_coding	-3.69188	4.66984e-43
FOXD4L4	protein_coding	2.91614	0.0157468			EBF4	protein_coding	-3.68322	5.7096e-36
REELD1	protein_coding	2.91579	5.23389e-07			SLCO4C1	protein_coding	-3.6807	3.63592e-45
AC093155.3	protein_coding	2.91401	0.000871532			SLC9A3	protein_coding	-3.67552	1.15557e-167
P2RY11	protein_coding	2.91363	2.25596e-179			CGREF1	protein_coding	-3.67165	2.81495e-33
ALKAL2	protein_coding	2.91086	1.56685e-08			DDN	protein_coding	-3.67032	3.20482e-46
MCC	protein_coding	2.91065	2.13774e-39			FRAS1	protein_coding	-3.66297	1.08609e-171
ACVRL1	protein_coding	2.90657	6.37184e-06			DUSP6	protein_coding	-3.66206	1.13125e-261
ZCCHC12	protein_coding	2.90273	0.000859219			EVI5L	protein_coding	-3.65747	6.69876e-53
NTNG2	protein_coding	2.90056	0.0469241			NAT8	protein_coding	-3.65687	3.7831e-74
OR10J1	protein_coding	2.89977	0.00618822			UNC13C	protein_coding	-3.65163	1.70808e-56
RRAD	protein_coding	2.88838	4.23336e-08			TNNC1	protein_coding	-3.64877	1.65262e-07
HDC	protein_coding	2.88049	0.024838			CA12	protein_coding	-3.64641	3.54431e-123
AC093899.2	protein_coding	2.87927	0.00334702			ANXA4	protein_coding	-3.63977	0
C7	protein_coding	2.8784	8.64434e-08			COL11A1	protein_coding	-3.63522	0.00343757
NCAN	protein_coding	2.8761	0.00917965			LRRC75A	protein_coding	-3.63493	1.13124e-229
IAH1	protein_coding	2.87588	2.28365e-30			CLMP	protein_coding	-3.63195	3.1629e-51
PIEZO2	protein_coding	2.874	0.00171534			PNCK	protein_coding	-3.63082	1.65616e-42
SMIM32	protein_coding	2.86537	0.0139618			GUCY2D	protein_coding	-3.63019	1.79995e-11
FAM237B	protein_coding	2.86188	0.0171117			PAOX	protein_coding	-3.62744	4.24047e-34
TOR4A	protein_coding	2.85755	4.87681e-71			HNRNPA1P48	protein_coding	-3.6213	9.19811e-21
AZU1	protein_coding	2.85698	0.000191927			HAVCR1	protein_coding	-3.61759	1.75943e-30
AL358472.6	protein_coding	2.85232	5.99271e-35			GGACT	protein_coding	-3.61365	1.15692e-08
CD37	protein_coding	2.85206	4.9542e-13			NDUFAF3	protein_coding	-3.61171	1.9536e-111
AL691442.1	protein_coding	2.85053	0.0359614			FABP2	protein_coding	-3.61006	2.13932e-111
STXBP5L	protein_coding	2.84976	0.00478295			RIBC1	protein_coding	-3.60428	1.69684e-07
SENP3-EIF4A1	protein_coding	2.83832	1.4252e-09			TRIM55	protein_coding	-3.59917	0.00975688
NEFH	protein_coding	2.83701	0.00031927			SLC7A4	protein_coding	-3.59608	3.40078e-33
BSCL2	protein_coding	2.83579	5.55747e-107			HSF2BP	protein_coding	-3.59546	5.22122e-07
QRICH2	protein_coding	2.83528	6.15902e-30			PTRH1	protein_coding	-3.59038	1.46028e-36
NRSN1	protein_coding	2.82916	0.00164207			MAOB	protein_coding	-3.59022	1.44079e-210
LIFR	protein_coding	2.82447	9.81354e-05			GAMT	protein_coding	-3.58955	9.68899e-105
NOS2	protein_coding	2.82438	1.31415e-136			DNMT3L	protein_coding	-3.58519	6.87645e-07
FLRT3	protein_coding	2.82121	5.53038e-136			PTPRS	protein_coding	-3.57803	8.64164e-81
HLA-DQA1	protein_coding	2.81554	0.000535469			SULT1E1	protein_coding	-3.57666	4.49406e-260
EXPH5	protein_coding	2.81397	1.56528e-86			DPH6	protein_coding	-3.57548	7.39251e-60
C3AR1	protein_coding	2.81143	0.0146607			PGGHG	protein_coding	-3.57265	4.99281e-265
B3GNT4	protein_coding	2.8094	3.98378e-43			C17orf97	protein_coding	-3.5717	1.64872e-09
OR51L1	protein_coding	2.79823	0.00868695			ENOSF1	protein_coding	-3.57134	0
TAS2R4	protein_coding	2.79044	9.3109e-20			DCST2	protein_coding	-3.56828	0.000305368
PHLDA1	protein_coding	2.79042	7.05951e-69			RARRES2	protein_coding	-3.56657	8.41304e-05
GUCA1A	protein_coding	2.79016	0.00180168			OAF	protein_coding	-3.56641	9.57872e-305
GCNT7	protein_coding	2.78725	2.2985e-12			NEK6	protein_coding	-3.56353	4.0261e-246
TSSK3	protein_coding	2.77211	1.30183e-32			MAPK4	protein_coding	-3.55637	0.0275189
IFITM10	protein_coding	2.76318	8.27537e-38			SCML4	protein_coding	-3.5502	1.19569e-46
CCN1	protein_coding	2.74809	3.60531e-138			SLC25A6	protein_coding	-3.54958	4.63396e-233
AP000311.1	protein_coding	2.74568	5.77876e-14			TMEM74B	protein_coding	-3.54559	2.05836e-57
ZNF382	protein_coding	2.74496	1.03979e-37			APLN	protein_coding	-3.53773	6.09371e-06
ERICH2	protein_coding	2.74348	1.64858e-11			CYP2W1	protein_coding	-3.53507	2.58328e-219
RHEBL1	protein_coding	2.74347	6.39449e-36			COL26A1	protein_coding	-3.53262	1.19028e-23
KCNV2	protein_coding	2.74345	0.0425724			F8A1	protein_coding	-3.53143	3.87441e-81
GCM1	protein_coding	2.73614	1.88077e-21			TMEM132D	protein_coding	-3.52937	0.00236278
DRD5	protein_coding	2.7345	0.00187237			LRRC20	protein_coding	-3.52921	7.69631e-137
TXK	protein_coding	2.72891	4.42044e-14			RBPMS2	protein_coding	-3.5289	7.78556e-58
KPNA7	protein_coding	2.72851	9.86377e-07			PPDPF	protein_coding	-3.52707	5.76644e-277
AC006030.1	protein_coding	2.72451	1.41284e-13			HMGA2	protein_coding	-3.52585	2.48129e-210
TTLL13P	protein_coding	2.7209	4.8054e-05			UNC5B	protein_coding	-3.52519	3.05887e-155
CREBRF	protein_coding	2.71938	8.49635e-142			NKAIN4	protein_coding	-3.52412	1.89608e-71
KIAA1210	protein_coding	2.71877	0.0122214			GSTA2	protein_coding	-3.51829	6.4682e-187
VNN3	protein_coding	2.7171	0.0199901			TRAPPC9	protein_coding	-3.50987	1.78757e-76
NUTM2G	protein_coding	2.7168	3.776e-32			SNTB1	protein_coding	-3.50724	1.3941e-210
ZFP91-CNTF	protein_coding	2.7125	0.000614566			LHPP	protein_coding	-3.50606	1.02815e-73
IMPG2	protein_coding	2.70834	1.87746e-11			PPP1R14A	protein_coding	-3.50595	2.78193e-54
PDE6G	protein_coding	2.70648	0.0181362			MGLL	protein_coding	-3.50395	3.71733e-188
NXPE1	protein_coding	2.69885	1.10076e-13			LMF1	protein_coding	-3.49989	4.28544e-86
KCND1	protein_coding	2.69532	4.28554e-57			MAB21L4	protein_coding	-3.49915	2.33005e-132
IL20RB	protein_coding	2.69252	5.08406e-38			SMIM1	protein_coding	-3.49681	1.06827e-27
NME9	protein_coding	2.68992	9.75617e-12			CCT6B	protein_coding	-3.49303	3.5398e-12
DUSP4	protein_coding	2.68634	1.92526e-06			PLAC1	protein_coding	-3.48479	3.78897e-27
ATP6V0D2	protein_coding	2.68442	1.92091e-05			FAM219A	protein_coding	-3.48177	2.0324e-122
CACNA1I	protein_coding	2.6737	1.19043e-05			PFKL	protein_coding	-3.47393	2.57444e-128
GUCA1B	protein_coding	2.67284	1.38328e-48			GSTZ1	protein_coding	-3.47376	5.47674e-96
LRRD1	protein_coding	2.67129	0.000223865			PLCH2	protein_coding	-3.46989	4.83124e-43
ACP3	protein_coding	2.66817	2.71192e-85			SUCLG2	protein_coding	-3.46607	3.52316e-149
SIK1B	protein_coding	2.66593	1.87009e-174			TIGD4	protein_coding	-3.46577	1.92434e-07
AC099811.2	protein_coding	2.66515	2.86339e-07			DSCAML1	protein_coding	-3.46521	1.08604e-05
KCNH4	protein_coding	2.66452	1.14623e-12			RIIAD1	protein_coding	-3.46459	0.000267056
ADTRP	protein_coding	2.66385	2.49254e-22			TTC34	protein_coding	-3.46092	2.60349e-23
DNALI1	protein_coding	2.66118	3.69603e-07			ACOT6	protein_coding	-3.4521	0.044483
SERPINE3	protein_coding	2.65943	1.46207e-05			POC1A	protein_coding	-3.45105	6.06738e-69
IRF7	protein_coding	2.65477	3.24686e-185			AQP8	protein_coding	-3.44545	1.30611e-08
AC006064.6	protein_coding	2.64538	1.50645e-66			CDH16	protein_coding	-3.44036	3.76701e-85
RBFOX3	protein_coding	2.64312	4.397e-15			GNAO1	protein_coding	-3.43689	4.57097e-20
SLC10A1	protein_coding	2.64309	5.01212e-05			C7orf50	protein_coding	-3.42695	1.58359e-160
REM2	protein_coding	2.63569	3.96849e-14			MIPEP	protein_coding	-3.42593	2.17789e-88
ACP4	protein_coding	2.63566	0.000519171			POU4F1	protein_coding	-3.42558	3.15355e-173
AMH	protein_coding	2.63158	3.60253e-189			ZNF467	protein_coding	-3.42519	8.55373e-19
HAP1	protein_coding	2.62763	3.84154e-25			CMSS1	protein_coding	-3.42517	4.14731e-98
BMP2	protein_coding	2.62471	9.20856e-166			SLC16A10	protein_coding	-3.4163	6.77911e-76
TENM4	protein_coding	2.62349	0.000109215			ADAM23	protein_coding	-3.41601	4.03229e-64
SRMS	protein_coding	2.62305	7.80919e-22			SUGCT	protein_coding	-3.41183	2.95742e-44
CASS4	protein_coding	2.62156	1.14982e-16			LAPTM5	protein_coding	-3.40953	1.59097e-72
BIRC3	protein_coding	2.61985	1.27424e-55			TEX19	protein_coding	-3.40879	6.9427e-08
DACT2	protein_coding	2.61929	1.88041e-19			MAML3	protein_coding	-3.40528	1.11188e-122
COL9A1	protein_coding	2.6171	2.68146e-05			GPR176	protein_coding	-3.40397	1.21673e-32
AC018809.3	protein_coding	2.61404	1.93252e-06			DUSP9	protein_coding	-3.3998	2.28956e-137
RNF212	protein_coding	2.60989	2.63551e-09			MRPL12	protein_coding	-3.39953	1.67318e-149
H2BC6	protein_coding	2.60782	5.07711e-10			POGLUT3	protein_coding	-3.3912	6.12822e-199
CLCA2	protein_coding	2.5958	0.0196898			CA4	protein_coding	-3.38928	1.61902e-09
PHACTR3	protein_coding	2.58978	4.90979e-15			SLC45A3	protein_coding	-3.38884	3.61183e-98
NPIPB13	protein_coding	2.58878	0.00690375			PLCB2	protein_coding	-3.38827	1.46554e-06
ITGB7	protein_coding	2.58768	0.000119614			LIPC	protein_coding	-3.38802	1.06525e-91
SFTPB	protein_coding	2.58713	7.24939e-06			SNTA1	protein_coding	-3.38496	2.2637e-142
SLC45A2	protein_coding	2.5861	2.49038e-05			ADK	protein_coding	-3.38181	1.78054e-150
GAN	protein_coding	2.58572	7.89861e-92			TTC30B	protein_coding	-3.38002	1.37161e-40
NUTM1	protein_coding	2.58312	0.000322594			NRGN	protein_coding	-3.37957	4.05765e-29
LPAR6	protein_coding	2.57843	0.000347652			HIPK2	protein_coding	-3.37882	1.02862e-54
VCAN	protein_coding	2.57393	4.87563e-32			GALK1	protein_coding	-3.37435	4.84716e-166
GAL3ST2	protein_coding	2.56968	1.74635e-14			SND1	protein_coding	-3.37172	0
GPR182	protein_coding	2.56667	0.0434393			SLC29A4	protein_coding	-3.36999	1.28896e-162
ODAPH	protein_coding	2.56459	0.000187256			CDK5R2	protein_coding	-3.3697	0.00113336
WFIKKN1	protein_coding	2.56335	5.98928e-39			FAM78B	protein_coding	-3.36746	0.00242681
GP2	protein_coding	2.55903	0.00171747			BASP1	protein_coding	-3.36493	0.0253537
BGLAP	protein_coding	2.55781	9.40477e-18			AC008397.2	protein_coding	-3.3623	8.2924e-12
CTRL	protein_coding	2.55741	7.53977e-09			PDE4C	protein_coding	-3.36157	1.83273e-39
FES	protein_coding	2.55686	1.56968e-14			C20orf27	protein_coding	-3.36077	5.38213e-116
CEACAM19	protein_coding	2.55593	2.30984e-91			DNPH1	protein_coding	-3.35966	2.45698e-153
KITLG	protein_coding	2.55306	8.27108e-67			FEZF1	protein_coding	-3.35581	0.0410754
ANKRD1	protein_coding	2.55196	8.52413e-36			KCTD11	protein_coding	-3.35275	6.83072e-79
KCNAB1	protein_coding	2.54937	1.01913e-06			HDAC4	protein_coding	-3.35174	2.33132e-33
POPDC2	protein_coding	2.54805	6.87939e-07			REEP6	protein_coding	-3.35139	2.77176e-267
AIM2	protein_coding	2.54623	0.00285333			FIBCD1	protein_coding	-3.35023	2.32126e-25
SOX15	protein_coding	2.54416	1.48404e-21			BIRC7	protein_coding	-3.34771	2.54359e-41
FGA	protein_coding	2.54057	2.31733e-94			KLF2	protein_coding	-3.34725	3.64586e-06
MAP3K12	protein_coding	2.53997	1.41427e-60			MST1	protein_coding	-3.3464	1.23187e-181
HOXC9	protein_coding	2.5326	1.15016e-28			BPHL	protein_coding	-3.34246	5.15079e-147
DOK3	protein_coding	2.53246	1.00881e-96			CCDC96	protein_coding	-3.33787	3.28726e-05
TNXB	protein_coding	2.53189	3.4831e-24			CPEB2	protein_coding	-3.33292	5.64774e-14
MAFA	protein_coding	2.53031	2.04232e-05			ACOT4	protein_coding	-3.33048	2.46041e-27
ERVH48-1	protein_coding	2.52722	4.84996e-06			SSTR5	protein_coding	-3.32885	3.29285e-22
TAS1R3	protein_coding	2.52425	6.8745e-12			LRBA	protein_coding	-3.32867	1.94018e-229
PTPN22	protein_coding	2.5237	0.0267368			ATP2A3	protein_coding	-3.32809	3.39143e-114
ADRA1A	protein_coding	2.51843	0.0283754			PET117	protein_coding	-3.32423	3.11317e-63
PDZD2	protein_coding	2.51779	7.25521e-20			AL360181.3	protein_coding	-3.32366	2.50833e-45
IL1A	protein_coding	2.51593	3.81186e-13			MARCHF9	protein_coding	-3.32158	1.96327e-130
AC068533.4	protein_coding	2.49853	2.76745e-14			HMX2	protein_coding	-3.31989	1.20127e-07
NID2	protein_coding	2.49279	2.65573e-15			ZHX3	protein_coding	-3.31988	5.96279e-125
GNB4	protein_coding	2.4886	1.33639e-06			GOLGA7B	protein_coding	-3.31782	1.82701e-22
MB	protein_coding	2.48613	0.00419021			FER1L6	protein_coding	-3.31477	6.40748e-07
AL355987.3	protein_coding	2.48272	1.2908e-09			KAZN	protein_coding	-3.31214	1.35792e-66
SH2D3C	protein_coding	2.47883	0.0114237			HTRA1	protein_coding	-3.30955	2.08895e-08
ACSM1	protein_coding	2.47801	3.13673e-05			LCN10	protein_coding	-3.30852	9.18045e-05
BTC	protein_coding	2.47605	7.43878e-05			ECEL1	protein_coding	-3.30702	3.2265e-13
GNAT2	protein_coding	2.47289	1.11909e-08			UCP2	protein_coding	-3.30636	2.30143e-187
RAB34	protein_coding	2.4564	0.000217761			MRO	protein_coding	-3.30273	1.06843e-20
GPRC5D	protein_coding	2.4554	2.35074e-07			SMIM19	protein_coding	-3.30099	1.70096e-62
MC1R	protein_coding	2.45373	3.70689e-79			PSCA	protein_coding	-3.29993	1.93229e-14
NXF1	protein_coding	2.45273	3.78836e-245			NMNAT2	protein_coding	-3.2967	3.34109e-49
LMOD1	protein_coding	2.44491	0.0397201			SH2D2A	protein_coding	-3.29404	3.14776e-37
GAGE1	protein_coding	2.43995	0.000610877			SLC29A2	protein_coding	-3.29086	3.76196e-275
SLC35G6	protein_coding	2.4377	0.0231856			PLEKHG4	protein_coding	-3.29046	2.74407e-28
CFP	protein_coding	2.43029	2.9326e-05			PDE10A	protein_coding	-3.2892	6.2919e-27
FOXD4L6	protein_coding	2.42958	0.00414456			TSPAN32	protein_coding	-3.28742	1.73092e-07
JSRP1	protein_coding	2.42645	2.24294e-05			SLC5A9	protein_coding	-3.28484	1.43772e-190
RBM20	protein_coding	2.42629	2.11009e-09			SLC6A19	protein_coding	-3.28274	3.5147e-12
WEE1	protein_coding	2.42615	3.0343e-248			ASPHD2	protein_coding	-3.28204	0.000414893
CTRB2	protein_coding	2.42034	0.000274686			METRN	protein_coding	-3.27768	1.46919e-117
UGT1A5	protein_coding	2.41866	0.000738703			MUC5AC	protein_coding	-3.2771	0.048
CLCA4	protein_coding	2.41555	8.31506e-16			ZMIZ1	protein_coding	-3.27458	3.93758e-162
MYH4	protein_coding	2.41515	1.36217e-10			EXOC3L1	protein_coding	-3.27187	1.63738e-07
TLR3	protein_coding	2.415	3.01818e-09			C1orf53	protein_coding	-3.26994	1.12884e-16
UCN	protein_coding	2.41306	1.94527e-19			MYO1D	protein_coding	-3.26499	1.05163e-143
C10orf53	protein_coding	2.40989	0.0441455			UPP2	protein_coding	-3.2634	0.021975
CRHR2	protein_coding	2.40685	6.0178e-05			CUEDC1	protein_coding	-3.26329	2.33969e-73
DDR2	protein_coding	2.40608	4.09073e-09			NRN1	protein_coding	-3.26039	0.00079885
POU2F3	protein_coding	2.40282	0.000251605			NRROS	protein_coding	-3.25984	4.00681e-07
GP5	protein_coding	2.39982	0.0325794			SUMF1	protein_coding	-3.25624	3.89404e-88
FOXD4	protein_coding	2.39926	8.16884e-15			PDK3	protein_coding	-3.25448	3.21032e-105
FGF9	protein_coding	2.39763	0.00144893			CYB5D2	protein_coding	-3.25336	3.43936e-80
NPHP3-ACAD11	protein_coding	2.39395	8.05474e-06			OCA2	protein_coding	-3.25245	6.1634e-20
AL583836.1	protein_coding	2.39296	4.37234e-17			PIGZ	protein_coding	-3.25025	1.37517e-101
CRAMP1	protein_coding	2.39222	5.15139e-89			ARHGEF4	protein_coding	-3.24978	7.41432e-37
AC015813.2	protein_coding	2.38777	3.42336e-51			NHS	protein_coding	-3.24947	7.7017e-10
SERTAD1	protein_coding	2.38615	1.672e-135			CHDH	protein_coding	-3.24297	1.43913e-158
KCNH3	protein_coding	2.38608	3.6422e-08			PPP4R4	protein_coding	-3.2413	3.9905e-08
CYP3A4	protein_coding	2.38377	5.11575e-08			TGFBR3L	protein_coding	-3.23732	7.52035e-31
AC090004.1	protein_coding	2.3829	2.18082e-06			ITGB2	protein_coding	-3.2355	2.65642e-28
GP6	protein_coding	2.37686	0.000151198			SLC38A5	protein_coding	-3.23543	8.72116e-11
SPDYE17	protein_coding	2.37114	0.00910358			MAPT	protein_coding	-3.23118	7.77648e-57
SIRPB2	protein_coding	2.36968	0.00752939			FAF1	protein_coding	-3.23073	3.32363e-108
RP1	protein_coding	2.36963	0.02192			MEX3A	protein_coding	-3.23011	1.08293e-95
SYNPO2L	protein_coding	2.36806	7.15976e-05			STK39	protein_coding	-3.22943	5.3764e-82
FOXD4L5	protein_coding	2.36554	5.34226e-08			ST6GAL1	protein_coding	-3.22314	2.04857e-221
SQSTM1	protein_coding	2.36532	5.9295e-261			GPR153	protein_coding	-3.22156	5.61772e-66
GLRA2	protein_coding	2.36211	0.0331859			EXTL1	protein_coding	-3.22067	0.000124918
ZNF473	protein_coding	2.35584	2.64913e-124			CYP2U1	protein_coding	-3.21951	2.58508e-26
KIF5A	protein_coding	2.35342	6.14438e-07			PKIG	protein_coding	-3.21628	5.63924e-52
SLC24A2	protein_coding	2.35326	4.18095e-05			PREX1	protein_coding	-3.21561	5.80405e-20
TP53TG5	protein_coding	2.35131	1.89614e-20			NAALADL1	protein_coding	-3.21285	5.12822e-10
GRK7	protein_coding	2.34994	8.62998e-05			ID1	protein_coding	-3.21215	7.20723e-163
CRB1	protein_coding	2.34935	0.0306496			NOXA1	protein_coding	-3.21191	4.52564e-104
TENT5A	protein_coding	2.34877	1.61788e-186			AC010323.1	protein_coding	-3.211	2.35442e-22
KCNK1	protein_coding	2.34841	0.000531732			IGSF9	protein_coding	-3.20956	7.6818e-248
CHAC1	protein_coding	2.34784	4.39185e-58			TCIM	protein_coding	-3.20847	3.5702e-41
PLA2G2D	protein_coding	2.34474	0.0319269			CPT2	protein_coding	-3.20602	3.58566e-179
TRAF3IP3	protein_coding	2.34467	2.46624e-07			DUSP15	protein_coding	-3.20552	1.55149e-26
APOLD1	protein_coding	2.34465	1.52971e-30			PEPD	protein_coding	-3.20391	2.75883e-210
QRFP	protein_coding	2.34428	2.62835e-05			ALDH4A1	protein_coding	-3.20109	1.22465e-84
NRP2	protein_coding	2.34045	6.23952e-116			NPEPL1	protein_coding	-3.19999	3.58048e-157
AC008982.1	protein_coding	2.33965	0.0131264			GPR55	protein_coding	-3.19867	0.00332699
TMCC2	protein_coding	2.33898	5.07761e-09			HEXD	protein_coding	-3.19816	4.48548e-173
CLTRN	protein_coding	2.33486	2.72327e-18			HMCN2	protein_coding	-3.19713	6.70406e-54
NUDT17	protein_coding	2.33465	1.17894e-49			B4GALT2	protein_coding	-3.19706	2.40991e-145
AC138894.1	protein_coding	2.33303	9.44193e-06			STX16-NPEPL1	protein_coding	-3.19337	8.47898e-29
XG	protein_coding	2.33028	0.00967702			CETN2	protein_coding	-3.19205	4.70403e-108
CD36	protein_coding	2.32888	0.00223743			CRPPA	protein_coding	-3.18879	1.4251e-35
TUFT1	protein_coding	2.31959	1.2368e-191			APEH	protein_coding	-3.18673	2.17744e-193
VWC2	protein_coding	2.31872	0.049972			TNFSF13	protein_coding	-3.18555	3.6306e-09
HPCA	protein_coding	2.31278	0.000624043			NR1H4	protein_coding	-3.18093	5.78001e-69
CDK11A	protein_coding	2.31146	3.62944e-280			MALL	protein_coding	-3.17922	2.33836e-184
AC073585.1	protein_coding	2.30967	5.68906e-09			PDZD7	protein_coding	-3.17793	1.40461e-85
KCNJ13	protein_coding	2.30081	0.00555066			CPNE4	protein_coding	-3.17567	1.73499e-22
TNK1	protein_coding	2.30072	9.40893e-91			C11orf53	protein_coding	-3.17337	0.0128414
AL121753.1	protein_coding	2.30054	1.25971e-10			SCRN2	protein_coding	-3.17276	0
PCDH12	protein_coding	2.29792	7.32917e-12			CLUAP1	protein_coding	-3.17044	4.54655e-49
HVCN1	protein_coding	2.29527	8.32638e-05			MAGED1	protein_coding	-3.16676	0
AL136295.5	protein_coding	2.28863	8.33832e-82			CCDC146	protein_coding	-3.16658	6.99161e-06
PLA2G10	protein_coding	2.28565	0.000112559			NUP210	protein_coding	-3.16461	8.18327e-252
ZSCAN32	protein_coding	2.282	2.34218e-146			F8A3	protein_coding	-3.16288	7.53411e-23
TMEM239	protein_coding	2.27383	0.0391323			NDNF	protein_coding	-3.15941	4.03773e-76
EMP3	protein_coding	2.27153	1.58234e-40			PSKH1	protein_coding	-3.15799	4.23072e-20
DUSP10	protein_coding	2.27066	5.3832e-09			ABLIM2	protein_coding	-3.15783	0.00939037
GBP3	protein_coding	2.2705	4.92881e-52			TUBAL3	protein_coding	-3.15584	8.8917e-63
HSPB9	protein_coding	2.27046	6.9266e-05			TMEM158	protein_coding	-3.15507	0.000960017
AVIL	protein_coding	2.27005	8.6768e-28			ANO1	protein_coding	-3.15343	0.00571517
AL157935.2	protein_coding	2.26884	2.39945e-15			MTG1	protein_coding	-3.15124	3.56035e-246
FBLL1	protein_coding	2.25989	0.0469504			TMEM37	protein_coding	-3.14961	3.71827e-159
GALR2	protein_coding	2.25947	5.88496e-06			NOVA1	protein_coding	-3.14735	2.43352e-06
CDKL4	protein_coding	2.25922	0.00404753			BCL2	protein_coding	-3.14586	1.43004e-15
CRYBG3	protein_coding	2.25829	2.6401e-25			BST2	protein_coding	-3.14379	0.00412325
EIF5A2	protein_coding	2.25768	9.22805e-120			RRM2	protein_coding	-3.14174	3.25284e-219
KRTAP3-1	protein_coding	2.25465	0.00980136			ALDH6A1	protein_coding	-3.14099	2.14651e-257
CD6	protein_coding	2.25419	5.66388e-07			DOCK1	protein_coding	-3.13609	3.68231e-146
AC079594.1	protein_coding	2.25163	0.0410244			NRSN2	protein_coding	-3.13568	4.17112e-149
ZNF304	protein_coding	2.25033	0.0126655			HPDL	protein_coding	-3.13563	3.42109e-87
C21orf62	protein_coding	2.24787	1.30817e-05			KLK1	protein_coding	-3.13443	2.23045e-159
POLG	protein_coding	2.24655	5.88395e-102			LRP8	protein_coding	-3.13003	2.75955e-49
FRMPD1	protein_coding	2.24434	6.43733e-07			SKIDA1	protein_coding	-3.12663	2.54563e-41
C2orf81	protein_coding	2.24347	4.60683e-05			AHNAK2	protein_coding	-3.12266	1.66794e-14
TRIM73	protein_coding	2.24334	4.78335e-35			HAVCR2	protein_coding	-3.12261	2.76135e-53
TTC28	protein_coding	2.24139	4.91142e-27			HSD17B2	protein_coding	-3.12108	2.04479e-195
TGM1	protein_coding	2.24035	1.14698e-41			B3GNT3	protein_coding	-3.12097	9.48848e-29
SH2D5	protein_coding	2.23664	1.38731e-19			STK25	protein_coding	-3.11952	6.59565e-184
TPH1	protein_coding	2.23645	9.51583e-08			SLC6A7	protein_coding	-3.11923	0.0451156
KLHL11	protein_coding	2.23296	1.34472e-119			ROR1	protein_coding	-3.11916	4.19572e-11
EPHA4	protein_coding	2.22801	5.87114e-10			SPAG16	protein_coding	-3.11842	1.41292e-64
CCDC13	protein_coding	2.22608	1.88997e-05			CDH4	protein_coding	-3.11798	1.44031e-52
WHAMM	protein_coding	2.22014	3.25813e-154			SSTR3	protein_coding	-3.11523	1.1274e-112
NPHS1	protein_coding	2.21825	6.41111e-11			ALDOB	protein_coding	-3.11276	0
IRF9	protein_coding	2.21712	8.8828e-77			DLX4	protein_coding	-3.10702	1.12704e-207
HGS	protein_coding	2.21407	2.08137e-58			EIPR1	protein_coding	-3.10289	1.47115e-134
ZNF660	protein_coding	2.21329	0.000109641			SLC37A4	protein_coding	-3.10108	5.12618e-189
NANOGNB	protein_coding	2.21052	0.0272602			H1-0	protein_coding	-3.10067	0
ERRFI1	protein_coding	2.21045	1.27457e-106			ZNF324B	protein_coding	-3.10007	1.32635e-19
PPFIBP2	protein_coding	2.21019	1.24417e-239			ASL	protein_coding	-3.09718	1.03495e-257
NPR2	protein_coding	2.20623	2.41194e-63			MEP1A	protein_coding	-3.09522	0
GLRA1	protein_coding	2.20611	0.0183456			PIFO	protein_coding	-3.08342	5.01041e-10
TSPO2	protein_coding	2.20464	1.09222e-05			CKAP4	protein_coding	-3.07901	3.95402e-95
DRC3	protein_coding	2.20362	3.08225e-45			H1-10	protein_coding	-3.07868	2.61191e-208
PGAM2	protein_coding	2.20318	0.0110636			SH3PXD2A	protein_coding	-3.07438	9.46038e-81
SETD1B	protein_coding	2.20125	2.58094e-134			DND1	protein_coding	-3.07302	0.00449805
RETREG1	protein_coding	2.20113	9.46775e-52			ABHD15	protein_coding	-3.07228	3.38329e-140
NCF2	protein_coding	2.19867	0.0154217			SUPT3H	protein_coding	-3.07133	1.56368e-62
WNT4	protein_coding	2.19855	5.17686e-06			DNM1	protein_coding	-3.06994	2.94303e-10
C11orf94	protein_coding	2.19817	0.0293947			MYL5	protein_coding	-3.06825	1.6791e-159
CEND1	protein_coding	2.19445	0.00648463			MMAB	protein_coding	-3.06701	5.19171e-159
ABHD4	protein_coding	2.19398	1.08777e-152			HAL	protein_coding	-3.06573	6.28248e-44
FABP7	protein_coding	2.19226	0.00448899			ZC3H6	protein_coding	-3.06488	2.08341e-26
AC025283.2	protein_coding	2.19199	3.80544e-12			PRMT6	protein_coding	-3.06283	7.44793e-75
TMIGD1	protein_coding	2.1902	5.95607e-39			RAB37	protein_coding	-3.0598	2.05758e-128
CLU	protein_coding	2.1856	4.37115e-85			PGM1	protein_coding	-3.05844	9.97354e-146
CD52	protein_coding	2.18084	0.00225427			C1RL	protein_coding	-3.05646	3.62293e-127
CSRNP2	protein_coding	2.17999	9.68252e-202			MBLAC1	protein_coding	-3.05579	4.14319e-23
PER1	protein_coding	2.17762	3.26918e-133			FOLR3	protein_coding	-3.04974	0.00657025
TNFSF13B	protein_coding	2.1776	0.000145909			CA1	protein_coding	-3.04959	1.83217e-14
ZNF676	protein_coding	2.17684	0.0311329			PEX11G	protein_coding	-3.04594	6.19348e-23
MT1E	protein_coding	2.16885	0.00991062			OBSCN	protein_coding	-3.0456	4.26717e-192
AC078815.1	protein_coding	2.16444	0.00967645			KCNT1	protein_coding	-3.0436	4.86736e-21
IL9R	protein_coding	2.16239	3.22664e-05			ARNTL2	protein_coding	-3.04246	2.06943e-77
KRTDAP	protein_coding	2.16221	0.041071			EHD3	protein_coding	-3.03933	0.0472529
ARL9	protein_coding	2.15781	0.000195609			SLC16A13	protein_coding	-3.03903	2.35144e-69
FO681492.1	protein_coding	2.1542	1.09502e-11			BEGAIN	protein_coding	-3.03856	2.54998e-18
BTK	protein_coding	2.15412	0.0033791			ADCK2	protein_coding	-3.03583	9.93533e-70
RHBDL1	protein_coding	2.15209	2.01078e-92			COL18A1	protein_coding	-3.03483	2.30929e-245
POLR2A	protein_coding	2.14026	1.17438e-106			PPP2R3B	protein_coding	-3.03055	3.30227e-76
AC018362.3	protein_coding	2.13976	0.00490901			ARMCX4	protein_coding	-3.02996	9.67703e-26
STX1A	protein_coding	2.1373	3.31442e-65			DAP	protein_coding	-3.02945	4.7999e-180
ZNF442	protein_coding	2.137	1.24876e-20			ACSS1	protein_coding	-3.02629	4.12271e-178
THBS1	protein_coding	2.13422	2.38686e-24			GUCA2A	protein_coding	-3.02605	4.59879e-147
AC069288.1	protein_coding	2.13312	1.31385e-06			C17orf78	protein_coding	-3.02345	1.01953e-08
KCTD13	protein_coding	2.13199	3.81929e-82			CCDC85C	protein_coding	-3.02209	5.8282e-171
PIGR	protein_coding	2.13115	9.82329e-15			F2	protein_coding	-3.02207	4.06554e-138
GPR17	protein_coding	2.1245	1.04579e-05			SEPTIN10	protein_coding	-3.01864	1.29828e-192
SPDYE3	protein_coding	2.12403	0.0115393			CCDC183	protein_coding	-3.01665	3.08792e-20
H2BC11	protein_coding	2.12376	2.16992e-35			PTPRB	protein_coding	-3.01577	2.35802e-43
TRPM5	protein_coding	2.11973	0.00675151			C21orf58	protein_coding	-3.01284	5.24957e-60
RNASEK-C17orf49	protein_coding	2.11919	1.34445e-08			ZDHHC14	protein_coding	-3.01263	2.78031e-16
TMEM269	protein_coding	2.11902	1.52009e-14			MOGAT3	protein_coding	-3.01135	4.2298e-141
UMODL1	protein_coding	2.11858	3.20262e-06			PHKB	protein_coding	-3.00969	2.30411e-107
ZNF43	protein_coding	2.117	0.000195238			SCARA3	protein_coding	-3.00647	9.65979e-23
LVRN	protein_coding	2.117	0.000137834			ENPP7	protein_coding	-3.00569	3.15953e-133
PCDHGA2	protein_coding	2.11553	3.08321e-05			COMTD1	protein_coding	-3.00435	1.51955e-113
SLC41A1	protein_coding	2.11469	7.42327e-93			FXYD1	protein_coding	-3.00385	4.6847e-26
SDCBP	protein_coding	2.11354	9.80183e-259			ACAT2	protein_coding	-3.00169	5.84772e-199
PHF1	protein_coding	2.10928	1.29216e-167			MSRA	protein_coding	-2.99698	3.94345e-31
BRD4	protein_coding	2.10785	2.85397e-126			RTL9	protein_coding	-2.99549	0.000100916
ZNF490	protein_coding	2.1038	1.45775e-51			PCCA	protein_coding	-2.99401	1.1176e-117
SAMD8	protein_coding	2.1022	2.25523e-150			KRT20	protein_coding	-2.99379	6.05295e-95
BST1	protein_coding	2.10109	6.80339e-10			BABAM2	protein_coding	-2.99214	4.18307e-135
SLU7	protein_coding	2.09897	7.05165e-157			ACAD11	protein_coding	-2.99188	3.36126e-253
KLHL15	protein_coding	2.09317	2.45194e-99			CCDC87	protein_coding	-2.9916	2.66607e-08
CCDC62	protein_coding	2.09064	5.09682e-06			SPATA24	protein_coding	-2.9885	1.10701e-41
CRYGS	protein_coding	2.08906	4.00004e-37			FKBP1B	protein_coding	-2.98794	9.88937e-05
GNRH1	protein_coding	2.08755	4.08223e-19			NCS1	protein_coding	-2.98654	7.7849e-104
CARD6	protein_coding	2.08343	1.30982e-33			SLC39A2	protein_coding	-2.98652	1.17797e-20
KY	protein_coding	2.07811	0.00242819			FGGY	protein_coding	-2.9858	3.06509e-23
ZNF878	protein_coding	2.07538	1.36807e-16			ARPIN	protein_coding	-2.9841	3.15088e-96
TSPOAP1	protein_coding	2.06903	0.010043			KLF13	protein_coding	-2.98261	4.22972e-90
LAMB4	protein_coding	2.06833	0.000153951			CCDC61	protein_coding	-2.98192	1.50709e-30
TBX4	protein_coding	2.06534	8.42914e-14			SORL1	protein_coding	-2.97969	1.60181e-157
AC008758.6	protein_coding	2.05779	0.00849886			CMTM4	protein_coding	-2.9784	3.00742e-234
REP15	protein_coding	2.05713	3.50689e-05			LMNB1	protein_coding	-2.97361	2.81872e-160
RNF135	protein_coding	2.05509	0.0413184			CPNE6	protein_coding	-2.97294	0.00910899
TMEM151A	protein_coding	2.05378	0.0277315			RYR1	protein_coding	-2.97264	7.31225e-07
AIPL1	protein_coding	2.05221	0.00173327			MARCHF11	protein_coding	-2.9713	3.45938e-06
FAM71F2	protein_coding	2.05182	6.93435e-13			FOXQ1	protein_coding	-2.96836	4.73688e-50
TENT5B	protein_coding	2.05177	8.28946e-45			DPCD	protein_coding	-2.96737	2.0871e-43
CD200	protein_coding	2.04949	0.0274318			FAM171A1	protein_coding	-2.96701	7.076e-37
CLDN16	protein_coding	2.04895	1.45541e-16			TRAM1L1	protein_coding	-2.96691	0.00330036
DNAJB4	protein_coding	2.04764	3.79075e-58			SLC19A1	protein_coding	-2.96505	1.01937e-135
CYP3A5	protein_coding	2.04557	3.08286e-114			KCNQ4	protein_coding	-2.96418	0.000854683
AL121845.2	protein_coding	2.04514	4.46807e-22			WFS1	protein_coding	-2.96264	5.71178e-104
CPM	protein_coding	2.04495	7.29244e-15			FHIT	protein_coding	-2.96216	3.33793e-22
AC091959.1	protein_coding	2.04483	1.66202e-68			ERI3	protein_coding	-2.96052	2.1154e-66
BCL2L11	protein_coding	2.03748	6.31198e-129			TRIOBP	protein_coding	-2.95734	8.1011e-186
RO60	protein_coding	2.03628	7.3944e-107			PITPNM3	protein_coding	-2.95728	4.32882e-08
CD226	protein_coding	2.03585	0.000324031			FBXO4	protein_coding	-2.95439	3.766e-35
ANKRD22	protein_coding	2.03201	7.1996e-05			ONECUT1	protein_coding	-2.9535	0.000316741
AC007192.1	protein_coding	2.03164	5.90599e-07			MAP2K5	protein_coding	-2.95343	3.72911e-65
C8orf34	protein_coding	2.03111	0.00401508			C1QTNF5	protein_coding	-2.95281	1.05917e-23
MTMR11	protein_coding	2.02674	1.42536e-65			ACP6	protein_coding	-2.95008	4.50295e-103
HS3ST5	protein_coding	2.02538	0.0199352			ZNF853	protein_coding	-2.94507	1.65277e-29
PIWIL3	protein_coding	2.01873	0.0175377			CCDC173	protein_coding	-2.94434	0.0391738
KDM5A	protein_coding	2.01856	4.0564e-92			CHMP6	protein_coding	-2.94379	4.92085e-58
SLC39A6	protein_coding	2.01673	1.59368e-106			SOX5	protein_coding	-2.94189	6.18221e-06
CCDC74A	protein_coding	2.01618	0.0236568			TMTC4	protein_coding	-2.94027	4.03154e-137
SLC4A5	protein_coding	2.01589	1.18425e-22			CPQ	protein_coding	-2.93829	8.90842e-47
OMP	protein_coding	2.01559	1.1784e-06			CDK5	protein_coding	-2.93518	9.32985e-89
PLEKHO2	protein_coding	2.01475	2.99582e-55			FAM131C	protein_coding	-2.93246	3.38013e-33
PMAIP1	protein_coding	2.01241	4.87658e-30			ENHO	protein_coding	-2.93205	0.000323744
RSPH4A	protein_coding	2.01236	0.00756769			HS6ST2	protein_coding	-2.93161	6.90805e-101
LDHAL6A	protein_coding	2.0108	0.00026294			NLGN2	protein_coding	-2.93063	1.42256e-58
TSSK2	protein_coding	2.00793	0.0189768			ITLN2	protein_coding	-2.92998	1.05092e-10
AC105052.1	protein_coding	2.00705	7.6683e-06			GCAT	protein_coding	-2.92696	2.80662e-72
MAP1LC3B2	protein_coding	2.007	6.73357e-45			HMGCL	protein_coding	-2.92101	1.22387e-150
MPIG6B	protein_coding	2.00487	6.78863e-07			COL16A1	protein_coding	-2.9148	7.26615e-18
BEST2	protein_coding	2.00414	0.00606076			LYRM9	protein_coding	-2.91235	1.65901e-48
GADD45B	protein_coding	1.99999	1.05811e-45			KATNB1	protein_coding	-2.91057	1.28768e-76
KRT15	protein_coding	1.99869	8.17639e-67			ERVMER34-1	protein_coding	-2.90596	2.39367e-77
BRD2	protein_coding	1.99853	6.73066e-189			TSPO	protein_coding	-2.90405	1.87389e-54
TMOD4	protein_coding	1.99546	7.82098e-09			TIMM9	protein_coding	-2.90119	7.94841e-86
CDH18	protein_coding	1.9951	0.00512432			GNAT1	protein_coding	-2.89938	0.0083257
USP53	protein_coding	1.99474	3.69325e-86			SLC25A10	protein_coding	-2.89639	8.07137e-106
ZNF280B	protein_coding	1.99423	5.35021e-53			TXNRD3	protein_coding	-2.89488	1.71168e-60
PROZ	protein_coding	1.99418	6.49652e-15			PROCA1	protein_coding	-2.89091	2.28742e-31
IRF1	protein_coding	1.98893	9.30978e-30			FAM86B1	protein_coding	-2.89076	9.98241e-24
ZC3H12C	protein_coding	1.98825	1.12338e-71			LMO4	protein_coding	-2.88831	5.28487e-165
ARNT2	protein_coding	1.98621	0.00989115			SERPINA12	protein_coding	-2.88682	0.00884581
OSGIN1	protein_coding	1.97634	1.58735e-118			CCDC187	protein_coding	-2.885	2.83343e-07
WNT2B	protein_coding	1.97612	4.04602e-16			LRFN4	protein_coding	-2.88399	2.5136e-69
SNX32	protein_coding	1.97531	6.53202e-08			SOX12	protein_coding	-2.8826	4.391e-122
CETP	protein_coding	1.97428	0.000481172			HOXD8	protein_coding	-2.88235	6.56535e-20
KIRREL2	protein_coding	1.97331	0.0136543			PNPLA3	protein_coding	-2.87917	1.82351e-55
TMEM150C	protein_coding	1.97261	0.0143288			ITPK1	protein_coding	-2.8789	3.53662e-207
TRIM59	protein_coding	1.97085	2.21082e-12			PHYH	protein_coding	-2.87764	6.25196e-123
FAXDC2	protein_coding	1.97053	7.5273e-56			KBTBD11	protein_coding	-2.87739	1.8812e-191
CLDN11	protein_coding	1.97029	0.00352131			MLXIPL	protein_coding	-2.87627	2.73673e-70
ZNF670-ZNF695	protein_coding	1.96939	5.14542e-15			KLRG2	protein_coding	-2.87594	3.47989e-11
STX11	protein_coding	1.96775	0.000218978			MYBPC2	protein_coding	-2.87455	3.97311e-05
ADAM8	protein_coding	1.96625	1.21918e-53			ARMCX5-GPRASP2	protein_coding	-2.87344	0.000728228
MGAT4C	protein_coding	1.96297	7.57591e-06			ZNF287	protein_coding	-2.8723	3.45229e-36
CFAP53	protein_coding	1.96085	4.80072e-05			INPP5A	protein_coding	-2.87182	8.56834e-60
FBXO32	protein_coding	1.96028	1.21147e-20			LFNG	protein_coding	-2.87062	7.16296e-71
ZNF614	protein_coding	1.95402	7.04497e-78			NEURL1	protein_coding	-2.87029	2.89983e-33
FRMD4B	protein_coding	1.95345	3.12987e-63			KREMEN2	protein_coding	-2.867	2.30409e-08
FOSL1	protein_coding	1.94808	2.86682e-32			C9orf40	protein_coding	-2.86632	8.71112e-33
AC011448.1	protein_coding	1.94706	6.25422e-57			PEX7	protein_coding	-2.86557	1.20241e-59
KLHL21	protein_coding	1.94673	1.48271e-132			SFXN2	protein_coding	-2.86403	3.47257e-50
MATK	protein_coding	1.9455	0.0224778			PODXL2	protein_coding	-2.86351	5.80948e-238
CLEC19A	protein_coding	1.94298	0.000858166			AC000093.1	protein_coding	-2.86328	0.00198542
AURKC	protein_coding	1.94274	9.5101e-12			SULT1B1	protein_coding	-2.86291	3.05795e-90
NNAT	protein_coding	1.94274	1.79586e-32			C4BPA	protein_coding	-2.85778	2.69483e-46
CNIH2	protein_coding	1.94265	1.14629e-11			GALNT16	protein_coding	-2.85689	4.66379e-28
ZCWPW2	protein_coding	1.94212	0.00175044			MCCC2	protein_coding	-2.85679	5.14069e-277
IHO1	protein_coding	1.94089	0.00193935			MYEF2	protein_coding	-2.8541	1.00879e-65
FAM53C	protein_coding	1.94082	2.57837e-173			GPA33	protein_coding	-2.854	4.77624e-145
CARD9	protein_coding	1.94022	2.45447e-24			POGLUT2	protein_coding	-2.8493	1.32728e-50
ABCA12	protein_coding	1.94002	0.0432681			SOWAHA	protein_coding	-2.84583	9.68705e-103
C21orf91	protein_coding	1.9386	7.88154e-43			TNIK	protein_coding	-2.84554	1.5512e-64
SENP5	protein_coding	1.93766	1.30764e-117			BBS9	protein_coding	-2.8423	2.2571e-31
S1PR3	protein_coding	1.93696	3.49317e-06			LENG9	protein_coding	-2.84189	6.91078e-28
GPRASP1	protein_coding	1.93593	9.66874e-26			RPH3AL	protein_coding	-2.8386	3.95433e-78
APELA	protein_coding	1.9353	0.00780918			RNLS	protein_coding	-2.83761	2.02131e-18
UCN2	protein_coding	1.93488	3.17936e-05			TRPT1	protein_coding	-2.83419	1.84036e-75
KRTAP9-6	protein_coding	1.93431	0.0325636			GATA4	protein_coding	-2.83287	2.87748e-15
MBIP	protein_coding	1.93406	2.41388e-96			ABAT	protein_coding	-2.83133	4.09666e-67
NCOA7	protein_coding	1.93225	1.21226e-65			LARGE1	protein_coding	-2.83042	5.16753e-43
CUZD1	protein_coding	1.93215	5.83394e-12			MS4A10	protein_coding	-2.8295	6.26575e-55
NPIPB11	protein_coding	1.92935	1.4655e-15			AL929554.1	protein_coding	-2.82758	0.0321325
ATXN7L2	protein_coding	1.92527	3.74076e-75			FAM53B	protein_coding	-2.82217	4.18325e-154
SERPINI1	protein_coding	1.92481	4.61801e-32			PRKACA	protein_coding	-2.82095	1.26481e-193
SPTB	protein_coding	1.92035	3.43344e-05			CBS	protein_coding	-2.81886	4.54627e-118
PROX2	protein_coding	1.91776	0.000537548			DIAPH2	protein_coding	-2.81724	4.36383e-98
PTGIR	protein_coding	1.91529	0.0127621			COQ2	protein_coding	-2.81184	4.3144e-53
CACNB1	protein_coding	1.91524	1.00905e-17			C1orf131	protein_coding	-2.81034	2.12398e-89
CASTOR2	protein_coding	1.91265	3.47449e-128			SERPINB6	protein_coding	-2.80991	5.70925e-91
ARRDC2	protein_coding	1.90921	4.79735e-108			HES6	protein_coding	-2.8089	3.43064e-72
TEX29	protein_coding	1.90873	3.10248e-05			SPA17	protein_coding	-2.80876	5.82511e-35
AC087289.3	protein_coding	1.90589	7.20239e-05			PADI2	protein_coding	-2.80714	1.34314e-23
NGFR	protein_coding	1.90544	0.0229672			MUC12	protein_coding	-2.80642	1.59084e-32
SDS	protein_coding	1.90529	3.91092e-05			PPP1R35	protein_coding	-2.80608	8.94414e-88
CHRNA3	protein_coding	1.90489	0.0127515			AKR1B10	protein_coding	-2.80446	2.19526e-52
RSKR	protein_coding	1.90449	5.99364e-73			GDPD2	protein_coding	-2.80416	5.46089e-38
NFKBIZ	protein_coding	1.90437	3.00576e-100			LINC00634	protein_coding	-2.80295	0.00733242
FAM124A	protein_coding	1.90431	0.00247682			C1orf74	protein_coding	-2.80219	4.92785e-63
C20orf204	protein_coding	1.90278	6.72191e-16			ACAD9	protein_coding	-2.80175	2.40804e-212
CATSPER3	protein_coding	1.90063	9.83983e-07			FAM20C	protein_coding	-2.80122	7.88722e-110
MMP13	protein_coding	1.89991	0.0124246			DMBT1	protein_coding	-2.79998	0.0149665
UGT1A3	protein_coding	1.89963	6.80066e-06			C6orf141	protein_coding	-2.79956	6.29743e-54
GNG13	protein_coding	1.89795	6.19416e-06			CAT	protein_coding	-2.79668	1.89156e-256
CSRNP1	protein_coding	1.89592	3.10373e-67			MOCS1	protein_coding	-2.7946	8.27391e-159
ZBTB10	protein_coding	1.89449	1.9805e-65			JOSD2	protein_coding	-2.79343	3.2661e-62
CD101	protein_coding	1.89289	0.0045901			JMJD4	protein_coding	-2.79328	5.41806e-80
CCND2	protein_coding	1.89023	1.94127e-58			P2RY6	protein_coding	-2.79285	1.16927e-36
SCG5	protein_coding	1.8893	8.68435e-07			SOX8	protein_coding	-2.79282	1.69415e-39
DCAF15	protein_coding	1.88891	2.39657e-94			LOXL1	protein_coding	-2.78947	4.09613e-07
MPZ	protein_coding	1.88849	2.5601e-05			PLXNB1	protein_coding	-2.78577	1.27214e-81
AC097625.1	protein_coding	1.88679	1.06606e-30			SPATC1	protein_coding	-2.7834	0.0018708
ARR3	protein_coding	1.88569	0.00322063			RNF144A	protein_coding	-2.78332	2.89318e-15
FKBP6	protein_coding	1.88433	0.000947455			FARS2	protein_coding	-2.78228	6.32554e-43
GPR63	protein_coding	1.88159	0.0129497			ZNF837	protein_coding	-2.78209	1.05612e-18
HSPB8	protein_coding	1.87956	5.25999e-34			NREP	protein_coding	-2.78205	3.53623e-24
ZNF705E	protein_coding	1.87932	5.40568e-05			TRAF1	protein_coding	-2.78064	9.57984e-05
DDX23	protein_coding	1.87759	3.10124e-183			ADA	protein_coding	-2.77947	5.06486e-66
C5AR1	protein_coding	1.87665	4.79817e-07			SERINC2	protein_coding	-2.77615	3.02582e-134
SHISA4	protein_coding	1.87615	0.000692946			ZNF318	protein_coding	-2.77508	6.32217e-82
ZNF707	protein_coding	1.87586	8.27478e-68			SEMA6A	protein_coding	-2.77331	6.09595e-41
C4orf47	protein_coding	1.87578	6.48927e-05			RGS9BP	protein_coding	-2.77043	0.00642628
ANKRD18A	protein_coding	1.87474	0.014725			TMEM160	protein_coding	-2.77039	1.76585e-50
ARL11	protein_coding	1.8735	0.00152954			ANTKMT	protein_coding	-2.76924	1.44241e-75
SAT1	protein_coding	1.86977	9.74603e-137			MEMO1	protein_coding	-2.76895	1.04912e-116
FILIP1	protein_coding	1.86816	0.0220928			PRDM6	protein_coding	-2.76815	0.0109603
MMP7	protein_coding	1.86646	0.00588724			LAMA1	protein_coding	-2.76801	8.12726e-27
CCDC142	protein_coding	1.86639	1.02408e-160			ARVCF	protein_coding	-2.76734	4.61648e-93
CA14	protein_coding	1.86469	1.47715e-09			CD24	protein_coding	-2.76472	9.44818e-14
AC011479.1	protein_coding	1.86429	0.00893836			HLF	protein_coding	-2.7619	0.00763696
ITGA2	protein_coding	1.86396	1.01812e-48			TBC1D16	protein_coding	-2.75749	2.19725e-292
ZNF718	protein_coding	1.86231	6.81285e-47			EIF4EBP1	protein_coding	-2.75592	7.68438e-70
ABCC9	protein_coding	1.86184	8.50105e-45			LGALS3	protein_coding	-2.75196	3.73042e-242
GPM6B	protein_coding	1.86073	1.14326e-13			BLACAT1	protein_coding	-2.75184	6.54199e-35
RBBP6	protein_coding	1.86009	5.77161e-148			FP565260.4	protein_coding	-2.75031	0.00776749
GPER1	protein_coding	1.86006	0.0332969			FGFBP3	protein_coding	-2.74997	1.63319e-15
ZBTB16	protein_coding	1.858	0.0148321			TUBB	protein_coding	-2.74963	3.04401e-208
ABCF2	protein_coding	1.85787	1.76671e-92			RIN3	protein_coding	-2.74801	2.70906e-87
SLC22A9	protein_coding	1.85766	1.26725e-17			HDDC3	protein_coding	-2.74782	6.55252e-45
FBXW10	protein_coding	1.85487	0.000155192			CACNA2D4	protein_coding	-2.7476	4.96563e-07
LRRN4CL	protein_coding	1.85334	0.00179474			ABCA2	protein_coding	-2.74755	4.04443e-180
AKAP5	protein_coding	1.85317	8.33953e-59			GCSH	protein_coding	-2.74609	6.78534e-60
TMEM248	protein_coding	1.85312	4.62845e-130			DYM	protein_coding	-2.74605	5.69044e-40
ISL1	protein_coding	1.84878	0.00168629			HMGB3	protein_coding	-2.74544	7.07834e-79
NOVA2	protein_coding	1.84477	0.0297444			ASTN2	protein_coding	-2.74323	6.34941e-55
RPA4	protein_coding	1.84467	0.00487282			SPPL2B	protein_coding	-2.74231	1.34005e-212
ZNF653	protein_coding	1.84393	4.96176e-28			RAC3	protein_coding	-2.74209	4.46333e-55
DYRK1B	protein_coding	1.84261	1.47876e-21			TIGD5	protein_coding	-2.73837	5.71615e-60
KMT2B	protein_coding	1.84194	5.06292e-108			TMEM134	protein_coding	-2.73785	2.13326e-85
BMP4	protein_coding	1.84188	5.13673e-103			SAPCD2	protein_coding	-2.7372	1.03716e-119
RUNX2	protein_coding	1.84098	0.0479997			FAH	protein_coding	-2.73595	4.69799e-69
MLIP	protein_coding	1.83838	0.0277731			OTOF	protein_coding	-2.73546	4.89404e-08
CRTC2	protein_coding	1.83733	1.28432e-128			OXT	protein_coding	-2.73516	5.64584e-14
PKDCC	protein_coding	1.83683	2.88076e-97			DNAJC30	protein_coding	-2.73507	1.04968e-52
SAA2	protein_coding	1.83598	0.0243688			ZCCHC24	protein_coding	-2.7343	1.27067e-05
NCR1	protein_coding	1.8358	0.00278477			CISD3	protein_coding	-2.73292	1.14062e-117
ZNF317	protein_coding	1.83506	3.95328e-155			PCYOX1L	protein_coding	-2.73208	2.57274e-83
KCNS1	protein_coding	1.8348	0.000267911			NEURL1B	protein_coding	-2.72555	4.16643e-76
MAP3K9	protein_coding	1.83466	1.1145e-77			C11orf86	protein_coding	-2.7233	5.99568e-91
HS3ST1	protein_coding	1.83413	2.66513e-14			GTF2IRD2B	protein_coding	-2.72246	8.46976e-47
SLIT1	protein_coding	1.83287	6.14654e-06			PTPRA	protein_coding	-2.72155	1.17274e-225
AMY2B	protein_coding	1.8312	1.37991e-23			KCNQ1	protein_coding	-2.72122	0.0102451
SAFB2	protein_coding	1.83061	8.34582e-124			MINAR1	protein_coding	-2.7202	0.00348185
AMDHD1	protein_coding	1.83055	9.68643e-16			SLC26A2	protein_coding	-2.7201	9.40506e-144
OR6J1	protein_coding	1.83025	0.000296307			H6PD	protein_coding	-2.7196	1.26037e-105
CACNB2	protein_coding	1.83018	3.41654e-09			GATB	protein_coding	-2.71947	1.8205e-92
SAMD9	protein_coding	1.83005	1.68505e-15			CACNG5	protein_coding	-2.71935	1.3821e-14
IFIT2	protein_coding	1.82925	7.21384e-17			COL4A6	protein_coding	-2.71918	8.01781e-05
GCLC	protein_coding	1.82859	7.93887e-130			COL6A2	protein_coding	-2.7152	5.23013e-48
PAPOLG	protein_coding	1.82783	6.70646e-89			CCDC92	protein_coding	-2.71505	2.43583e-40
MSS51	protein_coding	1.82713	3.16546e-18			B3GAT2	protein_coding	-2.71433	1.15842e-08
ZNF212	protein_coding	1.82586	1.64564e-101			R3HDM2	protein_coding	-2.71038	7.87823e-09
PHKG1	protein_coding	1.82444	2.41144e-07			C2CD4C	protein_coding	-2.70994	0.00962634
ZNF385C	protein_coding	1.82296	1.77716e-15			PRF1	protein_coding	-2.70914	2.44128e-08
PNPLA2	protein_coding	1.81918	3.98865e-114			DNAJB5	protein_coding	-2.7089	3.77915e-17
TPH2	protein_coding	1.81669	1.86252e-06			AC007326.4	protein_coding	-2.70619	2.95891e-08
TNFRSF11A	protein_coding	1.81665	2.17021e-25			SLC2A9	protein_coding	-2.70506	3.34321e-39
SRCAP	protein_coding	1.8165	1.28042e-36			DPEP1	protein_coding	-2.70452	2.59804e-176
COL9A2	protein_coding	1.81556	0.0223539			MPST	protein_coding	-2.70444	1.09069e-180
NECTIN4	protein_coding	1.81502	0.000405238			GLS2	protein_coding	-2.70378	1.4345e-35
ZDHHC11	protein_coding	1.80815	1.53618e-21			SLC27A2	protein_coding	-2.70285	2.22325e-144
ANXA1	protein_coding	1.80762	0.0109253			DGAT2	protein_coding	-2.70258	1.99593e-211
SLC25A30	protein_coding	1.80757	5.20892e-49			PRTFDC1	protein_coding	-2.70189	2.1427e-81
BRD1	protein_coding	1.80732	1.07407e-147			FCGRT	protein_coding	-2.7014	3.88908e-186
KLRK1	protein_coding	1.80647	0.00087061			HSPA12B	protein_coding	-2.7012	1.47486e-25
CHD2	protein_coding	1.8048	5.79372e-93			ZC4H2	protein_coding	-2.70088	4.21719e-58
VAMP1	protein_coding	1.80279	5.97792e-41			ADRA2C	protein_coding	-2.70073	2.82506e-22
AL157392.5	protein_coding	1.80183	0.0339389			PROS1	protein_coding	-2.7006	1.90705e-257
BTN2A1	protein_coding	1.80175	1.91782e-127			SLC28A1	protein_coding	-2.69849	9.66268e-11
ZBTB17	protein_coding	1.80092	2.62933e-100			GK	protein_coding	-2.69841	8.15337e-166
ZNF460	protein_coding	1.79957	1.45828e-09			DHX32	protein_coding	-2.69472	3.80442e-140
AXIN2	protein_coding	1.79768	1.47746e-53			CYP4V2	protein_coding	-2.69302	1.21285e-32
GBP2	protein_coding	1.79668	9.63449e-81			MXRA7	protein_coding	-2.68896	3.19297e-98
SV2A	protein_coding	1.79508	0.000471896			CARMIL3	protein_coding	-2.68632	8.35931e-10
MUC19	protein_coding	1.79473	0.00938526			MADCAM1	protein_coding	-2.68422	3.40073e-07
MEF2B	protein_coding	1.79313	1.00026e-13			WNT11	protein_coding	-2.68183	6.30299e-53
H2BC12	protein_coding	1.79284	4.84877e-90			SLC25A27	protein_coding	-2.67839	0.0366247
BCL6	protein_coding	1.79271	1.41685e-57			AK9	protein_coding	-2.67697	4.43117e-19
MXD1	protein_coding	1.79246	1.855e-69			CDK18	protein_coding	-2.67645	1.09463e-82
C9orf57	protein_coding	1.79113	0.00260005			SETBP1	protein_coding	-2.67546	9.44563e-32
MAP1LC3B	protein_coding	1.79061	3.17046e-174			EDA	protein_coding	-2.67407	1.57066e-31
COL4A3	protein_coding	1.79038	0.049242			NAGLU	protein_coding	-2.67343	2.52032e-124
LETM1	protein_coding	1.78922	2.93319e-113			TSTD1	protein_coding	-2.67029	8.54532e-60
PEX5L	protein_coding	1.78827	0.0314038			FXYD2	protein_coding	-2.66739	0.000795948
SVOP	protein_coding	1.78635	0.000137343			LRRCC1	protein_coding	-2.66643	1.31627e-65
CAB39L	protein_coding	1.78549	9.87507e-52			LAMA4	protein_coding	-2.66525	7.79322e-07
OR4D1	protein_coding	1.78473	0.0358434			MAGEF1	protein_coding	-2.6648	1.86552e-131
IL17RB	protein_coding	1.78347	7.64379e-120			GRIP2	protein_coding	-2.66176	0.0271602
PRX	protein_coding	1.78315	2.25345e-27			KCNN4	protein_coding	-2.66096	1.01225e-19
KBTBD8	protein_coding	1.77958	6.95261e-18			GATM	protein_coding	-2.65616	1.85312e-58
UGT2B4	protein_coding	1.77877	0.0424799			CENPM	protein_coding	-2.65609	1.96795e-50
COL3A1	protein_coding	1.7775	1.11046e-18			UROS	protein_coding	-2.65393	8.8302e-109
LRRC46	protein_coding	1.77593	2.69357e-19			ACY1	protein_coding	-2.65069	5.76666e-96
PRND	protein_coding	1.77581	0.0309552			TBCD	protein_coding	-2.65023	3.93683e-142
DCAF12	protein_coding	1.77297	1.3751e-158			UGT1A1	protein_coding	-2.64867	1.34584e-219
ADH1B	protein_coding	1.77102	0.0256827			ALOX15	protein_coding	-2.64842	5.87103e-12
RERE	protein_coding	1.77079	3.88452e-67			HSD3B2	protein_coding	-2.64632	3.45872e-10
ANG	protein_coding	1.76884	1.02614e-56			AL445423.3	protein_coding	-2.64601	4.30342e-22
SCNM1	protein_coding	1.76832	7.6743e-64			TMEM175	protein_coding	-2.64513	1.26042e-61
SLC15A2	protein_coding	1.76566	6.18807e-19			CPNE5	protein_coding	-2.6416	0.0129924
TRIM40	protein_coding	1.7654	2.65459e-16			ADGRA3	protein_coding	-2.63812	2.10772e-142
THAP10	protein_coding	1.76384	4.28919e-10			SLC23A3	protein_coding	-2.63603	1.61164e-65
PCDH9	protein_coding	1.76195	0.0129108			DCLRE1A	protein_coding	-2.63553	4.73304e-98
RGS22	protein_coding	1.76099	0.00153838			LIPA	protein_coding	-2.63521	1.69181e-132
CACNA2D2	protein_coding	1.75875	0.000405107			SHISAL2A	protein_coding	-2.63485	1.30861e-09
AP5Z1	protein_coding	1.75413	2.50054e-121			PACSIN3	protein_coding	-2.63349	5.98454e-108
TSNAX-DISC1	protein_coding	1.75157	0.00812686			CYB561	protein_coding	-2.6329	2.46355e-133
CLCN1	protein_coding	1.75134	0.00012232			VWA8	protein_coding	-2.63283	6.82287e-111
LGR5	protein_coding	1.75028	1.00896e-11			FNDC4	protein_coding	-2.62727	1.29144e-13
ADCY4	protein_coding	1.75024	0.0027221			ZNF362	protein_coding	-2.6271	2.27167e-55
HDX	protein_coding	1.75002	0.0459358			PLA2G4A	protein_coding	-2.6269	0.0123514
CAV1	protein_coding	1.74977	5.52672e-13			IARS2	protein_coding	-2.62594	3.39575e-193
PODNL1	protein_coding	1.74957	1.95853e-08			MAGEE1	protein_coding	-2.62581	3.29634e-08
OVGP1	protein_coding	1.74647	1.61139e-09			ZBTB12	protein_coding	-2.62566	6.77847e-51
PRDM15	protein_coding	1.74204	3.68967e-34			LZTS1	protein_coding	-2.62533	3.91548e-06
HIPK1	protein_coding	1.74198	1.36406e-63			SDC1	protein_coding	-2.62524	1.13255e-150
PIM2	protein_coding	1.7418	1.15544e-58			TKFC	protein_coding	-2.62317	3.27355e-87
ZBTB20	protein_coding	1.74177	6.88402e-06			TMPRSS6	protein_coding	-2.62225	1.35423e-63
CA2	protein_coding	1.74061	5.94107e-17			APOBR	protein_coding	-2.62205	8.47783e-10
CKS2	protein_coding	1.73944	6.27484e-80			ARHGAP39	protein_coding	-2.62166	4.21211e-80
ZBTB21	protein_coding	1.73938	2.07502e-43			FREM2	protein_coding	-2.62151	4.15136e-16
NPIPB4	protein_coding	1.73901	1.01783e-23			SLC7A2	protein_coding	-2.6209	3.38829e-71
MYSM1	protein_coding	1.73768	5.37231e-46			ACCS	protein_coding	-2.62036	1.27424e-55
NLRP12	protein_coding	1.73684	0.00478632			MORN3	protein_coding	-2.61303	4.80193e-43
VWA5A	protein_coding	1.73644	9.24184e-10			STAB1	protein_coding	-2.61235	3.21046e-06
SIGLEC8	protein_coding	1.736	0.0111913			SYNGR1	protein_coding	-2.61207	6.29638e-39
NOP2	protein_coding	1.73368	2.22807e-108			PM20D2	protein_coding	-2.61139	1.32681e-147
HBP1	protein_coding	1.73188	1.03557e-118			TSPAN33	protein_coding	-2.60534	4.02512e-31
AC005726.1	protein_coding	1.73151	9.40029e-22			AGXT	protein_coding	-2.60321	1.31533e-13
C9orf152	protein_coding	1.73051	0.000129499			TRIM66	protein_coding	-2.60287	1.03476e-08
P2RX5-TAX1BP3	protein_coding	1.73042	1.23173e-23			GCKR	protein_coding	-2.60278	1.63965e-12
SAP25	protein_coding	1.72839	1.03374e-09			B3GALT6	protein_coding	-2.59971	1.77132e-80
PLK2	protein_coding	1.72746	1.0655e-41			CDON	protein_coding	-2.59817	1.02877e-31
LIMS3	protein_coding	1.72726	0.0048733			MCF2L	protein_coding	-2.598	1.26468e-94
ARHGEF33	protein_coding	1.72496	0.0218106			AMIGO1	protein_coding	-2.59638	1.8953e-16
DNAH7	protein_coding	1.72318	0.000722045			AKR7A2	protein_coding	-2.59465	1.79926e-90
RAB2B	protein_coding	1.72286	1.1549e-54			MELTF	protein_coding	-2.59257	2.64575e-74
SHCBP1	protein_coding	1.72143	2.19536e-66			ACADSB	protein_coding	-2.59248	3.19759e-123
PANK3	protein_coding	1.71943	1.93306e-45			BCKDK	protein_coding	-2.59192	1.63862e-105
GPNMB	protein_coding	1.71876	7.46256e-16			FBLN5	protein_coding	-2.59146	4.31637e-57
CENATAC	protein_coding	1.71828	3.12697e-77			PAH	protein_coding	-2.59116	1.25341e-58
EDC4	protein_coding	1.71688	9.79447e-148			PLXND1	protein_coding	-2.59074	8.708e-126
SNIP1	protein_coding	1.71664	7.97492e-35			GBE1	protein_coding	-2.5905	3.42772e-58
ADGRF1	protein_coding	1.71479	2.87108e-06			HAPLN2	protein_coding	-2.59006	5.13802e-07
CTSK	protein_coding	1.71234	6.58709e-31			SPIDR	protein_coding	-2.58889	1.33896e-90
CACTIN	protein_coding	1.71036	1.52714e-129			SLC30A9	protein_coding	-2.58857	3.56877e-187
NODAL	protein_coding	1.7098	9.65577e-05			COCH	protein_coding	-2.58721	5.27102e-83
REXO1	protein_coding	1.70904	2.27159e-91			LRP11	protein_coding	-2.58617	2.47181e-127
RXFP4	protein_coding	1.7086	0.0190161			WDR70	protein_coding	-2.58489	1.08467e-68
ZNF684	protein_coding	1.70746	8.06084e-16			CCDC24	protein_coding	-2.58417	2.19802e-58
OSR2	protein_coding	1.70654	1.90253e-29			GUCA2B	protein_coding	-2.58324	6.70553e-52
RASSF1	protein_coding	1.70543	7.11084e-55			APOA5	protein_coding	-2.5825	0.0347276
CARMIL2	protein_coding	1.70517	3.58696e-19			C11orf71	protein_coding	-2.58117	2.79873e-47
ACOT9	protein_coding	1.70083	3.47368e-103			B4GALNT2	protein_coding	-2.58078	6.60339e-99
MEF2D	protein_coding	1.70007	1.84916e-104			GYG2	protein_coding	-2.57958	9.19914e-193
IZUMO2	protein_coding	1.69892	0.00551057			EFHD1	protein_coding	-2.57613	8.07662e-07
CCDC80	protein_coding	1.69815	3.79837e-07			TPST2	protein_coding	-2.57596	2.04252e-163
JUN	protein_coding	1.69774	5.55398e-70			APOB	protein_coding	-2.5735	2.08344e-115
UBE2W	protein_coding	1.69605	4.51751e-49			ERGIC1	protein_coding	-2.57265	1.05226e-261
AC010422.8	protein_coding	1.69552	2.54351e-61			ADORA2B	protein_coding	-2.57232	2.10692e-18
SMPDL3A	protein_coding	1.69549	7.83429e-94			ATG16L2	protein_coding	-2.57178	3.50272e-52
HP	protein_coding	1.69406	1.6254e-08			PRKX	protein_coding	-2.57145	3.08261e-102
BRCA2	protein_coding	1.6935	2.07176e-31			IHH	protein_coding	-2.57073	1.71029e-107
DAPK3	protein_coding	1.69313	7.05839e-104			HAO2	protein_coding	-2.56981	0.000392532
LAT2	protein_coding	1.68997	8.93858e-10			STRADB	protein_coding	-2.56698	6.14191e-136
ATP6V1G2-DDX39B	protein_coding	1.68991	1.31358e-09			MATN3	protein_coding	-2.56525	1.33839e-06
AC097636.1	protein_coding	1.68828	0.02296			CDK4	protein_coding	-2.56493	7.2226e-129
POMK	protein_coding	1.68792	4.78732e-34			TAZ	protein_coding	-2.56298	2.1471e-74
DRICH1	protein_coding	1.68479	3.52503e-08			PC	protein_coding	-2.55848	2.61607e-118
ZNF296	protein_coding	1.68363	7.70198e-30			MEGF9	protein_coding	-2.55841	1.00723e-48
TMEM270	protein_coding	1.68355	6.44677e-05			PEX10	protein_coding	-2.55704	1.73519e-85
TUBA1A	protein_coding	1.68349	1.89901e-22			TMEM8B	protein_coding	-2.55374	1.11165e-102
PLAAT4	protein_coding	1.68276	1.60719e-05			MFAP2	protein_coding	-2.55371	9.92138e-37
HOXA3	protein_coding	1.68219	1.45647e-28			SLC9A3R2	protein_coding	-2.55233	7.40074e-62
NWD2	protein_coding	1.68176	1.37157e-08			CD300C	protein_coding	-2.55213	0.0126136
RP1L1	protein_coding	1.68035	4.03573e-05			ARTN	protein_coding	-2.55101	0.00138721
GATAD2B	protein_coding	1.6801	4.30143e-36			SLC25A29	protein_coding	-2.55049	2.71154e-29
OSTM1	protein_coding	1.67918	4.84037e-47			MYL9	protein_coding	-2.55027	1.20074e-165
IQCN	protein_coding	1.67743	1.63011e-20			METTL21A	protein_coding	-2.54921	5.21473e-113
TBCEL-TECTA	protein_coding	1.67677	0.000165104			CDCA7	protein_coding	-2.54904	3.34654e-106
ABCB11	protein_coding	1.6751	0.000996051			ORAI1	protein_coding	-2.54881	6.7237e-73
CCDC9	protein_coding	1.67393	2.7264e-66			FGFRL1	protein_coding	-2.54867	2.71508e-122
CBWD6	protein_coding	1.6728	3.1645e-10			KIAA1671	protein_coding	-2.54805	2.65605e-167
SNORC	protein_coding	1.6726	5.82497e-12			SLC49A3	protein_coding	-2.54656	3.12083e-14
SEC31B	protein_coding	1.67094	1.32266e-54			ARHGAP44	protein_coding	-2.54605	4.3502e-15
ATP8B3	protein_coding	1.67092	0.000207536			PARD3B	protein_coding	-2.53903	0.000272742
AFF3	protein_coding	1.67022	0.0146831			JPH1	protein_coding	-2.53878	5.27109e-10
H4C4	protein_coding	1.66974	0.0347072			TTLL11	protein_coding	-2.5381	3.51119e-13
OAS1	protein_coding	1.66922	2.78978e-93			CENPH	protein_coding	-2.53619	2.4291e-53
AL121845.3	protein_coding	1.66783	3.27797e-81			IFT22	protein_coding	-2.53029	9.85421e-52
USP13	protein_coding	1.66751	2.25619e-18			B3GNTL1	protein_coding	-2.53011	1.115e-28
CLASRP	protein_coding	1.66685	8.72366e-120			HDAC11	protein_coding	-2.52992	1.37029e-56
SEPTIN4	protein_coding	1.66617	8.74925e-05			MFSD2A	protein_coding	-2.52784	1.40556e-38
ISL2	protein_coding	1.66318	3.20056e-27			ADCK1	protein_coding	-2.52767	1.7411e-30
MILR1	protein_coding	1.6625	1.6253e-05			PGLS	protein_coding	-2.52646	6.97877e-88
TRIM58	protein_coding	1.66245	0.0149998			ITPR3	protein_coding	-2.52535	1.38073e-189
EIF1AY	protein_coding	1.66052	0.0307791			PXMP4	protein_coding	-2.52502	5.72619e-110
NRCAM	protein_coding	1.65903	1.12789e-49			ACOT1	protein_coding	-2.52387	5.60773e-78
OAZ3	protein_coding	1.65759	1.14813e-07			PCCB	protein_coding	-2.52057	1.42482e-197
YPEL3	protein_coding	1.65487	1.76371e-40			RBM44	protein_coding	-2.5196	0.0256124
KDM6B	protein_coding	1.65423	1.10466e-77			MESP1	protein_coding	-2.51888	0.00424984
ANKRD12	protein_coding	1.65391	7.59649e-38			TPSG1	protein_coding	-2.51829	3.68892e-16
MYO16	protein_coding	1.64879	0.0317331			LRRC4B	protein_coding	-2.51708	0.000714961
ZNF341	protein_coding	1.6483	2.50947e-39			LYPLAL1	protein_coding	-2.51645	1.89168e-47
GSDMB	protein_coding	1.64728	1.14625e-66			NKD2	protein_coding	-2.51403	7.12611e-29
DAXX	protein_coding	1.64599	1.79587e-64			SPON1	protein_coding	-2.51391	3.02858e-185
SMIM5	protein_coding	1.64561	9.57829e-14			EEPD1	protein_coding	-2.51277	1.19576e-18
GCNA	protein_coding	1.64524	6.78643e-12			EEF1A1	protein_coding	-2.51187	1.00926e-191
ATF3	protein_coding	1.64517	1.34316e-47			PCED1A	protein_coding	-2.50806	2.01562e-128
C3orf62	protein_coding	1.64325	2.57658e-28			FP565260.3	protein_coding	-2.50744	4.48157e-24
STYK1	protein_coding	1.64247	4.61252e-11			NME7	protein_coding	-2.50683	1.11452e-28
SPRED3	protein_coding	1.63966	6.68585e-26			PLA2R1	protein_coding	-2.50621	1.85027e-16
GFOD1	protein_coding	1.63917	0.0098939			SULF2	protein_coding	-2.50598	6.30575e-133
TMPRSS7	protein_coding	1.63881	0.00132697			CHCHD6	protein_coding	-2.50515	1.23218e-45
RAD54L2	protein_coding	1.63879	2.74188e-52			SPOCK1	protein_coding	-2.50467	0.00214379
USF1	protein_coding	1.63714	1.05211e-111			ARFRP1	protein_coding	-2.50395	4.03981e-133
PDK4	protein_coding	1.63713	0.000318164			REEP1	protein_coding	-2.50367	3.33018e-19
TNIP2	protein_coding	1.63679	4.42017e-105			ZBTB32	protein_coding	-2.50329	0.00525416
ZNF274	protein_coding	1.63648	7.25578e-84			PTP4A3	protein_coding	-2.50036	5.75436e-46
AC091167.7	protein_coding	1.63461	0.0203254			MPI	protein_coding	-2.5002	3.88637e-149
HOXB3	protein_coding	1.63441	9.35166e-47			C16orf95	protein_coding	-2.49848	9.41189e-19
FBXO10	protein_coding	1.63301	3.91353e-31			CYSRT1	protein_coding	-2.4973	2.12792e-07
CTAGE8	protein_coding	1.63252	1.56744e-40			AFG3L2	protein_coding	-2.49696	1.83834e-159
MTMR7	protein_coding	1.63203	1.45434e-07			LRFN3	protein_coding	-2.49639	1.98382e-48
TUBD1	protein_coding	1.63199	1.02061e-47			CCDC116	protein_coding	-2.49583	0.0277636
DLK2	protein_coding	1.63184	1.07733e-12			SORD	protein_coding	-2.49429	2.36346e-168
OPRD1	protein_coding	1.63182	5.40167e-06			AGAP1	protein_coding	-2.49359	1.05529e-103
CCDC38	protein_coding	1.63068	0.00789507			PLPP6	protein_coding	-2.49318	1.79279e-51
ZNF483	protein_coding	1.62993	1.64717e-12			CUL7	protein_coding	-2.49276	3.92695e-217
CENPQ	protein_coding	1.62965	2.51233e-52			FAM210B	protein_coding	-2.49033	5.19232e-165
ARSL	protein_coding	1.62872	7.0865e-98			ASGR2	protein_coding	-2.48846	7.30961e-12
MIXL1	protein_coding	1.62834	0.0333649			EMID1	protein_coding	-2.48789	1.03802e-19
CDKN2AIP	protein_coding	1.62815	4.05348e-80			SCMH1	protein_coding	-2.48562	1.10466e-77
CYP2F1	protein_coding	1.62675	0.031427			PDE3B	protein_coding	-2.48547	3.6419e-66
GABRR2	protein_coding	1.62615	0.000667036			MRPL39	protein_coding	-2.48396	1.41222e-76
AC244197.3	protein_coding	1.62484	7.26349e-25			PAM	protein_coding	-2.48119	2.7136e-111
AGBL1	protein_coding	1.62382	0.0101487			TARBP1	protein_coding	-2.48058	7.88905e-125
NUTM2A	protein_coding	1.62305	8.24895e-06			CBR1	protein_coding	-2.48031	1.23197e-116
NFAT5	protein_coding	1.62249	4.65092e-24			GRIK4	protein_coding	-2.47984	1.5758e-19
CCNT2	protein_coding	1.62233	2.90046e-70			AC026464.6	protein_coding	-2.47844	7.34294e-40
C8orf44-SGK3	protein_coding	1.6215	3.70005e-05			KCNG3	protein_coding	-2.47819	0.0031745
TAC3	protein_coding	1.619	3.72888e-08			ESPNL	protein_coding	-2.47756	0.00478769
BAAT	protein_coding	1.61824	1.06108e-39			LHB	protein_coding	-2.47532	0.000173961
PAX6	protein_coding	1.61631	9.74817e-07			B3GNT7	protein_coding	-2.47323	2.06823e-57
APOD	protein_coding	1.61469	2.23678e-75			ANTXR2	protein_coding	-2.47295	3.94169e-58
NPIPB12	protein_coding	1.61466	1.29044e-92			KLLN	protein_coding	-2.47286	7.03575e-14
CXXC1	protein_coding	1.61442	6.7491e-80			ALDH1B1	protein_coding	-2.47237	2.49034e-111
PHLDA2	protein_coding	1.61336	1.72624e-44			AGT	protein_coding	-2.47113	1.58045e-161
FGF13	protein_coding	1.61273	0.000653584			SLC25A11	protein_coding	-2.46974	9.14092e-120
SBK2	protein_coding	1.61221	0.0104541			ZBTB47	protein_coding	-2.46904	2.55729e-08
TFCP2L1	protein_coding	1.61187	0.0236002			ACOX2	protein_coding	-2.46854	1.75509e-38
SLC25A25	protein_coding	1.61066	2.16386e-92			SBK1	protein_coding	-2.46833	1.06632e-07
AL662899.2	protein_coding	1.60897	7.47603e-05			SALL2	protein_coding	-2.46717	1.03846e-06
NKIRAS1	protein_coding	1.6083	1.91533e-24			THNSL2	protein_coding	-2.46533	2.60973e-89
DTX2	protein_coding	1.60821	1.2629e-93			MAGI1	protein_coding	-2.46449	1.3455e-90
CHKB-CPT1B	protein_coding	1.60786	1.68376e-28			EPM2A	protein_coding	-2.46433	2.38817e-18
SNAI1	protein_coding	1.60779	6.30686e-40			MORN1	protein_coding	-2.46406	8.90116e-31
TRIM31	protein_coding	1.60597	1.70426e-35			HIF3A	protein_coding	-2.46303	1.2066e-30
KANSL1	protein_coding	1.60501	6.02408e-97			ALOX15B	protein_coding	-2.46288	0.0055186
SNPH	protein_coding	1.605	0.00562241			TNFSF12	protein_coding	-2.46286	0.0271
LIME1	protein_coding	1.6047	5.75044e-61			SCRT1	protein_coding	-2.46135	0.0468616
GCLM	protein_coding	1.60294	3.36453e-38			TSEN2	protein_coding	-2.46056	1.6347e-64
IRX5	protein_coding	1.60033	3.40708e-10			SHH	protein_coding	-2.45793	4.66003e-79
COX6B2	protein_coding	1.60025	0.00754963			BACE2	protein_coding	-2.45752	0.00549172
SLC24A4	protein_coding	1.60014	0.000542138			WNT7B	protein_coding	-2.45498	4.47709e-06
SLIT2	protein_coding	1.59831	0.0137583			ZNF747	protein_coding	-2.45487	5.14952e-62
ARC	protein_coding	1.59697	0.0383612			SYT8	protein_coding	-2.45377	1.38588e-07
RFX6	protein_coding	1.59682	0.00762422			RASA3	protein_coding	-2.45226	1.23766e-21
PER2	protein_coding	1.59656	1.76486e-34			TTC36	protein_coding	-2.45147	4.44854e-09
GPATCH1	protein_coding	1.59593	5.82308e-90			TREX2	protein_coding	-2.45079	0.00255137
FILIP1L	protein_coding	1.59298	4.21356e-95			PTPRM	protein_coding	-2.4499	4.51429e-55
PTHLH	protein_coding	1.5919	0.020965			FBXL17	protein_coding	-2.44853	1.69071e-42
DTX3	protein_coding	1.59179	1.93967e-61			PYCR1	protein_coding	-2.44822	7.12783e-144
PCYT1B	protein_coding	1.58938	3.82e-05			NRTN	protein_coding	-2.44815	4.89346e-05
MEIOC	protein_coding	1.58921	4.67054e-06			STX2	protein_coding	-2.44551	7.09256e-32
ZNF280C	protein_coding	1.58763	6.84336e-23			MYCL	protein_coding	-2.44255	2.22115e-11
RHD	protein_coding	1.58713	0.00162217			DMAC1	protein_coding	-2.43956	2.74176e-45
MORC3	protein_coding	1.58612	2.19273e-65			ACOX3	protein_coding	-2.43865	1.91035e-40
MAP1S	protein_coding	1.58596	1.08322e-92			HYAL2	protein_coding	-2.43807	1.1733e-82
PLEKHM1	protein_coding	1.58481	3.63067e-33			PPARG	protein_coding	-2.43691	6.56493e-159
DUSP8	protein_coding	1.58424	1.12966e-46			APOC3	protein_coding	-2.43473	5.49113e-64
RFTN1	protein_coding	1.58373	0.00148581			WDR25	protein_coding	-2.43307	1.42384e-13
PNMA8C	protein_coding	1.5837	0.0475374			GPC3	protein_coding	-2.43196	1.1992e-93
OR5A2	protein_coding	1.58337	0.000284941			RIMS3	protein_coding	-2.43134	4.52207e-09
CASP10	protein_coding	1.58169	2.1744e-61			GDF7	protein_coding	-2.43118	1.07202e-44
KCTD14	protein_coding	1.58109	0.0023225			TMEM232	protein_coding	-2.43049	0.0140421
SCIMP	protein_coding	1.58017	0.00165011			IFT140	protein_coding	-2.43027	1.18756e-50
DPF2	protein_coding	1.57644	2.25333e-86			AC068896.1	protein_coding	-2.42871	7.26441e-05
BRD8	protein_coding	1.57613	8.52955e-123			IPO4	protein_coding	-2.42806	1.0833e-73
ABCA10	protein_coding	1.57553	0.000294349			SHANK3	protein_coding	-2.42784	1.86117e-56
ATP10B	protein_coding	1.57077	1.06205e-06			NME3	protein_coding	-2.42759	1.59641e-11
AC027796.3	protein_coding	1.57045	0.0125982			CBY3	protein_coding	-2.42718	6.32098e-05
FAM171B	protein_coding	1.56976	2.12166e-18			MORN2	protein_coding	-2.427	5.84162e-25
CXCR4	protein_coding	1.56958	0.000152037			GALNT10	protein_coding	-2.4263	4.25216e-74
CARD14	protein_coding	1.56899	1.78453e-09			CDKN2C	protein_coding	-2.42625	5.96682e-14
FAM47E	protein_coding	1.56875	8.96835e-42			ARHGEF25	protein_coding	-2.42596	3.60842e-25
OSBPL7	protein_coding	1.56607	1.27467e-82			CTSO	protein_coding	-2.42577	2.3703e-18
MIER1	protein_coding	1.56481	2.96344e-63			NLRX1	protein_coding	-2.42421	4.55773e-34
NUB1	protein_coding	1.56458	5.82122e-102			TMEM129	protein_coding	-2.42414	1.071e-104
MARF1	protein_coding	1.56314	4.87359e-39			CENPI	protein_coding	-2.42235	2.38098e-67
SF3B2	protein_coding	1.56262	3.10185e-89			ANXA2R	protein_coding	-2.42216	2.04958e-08
DCX	protein_coding	1.56252	0.0414698			RALGPS1	protein_coding	-2.42181	4.35475e-54
CDK3	protein_coding	1.56062	2.41029e-43			C11orf97	protein_coding	-2.42094	0.0218401
SRRM5	protein_coding	1.56043	1.44555e-11			SLC39A11	protein_coding	-2.42087	2.49373e-66
CCBE1	protein_coding	1.55971	0.00012847			PIPOX	protein_coding	-2.42029	7.53826e-24
PLEKHM3	protein_coding	1.55748	1.06861e-50			FAHD1	protein_coding	-2.41924	1.86878e-63
GPBP1L1	protein_coding	1.55731	2.62265e-99			LTB	protein_coding	-2.41775	7.58233e-05
ACSM2B	protein_coding	1.55631	3.93752e-06			GOLGA8B	protein_coding	-2.41697	2.67468e-54
STK19	protein_coding	1.55625	8.32555e-61			HYAL4	protein_coding	-2.41583	0.0212084
FRG2	protein_coding	1.55592	0.0352784			ABCB10	protein_coding	-2.41568	4.45328e-103
ARRDC3	protein_coding	1.55586	4.20692e-23			UGT2B17	protein_coding	-2.41449	2.29125e-168
CNTNAP3	protein_coding	1.55583	0.000192787			FH	protein_coding	-2.41286	6.78198e-133
MAFG	protein_coding	1.55577	2.85775e-83			AP5S1	protein_coding	-2.41112	1.17928e-92
ABCA6	protein_coding	1.5554	0.0339377			GPC1	protein_coding	-2.40927	9.75889e-72
PARD6B	protein_coding	1.55516	1.12925e-91			FARSB	protein_coding	-2.40672	9.58233e-115
FAM160B1	protein_coding	1.55287	2.24752e-47			B3GAT1	protein_coding	-2.40587	0.000900394
ETV3	protein_coding	1.55276	2.08417e-74			SHB	protein_coding	-2.40456	2.69741e-69
KANSL2	protein_coding	1.55078	1.26714e-56			PRMT3	protein_coding	-2.40434	1.92337e-43
FP565260.2	protein_coding	1.54957	0.0048788			SLC36A1	protein_coding	-2.40402	5.65422e-79
MAFF	protein_coding	1.5487	3.28856e-52			FOXO6	protein_coding	-2.40317	0.0184828
KCNMB2	protein_coding	1.54739	0.0463477			ZNF726	protein_coding	-2.40294	8.52021e-25
SEMA7A	protein_coding	1.54717	1.58472e-26			PRRT1	protein_coding	-2.40193	2.67733e-11
OR8B8	protein_coding	1.54542	0.0206298			PPFIA4	protein_coding	-2.40162	3.62019e-24
NPIPB7	protein_coding	1.54526	0.0178383			MAGED4B	protein_coding	-2.40106	0.00479859
TMC1	protein_coding	1.54514	0.027275			APRT	protein_coding	-2.40097	5.756e-118
THAP3	protein_coding	1.5445	1.91026e-42			BOLA3	protein_coding	-2.39829	3.17722e-60
TECTA	protein_coding	1.54416	0.000658828			SH3GLB2	protein_coding	-2.397	4.42755e-164
CCDC74B	protein_coding	1.54387	0.0141431			TEDC1	protein_coding	-2.39549	1.90757e-33
GPAT4	protein_coding	1.54117	6.34493e-101			ANKS1A	protein_coding	-2.39534	1.04724e-163
GPCPD1	protein_coding	1.54114	8.8622e-45			VIPR1	protein_coding	-2.39443	5.12293e-109
IRAK2	protein_coding	1.54087	1.43916e-42			SAMD10	protein_coding	-2.39191	1.97638e-60
ZFP2	protein_coding	1.53892	0.000334756			SUCLG1	protein_coding	-2.39161	1.47915e-165
ECM1	protein_coding	1.53803	1.35726e-08			TFEB	protein_coding	-2.39071	2.79266e-26
AKAP13	protein_coding	1.53765	1.2444e-80			AFG1L	protein_coding	-2.38857	3.82973e-37
TRIM38	protein_coding	1.53714	5.28391e-97			SH3PXD2B	protein_coding	-2.38592	1.94618e-62
MUC13	protein_coding	1.53612	6.72576e-63			SLC25A46	protein_coding	-2.38489	2.49804e-121
TM4SF5	protein_coding	1.5344	1.41427e-34			CLIC3	protein_coding	-2.38429	3.05669e-12
ZBTB43	protein_coding	1.53404	2.95354e-27			IGSF3	protein_coding	-2.38423	1.04022e-157
RELN	protein_coding	1.53384	3.83449e-05			C9orf43	protein_coding	-2.38391	0.0024283
TMPPE	protein_coding	1.53331	8.37651e-10			RAB6B	protein_coding	-2.38371	1.58928e-31
BAMBI	protein_coding	1.53274	2.15222e-40			KIAA0319L	protein_coding	-2.38328	1.77897e-162
ZBTB34	protein_coding	1.53261	4.1666e-59			TNFAIP8L1	protein_coding	-2.38307	1.60479e-105
XIAP	protein_coding	1.53087	4.45621e-34			OSCP1	protein_coding	-2.38237	0.00787938
TNFSF14	protein_coding	1.53082	0.0179021			FAM117B	protein_coding	-2.38231	4.28201e-79
PPP1R15A	protein_coding	1.52847	8.74696e-64			SFI1	protein_coding	-2.38231	2.61356e-145
ADRM1	protein_coding	1.52812	1.83418e-72			NPRL3	protein_coding	-2.38225	2.86779e-145
MAFK	protein_coding	1.52807	9.75364e-53			ASB13	protein_coding	-2.3809	4.4216e-45
GPR146	protein_coding	1.5275	2.33587e-11			KHK	protein_coding	-2.38062	9.04348e-79
RNF152	protein_coding	1.52707	3.48742e-16			SLC35D3	protein_coding	-2.37875	0.0355963
RMND5A	protein_coding	1.52607	3.34719e-71			CLDND2	protein_coding	-2.37854	0.000102314
GNAL	protein_coding	1.52464	2.38164e-26			BCKDHB	protein_coding	-2.37817	2.21389e-75
TFIP11	protein_coding	1.52407	1.74719e-66			UGT1A8	protein_coding	-2.37789	5.75177e-05
TLE3	protein_coding	1.52371	5.404e-107			WNT3	protein_coding	-2.37682	2.06306e-38
FRMD4A	protein_coding	1.52256	5.4174e-22			TFRC	protein_coding	-2.37648	3.79509e-173
TMPRSS9	protein_coding	1.52186	0.00204684			OXLD1	protein_coding	-2.37645	3.37459e-48
PPP1R2	protein_coding	1.52104	5.41679e-68			HRC	protein_coding	-2.37628	0.00168867
IKZF5	protein_coding	1.5201	5.82188e-27			MAPKAPK3	protein_coding	-2.3743	5.38764e-102
CATSPERB	protein_coding	1.51967	1.92641e-06			TSPAN7	protein_coding	-2.37269	1.88312e-32
H4C9	protein_coding	1.51958	5.84265e-39			IFI27	protein_coding	-2.37222	0.0119212
ZNF598	protein_coding	1.51817	3.08261e-102			POU3F2	protein_coding	-2.37086	0.0289377
TLCD5	protein_coding	1.51737	2.15667e-17			STOML1	protein_coding	-2.36987	1.52071e-33
SLC4A2	protein_coding	1.51624	1.00103e-104			KLHDC9	protein_coding	-2.36973	0.00019155
GOLGA6L7	protein_coding	1.51462	0.0456665			YY2	protein_coding	-2.36945	6.96834e-12
ELL2	protein_coding	1.5137	1.30355e-40			HINT2	protein_coding	-2.36911	1.5751e-53
ZMAT3	protein_coding	1.51359	1.95277e-38			VWA1	protein_coding	-2.36689	1.86399e-104
CELA3B	protein_coding	1.51245	0.0472525			NBEA	protein_coding	-2.36607	4.83872e-16
SOCS4	protein_coding	1.51242	1.32667e-23			GDI2	protein_coding	-2.36554	8.99554e-194
HECA	protein_coding	1.51146	3.31519e-78			SLC11A2	protein_coding	-2.36545	2.53801e-63
WBP11	protein_coding	1.51108	7.53201e-93			FADS2	protein_coding	-2.36509	9.884e-137
PXDC1	protein_coding	1.51104	5.97706e-68			PACS2	protein_coding	-2.36505	9.35597e-94
MCOLN1	protein_coding	1.50884	1.4884e-36			AADAT	protein_coding	-2.36496	3.72201e-35
ELF3	protein_coding	1.50848	2.98726e-126			THSD8	protein_coding	-2.36005	0.00474979
NDOR1	protein_coding	1.50764	6.69101e-74			ALDH3B1	protein_coding	-2.35968	6.96474e-89
TEN1-CDK3	protein_coding	1.50654	1.46716e-25			AC135050.2	protein_coding	-2.35784	0.00605421
AMPD2	protein_coding	1.5062	2.105e-60			SMARCA1	protein_coding	-2.35754	3.62822e-108
HAUS8	protein_coding	1.50548	2.36081e-32			PRKAR1B	protein_coding	-2.35749	5.69711e-84
KBTBD12	protein_coding	1.50531	0.0140421			FABP1	protein_coding	-2.35743	8.97664e-192
CBR3	protein_coding	1.50413	0.00161185			PHF14	protein_coding	-2.35711	6.31831e-105
TXNL4B	protein_coding	1.50331	2.32984e-67			MTARC1	protein_coding	-2.35693	4.51461e-94
CDCA5	protein_coding	1.50327	3.92418e-44			KLHL29	protein_coding	-2.3566	2.89543e-11
RNF25	protein_coding	1.50253	5.9014e-40			ARMC1	protein_coding	-2.35601	3.15158e-66
ZNF805	protein_coding	1.50183	3.56649e-29			TMEM229B	protein_coding	-2.35547	0.0265817
SULT2B1	protein_coding	1.50103	1.77399e-05			IL2RG	protein_coding	-2.35541	6.74613e-67
SMTN	protein_coding	1.50036	1.54421e-86			RTL8B	protein_coding	-2.35478	4.08157e-54
C8orf76	protein_coding	1.49922	9.21603e-44			RSU1	protein_coding	-2.35449	6.88779e-75
FAM160A1	protein_coding	1.49905	3.26521e-12			HEMK1	protein_coding	-2.35208	7.14567e-82
MAP2K7	protein_coding	1.49802	6.1242e-60			AHSG	protein_coding	-2.35098	1.8981e-59
ZNF799	protein_coding	1.4969	2.27071e-41			COLCA2	protein_coding	-2.35084	1.38459e-17
ASDURF	protein_coding	1.49659	0.0323234			ABCA1	protein_coding	-2.34906	3.05526e-22
CCL16	protein_coding	1.4961	0.00393786			NHLRC1	protein_coding	-2.34815	1.67658e-10
GDF15	protein_coding	1.49561	5.54186e-94			DTD2	protein_coding	-2.34555	3.02519e-37
TBC1D9	protein_coding	1.49548	6.62823e-06			AVEN	protein_coding	-2.34553	2.45854e-35
NUFIP2	protein_coding	1.49486	5.16356e-52			SPON2	protein_coding	-2.34514	3.13678e-08
ZNF140	protein_coding	1.49484	1.43558e-44			EPB41L3	protein_coding	-2.34469	0.00288638
AC013394.1	protein_coding	1.49409	1.12428e-06			OLA1	protein_coding	-2.34425	3.91901e-166
JADE2	protein_coding	1.49402	3.84032e-74			TRIB2	protein_coding	-2.34403	0.00576375
ARL6IP1	protein_coding	1.49391	1.53119e-76			ARL1	protein_coding	-2.34371	1.08527e-125
BARX2	protein_coding	1.49376	0.000494371			POLD4	protein_coding	-2.34016	3.14711e-106
CYTH1	protein_coding	1.49267	1.96852e-69			HOMER3	protein_coding	-2.33956	1.63972e-40
TBX20	protein_coding	1.49081	0.00143162			TMEM231	protein_coding	-2.33487	1.18033e-21
ZBTB48	protein_coding	1.49038	6.5826e-34			GCDH	protein_coding	-2.3331	1.06375e-71
SPSB3	protein_coding	1.48945	3.37421e-56			BCAN	protein_coding	-2.33197	5.68071e-10
CYSLTR1	protein_coding	1.489	1.73122e-05			MT1A	protein_coding	-2.33099	0.000548169
AC008770.4	protein_coding	1.48888	3.36181e-16			HNRNPA1	protein_coding	-2.3272	1.49929e-91
NAV3	protein_coding	1.48791	6.89696e-06			FBXW9	protein_coding	-2.32667	1.48939e-37
SEC14L4	protein_coding	1.48755	0.0353335			GSTA1	protein_coding	-2.32342	1.80093e-103
NRP1	protein_coding	1.48669	2.54488e-20			MNS1	protein_coding	-2.32309	1.77026e-17
AFF4	protein_coding	1.48659	2.40131e-36			OPRL1	protein_coding	-2.32301	2.93566e-06
TNFRSF9	protein_coding	1.48581	2.91093e-09			ZNF239	protein_coding	-2.32213	2.44927e-38
ZCCHC8	protein_coding	1.48531	1.92873e-84			PROM1	protein_coding	-2.3208	5.018e-79
VWA7	protein_coding	1.48511	2.79434e-62			PIGF	protein_coding	-2.31953	5.77836e-48
TP53	protein_coding	1.48457	7.23111e-23			CISH	protein_coding	-2.3192	4.1604e-08
SPOPL	protein_coding	1.48001	4.99298e-50			SULT1A1	protein_coding	-2.31711	2.32774e-70
FLAD1	protein_coding	1.47967	1.0363e-61			PLEKHG3	protein_coding	-2.31628	1.8291e-158
OCLN	protein_coding	1.47903	1.96978e-125			ADGRB2	protein_coding	-2.31535	4.02355e-18
NAA16	protein_coding	1.47767	2.68462e-27			LTBP4	protein_coding	-2.3148	1.27332e-89
SCEL	protein_coding	1.47574	0.0472484			SYCP2	protein_coding	-2.31267	5.23356e-78
MCAM	protein_coding	1.4757	7.88378e-24			PDIA4	protein_coding	-2.31255	9.12227e-159
TRIM23	protein_coding	1.47565	2.14588e-30			MGAT5	protein_coding	-2.31235	1.17782e-56
RGS5	protein_coding	1.47506	3.3887e-06			EDF1	protein_coding	-2.31098	7.13206e-117
NRIP3	protein_coding	1.4733	0.000300806			CCSER1	protein_coding	-2.30615	0.00182415
RELA	protein_coding	1.47286	4.62389e-84			HAGH	protein_coding	-2.30603	1.14745e-119
VMA21	protein_coding	1.47277	6.62262e-77			GRID2IP	protein_coding	-2.30593	9.74299e-07
ATN1	protein_coding	1.47276	7.33857e-109			HYI	protein_coding	-2.30308	8.86877e-53
FAM184B	protein_coding	1.47116	0.0104891			PDK1	protein_coding	-2.30289	2.19765e-10
C17orf67	protein_coding	1.47022	1.1183e-10			FAM216A	protein_coding	-2.30281	4.745e-21
ZC3H12A	protein_coding	1.4692	7.41208e-62			F7	protein_coding	-2.30245	9.55923e-94
EIF1AD	protein_coding	1.46889	1.83376e-54			RAMP2	protein_coding	-2.30123	8.79251e-06
STK38	protein_coding	1.46841	4.57354e-103			DPYSL5	protein_coding	-2.29825	5.89025e-23
ZNF292	protein_coding	1.46761	2.24309e-46			ACE	protein_coding	-2.29808	1.20295e-40
KCNJ8	protein_coding	1.46761	1.65356e-12			NANOS1	protein_coding	-2.29701	6.6059e-13
CBL	protein_coding	1.46595	2.03104e-44			DERL3	protein_coding	-2.29621	1.6269e-28
DCP1A	protein_coding	1.46502	2.32761e-36			LAD1	protein_coding	-2.29593	1.00531e-233
ZBTB41	protein_coding	1.46477	2.45898e-33			TMEM218	protein_coding	-2.29539	1.34628e-26
TRIM72	protein_coding	1.46468	3.72545e-10			CYB5A	protein_coding	-2.29409	2.98264e-63
KMT2D	protein_coding	1.46421	3.24673e-64			NPL	protein_coding	-2.29382	1.75162e-07
OR7C1	protein_coding	1.46248	0.0075398			EN2	protein_coding	-2.29356	2.86505e-09
CBFA2T2	protein_coding	1.46214	5.09731e-49			KAZALD1	protein_coding	-2.29305	4.83509e-46
PMF1-BGLAP	protein_coding	1.46173	2.47697e-22			ORM2	protein_coding	-2.29277	0.000481702
GPATCH3	protein_coding	1.45907	5.7721e-29			CDA	protein_coding	-2.29221	2.27207e-40
RAB11FIP1	protein_coding	1.45759	1.93194e-60			COL27A1	protein_coding	-2.28915	4.09834e-102
PPAN-P2RY11	protein_coding	1.45751	7.13619e-13			LILRB3	protein_coding	-2.28788	2.96201e-07
NANOG	protein_coding	1.45691	0.00219129			ARL6IP4	protein_coding	-2.28666	2.66544e-125
TOR1AIP2	protein_coding	1.45679	3.13967e-76			MMP10	protein_coding	-2.28646	0.000223496
VSTM5	protein_coding	1.45621	7.98499e-07			SIRPA	protein_coding	-2.28598	3.88883e-149
RELB	protein_coding	1.45607	1.11088e-31			GPR61	protein_coding	-2.28484	0.0142284
ZNF121	protein_coding	1.45586	5.92095e-25			KCNAB3	protein_coding	-2.2832	2.08069e-09
TOR1AIP1	protein_coding	1.45566	9.24977e-57			BHLHE40	protein_coding	-2.28273	2.53547e-11
C12orf50	protein_coding	1.45457	2.44731e-05			SLC23A1	protein_coding	-2.28242	3.35689e-66
CPT1B	protein_coding	1.45419	1.19893e-65			DAO	protein_coding	-2.28101	3.71123e-20
MOB1A	protein_coding	1.4531	2.64793e-95			KSR2	protein_coding	-2.27753	0.0207016
RNF103-CHMP3	protein_coding	1.45253	7.72383e-07			NSDHL	protein_coding	-2.27676	1.8679e-120
KLHL24	protein_coding	1.45149	1.03468e-35			SCN5A	protein_coding	-2.27675	1.45925e-05
TSSC4	protein_coding	1.45132	1.17351e-41			CHCHD5	protein_coding	-2.27673	4.34844e-45
DDIAS	protein_coding	1.45066	3.00156e-40			AL138752.2	protein_coding	-2.27663	1.36499e-06
SWAP70	protein_coding	1.45049	3.5966e-67			ACTR3B	protein_coding	-2.27646	5.16138e-52
MKNK2	protein_coding	1.45031	1.38744e-62			HOXB9	protein_coding	-2.27635	2.93804e-109
PLEKHG1	protein_coding	1.45025	2.02556e-33			FAAP20	protein_coding	-2.27514	8.03809e-76
ERVW-1	protein_coding	1.45007	1.00593e-05			ALDH7A1	protein_coding	-2.27494	2.37491e-138
INO80	protein_coding	1.44994	3.2971e-59			TTLL6	protein_coding	-2.27446	0.000731323
RSPH9	protein_coding	1.44968	6.07618e-06			FBXL19	protein_coding	-2.27432	6.16639e-74
RGPD3	protein_coding	1.44865	0.00160195			ENTPD8	protein_coding	-2.27416	5.30927e-70
CEP55	protein_coding	1.44608	2.47424e-39			CADPS2	protein_coding	-2.27374	3.56464e-07
YJEFN3	protein_coding	1.44572	5.24892e-45			ATP11A	protein_coding	-2.2736	9.96655e-56
TNFSF15	protein_coding	1.44474	1.09834e-20			EFR3B	protein_coding	-2.27332	2.56215e-52
ESR2	protein_coding	1.44444	9.52393e-07			PIGV	protein_coding	-2.27165	4.16561e-55
HIVEP2	protein_coding	1.44382	4.4124e-15			IFI27L2	protein_coding	-2.27149	1.85132e-20
BBC3	protein_coding	1.44381	4.02044e-46			NDUFA7	protein_coding	-2.27146	3.75572e-62
TRIM62	protein_coding	1.44315	3.73066e-15			RNF157	protein_coding	-2.27011	1.49502e-136
IL4R	protein_coding	1.44282	2.96344e-63			PAQR4	protein_coding	-2.26979	4.1162e-33
RBBP5	protein_coding	1.44248	1.73628e-83			FAM229B	protein_coding	-2.26902	1.00383e-07
TBK1	protein_coding	1.44116	1.27257e-05			PLAGL1	protein_coding	-2.2685	0.00308672
AC008878.1	protein_coding	1.44024	0.0110821			EMX1	protein_coding	-2.26773	6.44648e-88
ALDH8A1	protein_coding	1.44022	4.81509e-06			AMACR	protein_coding	-2.26739	7.45733e-219
AC000120.3	protein_coding	1.4402	7.58188e-06			RYR3	protein_coding	-2.26682	0.000453044
CCDC163	protein_coding	1.44011	4.59513e-22			CCR1	protein_coding	-2.26676	3.68824e-08
COX19	protein_coding	1.43973	5.73535e-54			ARL15	protein_coding	-2.26645	1.67864e-72
USP11	protein_coding	1.43924	4.93909e-88			ELFN2	protein_coding	-2.26605	1.03611e-31
NPIPB2	protein_coding	1.43873	0.00026294			PDE2A	protein_coding	-2.26554	3.62532e-15
MDC1	protein_coding	1.43847	2.29048e-52			RWDD2B	protein_coding	-2.26551	7.23696e-31
WASH6P	protein_coding	1.43752	2.88299e-81			RSPH3	protein_coding	-2.26283	9.30954e-30
HPSE	protein_coding	1.43707	6.62084e-07			SLC25A3	protein_coding	-2.26034	1.64175e-124
ATP6V1B1	protein_coding	1.43705	5.10762e-11			ANKRD16	protein_coding	-2.25915	8.87188e-29
AC027644.4	protein_coding	1.43704	0.000288004			SERPINA6	protein_coding	-2.25911	5.8011e-110
SIGLEC15	protein_coding	1.43581	0.00375158			TKT	protein_coding	-2.2578	1.56818e-197
CASP1	protein_coding	1.43414	0.00403633			CMC4	protein_coding	-2.25692	1.01044e-24
PRICKLE3	protein_coding	1.43322	9.15519e-15			IMMP2L	protein_coding	-2.25385	6.49652e-15
CMTM1	protein_coding	1.43248	0.000402353			ADCK5	protein_coding	-2.25366	3.05994e-41
TBX2	protein_coding	1.43182	6.40007e-13			JAML	protein_coding	-2.25344	2.4597e-43
TRHDE	protein_coding	1.43153	0.0426457			ICAM3	protein_coding	-2.25302	1.83445e-26
FBXO31	protein_coding	1.43126	9.78524e-85			SLC18B1	protein_coding	-2.25285	1.57866e-78
FGB	protein_coding	1.43117	3.57064e-09			PARP3	protein_coding	-2.25181	1.48801e-37
ULBP1	protein_coding	1.43023	0.00639983			CLDN2	protein_coding	-2.25158	1.62828e-137
CAMSAP3	protein_coding	1.42725	8.90098e-101			ENTPD2	protein_coding	-2.2508	8.27268e-36
RNPC3	protein_coding	1.42723	1.62473e-37			NT5M	protein_coding	-2.25027	0.000142877
ENC1	protein_coding	1.42655	5.12629e-46			HLTF	protein_coding	-2.25004	4.82533e-155
MYLK3	protein_coding	1.42654	2.17927e-07			RNF186	protein_coding	-2.24864	3.04493e-06
ANKRD17	protein_coding	1.42404	6.51654e-75			D2HGDH	protein_coding	-2.24707	6.44235e-27
GRAMD1C	protein_coding	1.42403	7.17525e-21			SAC3D1	protein_coding	-2.24676	1.04668e-33
ZNF263	protein_coding	1.42369	1.08484e-45			EGR2	protein_coding	-2.24471	6.74156e-07
IL3RA	protein_coding	1.42344	2.56544e-05			E2F5	protein_coding	-2.2445	5.04095e-45
GOLGA8O	protein_coding	1.42144	0.0476964			TSPAN9	protein_coding	-2.24446	2.08832e-92
GABARAPL1	protein_coding	1.42053	2.38396e-62			LAP3	protein_coding	-2.24374	6.60173e-98
BEST4	protein_coding	1.4192	0.0153346			SLC44A5	protein_coding	-2.23999	1.83598e-72
RSBN1	protein_coding	1.41856	5.7741e-34			HIBADH	protein_coding	-2.23867	6.72643e-110
CCNT1	protein_coding	1.41845	7.06866e-50			PPM1H	protein_coding	-2.23846	5.82428e-148
ANKRD40	protein_coding	1.41804	7.03595e-83			GOLT1A	protein_coding	-2.23663	2.16088e-75
ESCO1	protein_coding	1.41711	1.11912e-80			CBARP	protein_coding	-2.23642	8.66631e-18
NFYA	protein_coding	1.41641	2.721e-73			COMMD7	protein_coding	-2.23626	2.97306e-105
ZNF461	protein_coding	1.41618	2.03729e-10			TCP10L2	protein_coding	-2.23515	0.0240462
CFD	protein_coding	1.41589	0.000793838			DOCK4	protein_coding	-2.22959	2.98454e-06
PGM2L1	protein_coding	1.41485	1.16109e-10			SLC44A1	protein_coding	-2.22933	1.34572e-178
ZFAND2A	protein_coding	1.41473	8.12481e-40			MORN4	protein_coding	-2.2276	5.67428e-26
PDRG1	protein_coding	1.41435	4.05705e-47			EEF1AKMT1	protein_coding	-2.22624	5.55237e-15
CLNK	protein_coding	1.41332	0.0134434			SLC30A10	protein_coding	-2.22582	2.16804e-18
CSNK1D	protein_coding	1.41318	1.66262e-116			ZFP90	protein_coding	-2.22489	2.01778e-23
PSMC3IP	protein_coding	1.41178	1.34495e-25			DNAJC28	protein_coding	-2.22204	4.71434e-16
RAB4B-EGLN2	protein_coding	1.41002	3.85606e-05			HAUS4	protein_coding	-2.22083	7.07589e-95
HYLS1	protein_coding	1.40981	0.0121183			AGTPBP1	protein_coding	-2.22038	5.44821e-21
SV2C	protein_coding	1.40909	0.0371047			HES4	protein_coding	-2.21942	3.06964e-46
GFUS	protein_coding	1.40877	1.91934e-58			UBXN11	protein_coding	-2.21897	2.70267e-35
SRRT	protein_coding	1.40664	3.05324e-93			PRXL2B	protein_coding	-2.21897	1.89974e-107
TBCEL	protein_coding	1.406	3.39295e-52			EVA1C	protein_coding	-2.21835	0.0372875
RASSF9	protein_coding	1.40506	0.000201786			SLC27A3	protein_coding	-2.21702	1.02388e-40
WDR47	protein_coding	1.404	5.37295e-20			FAT2	protein_coding	-2.21466	5.64906e-07
SMC4	protein_coding	1.40361	7.30051e-68			ATP8B2	protein_coding	-2.21339	0.000671029
GSK3A	protein_coding	1.40308	4.19866e-58			MAMSTR	protein_coding	-2.21335	2.23934e-06
DEPP1	protein_coding	1.402	8.68702e-11			S100A14	protein_coding	-2.21317	3.82468e-113
ZNF383	protein_coding	1.40162	7.49359e-16			GRIK2	protein_coding	-2.21225	2.63336e-08
TLE1	protein_coding	1.4005	4.86626e-17			PTMS	protein_coding	-2.21197	1.89887e-95
DNAJB13	protein_coding	1.39958	0.00294456			C17orf99	protein_coding	-2.21101	1.87194e-05
GOLGB1	protein_coding	1.3992	1.80368e-94			EEF1A2	protein_coding	-2.20977	4.56348e-24
TIMM23B-AGAP6	protein_coding	1.39915	7.88803e-37			CCDC22	protein_coding	-2.20943	1.15122e-90
RBAK	protein_coding	1.39735	2.00254e-72			TSPAN1	protein_coding	-2.20922	3.98981e-36
GPX2	protein_coding	1.39715	2.75612e-27			ANXA9	protein_coding	-2.20899	1.96909e-83
H2BC5	protein_coding	1.39592	1.11205e-57			GSTM4	protein_coding	-2.20898	2.61787e-87
NOXRED1	protein_coding	1.39531	0.00073122			TESC	protein_coding	-2.20879	0.00320086
EXTL3	protein_coding	1.39442	5.46159e-54			EXT2	protein_coding	-2.20877	5.09025e-191
ZFYVE1	protein_coding	1.39409	1.46035e-53			MFSD11	protein_coding	-2.20845	2.83743e-63
CDK11B	protein_coding	1.3935	1.98887e-73			NUBPL	protein_coding	-2.20837	2.21257e-44
CKLF-CMTM1	protein_coding	1.39217	0.00531798			STEAP3	protein_coding	-2.20743	1.56749e-80
RPS10-NUDT3	protein_coding	1.39205	1.32354e-30			CLEC11A	protein_coding	-2.20676	0.00300639
FLCN	protein_coding	1.39164	1.12764e-50			C6orf120	protein_coding	-2.2063	2.38187e-75
MT2A	protein_coding	1.39143	3.41902e-06			EFCAB11	protein_coding	-2.20621	8.64355e-53
ZNF335	protein_coding	1.39107	5.0833e-72			ENDOD1	protein_coding	-2.20411	8.78948e-136
ZNF223	protein_coding	1.39	6.86316e-38			KCTD17	protein_coding	-2.20395	1.22892e-27
AL022238.3	protein_coding	1.38965	3.4554e-15			TFF3	protein_coding	-2.20217	4.91237e-36
HBEGF	protein_coding	1.38928	1.37998e-19			TAL1	protein_coding	-2.20196	5.81032e-16
SEC61A2	protein_coding	1.38908	1.68063e-28			PKHD1	protein_coding	-2.20186	2.5251e-22
ZFX	protein_coding	1.38907	6.25309e-49			C8orf82	protein_coding	-2.20106	1.95926e-89
TMC2	protein_coding	1.38839	0.00511309			ARSA	protein_coding	-2.19886	7.26584e-82
SAR1A	protein_coding	1.38824	2.15157e-78			HSD17B12	protein_coding	-2.19831	9.22095e-90
MTA2	protein_coding	1.38494	8.31135e-81			ETHE1	protein_coding	-2.19593	3.48753e-105
VSIG1	protein_coding	1.38439	0.0117699			ITGB8	protein_coding	-2.19546	2.69525e-43
MBD1	protein_coding	1.38413	3.6068e-76			CACNA1D	protein_coding	-2.19478	8.39703e-47
STX3	protein_coding	1.38336	2.96344e-63			HSD17B14	protein_coding	-2.19393	3.01215e-64
SBNO1	protein_coding	1.38254	7.35268e-82			EMB	protein_coding	-2.19351	0.0152892
LNX1	protein_coding	1.38178	5.46753e-25			TMPRSS4	protein_coding	-2.19235	1.80579e-91
DAZAP2	protein_coding	1.38033	7.61076e-130			MYO5C	protein_coding	-2.19222	2.36735e-94
SPTY2D1	protein_coding	1.3802	3.40416e-44			DIP2C	protein_coding	-2.19167	1.11147e-41
HEATR4	protein_coding	1.38	0.00356128			DECR1	protein_coding	-2.19166	1.01195e-91
DNAH17	protein_coding	1.37933	1.34681e-10			RPE65	protein_coding	-2.18989	0.00165265
SBDS	protein_coding	1.37881	4.40464e-78			CCDC15	protein_coding	-2.1896	6.31531e-08
CREM	protein_coding	1.37862	2.65856e-23			TMEM143	protein_coding	-2.18789	3.89408e-39
ADM	protein_coding	1.37822	2.47179e-38			NOTUM	protein_coding	-2.186	5.07439e-05
DUS3L	protein_coding	1.37656	7.4872e-64			RABAC1	protein_coding	-2.18576	1.28447e-57
ZNF433	protein_coding	1.37603	3.17505e-15			IFT88	protein_coding	-2.18532	2.91695e-52
ADM5	protein_coding	1.3756	5.13118e-30			ZNF485	protein_coding	-2.18438	3.71292e-24
RHBDF1	protein_coding	1.37401	2.36982e-50			FAM184A	protein_coding	-2.184	2.33351e-15
ZFP36L1	protein_coding	1.37299	2.59614e-61			APOC2	protein_coding	-2.18383	3.77521e-08
WDR81	protein_coding	1.37288	4.27729e-70			CTPS2	protein_coding	-2.1833	5.11535e-113
ZNF333	protein_coding	1.37134	5.49226e-26			FCGR2A	protein_coding	-2.18222	0.00835686
FGFR1OP2	protein_coding	1.37071	2.01026e-77			COL2A1	protein_coding	-2.18198	8.55973e-35
PELP1	protein_coding	1.37038	7.1062e-55			MFSD6	protein_coding	-2.18193	2.00669e-52
DUSP16	protein_coding	1.36996	6.34595e-50			MSRB1	protein_coding	-2.18182	9.33679e-87
PROC	protein_coding	1.36996	0.00113223			UPB1	protein_coding	-2.18133	4.1148e-85
IL11RA	protein_coding	1.36969	6.93313e-16			CCDC189	protein_coding	-2.18025	2.50772e-09
DBF4B	protein_coding	1.36886	2.45119e-62			FGD1	protein_coding	-2.17698	1.75891e-19
KIAA2012	protein_coding	1.36545	0.000601455			ARHGEF9	protein_coding	-2.17609	4.6415e-06
CXADR	protein_coding	1.36537	4.76727e-59			PYGL	protein_coding	-2.17521	3.77637e-128
SLC7A6OS	protein_coding	1.36403	9.11595e-59			PTGES3L-AARSD1	protein_coding	-2.17508	0.0348648
SLC7A11	protein_coding	1.3639	3.21501e-23			SLC43A1	protein_coding	-2.17498	4.90528e-39
JCAD	protein_coding	1.36204	2.6587e-05			MCMDC2	protein_coding	-2.17395	1.65094e-11
SESN2	protein_coding	1.36144	1.90656e-41			MYT1	protein_coding	-2.1726	9.05587e-05
UBE2L5	protein_coding	1.36067	0.0100915			PAX2	protein_coding	-2.16679	0.0171407
CXCR6	protein_coding	1.36049	0.0114788			ADCY5	protein_coding	-2.16649	2.23401e-27
BX255925.3	protein_coding	1.35961	3.19532e-49			GALNT2	protein_coding	-2.16545	1.53114e-95
IDS	protein_coding	1.35666	5.28428e-35			KISS1	protein_coding	-2.16513	6.65992e-06
RNF6	protein_coding	1.35518	4.01256e-87			SPRY1	protein_coding	-2.16363	2.01484e-61
ATF7-NPFF	protein_coding	1.35481	3.15505e-09			CTIF	protein_coding	-2.16282	8.36851e-18
POLD1	protein_coding	1.3548	1.0128e-55			GATD3A	protein_coding	-2.16217	7.30571e-105
AL353588.1	protein_coding	1.35333	0.0225113			PRTG	protein_coding	-2.16205	1.21207e-70
WIPF2	protein_coding	1.35318	2.87948e-39			TGFA	protein_coding	-2.16007	4.35406e-05
UBFD1	protein_coding	1.35261	2.37839e-75			HAAO	protein_coding	-2.15959	1.36612e-50
KLK14	protein_coding	1.35258	8.07402e-09			PIGU	protein_coding	-2.15941	1.39169e-103
CALHM2	protein_coding	1.35222	1.23211e-06			SEPTIN9	protein_coding	-2.15934	1.69163e-253
RGPD2	protein_coding	1.35113	0.000478454			NFS1	protein_coding	-2.15925	5.4881e-133
RAB22A	protein_coding	1.35003	8.01644e-71			SPIN4	protein_coding	-2.15923	4.97084e-29
ZNFX1	protein_coding	1.35003	2.63753e-78			TMX4	protein_coding	-2.15735	3.3564e-31
AMMECR1L	protein_coding	1.34928	2.58135e-67			PARM1	protein_coding	-2.15651	2.11104e-61
SYF2	protein_coding	1.34763	4.43488e-59			FBXO16	protein_coding	-2.1563	5.33936e-09
EHD4	protein_coding	1.34724	4.87158e-54			CDYL2	protein_coding	-2.15613	2.71659e-05
REL	protein_coding	1.34646	2.69287e-19			PFKFB1	protein_coding	-2.15604	3.41132e-17
STAMBPL1	protein_coding	1.34617	5.70061e-09			GLYCTK	protein_coding	-2.15553	2.12529e-54
TMED7-TICAM2	protein_coding	1.34608	2.06516e-31			WDR12	protein_coding	-2.15469	4.21186e-111
SF3B4	protein_coding	1.34528	8.76849e-60			ATG9B	protein_coding	-2.15438	2.05275e-16
SIKE1	protein_coding	1.34447	5.36313e-40			ZNF514	protein_coding	-2.1543	4.09743e-65
NR1D2	protein_coding	1.34388	1.94556e-48			TMEM191B	protein_coding	-2.15373	9.51779e-26
EAF1	protein_coding	1.34289	3.01527e-48			FN1	protein_coding	-2.15296	3.83025e-83
PXK	protein_coding	1.3419	1.97601e-15			ETFRF1	protein_coding	-2.15226	1.69119e-20
UHMK1	protein_coding	1.34172	1.75653e-39			CACNA1E	protein_coding	-2.15145	0.011866
DUSP14	protein_coding	1.34136	2.54359e-41			ANKRD31	protein_coding	-2.15136	9.94878e-05
RHPN2	protein_coding	1.33914	1.73035e-70			DCHS1	protein_coding	-2.15134	6.30222e-36
ZNF224	protein_coding	1.33903	1.78e-28			CFAP221	protein_coding	-2.15034	1.24518e-15
LGALS9	protein_coding	1.33705	1.30904e-14			AIMP2	protein_coding	-2.15019	4.73243e-47
SBK3	protein_coding	1.33685	1.5932e-07			TRAPPC6A	protein_coding	-2.14916	4.1784e-61
HSD17B6	protein_coding	1.33625	0.0375103			SCCPDH	protein_coding	-2.14711	3.92266e-111
KNL1	protein_coding	1.33596	3.20372e-39			DYNC2LI1	protein_coding	-2.14433	3.85455e-26
NCOA3	protein_coding	1.33572	3.10832e-48			MSH3	protein_coding	-2.14424	9.76083e-71
MTMR3	protein_coding	1.33486	5.4958e-37			HADH	protein_coding	-2.14311	2.10821e-126
CASC3	protein_coding	1.33363	1.98062e-85			GJB1	protein_coding	-2.14131	9.28622e-109
STPG4	protein_coding	1.33096	0.0136243			MMUT	protein_coding	-2.14119	1.37591e-106
TMEM159	protein_coding	1.33021	1.81212e-30			ING2	protein_coding	-2.14	1.24513e-32
CNOT8	protein_coding	1.32944	3.0567e-76			ILDR1	protein_coding	-2.13967	2.42461e-05
SPDYE2	protein_coding	1.3283	0.000811772			AC013717.1	protein_coding	-2.13939	3.44086e-05
TMEM86B	protein_coding	1.32829	1.41507e-23			AGPAT2	protein_coding	-2.13901	5.49922e-75
NCKAP1L	protein_coding	1.32756	0.0168097			TTYH3	protein_coding	-2.13888	7.40061e-162
GBP1	protein_coding	1.3274	6.34002e-13			AC112128.1	protein_coding	-2.13577	6.10105e-29
THAP2	protein_coding	1.32711	8.90716e-16			SLC2A1	protein_coding	-2.13451	1.27176e-09
MADD	protein_coding	1.3271	4.99636e-69			SLC3A1	protein_coding	-2.13254	2.1947e-68
ASNS	protein_coding	1.32678	1.45674e-59			TOMM40L	protein_coding	-2.13234	9.4856e-103
EPS8	protein_coding	1.32642	5.49942e-87			MALRD1	protein_coding	-2.13212	3.68381e-69
SUPT4H1	protein_coding	1.32568	1.33672e-25			AGAP3	protein_coding	-2.13115	3.36537e-84
KCTD2	protein_coding	1.32566	1.22854e-44			SLC5A3	protein_coding	-2.12988	2.21003e-76
AMOTL2	protein_coding	1.32561	4.08964e-51			SWI5	protein_coding	-2.12971	8.43e-25
C5orf34	protein_coding	1.32426	1.14005e-13			EBF3	protein_coding	-2.12923	1.30924e-10
STEAP2	protein_coding	1.32344	1.20832e-16			ENPP3	protein_coding	-2.1289	6.75169e-07
OSBPL6	protein_coding	1.32324	0.00106137			IGDCC4	protein_coding	-2.12834	4.11487e-17
LATS1	protein_coding	1.32235	1.03052e-42			CATSPER2	protein_coding	-2.12675	4.80821e-24
HLA-DOB	protein_coding	1.32156	2.89092e-05			FARP1	protein_coding	-2.12668	6.74068e-122
OSBPL2	protein_coding	1.3211	3.5957e-69			RMI2	protein_coding	-2.12624	3.19049e-28
CDC42EP3	protein_coding	1.32086	2.01205e-16			SPIN2B	protein_coding	-2.12618	1.31968e-10
IGHMBP2	protein_coding	1.32044	7.87679e-36			GALT	protein_coding	-2.12526	2.98374e-89
SLC7A8	protein_coding	1.31998	1.94899e-27			DEFB1	protein_coding	-2.12387	1.14328e-05
VPS53	protein_coding	1.31997	4.66484e-53			LZTFL1	protein_coding	-2.12381	1.21015e-26
SLC35B3	protein_coding	1.3193	4.28854e-51			GLIPR2	protein_coding	-2.1218	1.84084e-07
DHX38	protein_coding	1.31925	6.29277e-94			TEAD4	protein_coding	-2.11931	4.55631e-65
AL513165.2	protein_coding	1.31874	0.0041639			HEXIM2	protein_coding	-2.11837	2.42375e-22
SOD2	protein_coding	1.31873	1.55895e-61			TLCD1	protein_coding	-2.11789	1.34481e-46
ATXN7	protein_coding	1.31829	1.14245e-19			INSYN2B	protein_coding	-2.11774	0.000722233
BUD31	protein_coding	1.31822	1.43111e-33			PTGES2	protein_coding	-2.11741	2.06456e-77
LATS2	protein_coding	1.31795	7.90742e-41			CDPF1	protein_coding	-2.11713	2.42336e-18
ZNF845	protein_coding	1.31763	5.7387e-43			HILPDA	protein_coding	-2.1155	8.54691e-49
SYNJ1	protein_coding	1.31762	1.92649e-20			UGT1A6	protein_coding	-2.11506	4.70074e-228
KLHL28	protein_coding	1.31732	3.19845e-14			PECR	protein_coding	-2.1143	3.55453e-97
LRRC37B	protein_coding	1.31704	2.29429e-33			TBC1D19	protein_coding	-2.1134	2.37018e-05
LRRC2	protein_coding	1.31638	0.0194874			ABCA3	protein_coding	-2.1134	5.03726e-43
RELT	protein_coding	1.31575	4.27392e-25			ARL2	protein_coding	-2.11306	5.77066e-59
CPEB4	protein_coding	1.31549	5.00673e-35			ST6GALNAC1	protein_coding	-2.11273	1.02626e-14
TPPP3	protein_coding	1.3139	0.0275968			CATSPERZ	protein_coding	-2.11272	3.98931e-11
GREB1	protein_coding	1.31353	0.00742539			ITGA6	protein_coding	-2.1124	4.36394e-155
ZNF440	protein_coding	1.31293	7.10335e-40			ANKRD34A	protein_coding	-2.11233	0.0053446
IGFL2	protein_coding	1.31255	0.00321976			PTGDR2	protein_coding	-2.10921	1.39614e-05
C18orf25	protein_coding	1.31013	8.58292e-20			ACBD4	protein_coding	-2.10879	4.59582e-59
SH3TC2	protein_coding	1.31004	8.65907e-14			WASHC3	protein_coding	-2.10692	1.49406e-39
GABRB3	protein_coding	1.31004	0.03221			AKR1B1	protein_coding	-2.10686	5.52571e-40
NUTM2D	protein_coding	1.30986	1.30889e-11			SLC25A15	protein_coding	-2.10222	1.6119e-68
MAPK1IP1L	protein_coding	1.30953	1.72502e-66			EBP	protein_coding	-2.10016	6.05396e-113
STRN4	protein_coding	1.30934	1.75231e-79			CYP2E1	protein_coding	-2.09879	0.00488637
RGPD8	protein_coding	1.30748	4.63168e-22			ZDHHC12	protein_coding	-2.09867	5.32431e-66
TAOK1	protein_coding	1.30739	8.21406e-27			TSNARE1	protein_coding	-2.09803	7.75137e-33
ZNF396	protein_coding	1.3033	0.00752059			UFSP1	protein_coding	-2.09741	9.75034e-08
MTF1	protein_coding	1.30307	1.40809e-35			GOLGA8A	protein_coding	-2.09735	2.87614e-76
PITPNM1	protein_coding	1.30183	7.81223e-82			ARHGAP11B	protein_coding	-2.09658	1.50129e-16
CPT1C	protein_coding	1.30118	0.00632284			ICAM4	protein_coding	-2.09654	2.91407e-12
SLC6A1	protein_coding	1.30057	0.0364246			IQGAP2	protein_coding	-2.09606	3.64593e-59
C1R	protein_coding	1.29957	1.47825e-09			CYP4F12	protein_coding	-2.09586	3.26565e-58
CRCP	protein_coding	1.29809	1.27804e-43			SIAE	protein_coding	-2.09406	2.05188e-168
TRAF6	protein_coding	1.29808	1.41972e-40			SIPA1L1	protein_coding	-2.09382	4.81496e-101
PRPF8	protein_coding	1.29696	3.07829e-62			ICA1	protein_coding	-2.09342	5.62857e-33
ATG14	protein_coding	1.29669	8.80059e-43			TNFAIP2	protein_coding	-2.09328	1.59096e-11
IER5	protein_coding	1.29568	4.102e-58			SYTL1	protein_coding	-2.09261	1.30233e-52
E2F6	protein_coding	1.29485	1.14625e-66			ZNF319	protein_coding	-2.09215	2.58378e-14
INO80D	protein_coding	1.29391	2.40935e-21			KLK4	protein_coding	-2.0911	3.88602e-07
PIP4K2C	protein_coding	1.29377	1.37084e-60			FAHD2B	protein_coding	-2.09109	3.35293e-58
HINFP	protein_coding	1.29354	1.1548e-62			NPHP4	protein_coding	-2.09106	1.56761e-61
ST8SIA6	protein_coding	1.2929	3.11933e-07			SLC26A1	protein_coding	-2.09012	4.6683e-47
PALB2	protein_coding	1.29258	3.51334e-39			SLC2A10	protein_coding	-2.08966	0.00243981
CD7	protein_coding	1.29217	3.31629e-05			PKP4	protein_coding	-2.08858	1.22223e-76
HOXB2	protein_coding	1.29209	1.70194e-13			C15orf48	protein_coding	-2.08804	2.06271e-64
LY6G6F-LY6G6D	protein_coding	1.292	0.0377325			PRORP	protein_coding	-2.08788	2.15282e-43
CWC15	protein_coding	1.29184	7.18683e-38			ENDOG	protein_coding	-2.08761	1.13559e-44
DEDD2	protein_coding	1.29112	2.78874e-40			SLC1A1	protein_coding	-2.08635	1.94741e-83
UBXN7	protein_coding	1.28973	1.41116e-32			TTC37	protein_coding	-2.08097	2.74201e-125
NAA30	protein_coding	1.28973	3.97247e-29			HBQ1	protein_coding	-2.0809	1.10972e-06
CREB5	protein_coding	1.28948	6.56009e-07			VPS29	protein_coding	-2.08046	1.71399e-93
AC040162.1	protein_coding	1.28913	3.77933e-15			CHPF2	protein_coding	-2.08021	3.61014e-84
DYRK3	protein_coding	1.28876	8.35174e-05			LHX5	protein_coding	-2.0791	0.0186231
RBM33	protein_coding	1.28656	9.32542e-74			TCTN1	protein_coding	-2.07794	5.3973e-36
MAP3K1	protein_coding	1.28574	2.6601e-33			FMO5	protein_coding	-2.07792	5.95613e-58
CRTC3	protein_coding	1.28511	1.07017e-36			COL17A1	protein_coding	-2.07539	1.07358e-10
SDE2	protein_coding	1.2851	9.66756e-49			RPL3	protein_coding	-2.07527	1.67757e-129
COLEC12	protein_coding	1.28503	0.000183733			MVK	protein_coding	-2.07503	4.68797e-57
AUP1	protein_coding	1.28464	4.90804e-74			ALS2CL	protein_coding	-2.07471	6.50955e-29
CYB5R2	protein_coding	1.28413	1.02533e-07			NTHL1	protein_coding	-2.07395	8.27509e-46
UBALD1	protein_coding	1.28376	3.80757e-35			BOP1	protein_coding	-2.07371	2.92767e-145
DHX8	protein_coding	1.28365	5.13302e-67			SCAMP1	protein_coding	-2.06958	7.72622e-57
NUDT21	protein_coding	1.28302	6.644e-48			KIAA1549	protein_coding	-2.06918	3.41186e-64
SART1	protein_coding	1.28225	2.32679e-40			SEC14L2	protein_coding	-2.06901	2.93757e-21
FXR2	protein_coding	1.28165	9.56412e-53			ABHD14B	protein_coding	-2.06864	7.07107e-67
DHX30	protein_coding	1.28158	3.36238e-53			ALDH2	protein_coding	-2.06601	2.33399e-122
NPIPB15	protein_coding	1.28134	9.81619e-09			RPL10A	protein_coding	-2.06594	1.81442e-93
ZNF888	protein_coding	1.28081	2.00081e-14			SSBP3	protein_coding	-2.06494	8.81262e-70
CASP8AP2	protein_coding	1.28049	4.53021e-50			SNURF	protein_coding	-2.06491	1.59807e-08
ZBTB49	protein_coding	1.2803	4.22021e-13			C6orf226	protein_coding	-2.06268	4.92808e-05
SSC5D	protein_coding	1.28002	0.0037202			PKD2L1	protein_coding	-2.06073	0.0225234
PTPN21	protein_coding	1.27885	7.67368e-23			RECK	protein_coding	-2.0575	8.24652e-08
PRSS35	protein_coding	1.27847	6.89825e-21			TMEM135	protein_coding	-2.05743	1.82717e-117
ABHD16A	protein_coding	1.27776	2.02246e-67			ADAT2	protein_coding	-2.05715	4.32792e-54
ATP1A3	protein_coding	1.27722	6.99782e-05			PAQR5	protein_coding	-2.05677	2.65921e-53
UNKL	protein_coding	1.27721	8.00726e-50			TMEM170B	protein_coding	-2.05444	6.9848e-16
C10orf88	protein_coding	1.27672	9.22194e-29			PPP1R36	protein_coding	-2.05435	0.000870984
PRICKLE1	protein_coding	1.27622	0.0143839			FDPS	protein_coding	-2.05415	2.37217e-124
OGA	protein_coding	1.27577	1.72503e-69			FKBP3	protein_coding	-2.05385	1.72389e-95
DAB2	protein_coding	1.27537	3.45451e-35			RAVER2	protein_coding	-2.05356	8.64404e-90
SLC12A2	protein_coding	1.27517	1.68043e-33			AC006254.1	protein_coding	-2.05301	0.0169528
SIRT7	protein_coding	1.2741	1.15369e-59			SPIN2A	protein_coding	-2.05299	0.00024135
ST8SIA4	protein_coding	1.27345	0.035443			PGM2	protein_coding	-2.05186	1.19925e-52
CCSAP	protein_coding	1.27307	6.71603e-34			PRXL2A	protein_coding	-2.05088	1.61516e-126
KHDC4	protein_coding	1.2714	1.31869e-37			NIPSNAP3A	protein_coding	-2.05077	2.83795e-39
MAK	protein_coding	1.27109	0.024274			LRP3	protein_coding	-2.05035	1.18995e-139
JMJD6	protein_coding	1.27087	2.38177e-48			SLC25A24	protein_coding	-2.05034	3.34322e-105
KIF18B	protein_coding	1.2706	1.80809e-61			RBP2	protein_coding	-2.04895	2.87856e-158
EMC3	protein_coding	1.27031	3.14874e-45			PPOX	protein_coding	-2.04769	5.87604e-34
ADH1C	protein_coding	1.26988	0.0103057			SLC50A1	protein_coding	-2.04745	2.83396e-79
TINCR	protein_coding	1.26912	7.12269e-11			OLFM2	protein_coding	-2.04647	1.12803e-05
SUPT5H	protein_coding	1.26895	2.59012e-84			CBLN3	protein_coding	-2.04613	0.00377811
ZNF154	protein_coding	1.2689	0.00486803			TMEM52	protein_coding	-2.04436	5.40091e-28
IL17RE	protein_coding	1.26878	2.69223e-56			NTSR1	protein_coding	-2.04374	2.31205e-18
ACER2	protein_coding	1.26824	1.591e-06			FYN	protein_coding	-2.04301	0.000100493
KPNA4	protein_coding	1.26797	3.64404e-64			SCARB1	protein_coding	-2.04244	3.31317e-196
ATXN1L	protein_coding	1.26675	2.19354e-63			DIS3L2	protein_coding	-2.04157	1.59721e-65
STK35	protein_coding	1.26622	2.74768e-75			C9orf116	protein_coding	-2.04034	4.79996e-07
ZNF81	protein_coding	1.26579	8.88281e-15			SPC24	protein_coding	-2.03871	1.5182e-32
BAZ2A	protein_coding	1.2653	1.85592e-20			ZNF572	protein_coding	-2.03858	1.72064e-20
ZNF875	protein_coding	1.2644	0.00178095			AC008687.4	protein_coding	-2.03791	9.25769e-05
VEZF1	protein_coding	1.26361	2.73041e-48			TMEM106B	protein_coding	-2.03773	2.56466e-99
ERVK3-1	protein_coding	1.26308	1.42278e-45			DBNDD1	protein_coding	-2.03761	1.79622e-91
ZNF99	protein_coding	1.26164	0.0204754			DHRS12	protein_coding	-2.03731	3.4943e-30
GDF9	protein_coding	1.26149	0.00194178			TRDMT1	protein_coding	-2.0372	1.36217e-10
SP8	protein_coding	1.25983	0.0055634			GVQW3	protein_coding	-2.0372	7.7588e-38
CNTN2	protein_coding	1.25954	0.034739			ELOVL6	protein_coding	-2.03633	4.1696e-16
RESF1	protein_coding	1.2595	1.51865e-75			OVOL2	protein_coding	-2.0359	5.62222e-14
MED26	protein_coding	1.25688	3.01874e-31			SYT17	protein_coding	-2.03547	9.02166e-09
MTG2	protein_coding	1.25573	3.57848e-55			SCARF2	protein_coding	-2.03547	0.000171156
CELSR3	protein_coding	1.25555	9.57608e-54			LYNX1	protein_coding	-2.03453	0.00839968
TRAPPC10	protein_coding	1.25495	2.69093e-63			AC068547.1	protein_coding	-2.03444	1.49439e-09
AL031777.2	protein_coding	1.25472	2.07851e-08			BOLA1	protein_coding	-2.03228	2.25605e-36
IZUMO1	protein_coding	1.25411	0.0161689			ZNF681	protein_coding	-2.03204	5.24075e-12
ZNF716	protein_coding	1.25383	0.0283582			MAP2K6	protein_coding	-2.03013	4.37663e-35
DYRK4	protein_coding	1.25334	6.03441e-11			LOXL3	protein_coding	-2.02966	2.55732e-21
SAV1	protein_coding	1.25298	4.66179e-26			WDR35	protein_coding	-2.02903	1.61971e-30
CDR2	protein_coding	1.25256	1.09098e-62			ACSF3	protein_coding	-2.02852	3.10328e-29
MSANTD1	protein_coding	1.25163	0.0114104			SLC22A4	protein_coding	-2.02729	1.93038e-25
CHERP	protein_coding	1.25144	1.94369e-51			IDUA	protein_coding	-2.02622	5.12584e-44
TRPC6	protein_coding	1.25133	3.54635e-10			ARHGAP24	protein_coding	-2.02478	0.039401
MROH6	protein_coding	1.25088	9.70919e-38			PCP4L1	protein_coding	-2.02447	1.16383e-23
LRIG2	protein_coding	1.2497	3.68218e-40			BSN	protein_coding	-2.02435	1.53103e-08
TUBA3D	protein_coding	1.24804	0.0489463			FADD	protein_coding	-2.02408	5.97328e-78
SF3A1	protein_coding	1.24759	8.35576e-59			CRAT	protein_coding	-2.022	2.42544e-105
AC005520.1	protein_coding	1.24687	1.31143e-06			ACYP2	protein_coding	-2.02179	2.18634e-19
NOSTRIN	protein_coding	1.24654	1.00387e-38			NINJ2	protein_coding	-2.02166	3.60971e-08
PEDS1	protein_coding	1.24633	8.13201e-56			SIL1	protein_coding	-2.02088	3.43879e-65
NEK2	protein_coding	1.2462	1.44741e-47			NPNT	protein_coding	-2.02078	4.06255e-105
TERF2IP	protein_coding	1.24524	1.00686e-47			C17orf100	protein_coding	-2.02045	9.77192e-16
ZNF429	protein_coding	1.24463	0.0231176			PHOSPHO1	protein_coding	-2.02001	1.86271e-05
CWC25	protein_coding	1.24422	1.45783e-55			CBR4	protein_coding	-2.01997	2.63036e-55
ZNF470	protein_coding	1.24418	0.0074126			RTN4IP1	protein_coding	-2.01961	6.24249e-31
FAM83G	protein_coding	1.24226	2.2996e-54			RIBC2	protein_coding	-2.01892	1.76685e-15
CYP3A7	protein_coding	1.24169	0.00375752			DARS2	protein_coding	-2.01878	2.47578e-120
AGAP5	protein_coding	1.24121	1.12963e-14			ID2	protein_coding	-2.01877	2.51867e-160
TRIM11	protein_coding	1.24118	8.43612e-45			ANKRD39	protein_coding	-2.01837	6.20715e-75
ARHGEF7	protein_coding	1.24092	9.51758e-67			AL669918.1	protein_coding	-2.01835	3.36077e-12
SPDYE5	protein_coding	1.23963	0.000281878			SERPINE1	protein_coding	-2.01828	2.91823e-23
WDR20	protein_coding	1.23945	7.80699e-33			TMEM198	protein_coding	-2.01825	1.77587e-63
FZR1	protein_coding	1.23858	2.33273e-72			MISP3	protein_coding	-2.01685	7.5466e-47
CRIPT	protein_coding	1.23821	9.9499e-34			HIBCH	protein_coding	-2.01584	1.89105e-93
DCUN1D3	protein_coding	1.23794	1.83969e-42			ASPRV1	protein_coding	-2.01571	6.78674e-05
CXCL3	protein_coding	1.23777	6.73571e-06			ZNF775	protein_coding	-2.01448	4.56791e-18
MTRNR2L4	protein_coding	1.23723	0.00381293			RABL2A	protein_coding	-2.01416	5.43076e-31
SPTAN1	protein_coding	1.23712	3.98201e-83			RAB40B	protein_coding	-2.01384	2.56759e-36
PROSER1	protein_coding	1.23696	2.21547e-29			NAGA	protein_coding	-2.01138	2.09776e-84
PRCC	protein_coding	1.23672	1.75081e-34			BBS12	protein_coding	-2.01079	2.48464e-26
NPFFR1	protein_coding	1.23646	0.00359586			KHDRBS1	protein_coding	-2.01011	1.79335e-142
MEPCE	protein_coding	1.23603	4.72703e-50			NIT2	protein_coding	-2.00942	3.87397e-87
RLF	protein_coding	1.23568	5.06918e-63			RFLNA	protein_coding	-2.00922	3.87363e-54
LCAT	protein_coding	1.23499	2.67043e-10			NLE1	protein_coding	-2.00786	2.41069e-54
CCDC200	protein_coding	1.2347	4.08609e-07			SUSD2	protein_coding	-2.00746	1.71078e-74
DNAH12	protein_coding	1.23422	0.0296908			CCNP	protein_coding	-2.00695	5.65571e-18
ZNF90	protein_coding	1.23414	1.01237e-10			CSPG4	protein_coding	-2.00677	0.00406873
PRELP	protein_coding	1.23381	0.00610912			RASA1	protein_coding	-2.00594	5.99341e-117
PSMB9	protein_coding	1.23345	0.030032			SLCO2A1	protein_coding	-2.0041	0.0232195
TUBB3	protein_coding	1.23333	3.74124e-20			KRTAP5-1	protein_coding	-2.00356	0.0322779
HRH1	protein_coding	1.23307	1.99324e-11			HPN	protein_coding	-2.003	4.15146e-42
FMR1	protein_coding	1.23265	1.11064e-59			NARS2	protein_coding	-2.00239	9.65525e-56
TXNIP	protein_coding	1.23254	1.71022e-75			LNP1	protein_coding	-2.00097	2.15746e-08
MAD2L1BP	protein_coding	1.23246	2.20806e-34			F2R	protein_coding	-2.00055	1.07892e-74
MYOM1	protein_coding	1.23212	3.06554e-05			FADS1	protein_coding	-1.99997	1.42518e-79
ZFYVE27	protein_coding	1.23208	9.19183e-74			SQLE	protein_coding	-1.99957	2.33501e-129
TNFRSF10C	protein_coding	1.2318	0.0121653			ACAD10	protein_coding	-1.99938	3.90338e-64
DDIT3	protein_coding	1.23143	2.69525e-43			ENTPD5	protein_coding	-1.99933	5.59416e-68
MT1X	protein_coding	1.2309	0.000211194			BEND3	protein_coding	-1.99916	6.61395e-33
ZNF662	protein_coding	1.23071	0.0291428			MAMDC4	protein_coding	-1.99915	4.6708e-47
CNEP1R1	protein_coding	1.2297	1.43169e-22			EFNB3	protein_coding	-1.99861	0.000349575
MED10	protein_coding	1.22817	3.03936e-30			CPNE2	protein_coding	-1.99822	1.18208e-105
ANKAR	protein_coding	1.22611	1.28213e-06			MSMO1	protein_coding	-1.99752	1.86388e-158
IK	protein_coding	1.22499	5.44961e-62			PJVK	protein_coding	-1.99743	0.000126169
MS4A4E	protein_coding	1.22429	1.4828e-12			IDH1	protein_coding	-1.9956	7.76838e-113
GSTO2	protein_coding	1.22307	1.90469e-05			EPN2	protein_coding	-1.99542	8.15178e-58
TRIP6	protein_coding	1.22291	5.31964e-41			NACC2	protein_coding	-1.99371	2.08167e-103
ELL3	protein_coding	1.22163	0.017288			NUDT6	protein_coding	-1.99304	4.56277e-17
CLOCK	protein_coding	1.22125	8.05683e-31			ACKR3	protein_coding	-1.99287	1.67873e-37
SYPL1	protein_coding	1.22071	2.73218e-61			PLOD2	protein_coding	-1.99209	3.19058e-52
ERI1	protein_coding	1.2204	1.30728e-30			MS4A8	protein_coding	-1.9902	1.83162e-10
AGER	protein_coding	1.22032	3.32552e-18			TRPV6	protein_coding	-1.99012	0.0437785
CA3	protein_coding	1.21987	0.000121548			CYP2C9	protein_coding	-1.98968	1.20238e-36
ZNF28	protein_coding	1.21924	1.59517e-27			SPC25	protein_coding	-1.98935	1.25863e-47
FAM183A	protein_coding	1.21857	0.00285076			GATAD1	protein_coding	-1.98741	2.8997e-89
BRD3	protein_coding	1.21851	1.89194e-43			GPC2	protein_coding	-1.98712	8.36023e-11
PIAS4	protein_coding	1.21812	1.81059e-50			SOWAHB	protein_coding	-1.98669	6.3665e-49
SPINK5	protein_coding	1.21749	2.52591e-21			RAB20	protein_coding	-1.98588	1.00422e-40
QRICH1	protein_coding	1.2174	1.5696e-52			SDF2L1	protein_coding	-1.98374	3.17076e-46
CGRRF1	protein_coding	1.21727	7.13368e-17			SMIM6	protein_coding	-1.98356	2.14755e-18
ZNF791	protein_coding	1.21697	5.47717e-32			ATP6V0E2	protein_coding	-1.98342	1.6224e-72
NRBP1	protein_coding	1.21624	2.03007e-62			MCAT	protein_coding	-1.9805	5.62383e-40
MAP3K2	protein_coding	1.21586	4.50259e-31			SAMD13	protein_coding	-1.9791	0.0153588
PLEKHA3	protein_coding	1.21573	1.23756e-25			CHCHD10	protein_coding	-1.97893	1.33034e-74
TPBG	protein_coding	1.21563	1.57564e-14			SCD	protein_coding	-1.97863	7.48626e-80
ZNF410	protein_coding	1.21512	3.80432e-47			PPM1L	protein_coding	-1.97833	1.55553e-15
RHOV	protein_coding	1.21495	1.25527e-07			KCNMA1	protein_coding	-1.97531	6.72279e-08
RSRP1	protein_coding	1.21473	3.52881e-47			RPL36A	protein_coding	-1.97454	2.53e-83
RORA	protein_coding	1.21468	1.70678e-16			PIGQ	protein_coding	-1.97428	4.42552e-37
PEA15	protein_coding	1.21388	8.23032e-41			DCHS2	protein_coding	-1.97236	0.00988608
SPEN	protein_coding	1.21353	4.57202e-55			QTRT1	protein_coding	-1.97217	1.02578e-47
HSPA13	protein_coding	1.2131	7.07474e-44			TMEM163	protein_coding	-1.97188	2.74308e-09
GON4L	protein_coding	1.213	3.74506e-54			TMEM150B	protein_coding	-1.97052	6.50557e-66
AGO2	protein_coding	1.21139	4.51695e-19			BLOC1S4	protein_coding	-1.96986	3.59608e-38
AKAP10	protein_coding	1.21103	3.45682e-40			FTO	protein_coding	-1.96975	1.63268e-82
U2AF1L5	protein_coding	1.2107	6.85389e-36			IQANK1	protein_coding	-1.96943	3.26653e-57
BIRC2	protein_coding	1.21032	1.39137e-67			TLCD3A	protein_coding	-1.96815	2.63152e-37
HSH2D	protein_coding	1.20893	7.37559e-14			JPH3	protein_coding	-1.96805	1.94544e-28
CCDC152	protein_coding	1.20819	0.00464921			ICAM5	protein_coding	-1.96805	1.40458e-06
FBXO33	protein_coding	1.20812	9.98401e-37			UVSSA	protein_coding	-1.96729	2.32062e-41
LRP2BP	protein_coding	1.20532	7.09971e-07			KCNAB2	protein_coding	-1.96566	5.12267e-23
ZNF8	protein_coding	1.20528	1.53805e-33			PSAPL1	protein_coding	-1.96272	1.38906e-16
SCHIP1	protein_coding	1.20443	0.00111107			MNAT1	protein_coding	-1.96262	4.0005e-46
APOBEC3B	protein_coding	1.20422	6.54988e-32			MPG	protein_coding	-1.96162	1.76588e-53
SNW1	protein_coding	1.20386	2.13757e-60			DIMT1	protein_coding	-1.95994	4.28807e-63
UBXN2A	protein_coding	1.2036	2.27076e-40			SLC25A43	protein_coding	-1.95945	1.2375e-79
SLC2A12	protein_coding	1.20285	0.00182443			SHD	protein_coding	-1.95927	1.8032e-13
AP1G2	protein_coding	1.20266	6.38603e-56			SLC35G1	protein_coding	-1.95884	7.15079e-76
GARRE1	protein_coding	1.20191	7.33823e-55			COQ8B	protein_coding	-1.95817	4.58872e-69
RUFY2	protein_coding	1.20167	7.42799e-36			HPS6	protein_coding	-1.95784	4.5865e-55
RNF43	protein_coding	1.20087	2.2395e-49			TIAM1	protein_coding	-1.95752	0.00159528
CRY2	protein_coding	1.20043	1.2162e-32			DGAT1	protein_coding	-1.95679	5.29247e-130
SPDYE1	protein_coding	1.19923	0.00159426			AIG1	protein_coding	-1.95667	2.80216e-89
ZSCAN20	protein_coding	1.19912	4.46361e-14			ADSS1	protein_coding	-1.95658	2.24843e-09
ZNF136	protein_coding	1.19857	2.04486e-17			PCSK9	protein_coding	-1.95636	1.7012e-69
FCRL5	protein_coding	1.19824	0.0127621			DIRAS1	protein_coding	-1.9563	4.20261e-11
DMTF1	protein_coding	1.19756	6.00113e-45			ATP7B	protein_coding	-1.95499	1.01877e-71
CBLL1	protein_coding	1.19712	1.3252e-40			SCFD2	protein_coding	-1.95365	1.26478e-23
CABP1	protein_coding	1.19709	0.0115805			AIF1L	protein_coding	-1.9536	5.28752e-26
DAAM2	protein_coding	1.19652	3.567e-05			SLC2A6	protein_coding	-1.95319	2.44596e-28
CHRNA10	protein_coding	1.19533	5.51458e-05			UNC119B	protein_coding	-1.95024	6.46225e-77
NFASC	protein_coding	1.19399	0.000118389			COMMD10	protein_coding	-1.9496	4.49509e-60
APOBEC3F	protein_coding	1.19303	1.15975e-12			CHRNA5	protein_coding	-1.94893	1.9707e-15
RGPD5	protein_coding	1.19276	5.23183e-44			IKZF2	protein_coding	-1.94827	0.0208236
CAMK1D	protein_coding	1.19227	0.0177573			PROB1	protein_coding	-1.94794	7.47553e-26
TAX1BP1	protein_coding	1.19227	8.21007e-86			TRAP1	protein_coding	-1.94781	1.14582e-83
ABHD5	protein_coding	1.19122	9.12414e-34			VPS28	protein_coding	-1.94677	9.97264e-114
ELAPOR1	protein_coding	1.19045	0.0214673			ARHGAP10	protein_coding	-1.94585	3.75975e-44
CCDC150	protein_coding	1.19005	1.78721e-14			NDUFS4	protein_coding	-1.9458	2.9741e-70
CDRT15	protein_coding	1.18988	0.0355643			QPRT	protein_coding	-1.94528	5.75271e-110
CNIH3	protein_coding	1.18985	0.00541784			TFAP2A	protein_coding	-1.94515	3.05615e-05
ZNF10	protein_coding	1.18968	1.23547e-15			PRAP1	protein_coding	-1.94486	4.81584e-41
ZNF665	protein_coding	1.18968	0.00283778			PAFAH2	protein_coding	-1.9448	2.35802e-43
ITSN2	protein_coding	1.18967	5.27353e-22			GPHN	protein_coding	-1.94408	3.68123e-21
CREBBP	protein_coding	1.18911	5.73083e-21			DDX28	protein_coding	-1.94399	2.14374e-51
C1GALT1	protein_coding	1.18897	2.58501e-43			TMED7	protein_coding	-1.94293	4.41888e-68
TNPO2	protein_coding	1.18832	1.27727e-38			CCDC85B	protein_coding	-1.94286	1.42804e-20
NALCN	protein_coding	1.18824	0.0138715			C12orf66	protein_coding	-1.94233	7.17298e-17
GMFB	protein_coding	1.1865	3.40416e-44			FAAH	protein_coding	-1.9422	8.09176e-61
RNF38	protein_coding	1.18626	6.50736e-51			DENND1A	protein_coding	-1.9418	1.64574e-76
MED17	protein_coding	1.18618	4.15964e-52			SERGEF	protein_coding	-1.94132	2.32779e-25
TUT7	protein_coding	1.18603	8.12889e-29			GNB1L	protein_coding	-1.94108	4.92553e-40
TIAM2	protein_coding	1.18568	4.67419e-08			NHLRC3	protein_coding	-1.94073	1.33047e-82
SSTR2	protein_coding	1.18565	1.08338e-06			MEIS2	protein_coding	-1.94048	9.59758e-31
WDR83	protein_coding	1.18554	3.14121e-24			ZRANB3	protein_coding	-1.94027	9.42486e-25
USHBP1	protein_coding	1.18517	0.00117941			ZNF512B	protein_coding	-1.94	5.26478e-123
IL6ST	protein_coding	1.1844	5.58085e-23			TBX10	protein_coding	-1.93885	6.66415e-05
C12orf4	protein_coding	1.18391	1.27845e-29			RBCK1	protein_coding	-1.93734	1.25687e-102
HSPH1	protein_coding	1.18193	5.61016e-60			SLC7A9	protein_coding	-1.93664	7.87008e-76
CFAP69	protein_coding	1.18142	1.33095e-10			MTHFD1	protein_coding	-1.93516	6.63551e-53
MTMR9	protein_coding	1.18103	3.19817e-29			SPIB	protein_coding	-1.93462	6.44937e-21
MFSD4A	protein_coding	1.18086	2.9059e-09			TGIF2	protein_coding	-1.93401	2.27447e-89
ADAM32	protein_coding	1.1806	2.06043e-05			DPH5	protein_coding	-1.93361	6.76928e-47
ZNF528	protein_coding	1.18056	0.00976015			PVALEF	protein_coding	-1.93352	0.02722
PPP4R3A	protein_coding	1.18029	1.26632e-52			PIMREG	protein_coding	-1.93335	5.58208e-41
DENND2C	protein_coding	1.17995	0.00108134			TET1	protein_coding	-1.93327	1.30692e-45
VPS37B	protein_coding	1.17894	3.52443e-52			FGR	protein_coding	-1.9322	0.0300139
INPP5E	protein_coding	1.17853	1.1661e-34			FAHD2A	protein_coding	-1.93131	2.01933e-66
ATP6V1C1	protein_coding	1.17837	7.49861e-46			GAS6	protein_coding	-1.93062	6.68111e-86
RELL1	protein_coding	1.17826	2.02262e-22			PLEKHB1	protein_coding	-1.92922	4.95084e-30
ATG101	protein_coding	1.17811	1.80351e-36			TMEM223	protein_coding	-1.92922	2.01739e-41
MBD2	protein_coding	1.17747	1.17386e-32			PTCD3	protein_coding	-1.92864	4.13058e-182
OPRM1	protein_coding	1.17738	0.00278946			SCD5	protein_coding	-1.92813	3.32026e-60
TWSG1	protein_coding	1.17688	1.13317e-34			ADSL	protein_coding	-1.92731	1.47571e-77
DACT3	protein_coding	1.17679	0.00034192			KCNK15	protein_coding	-1.92706	0.0203711
KMT2E	protein_coding	1.17665	8.82959e-24			HSPA6	protein_coding	-1.92644	0.00260497
MMP24	protein_coding	1.17655	1.20143e-06			CEP70	protein_coding	-1.92351	2.47514e-74
SCYL1	protein_coding	1.17591	6.44788e-41			IMPDH1	protein_coding	-1.92215	1.91736e-82
NAXD	protein_coding	1.17559	1.40519e-52			ME2	protein_coding	-1.92199	6.74595e-40
SYMPK	protein_coding	1.17525	3.8778e-53			DBI	protein_coding	-1.92102	1.9523e-94
ZC3H18	protein_coding	1.17475	3.29937e-70			PLTP	protein_coding	-1.92072	1.58477e-35
METTL22	protein_coding	1.17432	1.09161e-25			PLSCR3	protein_coding	-1.92039	6.4552e-22
CDK5R1	protein_coding	1.17418	3.90532e-15			PLGRKT	protein_coding	-1.91998	6.33386e-10
PLCXD2	protein_coding	1.17396	3.7994e-25			MSLN	protein_coding	-1.91976	1.18359e-55
PTP4A1	protein_coding	1.17387	4.75075e-50			PFKP	protein_coding	-1.91904	6.93773e-61
ZNF547	protein_coding	1.17343	2.42804e-07			SAPCD1	protein_coding	-1.91892	5.6378e-08
WDR45	protein_coding	1.1733	1.21178e-43			FGD3	protein_coding	-1.91884	5.59336e-24
FLII	protein_coding	1.17277	2.59757e-50			DCTN2	protein_coding	-1.91875	2.65021e-131
ZNF426	protein_coding	1.17178	2.67778e-18			DNMT3B	protein_coding	-1.91847	1.55542e-45
NEK5	protein_coding	1.17163	0.000121577			PROM2	protein_coding	-1.91815	1.27801e-11
GAS2	protein_coding	1.17161	3.87408e-07			PVR	protein_coding	-1.91721	1.75335e-158
MRNIP	protein_coding	1.17137	1.29632e-32			EDNRB	protein_coding	-1.91682	1.0823e-35
ASXL1	protein_coding	1.16925	1.21521e-63			CFAP300	protein_coding	-1.91577	0.000847658
MATR3	protein_coding	1.16726	3.22637e-35			SCO1	protein_coding	-1.91516	1.31594e-85
C1orf174	protein_coding	1.16713	3.44542e-33			CAPN14	protein_coding	-1.91483	0.0289964
SH2B1	protein_coding	1.16615	6.22648e-52			LDHA	protein_coding	-1.91336	8.95167e-13
ZNF669	protein_coding	1.16568	4.13565e-16			COBL	protein_coding	-1.91273	2.25491e-72
KCNJ5	protein_coding	1.16542	0.0420805			POLI	protein_coding	-1.91189	2.72247e-23
GTF2H1	protein_coding	1.16506	1.25562e-42			ADAM11	protein_coding	-1.91158	0.000469842
YRDC	protein_coding	1.16439	1.42022e-19			EXT1	protein_coding	-1.91095	6.85003e-85
GPRC5A	protein_coding	1.16349	1.42876e-36			CPVL	protein_coding	-1.91049	1.86127e-55
PRC1	protein_coding	1.16263	2.77634e-29			MID1	protein_coding	-1.90965	5.93658e-57
CCDC93	protein_coding	1.16206	1.74808e-48			RAB3A	protein_coding	-1.90672	3.06852e-07
RNF145	protein_coding	1.16184	4.5327e-25			CEP83	protein_coding	-1.90549	1.47446e-23
LCTL	protein_coding	1.16142	0.010707			ZFPM1	protein_coding	-1.90548	7.00615e-31
TBP	protein_coding	1.16004	4.43664e-21			LMX1B	protein_coding	-1.90542	1.63029e-08
SMOX	protein_coding	1.15968	2.87183e-33			ERCC8	protein_coding	-1.90372	2.33571e-43
CHIC1	protein_coding	1.15868	9.02372e-15			CYP2C19	protein_coding	-1.90176	3.25241e-66
CHD8	protein_coding	1.15836	2.87199e-44			DDX59	protein_coding	-1.90117	1.15414e-25
RRP8	protein_coding	1.15825	7.30791e-29			NKX1-2	protein_coding	-1.90064	1.87027e-05
USP54	protein_coding	1.15731	4.26349e-22			G6PC3	protein_coding	-1.90059	1.34809e-51
RND3	protein_coding	1.15729	8.78031e-29			TTC26	protein_coding	-1.90021	8.58563e-32
GOLPH3L	protein_coding	1.15567	4.29221e-28			HACD1	protein_coding	-1.89995	1.00006e-15
TAF5	protein_coding	1.15497	9.41076e-19			PGAM4	protein_coding	-1.89956	0.0282646
TADA1	protein_coding	1.15493	1.05457e-23			CUX1	protein_coding	-1.89922	9.54297e-133
DISP3	protein_coding	1.1547	0.00456642			GYS2	protein_coding	-1.89913	0.000771791
BCL7B	protein_coding	1.1547	1.13427e-35			TGM2	protein_coding	-1.89846	5.22622e-83
LRRC34	protein_coding	1.15451	0.0180961			GLI1	protein_coding	-1.89808	0.00279211
C19orf38	protein_coding	1.1543	0.0279737			SPATA7	protein_coding	-1.89794	5.1609e-16
BRAP	protein_coding	1.15349	4.18431e-40			CRIP2	protein_coding	-1.89793	0.00375507
KLRD1	protein_coding	1.15324	0.0102451			TPCN2	protein_coding	-1.89742	3.94463e-82
DUSP5	protein_coding	1.15241	4.20931e-59			ZFP41	protein_coding	-1.89711	1.21589e-42
C12orf29	protein_coding	1.15216	4.15647e-30			BEST1	protein_coding	-1.89646	6.41447e-16
PCDHGA1	protein_coding	1.15174	8.16571e-06			CHPT1	protein_coding	-1.89631	1.17909e-162
TLN1	protein_coding	1.1512	8.32129e-36			SLC22A1	protein_coding	-1.89628	0.0108551
ZNF823	protein_coding	1.15031	9.71358e-32			NPAS2	protein_coding	-1.89582	3.93618e-45
TVP23C	protein_coding	1.15023	8.99994e-21			LBHD1	protein_coding	-1.89476	3.38146e-24
C2CD3	protein_coding	1.14995	3.38683e-51			PDE6D	protein_coding	-1.89471	2.88431e-16
TMEM222	protein_coding	1.14927	7.47322e-29			ALG6	protein_coding	-1.894	1.69797e-27
AP4E1	protein_coding	1.1489	2.22951e-27			ADSS2	protein_coding	-1.89381	1.14831e-83
KRI1	protein_coding	1.1478	1.32103e-51			NPHP1	protein_coding	-1.89373	3.59082e-09
CLDN4	protein_coding	1.14769	2.94519e-50			SH3D19	protein_coding	-1.89372	6.11292e-79
ARHGAP5	protein_coding	1.14765	1.85353e-43			ETFA	protein_coding	-1.89267	1.9536e-97
BARD1	protein_coding	1.14664	3.30391e-10			RBM43	protein_coding	-1.89251	7.44704e-13
MAP3K11	protein_coding	1.14529	1.81822e-71			PRKCZ	protein_coding	-1.89189	2.66416e-110
ZNF107	protein_coding	1.14516	6.21819e-28			ZNF358	protein_coding	-1.89101	3.33131e-86
RNF10	protein_coding	1.14492	5.34915e-41			ASGR1	protein_coding	-1.89078	1.1251e-19
GTF2B	protein_coding	1.14431	3.23004e-27			LRMDA	protein_coding	-1.89068	4.90562e-08
SHROOM4	protein_coding	1.14189	0.0486683			POLR3G	protein_coding	-1.89037	2.00684e-14
FANCE	protein_coding	1.14153	1.52256e-27			PDF	protein_coding	-1.89021	2.01933e-36
ZWILCH	protein_coding	1.14104	1.30935e-36			ZNF517	protein_coding	-1.88938	9.89707e-25
GFRA3	protein_coding	1.14058	0.000155518			ADAMTS10	protein_coding	-1.88896	0.0443845
ARID3B	protein_coding	1.13994	9.36839e-60			TMEM191C	protein_coding	-1.88857	2.02395e-17
BMF	protein_coding	1.13961	7.79037e-29			PLBD2	protein_coding	-1.88847	9.61203e-81
AKAP8L	protein_coding	1.13872	8.42855e-48			KCNJ4	protein_coding	-1.88844	0.0112402
TJAP1	protein_coding	1.13703	5.0054e-51			MGST3	protein_coding	-1.8882	2.04571e-79
ELK1	protein_coding	1.13595	5.78626e-45			ASCC3	protein_coding	-1.88636	1.10228e-101
USP36	protein_coding	1.13494	1.70834e-61			FAM13A	protein_coding	-1.88616	8.12886e-67
IFITM2	protein_coding	1.13407	0.00995359			MAGED4	protein_coding	-1.88548	8.786e-06
PLOD3	protein_coding	1.13259	1.09917e-65			TMEM82	protein_coding	-1.88417	4.06176e-32
ELP2	protein_coding	1.13233	8.47598e-38			ZFP69B	protein_coding	-1.88413	1.22476e-08
R3HCC1	protein_coding	1.1321	7.95732e-23			MYO6	protein_coding	-1.88386	5.22389e-77
PPTC7	protein_coding	1.13199	5.59895e-45			XCL1	protein_coding	-1.88384	2.51993e-11
AC106886.5	protein_coding	1.13194	4.4346e-30			SCX	protein_coding	-1.88263	6.9806e-09
DDX55	protein_coding	1.13162	3.091e-38			PLCE1	protein_coding	-1.88256	9.85497e-41
FBXO30	protein_coding	1.13081	3.56482e-32			ACAT1	protein_coding	-1.88244	4.35646e-91
SOCS1	protein_coding	1.13071	0.00337193			NDUFS7	protein_coding	-1.88087	3.07415e-74
HSPA14	protein_coding	1.13069	4.48157e-24			TIMM8A	protein_coding	-1.88078	1.69836e-47
CENPJ	protein_coding	1.13067	2.26168e-27			BRI3BP	protein_coding	-1.87996	1.93097e-88
UFD1	protein_coding	1.13048	9.01936e-34			PBX3	protein_coding	-1.87926	1.26584e-14
WHRN	protein_coding	1.12946	0.000579071			SLC39A4	protein_coding	-1.87925	5.01929e-62
JDP2	protein_coding	1.12877	2.487e-13			NEIL3	protein_coding	-1.8787	5.79405e-14
DDX6	protein_coding	1.12856	6.60853e-38			GABRA2	protein_coding	-1.87774	0.00021409
TBC1D10A	protein_coding	1.12748	5.90615e-15			THRB	protein_coding	-1.87723	2.96055e-66
PARP14	protein_coding	1.12746	6.43073e-36			RUNX3	protein_coding	-1.87718	7.47215e-08
BROX	protein_coding	1.12719	1.78596e-33			AGPAT1	protein_coding	-1.87578	1.8115e-112
ZNF79	protein_coding	1.12515	6.57264e-14			CNOT11	protein_coding	-1.87559	4.63593e-54
RBM42	protein_coding	1.12388	7.99823e-34			TAF10	protein_coding	-1.87416	1.20079e-82
ADGRF3	protein_coding	1.12365	4.67578e-05			CDC7	protein_coding	-1.87234	6.59916e-31
FAM186A	protein_coding	1.12239	0.0403411			C3orf85	protein_coding	-1.86877	7.68378e-74
KLF11	protein_coding	1.1221	6.97938e-41			AGMO	protein_coding	-1.86875	3.5858e-14
TRPM7	protein_coding	1.12156	4.72561e-63			MOSPD3	protein_coding	-1.86758	2.49023e-62
SDHAF2	protein_coding	1.12081	5.30457e-39			METTL15	protein_coding	-1.86748	8.56057e-51
CHGB	protein_coding	1.12078	9.99145e-05			ADAMTS14	protein_coding	-1.86724	0.0464645
EPHA2	protein_coding	1.12059	4.83748e-39			GALE	protein_coding	-1.86621	2.57179e-91
GALNT4	protein_coding	1.11967	5.27591e-24			SHMT2	protein_coding	-1.86531	1.33496e-84
EGLN2	protein_coding	1.11944	1.5313e-43			DNAJC10	protein_coding	-1.86525	3.10819e-52
CD55	protein_coding	1.11935	1.42468e-19			ROCK2	protein_coding	-1.86371	2.47482e-86
PGF	protein_coding	1.11883	3.71197e-24			OARD1	protein_coding	-1.86344	5.30161e-66
LIMS1	protein_coding	1.11873	2.02502e-32			METTL23	protein_coding	-1.86222	2.63556e-52
PPP4C	protein_coding	1.11738	3.4636e-30			SUMF2	protein_coding	-1.86106	3.0164e-103
MAP3K8	protein_coding	1.11598	1.1149e-22			CDC45	protein_coding	-1.86077	1.94124e-37
PHKG2	protein_coding	1.11597	2.13747e-48			ADAMTS15	protein_coding	-1.86071	7.24193e-53
SPAG1	protein_coding	1.11563	1.55863e-14			RRAGD	protein_coding	-1.85954	6.26244e-20
DLC1	protein_coding	1.11438	1.26538e-24			ZBTB14	protein_coding	-1.85914	5.07943e-30
ALPK2	protein_coding	1.11428	0.00213091			ENPP5	protein_coding	-1.85876	7.71014e-16
LSM12	protein_coding	1.11361	1.3575e-31			MTCH2	protein_coding	-1.8587	4.84867e-78
GPX8	protein_coding	1.11332	0.0168718			TTC27	protein_coding	-1.85791	1.41733e-48
CIZ1	protein_coding	1.11304	8.25702e-51			MSRB2	protein_coding	-1.85763	1.18329e-33
ATCAY	protein_coding	1.11255	0.0080683			CHST12	protein_coding	-1.85733	7.85988e-29
SETD1A	protein_coding	1.11208	3.00977e-44			NDUFAF2	protein_coding	-1.85699	9.93491e-45
MAU2	protein_coding	1.11189	7.14172e-54			PLXNC1	protein_coding	-1.85691	6.4054e-13
TUBB2A	protein_coding	1.11169	3.71528e-36			MRM1	protein_coding	-1.85664	6.85546e-22
ELMOD3	protein_coding	1.11069	8.65348e-34			E2F7	protein_coding	-1.85645	1.08386e-36
LUC7L	protein_coding	1.11007	1.15031e-41			ADAMTSL4	protein_coding	-1.85608	7.96482e-18
BAIAP2	protein_coding	1.10986	1.00279e-40			WDTC1	protein_coding	-1.85503	1.92161e-58
DPP8	protein_coding	1.1098	1.0878e-24			NLRP11	protein_coding	-1.85471	0.0228377
BECN1	protein_coding	1.10914	1.16373e-54			MDP1	protein_coding	-1.85463	4.35898e-20
KLHL18	protein_coding	1.10742	1.48189e-30			C1GALT1C1L	protein_coding	-1.85443	0.000962261
ORC6	protein_coding	1.10713	4.02255e-22			DIPK1A	protein_coding	-1.85432	7.82754e-13
TCHP	protein_coding	1.10667	9.81906e-32			TRO	protein_coding	-1.85345	4.52345e-05
ANKRD13C	protein_coding	1.10579	3.00545e-17			DQX1	protein_coding	-1.85332	1.49949e-29
FOXA3	protein_coding	1.10517	1.09939e-17			TMEM117	protein_coding	-1.85331	2.18035e-62
PRR14L	protein_coding	1.10425	9.57237e-53			SH3GL1	protein_coding	-1.8531	7.44047e-111
CFAP54	protein_coding	1.10354	0.000531106			ISX	protein_coding	-1.85291	3.80109e-65
LEF1	protein_coding	1.10305	3.97732e-11			ANO9	protein_coding	-1.85218	9.2174e-108
SON	protein_coding	1.10209	1.9437e-47			TTR	protein_coding	-1.85178	4.60015e-62
HMOX1	protein_coding	1.10209	4.72301e-33			B3GALT5	protein_coding	-1.85108	1.71242e-19
DCK	protein_coding	1.10052	8.46091e-09			PNPLA4	protein_coding	-1.85087	1.72062e-43
PLEKHH2	protein_coding	1.09992	0.0180901			NPIPA7	protein_coding	-1.85056	3.9098e-11
NPRL2	protein_coding	1.09916	2.44936e-19			TLE2	protein_coding	-1.84975	1.08814e-13
BCL10	protein_coding	1.09896	3.04649e-41			CDH1	protein_coding	-1.84974	2.98712e-135
POLR1C	protein_coding	1.09892	7.08344e-25			TYMP	protein_coding	-1.84935	1.30306e-13
SRPRA	protein_coding	1.0986	1.13963e-54			MYLK	protein_coding	-1.84886	7.7191e-54
DCUN1D2	protein_coding	1.09855	2.93694e-38			SOAT2	protein_coding	-1.84884	7.17168e-63
RPS6KA4	protein_coding	1.09829	2.32312e-38			NANP	protein_coding	-1.84876	5.85759e-22
TM2D3	protein_coding	1.09802	7.08705e-22			TMEM92	protein_coding	-1.84847	1.44841e-43
PRAG1	protein_coding	1.09673	2.64551e-41			ATG10	protein_coding	-1.84787	1.28459e-28
CCNK	protein_coding	1.09633	8.02297e-43			C2orf15	protein_coding	-1.84785	1.85395e-23
MAP1A	protein_coding	1.09602	5.71516e-08			TMEM120A	protein_coding	-1.84636	1.04857e-73
CCND1	protein_coding	1.09587	1.2069e-43			KLHL5	protein_coding	-1.84578	9.16708e-53
SFT2D2	protein_coding	1.09527	3.646e-23			GGCX	protein_coding	-1.84529	1.50914e-91
ARSD	protein_coding	1.09359	6.2026e-05			GPD1L	protein_coding	-1.84404	1.03365e-16
GOLT1B	protein_coding	1.09351	6.1179e-27			APOC4-APOC2	protein_coding	-1.84334	0.0457864
ABCA9	protein_coding	1.09249	0.0326276			HSD17B7	protein_coding	-1.84311	6.42532e-69
PPRC1	protein_coding	1.09219	1.88307e-27			VCL	protein_coding	-1.8429	2.31589e-103
ZFP36	protein_coding	1.09212	2.94438e-30			ALMS1	protein_coding	-1.84247	3.68744e-40
SBSPON	protein_coding	1.09177	0.00976465			CHCHD3	protein_coding	-1.84093	9.82873e-79
H4C8	protein_coding	1.09142	9.76626e-11			CFAP43	protein_coding	-1.84082	0.0347072
RCSD1	protein_coding	1.09072	0.0309049			RPL27A	protein_coding	-1.84024	1.31347e-97
VPS18	protein_coding	1.09018	1.10647e-34			SLC5A2	protein_coding	-1.84001	4.09985e-10
ZCCHC10	protein_coding	1.08997	1.23783e-24			ABCC6	protein_coding	-1.83995	5.27205e-93
PLEKHM2	protein_coding	1.08953	4.42646e-42			FZD8	protein_coding	-1.83876	0.00017189
PLD2	protein_coding	1.0882	1.50102e-30			RPGR	protein_coding	-1.83821	5.63804e-38
EP300	protein_coding	1.08799	2.48611e-19			SSC4D	protein_coding	-1.83742	1.19927e-06
MAST4	protein_coding	1.08743	7.43011e-19			DNAAF5	protein_coding	-1.83722	1.22201e-62
NEB	protein_coding	1.08582	2.2209e-14			MTR	protein_coding	-1.83708	1.03546e-48
MECP2	protein_coding	1.08558	9.28865e-21			NPC1L1	protein_coding	-1.83701	3.29274e-27
ZNF529	protein_coding	1.08534	1.49014e-18			RNF223	protein_coding	-1.8369	3.57163e-17
RMC1	protein_coding	1.08531	1.09766e-26			RNGTT	protein_coding	-1.83546	1.2267e-48
BCAP29	protein_coding	1.08475	3.40797e-33			METTL7B	protein_coding	-1.83541	1.16154e-73
SMC3	protein_coding	1.08447	3.87711e-34			LAPTM4B	protein_coding	-1.83385	5.29571e-88
SREBF1	protein_coding	1.08389	3.71526e-47			OXA1L	protein_coding	-1.832	4.42834e-99
NOMO3	protein_coding	1.08346	1.78297e-18			RNF215	protein_coding	-1.83196	1.17656e-26
ZNF814	protein_coding	1.08322	2.18595e-17			PFN2	protein_coding	-1.8312	8.36853e-140
SYTL4	protein_coding	1.08301	0.00282719			FOXD2	protein_coding	-1.83114	1.87149e-24
CEP350	protein_coding	1.08287	1.31626e-17			ACTR1B	protein_coding	-1.83113	2.35547e-96
LSM1	protein_coding	1.08256	5.4276e-27			PCNX4	protein_coding	-1.8309	1.00537e-66
RBM14-RBM4	protein_coding	1.08247	1.07215e-20			PEX11B	protein_coding	-1.83028	2.92694e-37
USP35	protein_coding	1.08195	2.62932e-22			WFDC3	protein_coding	-1.8301	0.00395005
KMT2A	protein_coding	1.08089	2.4214e-27			IFT43	protein_coding	-1.82955	8.35563e-27
DYNC1LI2	protein_coding	1.0807	5.59199e-33			TAS2R14	protein_coding	-1.82874	0.000771336
DLG4	protein_coding	1.08006	0.000114249			TCEA2	protein_coding	-1.82825	1.8165e-39
TYK2	protein_coding	1.07872	2.74586e-38			EIF2B3	protein_coding	-1.8276	6.80842e-41
LSR	protein_coding	1.07825	9.09975e-38			PLCB3	protein_coding	-1.82735	4.63866e-105
ZNF808	protein_coding	1.07763	7.93202e-09			ACOT7	protein_coding	-1.82726	4.75164e-70
LOXL2	protein_coding	1.07757	0.000586246			ESD	protein_coding	-1.8271	6.7098e-67
KLF4	protein_coding	1.07716	2.69777e-29			NDUFS1	protein_coding	-1.82709	2.30843e-136
ZNF503	protein_coding	1.077	7.92148e-17			DGKQ	protein_coding	-1.827	2.13656e-42
F2RL3	protein_coding	1.07689	0.0231478			EPB41L4B	protein_coding	-1.82637	1.64677e-108
BCL3	protein_coding	1.07677	1.16533e-34			DOCK9	protein_coding	-1.82613	7.28275e-50
RACGAP1	protein_coding	1.07588	9.80184e-27			NDRG3	protein_coding	-1.82486	4.45471e-118
RIN1	protein_coding	1.07562	3.64024e-27			EIF5AL1	protein_coding	-1.82452	8.37182e-27
PRICKLE2	protein_coding	1.07518	1.69914e-05			ATP2C2	protein_coding	-1.82259	3.79808e-21
HEY1	protein_coding	1.07463	0.0402298			UXS1	protein_coding	-1.82167	1.56877e-73
CREB1	protein_coding	1.07346	1.12318e-32			RNF208	protein_coding	-1.8214	4.93652e-27
ST20	protein_coding	1.07297	9.32114e-06			XYLT1	protein_coding	-1.8203	3.74218e-06
PIKFYVE	protein_coding	1.07275	3.97311e-19			MCCC1	protein_coding	-1.8198	1.9925e-52
TYW5	protein_coding	1.07245	5.17741e-37			ZFYVE9	protein_coding	-1.81894	9.11297e-73
YOD1	protein_coding	1.07188	2.57455e-31			FUT8	protein_coding	-1.81878	8.30327e-55
COQ10A	protein_coding	1.07179	4.37815e-19			MRPS31	protein_coding	-1.81866	1.17284e-50
SHKBP1	protein_coding	1.07143	1.29086e-35			MT-CO1	protein_coding	-1.81858	1.68216e-152
AIP	protein_coding	1.07128	9.61038e-45			SLC35A3	protein_coding	-1.81803	1.83441e-54
HSD17B13	protein_coding	1.06966	0.01746			RAD51B	protein_coding	-1.81803	2.00907e-10
TSACC	protein_coding	1.06943	0.00148298			MCM6	protein_coding	-1.81796	2.08152e-43
POM121C	protein_coding	1.06917	1.16687e-42			TINAG	protein_coding	-1.81784	4.41387e-41
TMEM87A	protein_coding	1.06904	8.63833e-48			PNPO	protein_coding	-1.81745	2.27925e-141
TAF6	protein_coding	1.06881	2.04758e-50			TMEM63A	protein_coding	-1.81479	7.48229e-87
HEYL	protein_coding	1.06829	4.71267e-08			MSANTD3-TMEFF1	protein_coding	-1.81456	6.1484e-05
RTN2	protein_coding	1.06824	9.29292e-18			RNF187	protein_coding	-1.81381	5.27774e-60
DNASE1L2	protein_coding	1.06797	5.13803e-12			CCDC167	protein_coding	-1.81371	8.78005e-33
PLSCR4	protein_coding	1.06777	1.11386e-08			CYP26B1	protein_coding	-1.81241	2.04735e-08
AL133352.1	protein_coding	1.06605	0.00231971			MRPS27	protein_coding	-1.81087	5.5353e-76
SIN3B	protein_coding	1.06592	1.13615e-32			APOBEC1	protein_coding	-1.81027	0.00213022
TMEM262	protein_coding	1.06577	0.00391248			RPL10	protein_coding	-1.81027	3.22285e-85
MED30	protein_coding	1.06563	6.93904e-18			ZNF608	protein_coding	-1.80995	2.64229e-48
LSG1	protein_coding	1.0653	4.82352e-44			DYNC2H1	protein_coding	-1.80941	1.05656e-12
VAV1	protein_coding	1.06523	0.0423075			TDP2	protein_coding	-1.80875	1.02559e-93
GOLGA2	protein_coding	1.06501	1.64299e-36			RPL31	protein_coding	-1.80839	1.36594e-75
STK38L	protein_coding	1.06448	7.46331e-26			THTPA	protein_coding	-1.80724	1.32207e-21
DERPC	protein_coding	1.06415	1.21981e-23			RABL2B	protein_coding	-1.80708	1.02387e-35
LRRC57	protein_coding	1.06381	8.84573e-39			TFF1	protein_coding	-1.80677	2.35373e-54
C2orf88	protein_coding	1.063	8.00522e-23			CHID1	protein_coding	-1.80674	4.99052e-71
MYH3	protein_coding	1.06289	6.10293e-06			PCLAF	protein_coding	-1.80662	2.55253e-36
TNFAIP3	protein_coding	1.06284	1.20843e-23			WDR27	protein_coding	-1.80527	3.02501e-43
TEC	protein_coding	1.06225	2.58197e-07			KIF12	protein_coding	-1.80438	4.15869e-101
NFKBIB	protein_coding	1.06051	7.27244e-23			HOMEZ	protein_coding	-1.80428	7.48443e-27
CDC37L1	protein_coding	1.06022	4.99619e-13			CARMIL1	protein_coding	-1.80374	4.50587e-81
CEP97	protein_coding	1.06016	1.11419e-12			NIPSNAP1	protein_coding	-1.80373	9.49439e-82
CHST7	protein_coding	1.05978	0.00892797			ABCB7	protein_coding	-1.80373	3.44552e-105
STAT6	protein_coding	1.05947	1.75658e-41			RBFA	protein_coding	-1.8032	1.94276e-34
RBM34	protein_coding	1.05935	2.66014e-33			LEMD2	protein_coding	-1.80233	1.0184e-96
KPNA5	protein_coding	1.05925	6.62352e-25			SRBD1	protein_coding	-1.80202	6.31861e-24
UTP25	protein_coding	1.05911	5.55938e-35			FASTKD2	protein_coding	-1.80177	6.95149e-81
HOXB6	protein_coding	1.05881	1.68057e-20			MDM1	protein_coding	-1.80047	8.82905e-18
POC1B-GALNT4	protein_coding	1.05834	3.41141e-05			EIF3C	protein_coding	-1.80032	5.43044e-103
FRMD6	protein_coding	1.05703	6.35705e-09			ANKS6	protein_coding	-1.79898	4.9894e-49
FOXJ3	protein_coding	1.05702	3.12126e-27			ASPH	protein_coding	-1.797	2.03406e-129
OR5AS1	protein_coding	1.05696	0.00071676			GALNT18	protein_coding	-1.7969	0.0245598
NPIPB3	protein_coding	1.05682	3.48033e-44			LPAR1	protein_coding	-1.7957	4.45247e-05
MATR3	protein_coding	1.0563	1.30121e-39			RTL8C	protein_coding	-1.79514	5.11954e-66
KAT7	protein_coding	1.05623	4.08571e-55			PRRG2	protein_coding	-1.79482	5.98184e-19
MFNG	protein_coding	1.05539	7.56851e-12			DKK3	protein_coding	-1.79435	4.11561e-07
SCAMP3	protein_coding	1.05427	5.26716e-21			PRR15L	protein_coding	-1.79363	7.1887e-48
C19orf44	protein_coding	1.05412	3.90066e-07			DHODH	protein_coding	-1.79351	1.62006e-27
NEGR1	protein_coding	1.05305	0.00592664			COL4A5	protein_coding	-1.79158	2.05315e-36
PRKD2	protein_coding	1.05291	1.58163e-23			PUM3	protein_coding	-1.79076	2.4479e-32
STK17B	protein_coding	1.0526	7.62025e-23			NCLN	protein_coding	-1.79058	2.49207e-59
MIOS	protein_coding	1.05249	8.45322e-39			SULT2A1	protein_coding	-1.78877	6.40553e-48
DNMBP	protein_coding	1.05149	2.35661e-57			TMEM131L	protein_coding	-1.78868	2.29691e-17
ZNF394	protein_coding	1.05124	2.06527e-33			RAB38	protein_coding	-1.78825	1.36767e-38
NUP50	protein_coding	1.05108	6.64342e-38			PTPRU	protein_coding	-1.78728	1.92175e-45
DDX51	protein_coding	1.05074	6.33335e-24			AQP1	protein_coding	-1.78675	0.0426589
SMNDC1	protein_coding	1.05039	5.95769e-31			TRIM71	protein_coding	-1.78559	9.93533e-70
MYLIP	protein_coding	1.04954	2.35484e-27			ZNF780B	protein_coding	-1.7854	3.20633e-26
ABHD8	protein_coding	1.04951	5.66268e-15			NTF4	protein_coding	-1.78356	3.87697e-07
ZNF20	protein_coding	1.04839	3.14059e-07			FLNC	protein_coding	-1.78217	2.06381e-48
INPPL1	protein_coding	1.04805	7.25109e-34			ZNF32	protein_coding	-1.78177	1.24169e-43
PRDM10	protein_coding	1.04802	8.98975e-11			TPD52L1	protein_coding	-1.7808	1.0157e-68
MACROH2A2	protein_coding	1.0473	2.46933e-06			BDH1	protein_coding	-1.78032	3.32268e-70
MASP2	protein_coding	1.04707	5.02018e-07			LCN15	protein_coding	-1.78027	0.000406159
LRRC31	protein_coding	1.04619	1.71191e-20			ALCAM	protein_coding	-1.78026	0.000137989
NOD1	protein_coding	1.04527	3.18551e-15			TOM1L2	protein_coding	-1.78009	1.10544e-46
TMOD3	protein_coding	1.0447	1.94102e-25			SF3B5	protein_coding	-1.77962	1.0501e-53
CANT1	protein_coding	1.04468	6.164e-41			WT1	protein_coding	-1.77916	5.16653e-09
IQGAP1	protein_coding	1.04387	5.17897e-58			AMN	protein_coding	-1.77877	3.76955e-117
NOL8	protein_coding	1.04371	8.18893e-22			ARHGAP18	protein_coding	-1.77858	2.49645e-93
ITK	protein_coding	1.04334	0.0143164			DNAJC1	protein_coding	-1.77845	2.16738e-46
MKRN1	protein_coding	1.04315	5.8555e-43			DGCR6L	protein_coding	-1.77807	6.22331e-44
PDPR	protein_coding	1.04312	3.90912e-27			MRPL24	protein_coding	-1.77792	5.66975e-44
IKZF3	protein_coding	1.04301	0.000142215			AC098850.3	protein_coding	-1.77783	1.55917e-07
CBWD5	protein_coding	1.04271	1.06165e-13			KCP	protein_coding	-1.77649	2.79478e-15
AHCTF1	protein_coding	1.04255	2.32005e-32			ZBTB42	protein_coding	-1.77557	8.60796e-25
MED9	protein_coding	1.04199	5.00203e-24			TCTN3	protein_coding	-1.77541	1.08113e-85
PRKRIP1	protein_coding	1.04132	2.76008e-23			LRRC23	protein_coding	-1.77502	2.57197e-20
LCA5	protein_coding	1.04097	2.34821e-08			FAM89A	protein_coding	-1.77464	5.17554e-43
ZFAND5	protein_coding	1.04082	6.35383e-33			MAGIX	protein_coding	-1.77429	1.56977e-06
NUAK2	protein_coding	1.04022	2.94283e-27			FAM172A	protein_coding	-1.77413	9.4518e-15
C1orf52	protein_coding	1.04011	3.37999e-14			SOWAHD	protein_coding	-1.77362	1.15584e-12
SPCS3	protein_coding	1.0396	3.05697e-40			PMEPA1	protein_coding	-1.77287	4.65939e-08
ARHGEF11	protein_coding	1.03934	2.77386e-27			COL6A1	protein_coding	-1.77249	6.47806e-92
TBPL2	protein_coding	1.03884	0.00809894			SERBP1	protein_coding	-1.77227	5.37486e-95
GRB7	protein_coding	1.03879	5.06271e-56			GLRX	protein_coding	-1.77188	4.29458e-85
SENP1	protein_coding	1.03873	1.59354e-32			LRRC40	protein_coding	-1.77174	3.51681e-38
WWP1	protein_coding	1.03844	1.09813e-32			SERPINA5	protein_coding	-1.7707	1.77401e-68
NAA60	protein_coding	1.03817	1.54148e-40			KLK13	protein_coding	-1.77004	0.00224508
SMURF1	protein_coding	1.03815	4.37356e-27			HDHD2	protein_coding	-1.76981	3.0058e-37
ARHGAP32	protein_coding	1.03797	7.51159e-17			C1QTNF8	protein_coding	-1.76962	0.008541
NPIPB5	protein_coding	1.03521	2.71251e-17			CYP4F2	protein_coding	-1.76795	2.57153e-17
GPS2	protein_coding	1.03509	3.00435e-30			MYO1A	protein_coding	-1.76793	8.99034e-100
ZNF143	protein_coding	1.03405	3.84651e-24			MRPS26	protein_coding	-1.76727	1.5358e-52
NFRKB	protein_coding	1.03375	4.78335e-35			AK2	protein_coding	-1.76606	1.07502e-86
ACBD3	protein_coding	1.03272	3.03984e-26			ARHGEF39	protein_coding	-1.76541	1.06726e-58
SNAPC4	protein_coding	1.03271	4.84532e-39			SYNM	protein_coding	-1.76534	1.78157e-12
TES	protein_coding	1.03255	5.68426e-49			UTRN	protein_coding	-1.76507	2.43273e-28
[truncated: 3,755 more rows]

## Sheet: T3 FOLFIRI vs CTRL-NT
Up-regulated genes						Down-regulated genes						Filters
												Log2 Fold Change > 0.5
gene	gene.type	log2FC	FDR			gene	gene.type	log2FC	FDR			P-value < 0.05
AL662899.1	protein_coding	10.2172	7.26733e-16			AL034430.1	protein_coding	-11.1628	1.80741e-19
UTP14C	protein_coding	10.0015	6.39032e-15			AL139300.1	protein_coding	-9.96282	5.40015e-15
AC005670.2	protein_coding	8.2924	9.62452e-10			FOXJ1	protein_coding	-8.98869	1.72211e-12
PLSCR2	protein_coding	8.03128	4.03644e-09			TRABD2B	protein_coding	-8.57774	4.63458e-11
Z83844.1	protein_coding	7.91196	8.06605e-08			KCNJ12	protein_coding	-6.687	4.38105e-06
VHLL	protein_coding	7.90508	3.43496e-09			CMPK2	protein_coding	-6.45515	0.0466907
AC034102.2	protein_coding	7.61769	7.25288e-07			GPR55	protein_coding	-6.31571	5.95431e-05
DSG1	protein_coding	7.43637	8.57349e-08			FNDC10	protein_coding	-5.65733	2.60717e-57
GPRC6A	protein_coding	7.20293	5.40885e-07			ZNF132	protein_coding	-5.6485	3.33285e-06
TNFRSF6B	protein_coding	6.92923	6.32609e-06			AC005020.2	protein_coding	-5.63123	0.00139199
AP001458.2	protein_coding	6.8272	3.48862e-06			ANXA13	protein_coding	-5.61395	1.02864e-146
AC010619.1	protein_coding	6.80323	4.79458e-06			PARVB	protein_coding	-5.54246	1.10781e-91
NPIPB9	protein_coding	6.76482	9.59164e-06			TSHZ3	protein_coding	-5.51857	0.00402377
TRIM6-TRIM34	protein_coding	6.70033	4.10836e-06			CXCL10	protein_coding	-5.47063	0.00637702
CFHR1	protein_coding	6.66003	1.05837e-05			SPDEF	protein_coding	-5.4126	0.00983362
ADRA2A	protein_coding	6.52142	1.53796e-05			ITM2A	protein_coding	-5.24084	0.0138457
SERINC4	protein_coding	6.3748	7.60406e-05			PIK3R5	protein_coding	-5.22245	0.00603391
FRZB	protein_coding	6.22405	3.50993e-29			TPPP2	protein_coding	-5.17855	0.00114948
SERPINI2	protein_coding	6.04996	7.75318e-05			PRKCB	protein_coding	-5.1683	0.00232096
CEP295NL	protein_coding	6.0238	6.20525e-22			LACTBL1	protein_coding	-5.1481	0.00100456
MIA-RAB4B	protein_coding	5.95503	0.000811242			AC063943.2	protein_coding	-5.07132	0.0433529
HSPB2	protein_coding	5.93372	0.00030427			CR1L	protein_coding	-5.05797	0.0119822
C2orf66	protein_coding	5.92258	0.000486279			IDH2	protein_coding	-5.02545	1.57402e-102
HAS1	protein_coding	5.67829	0.000964364			IGFBP1	protein_coding	-5.00287	9.9885e-45
ADCY10	protein_coding	5.6608	4.01414e-75			CPA5	protein_coding	-4.98066	0.0215548
SNX31	protein_coding	5.64323	0.00219281			CYS1	protein_coding	-4.96935	1.32832e-32
TRIML1	protein_coding	5.56177	0.00186357			AVP	protein_coding	-4.94977	0.000145806
AC110275.1	protein_coding	5.49706	0.0150258			DGKG	protein_coding	-4.94428	0.00780658
OR52I2	protein_coding	5.35242	0.00605174			SDK1	protein_coding	-4.93806	0.0107535
DSG4	protein_coding	5.24914	0.0013222			SLC38A4	protein_coding	-4.91709	1.8633e-11
AC084756.2	protein_coding	5.22879	0.0268903			AFP	protein_coding	-4.89609	3.92292e-67
CNTN5	protein_coding	5.21729	0.00696424			SPOCK1	protein_coding	-4.84683	1.01532e-05
C20orf203	protein_coding	5.19847	0.000546312			PLA2G4A	protein_coding	-4.83777	0.00173408
FANCD2OS	protein_coding	5.18179	0.00775698			FBP1	protein_coding	-4.8254	5.2892e-29
FUT5	protein_coding	5.17432	0.00787441			ATXN10	protein_coding	-4.81419	1.28517e-138
FNDC7	protein_coding	5.16625	5.72303e-05			CCDC198	protein_coding	-4.80406	1.00996e-69
FAM236B	protein_coding	5.13057	0.0374252			C16orf74	protein_coding	-4.77419	1.4268e-31
RHO	protein_coding	5.12647	0.00801185			KCNQ2	protein_coding	-4.77079	8.76835e-12
CSF2RB	protein_coding	5.11684	0.00899706			AC053503.6	protein_coding	-4.76159	0.0217761
LMOD2	protein_coding	5.11673	0.00173843			AC073612.1	protein_coding	-4.75851	5.02425e-07
CFAP94	protein_coding	5.10468	4.29448e-28			ACTL10	protein_coding	-4.756	0.0126739
ODF3	protein_coding	5.09204	0.000177072			DBH	protein_coding	-4.73621	0.00440818
CPO	protein_coding	5.09159	1.14538e-06			PGBD5	protein_coding	-4.7329	1.62289e-65
DPYS	protein_coding	5.07859	0.0126438			EEFSEC	protein_coding	-4.72203	1.00564e-79
KLRC4-KLRK1	protein_coding	5.06224	0.0116988			SYNC	protein_coding	-4.7183	4.71811e-11
TDRP	protein_coding	5.05199	0.000973845			SDC3	protein_coding	-4.68331	9.66979e-44
C12orf71	protein_coding	5.04629	1.56948e-13			MEGF6	protein_coding	-4.67924	8.81824e-19
TRIM49D2	protein_coding	5.02968	0.0437866			DLGAP3	protein_coding	-4.67797	0.0107399
CATSPERD	protein_coding	5.01899	0.0232975			COL5A1	protein_coding	-4.6764	6.04673e-58
ANKRD7	protein_coding	5.01433	1.84478e-06			MUC5AC	protein_coding	-4.6088	0.0220338
KLRC3	protein_coding	4.99116	0.0451426			SOX1	protein_coding	-4.60046	0.0317856
GPR179	protein_coding	4.97212	1.8553e-12			ADAMTS7	protein_coding	-4.59475	4.68164e-07
C8orf88	protein_coding	4.97149	0.000229071			CORO2B	protein_coding	-4.56769	0.000788674
EPB42	protein_coding	4.96318	0.0154803			SORCS2	protein_coding	-4.56388	3.39601e-115
OR6B1	protein_coding	4.90754	1.21872e-10			MBLAC2	protein_coding	-4.54577	1.66167e-35
GZMM	protein_coding	4.90581	2.74297e-24			BMP6	protein_coding	-4.52635	0.0101129
AC011530.1	protein_coding	4.89829	0.0172642			PAX5	protein_coding	-4.50909	0.0390883
RFTN2	protein_coding	4.89783	1.18489e-53			LRRC61	protein_coding	-4.49572	9.55592e-128
IGFL3	protein_coding	4.86404	0.0228646			CHST13	protein_coding	-4.49284	2.51299e-154
CHST4	protein_coding	4.86035	0.0209144			FAM189A1	protein_coding	-4.47948	0.0100792
ISLR	protein_coding	4.83779	0.00428921			IQSEC3	protein_coding	-4.47054	1.87637e-29
DCAF4L1	protein_coding	4.83161	6.95222e-32			CTNNBIP1	protein_coding	-4.46065	1.13752e-54
MCF2	protein_coding	4.78358	1.53359e-08			STUM	protein_coding	-4.45201	3.49021e-07
ANKRD35	protein_coding	4.76755	0.0282234			EPHA6	protein_coding	-4.42014	2.55751e-07
MYOZ3	protein_coding	4.7593	1.41942e-33			LCT	protein_coding	-4.40053	1.90038e-176
HLA-DRB5	protein_coding	4.74841	0.0271153			CLEC4F	protein_coding	-4.3643	0.0135868
MEGF11	protein_coding	4.72327	1.12264e-34			ONECUT1	protein_coding	-4.34636	1.3386e-07
KRT71	protein_coding	4.70205	0.0292661			GPR143	protein_coding	-4.3259	6.82572e-21
MSH4	protein_coding	4.69409	3.72083e-15			IL17D	protein_coding	-4.28382	1.50055e-28
AC104532.1	protein_coding	4.66863	0.0393845			ACOT6	protein_coding	-4.26153	0.0230524
C7orf61	protein_coding	4.64295	7.77563e-30			GLI2	protein_coding	-4.2528	5.49024e-07
DGKI	protein_coding	4.63457	0.0464051			PEMT	protein_coding	-4.24739	6.18943e-91
ADAMTS18	protein_coding	4.63164	0.0497276			SPNS3	protein_coding	-4.24381	0.0210723
SLC22A10	protein_coding	4.62853	0.0394722			GNG4	protein_coding	-4.23865	1.44825e-104
LALBA	protein_coding	4.60766	0.0369778			RTN1	protein_coding	-4.23253	0.00347635
CLCA1	protein_coding	4.60139	0.000846613			MTTP	protein_coding	-4.22614	1.9004e-170
C1orf100	protein_coding	4.59806	4.99679e-05			HOMER1	protein_coding	-4.22091	2.28443e-41
FAM71A	protein_coding	4.59783	0.0375492			RASGEF1C	protein_coding	-4.2129	0.00285471
AC005192.1	protein_coding	4.5896	1.05212e-181			TDO2	protein_coding	-4.21009	0.000165065
AC119733.1	protein_coding	4.58373	0.0416519			EPO	protein_coding	-4.20723	4.45379e-18
CD163	protein_coding	4.57603	3.3928e-06			PTPRN2	protein_coding	-4.19714	8.36201e-05
SLC25A18	protein_coding	4.56236	8.16591e-96			DES	protein_coding	-4.17903	1.59782e-06
TEX43	protein_coding	4.51105	0.0483712			COPG2	protein_coding	-4.17788	2.19214e-112
THSD1	protein_coding	4.51049	1.05176e-24			MAMDC2	protein_coding	-4.17509	0.0426441
CFAP65	protein_coding	4.4822	1.12014e-27			CRYL1	protein_coding	-4.14935	1.43352e-161
LY6G6F	protein_coding	4.40433	1.92476e-05			SLC22A31	protein_coding	-4.1208	1.20779e-92
LIX1	protein_coding	4.4016	1.29851e-16			ZCCHC18	protein_coding	-4.09527	0.00304032
RAB40AL	protein_coding	4.35974	0.0168349			AJAP1	protein_coding	-4.08798	0.00272986
NHLH1	protein_coding	4.32827	5.12034e-25			CACNG4	protein_coding	-4.07736	1.23991e-38
RGCC	protein_coding	4.32532	5.1328e-47			ST6GALNAC3	protein_coding	-4.06996	4.80971e-36
GOLGA6A	protein_coding	4.24758	0.0118936			ALB	protein_coding	-4.05923	6.25559e-42
ELANE	protein_coding	4.23737	0.0228628			HHAT	protein_coding	-4.05811	3.91771e-14
EBF1	protein_coding	4.23471	0.0441485			CLYBL	protein_coding	-4.05682	3.00661e-17
INSL4	protein_coding	4.22796	0.000367392			MARVELD1	protein_coding	-4.05478	7.07684e-94
TCN1	protein_coding	4.2272	0.00138179			HMGCS2	protein_coding	-4.04984	6.14472e-112
MUCL1	protein_coding	4.22467	0.0307918			SULT1E1	protein_coding	-4.02979	2.15055e-213
FAM177B	protein_coding	4.22087	7.13135e-17			KISS1R	protein_coding	-4.02058	5.13509e-40
GNG3	protein_coding	4.19332	6.53075e-32			SFRP5	protein_coding	-4.00697	9.41867e-22
ARMS2	protein_coding	4.14554	0.00837337			TMEM72	protein_coding	-3.97994	0.0369463
SYT5	protein_coding	4.13658	7.49331e-33			TREX2	protein_coding	-3.94559	0.000177503
SPINK6	protein_coding	4.12602	0.0468999			EPHA8	protein_coding	-3.94518	1.44404e-15
GPR83	protein_coding	4.12493	1.63495e-62			ADAM23	protein_coding	-3.94096	5.52069e-42
HHIPL2	protein_coding	4.12042	1.15084e-07			TSPAN32	protein_coding	-3.93466	1.02583e-07
SPINK14	protein_coding	4.08511	0.0385101			FABP5	protein_coding	-3.91665	0.00573814
WDR49	protein_coding	4.03361	1.55809e-08			PCK2	protein_coding	-3.9125	1.94452e-142
TRH	protein_coding	4.02787	0.0402263			MYL4	protein_coding	-3.90338	0.0448135
C22orf15	protein_coding	4.0156	1.44806e-13			ANXA6	protein_coding	-3.89677	7.36015e-44
HAPLN1	protein_coding	3.99516	0.0478725			PDE3A	protein_coding	-3.88465	1.92554e-57
SLC35G5	protein_coding	3.98276	0.00130505			TSPAN18	protein_coding	-3.85989	1.83813e-38
KCTD4	protein_coding	3.96201	0.0106151			BRSK2	protein_coding	-3.82847	1.27994e-114
PTH2R	protein_coding	3.95209	5.85088e-06			MAOA	protein_coding	-3.82152	1.86444e-21
BPIFA2	protein_coding	3.94286	0.0478227			ZNF423	protein_coding	-3.79557	0.00429247
DRP2	protein_coding	3.94195	1.85479e-10			PALD1	protein_coding	-3.79167	3.28099e-12
WNT16	protein_coding	3.92604	2.03104e-05			GOLGA7B	protein_coding	-3.77131	1.12202e-22
PRG4	protein_coding	3.92074	0.00263023			MMP1	protein_coding	-3.7703	7.59939e-50
FAM81B	protein_coding	3.91626	0.0144132			CA1	protein_coding	-3.75507	1.19247e-16
TNNI3K	protein_coding	3.91224	0.00165887			CCDC71	protein_coding	-3.73727	5.96743e-47
IRAG2	protein_coding	3.89184	6.88687e-05			EPHB2	protein_coding	-3.73411	2.75469e-77
SASH3	protein_coding	3.88753	2.56756e-13			URAD	protein_coding	-3.73258	7.57497e-40
GNMT	protein_coding	3.81703	1.80932e-08			CYBB	protein_coding	-3.73111	0.0191172
NYAP2	protein_coding	3.77523	0.000963201			OSBPL5	protein_coding	-3.72146	3.67578e-31
CLEC4A	protein_coding	3.76587	9.36316e-14			GPR20	protein_coding	-3.7169	6.8629e-08
WIF1	protein_coding	3.7499	0.0173836			IGFBP2	protein_coding	-3.71603	3.48401e-62
RTP4	protein_coding	3.74171	1.20544e-05			SYCE3	protein_coding	-3.71564	0.0254683
DKK1	protein_coding	3.73918	1.09945e-76			ZFYVE28	protein_coding	-3.71548	1.82156e-24
AC093155.3	protein_coding	3.68678	6.58867e-07			SEPTIN6	protein_coding	-3.71446	3.65033e-29
AC023055.1	protein_coding	3.66985	4.0983e-16			LDHD	protein_coding	-3.71194	6.01877e-47
ARHGAP31	protein_coding	3.66504	7.28422e-24			AP003419.1	protein_coding	-3.70708	0.0473512
LTA	protein_coding	3.66225	0.000106439			TFF2	protein_coding	-3.69858	4.35871e-41
PYGM	protein_coding	3.64223	4.43861e-34			AC008397.1	protein_coding	-3.69614	0.00350925
CCDC89	protein_coding	3.64016	0.00155835			MMP28	protein_coding	-3.688	1.97535e-12
SLC26A7	protein_coding	3.6372	0.0103623			RASGRP2	protein_coding	-3.68379	9.10956e-111
PTGER1	protein_coding	3.63349	0.00109449			TST	protein_coding	-3.67545	9.94869e-108
FPR2	protein_coding	3.62795	0.00637971			CHST15	protein_coding	-3.67518	0.0149332
H2BC3	protein_coding	3.62593	0.00719317			ATP6V1E2	protein_coding	-3.65742	3.50615e-37
TCAP	protein_coding	3.61755	2.38331e-43			VSTM2L	protein_coding	-3.65473	9.90383e-18
ANGPTL1	protein_coding	3.60357	1.76932e-05			MMP17	protein_coding	-3.65364	0.0255654
IL4	protein_coding	3.5983	0.0364488			PAPPA	protein_coding	-3.65357	0.00823592
AC005702.1	protein_coding	3.59107	0.0452638			SARDH	protein_coding	-3.65049	1.6242e-23
LSMEM2	protein_coding	3.57506	1.25153e-07			AC008750.7	protein_coding	-3.64678	0.0386676
AC138811.2	protein_coding	3.57347	4.00762e-44			HOXB8	protein_coding	-3.63254	1.3507e-48
LSMEM1	protein_coding	3.5659	9.32832e-32			OSCP1	protein_coding	-3.617	0.00107951
TECTB	protein_coding	3.5657	4.42785e-14			PAH	protein_coding	-3.61647	1.35427e-84
TAF7L	protein_coding	3.56108	0.0296963			FIGNL2	protein_coding	-3.61608	1.2155e-24
PADI1	protein_coding	3.55055	4.6033e-21			NEURL2	protein_coding	-3.60861	1.01483e-60
HEATR9	protein_coding	3.54738	0.00887364			DOK1	protein_coding	-3.60683	2.10402e-30
VPREB3	protein_coding	3.54126	2.1966e-12			MEX3A	protein_coding	-3.60561	3.88796e-93
AL691442.1	protein_coding	3.53685	0.003612			FAM217A	protein_coding	-3.59999	0.00261442
RADIL	protein_coding	3.53613	9.962e-13			HNRNPA1P48	protein_coding	-3.59625	6.32936e-16
AC008763.2	protein_coding	3.52562	1.76085e-25			FRMD3	protein_coding	-3.59615	2.84102e-19
CAMK4	protein_coding	3.51875	8.51769e-36			XXYLT1	protein_coding	-3.59314	2.61704e-89
HIGD1B	protein_coding	3.51825	7.55635e-11			MAT1A	protein_coding	-3.58977	4.44746e-101
ACSM2B	protein_coding	3.50499	9.00678e-47			SPATA25	protein_coding	-3.58897	6.25571e-42
NBPF4	protein_coding	3.50069	1.8253e-42			S100A9	protein_coding	-3.58778	7.72789e-31
BNIPL	protein_coding	3.49394	9.35577e-61			ZNF575	protein_coding	-3.58471	3.97802e-43
TNNT2	protein_coding	3.48727	6.57782e-25			SLC10A2	protein_coding	-3.572	9.77215e-59
ITGA10	protein_coding	3.47922	8.22376e-24			SMIM10L2B	protein_coding	-3.56938	7.24554e-21
HUS1B	protein_coding	3.4732	1.00653e-05			PDZK1IP1	protein_coding	-3.55938	1.68512e-25
SCT	protein_coding	3.47039	0.0110791			HTRA3	protein_coding	-3.55039	5.70321e-06
STMN4	protein_coding	3.46219	0.0127699			EML5	protein_coding	-3.54735	0.0320032
H1-6	protein_coding	3.46143	3.9013e-06			NUDT18	protein_coding	-3.54368	1.70072e-43
CHADL	protein_coding	3.46021	5.21359e-05			XPNPEP2	protein_coding	-3.54161	1.41096e-119
ERN2	protein_coding	3.46004	1.30173e-13			CBFA2T3	protein_coding	-3.51837	2.11239e-26
TMEM210	protein_coding	3.45835	0.0497987			SPEF2	protein_coding	-3.51778	3.21519e-31
TMED6	protein_coding	3.45731	8.5825e-34			PRODH2	protein_coding	-3.51774	2.5556e-05
CCDC81	protein_coding	3.45179	3.07365e-30			NMNAT2	protein_coding	-3.4955	7.53328e-58
NLRP7	protein_coding	3.45058	0.000646403			NUDT8	protein_coding	-3.48882	1.56263e-92
LRIT3	protein_coding	3.44934	1.50227e-08			HIPK2	protein_coding	-3.48795	8.09507e-52
KRT36	protein_coding	3.44873	0.00219416			AL121900.1	protein_coding	-3.48787	2.30056e-40
FLI1	protein_coding	3.4163	0.0202889			RASSF10	protein_coding	-3.48298	0.0472179
GLRA2	protein_coding	3.4122	0.000222462			AQP12B	protein_coding	-3.48032	4.94087e-30
TLR1	protein_coding	3.38447	1.12257e-05			PPP2R2C	protein_coding	-3.47879	0.0019011
TLR9	protein_coding	3.37708	1.58002e-14			FAM243B	protein_coding	-3.47592	0.0274659
AL021997.2	protein_coding	3.36812	0.0191311			HAL	protein_coding	-3.45328	5.29731e-67
CASP5	protein_coding	3.35054	2.9596e-59			SLC7A2	protein_coding	-3.44996	4.49144e-111
SMIM32	protein_coding	3.3487	0.00104861			GRK1	protein_coding	-3.44384	0.0332207
C9orf131	protein_coding	3.34109	0.00270525			NKX3-2	protein_coding	-3.44251	1.96979e-05
PILRA	protein_coding	3.33262	4.44711e-16			FJX1	protein_coding	-3.44165	1.82349e-15
ASPN	protein_coding	3.31775	0.00438013			APLN	protein_coding	-3.43953	5.70321e-06
CRYBA1	protein_coding	3.30358	0.0182749			B9D1	protein_coding	-3.43933	6.70187e-47
MBOAT4	protein_coding	3.29831	0.00844522			TPBGL	protein_coding	-3.43147	0.000921644
SMPX	protein_coding	3.2831	0.00288654			AL121594.1	protein_coding	-3.41865	1.46191e-49
CDH26	protein_coding	3.28284	7.46577e-59			LHFPL3	protein_coding	-3.41641	3.40915e-18
MIA	protein_coding	3.27548	1.68097e-12			LGALS7B	protein_coding	-3.41419	0.000828196
CHRM5	protein_coding	3.27473	1.53668e-12			DUSP6	protein_coding	-3.40603	1.13515e-102
P2RX2	protein_coding	3.27101	2.89048e-10			RHPN1	protein_coding	-3.40381	1.72081e-29
CCL20	protein_coding	3.26368	1.38466e-31			SHC3	protein_coding	-3.39144	4.54889e-11
HDAC9	protein_coding	3.2597	3.12509e-31			WSCD2	protein_coding	-3.38091	0.000190766
NMBR	protein_coding	3.25661	0.0302208			HMX2	protein_coding	-3.37321	8.49391e-07
KCNH7	protein_coding	3.24283	1.8439e-06			SERPINA4	protein_coding	-3.36104	8.35754e-63
STRC	protein_coding	3.22512	9.78552e-19			HOXC4	protein_coding	-3.35879	2.8822e-25
RAPSN	protein_coding	3.21903	0.000469581			GNAZ	protein_coding	-3.34484	2.27281e-13
CDO1	protein_coding	3.21207	0.000130656			CTXN1	protein_coding	-3.33084	1.65659e-19
ACVRL1	protein_coding	3.20776	1.58955e-07			TNFSF12	protein_coding	-3.32582	0.0188069
UNC13A	protein_coding	3.20235	1.62235e-18			UBXN10	protein_coding	-3.32564	0.00370138
NRSN1	protein_coding	3.18643	0.000159865			B4GALNT3	protein_coding	-3.3247	1.50969e-35
CCDC83	protein_coding	3.18541	0.027007			IL37	protein_coding	-3.32351	0.0159751
LVRN	protein_coding	3.17748	2.04738e-10			TRPM2	protein_coding	-3.32096	0.00514983
H2AC4	protein_coding	3.17177	0.00300634			LRRC26	protein_coding	-3.32076	2.41079e-12
GPR62	protein_coding	3.1686	0.0125439			FTCD	protein_coding	-3.31509	4.77222e-70
BNIP5	protein_coding	3.15193	3.31634e-83			AQP12A	protein_coding	-3.30313	9.82755e-15
NRAP	protein_coding	3.14964	0.0394722			RAMP2	protein_coding	-3.30103	5.3797e-19
COL6A6	protein_coding	3.14294	0.000182998			HOGA1	protein_coding	-3.29513	1.10672e-94
IMPG2	protein_coding	3.1281	2.38317e-16			MMP10	protein_coding	-3.28841	2.47968e-06
CCDC181	protein_coding	3.10865	0.00159175			THEM6	protein_coding	-3.27958	3.94017e-95
VEGFD	protein_coding	3.10666	1.79816e-10			PYCR3	protein_coding	-3.272	6.835e-65
AF241726.1	protein_coding	3.10257	0.0130545			IL20RA	protein_coding	-3.26976	0.0267273
KIAA1755	protein_coding	3.1008	0.0150656			UBE2L6	protein_coding	-3.26423	0.0130142
AC026954.2	protein_coding	3.0944	3.30007e-07			SLCO4C1	protein_coding	-3.2594	2.4816e-30
ATAD3C	protein_coding	3.09172	3.64105e-29			FABP6	protein_coding	-3.25888	4.33817e-41
VWA5B2	protein_coding	3.08632	5.00727e-14			REX1BD	protein_coding	-3.25528	1.54311e-97
SIK1	protein_coding	3.06803	1.0476e-07			NRROS	protein_coding	-3.25471	5.49024e-07
KCNE5	protein_coding	3.06232	0.00247722			FER1L6	protein_coding	-3.24584	2.01182e-06
MFAP4	protein_coding	3.06198	3.48761e-19			LIPT2	protein_coding	-3.23094	6.27319e-39
C1QTNF1	protein_coding	3.05488	1.78005e-51			PI4K2B	protein_coding	-3.22384	7.23343e-32
F13B	protein_coding	3.04787	0.0187154			ZHX2	protein_coding	-3.20961	1.45377e-34
UBQLNL	protein_coding	3.0417	0.0195664			SLC2A9	protein_coding	-3.18965	9.63865e-43
FOXD4L4	protein_coding	3.03726	0.0107107			GLDN	protein_coding	-3.18571	1.77996e-08
AC079594.1	protein_coding	3.03419	0.000640262			ID1	protein_coding	-3.17924	6.36412e-99
NXPE1	protein_coding	3.02113	4.06532e-17			RARRES2	protein_coding	-3.1775	0.000355928
ABCA10	protein_coding	3.01151	9.44228e-18			OCA2	protein_coding	-3.17518	1.74441e-20
NKPD1	protein_coding	3.00927	1.81237e-26			C7orf50	protein_coding	-3.1739	1.09395e-43
BCL2L15	protein_coding	3.00455	1.49112e-23			FTCDNL1	protein_coding	-3.17382	9.40452e-05
HDC	protein_coding	2.99366	0.0193374			DHTKD1	protein_coding	-3.1667	4.96256e-67
MT1E	protein_coding	2.99225	2.29152e-05			POGLUT3	protein_coding	-3.16623	1.27841e-89
NLGN3	protein_coding	2.98822	2.13418e-65			ADCY5	protein_coding	-3.16164	1.1654e-44
GRM3	protein_coding	2.98518	0.0275184			CAVIN3	protein_coding	-3.16131	0.000126965
NBPF6	protein_coding	2.97731	1.50216e-12			GALNT18	protein_coding	-3.15677	0.000303361
PON1	protein_coding	2.97103	2.57679e-05			SCART1	protein_coding	-3.15623	4.25508e-22
AC006030.1	protein_coding	2.95923	9.33602e-14			SH2D2A	protein_coding	-3.15538	2.15122e-32
VWA3B	protein_coding	2.95745	0.00924881			BMP7	protein_coding	-3.15257	2.1313e-27
SYT16	protein_coding	2.95694	0.00761362			CCT6B	protein_coding	-3.14954	1.64561e-11
SLC6A16	protein_coding	2.95263	0.000756278			HTRA1	protein_coding	-3.14658	5.30068e-08
IL12RB2	protein_coding	2.94231	2.5219e-08			SMYD3	protein_coding	-3.14489	5.85529e-63
AL355987.3	protein_coding	2.93939	4.03471e-13			HSD17B8	protein_coding	-3.13857	2.39737e-47
REELD1	protein_coding	2.93645	9.7733e-06			DUSP9	protein_coding	-3.12807	6.24894e-58
THSD7A	protein_coding	2.92394	0.0333385			SMIM19	protein_coding	-3.11398	2.76451e-52
DNAAF1	protein_coding	2.92366	8.44385e-29			PSD2	protein_coding	-3.11271	0.00204405
BIRC3	protein_coding	2.92241	1.3724e-49			HMGA2	protein_coding	-3.10154	1.63413e-135
SH2D1B	protein_coding	2.91377	0.000559895			SLC22A3	protein_coding	-3.09995	6.63397e-22
CEACAM19	protein_coding	2.91069	6.5854e-86			ENHO	protein_coding	-3.09631	5.38033e-05
PNLDC1	protein_coding	2.90594	7.91122e-10			TCIM	protein_coding	-3.09488	1.23961e-37
KITLG	protein_coding	2.88825	2.04312e-63			SLC9A3	protein_coding	-3.09426	9.06963e-90
CYP21A2	protein_coding	2.88124	0.00100814			SLC16A10	protein_coding	-3.09264	2.33678e-54
C4orf47	protein_coding	2.88015	1.78719e-09			MAGEE1	protein_coding	-3.08657	1.72261e-09
PHACTR3	protein_coding	2.8721	1.48379e-19			EMILIN1	protein_coding	-3.08132	4.25812e-06
DMPK	protein_coding	2.8656	3.69814e-68			SMIM10L2A	protein_coding	-3.06954	2.41739e-45
SYTL5	protein_coding	2.8505	8.35406e-48			TNFSF4	protein_coding	-3.06724	1.24768e-10
NPHS1	protein_coding	2.84714	5.09613e-19			NPTXR	protein_coding	-3.06664	1.01333e-55
GRIN2B	protein_coding	2.84692	1.4948e-05			CFAP46	protein_coding	-3.06363	0.00219437
ATP4A	protein_coding	2.84425	0.0183533			AK8	protein_coding	-3.05606	1.44976e-17
KRTAP5-5	protein_coding	2.83796	0.00788545			HPDL	protein_coding	-3.05433	1.03993e-48
COL21A1	protein_coding	2.83579	0.0133769			C10orf99	protein_coding	-3.05414	6.22781e-32
FAM237B	protein_coding	2.82936	0.0150116			MIPEP	protein_coding	-3.05026	2.78445e-67
CASP14	protein_coding	2.82888	5.1386e-05			GMDS	protein_coding	-3.04186	3.35613e-37
AC091167.2	protein_coding	2.82845	9.07196e-05			GPR39	protein_coding	-3.04039	2.17248e-68
HOXB5	protein_coding	2.82719	1.63284e-33			MATN3	protein_coding	-3.03904	6.20383e-09
ARSF	protein_coding	2.82081	0.0408148			PROCA1	protein_coding	-3.03892	4.27117e-31
LRRD1	protein_coding	2.81773	0.000133572			PFN4	protein_coding	-3.03508	9.8069e-09
VRTN	protein_coding	2.81696	1.90298e-17			CRPPA	protein_coding	-3.03439	4.14054e-27
ZC3H12D	protein_coding	2.80916	5.94011e-101			PCSK6	protein_coding	-3.02143	4.06495e-89
FAM229A	protein_coding	2.80206	7.33912e-27			ANO1	protein_coding	-3.01659	0.0133979
RGS20	protein_coding	2.79776	0.0110811			TNFSF13	protein_coding	-3.01447	2.53587e-05
RBFOX3	protein_coding	2.78685	1.64391e-12			C21orf58	protein_coding	-3.01115	2.63434e-39
INPP5K	protein_coding	2.78438	1.09434e-136			SLC22A1	protein_coding	-3.00599	0.000384321
WDFY4	protein_coding	2.78288	0.00759824			PDCD6-AHRR	protein_coding	-3.00127	0.000592007
PLAAT4	protein_coding	2.78136	9.86271e-20			CYP2W1	protein_coding	-2.99067	5.5453e-133
ASCL5	protein_coding	2.77666	0.00228654			DUX4	protein_coding	-2.99002	0.0281959
TNFSF13B	protein_coding	2.77493	2.03822e-08			SERPINE1	protein_coding	-2.98433	1.03331e-32
CD226	protein_coding	2.77391	5.56223e-08			GSTZ1	protein_coding	-2.97442	3.17835e-62
H3-5	protein_coding	2.76016	0.0190566			NR0B2	protein_coding	-2.96672	3.95878e-09
MGARP	protein_coding	2.75637	6.04838e-06			GLTPD2	protein_coding	-2.96497	4.78899e-42
CRB1	protein_coding	2.75268	0.0204096			GRK5	protein_coding	-2.96453	2.94225e-77
TMEM81	protein_coding	2.75206	2.59185e-32			MATN1	protein_coding	-2.96364	0.00376288
AC010422.6	protein_coding	2.74361	5.57499e-33			AC002310.4	protein_coding	-2.96188	3.41127e-08
TLR3	protein_coding	2.73856	6.48469e-09			STPG3	protein_coding	-2.96165	1.42996e-14
PIWIL2	protein_coding	2.73551	4.51762e-94			ZNF599	protein_coding	-2.96013	4.84332e-36
AC015802.6	protein_coding	2.73474	1.03002e-09			GLB1L2	protein_coding	-2.94516	7.2817e-98
AC093899.2	protein_coding	2.73345	0.00924459			HNRNPA1	protein_coding	-2.93637	4.89184e-105
FOXD4L1	protein_coding	2.73146	6.78616e-06			HMGB3	protein_coding	-2.93367	2.36651e-69
LYG1	protein_coding	2.72776	5.4486e-16			SLC7A4	protein_coding	-2.93031	3.32197e-24
P2RY11	protein_coding	2.72635	5.2369e-49			CMSS1	protein_coding	-2.92919	2.02853e-43
BMP2	protein_coding	2.72486	1.04601e-89			DTD1	protein_coding	-2.92422	1.62381e-41
GNB4	protein_coding	2.72334	4.81472e-08			STKLD1	protein_coding	-2.9202	5.42684e-58
MCC	protein_coding	2.72228	1.81018e-25			CYRIA	protein_coding	-2.91654	0.00190311
SLC3A2	protein_coding	2.72189	1.31203e-50			HSD17B2	protein_coding	-2.9127	1.46601e-87
PTGER4	protein_coding	2.72016	7.0402e-05			CLDN19	protein_coding	-2.90984	4.05536e-58
OR10J1	protein_coding	2.71829	0.0128186			ATP2A3	protein_coding	-2.90737	2.81514e-45
GP2	protein_coding	2.70558	0.000882615			ITGB2	protein_coding	-2.90435	1.16139e-29
NUP210L	protein_coding	2.7014	0.000381439			SUGCT	protein_coding	-2.9014	2.56967e-35
GP5	protein_coding	2.69882	0.00702212			C11orf96	protein_coding	-2.88809	0.0194419
RNF112	protein_coding	2.69162	7.97122e-11			F8A3	protein_coding	-2.88699	3.40446e-16
AC022415.2	protein_coding	2.6853	7.43664e-10			CCDC61	protein_coding	-2.88061	1.9924e-27
CILP2	protein_coding	2.68047	9.33602e-14			MAML2	protein_coding	-2.8773	9.25749e-43
SPDYA	protein_coding	2.68019	2.77234e-14			DPH6	protein_coding	-2.87488	2.28879e-45
SFTPB	protein_coding	2.67913	4.0979e-06			HSF2BP	protein_coding	-2.87273	9.03061e-06
GAL3ST2	protein_coding	2.67866	7.05067e-12			LGALS14	protein_coding	-2.87117	6.29834e-44
AC003005.1	protein_coding	2.67783	2.14119e-11			HGFAC	protein_coding	-2.8633	0.000578859
PHLDA1	protein_coding	2.67528	7.3664e-36			CCDC96	protein_coding	-2.86233	6.71889e-05
TNXB	protein_coding	2.66798	3.94476e-22			CHST14	protein_coding	-2.86093	7.19428e-38
AMH	protein_coding	2.66716	1.08857e-61			RPS6KA2	protein_coding	-2.8557	0.0139201
IRF7	protein_coding	2.66163	4.0649e-93			SH3RF3	protein_coding	-2.85235	0.0061734
RC3H1	protein_coding	2.65441	1.46676e-44			FXYD3	protein_coding	-2.85208	2.08863e-93
NR2E1	protein_coding	2.64972	3.2591e-06			PTRH1	protein_coding	-2.84709	2.30698e-25
POU2F3	protein_coding	2.64965	7.52779e-06			ASS1	protein_coding	-2.84604	3.44467e-100
UBA7	protein_coding	2.64137	3.14631e-19			LHX1	protein_coding	-2.84539	1.79578e-16
WDR88	protein_coding	2.63855	5.30102e-15			LCN12	protein_coding	-2.84235	3.52358e-60
AL583836.1	protein_coding	2.63781	7.9169e-18			LRP8	protein_coding	-2.84178	1.35572e-31
ERVV-2	protein_coding	2.61852	0.0112965			NEK6	protein_coding	-2.84036	6.04663e-48
WFIKKN1	protein_coding	2.60964	4.40466e-19			BTNL3	protein_coding	-2.83533	3.52319e-35
LPAR6	protein_coding	2.60803	0.000403041			FAAP100	protein_coding	-2.83184	2.10669e-72
IL20RB	protein_coding	2.60536	2.17537e-25			UNCX	protein_coding	-2.83143	6.38378e-06
SPDYE17	protein_coding	2.60514	0.0039593			SULT1B1	protein_coding	-2.83138	1.06312e-72
NR4A1	protein_coding	2.60464	7.78938e-79			ASPG	protein_coding	-2.83129	0.0185657
CTRL	protein_coding	2.60422	3.17195e-09			RAB37	protein_coding	-2.82904	3.91078e-74
RRH	protein_coding	2.60239	3.9726e-05			PTPRG	protein_coding	-2.82889	4.1711e-57
FAM47E-STBD1	protein_coding	2.60047	4.56195e-05			DDN	protein_coding	-2.82778	7.66274e-38
CCL2	protein_coding	2.59795	1.1695e-14			KCNJ4	protein_coding	-2.82546	0.00020516
IFITM10	protein_coding	2.59505	1.23518e-19			LAMA4	protein_coding	-2.82336	1.44991e-06
SLC15A3	protein_coding	2.58934	0.000705364			SLITRK3	protein_coding	-2.82119	0.00101496
GLRA3	protein_coding	2.58657	0.0261959			CYP2E1	protein_coding	-2.82086	0.000415616
NRP2	protein_coding	2.58478	4.2124e-87			ARMCX4	protein_coding	-2.82014	7.80845e-24
CD37	protein_coding	2.58308	4.277e-10			B3GNT3	protein_coding	-2.81446	1.26543e-23
GLIPR1	protein_coding	2.58249	4.89904e-14			CETN2	protein_coding	-2.81168	8.6525e-54
MMP7	protein_coding	2.58064	4.02072e-05			KIF1A	protein_coding	-2.80808	0.0301652
FOXD4L6	protein_coding	2.5775	0.00310524			LILRB3	protein_coding	-2.80628	3.5063e-10
GPBAR1	protein_coding	2.5735	2.05578e-09			ANXA4	protein_coding	-2.79837	7.64833e-120
TAS2R5	protein_coding	2.57101	1.21988e-16			MFSD3	protein_coding	-2.79715	6.48181e-47
LYZ	protein_coding	2.56666	1.34758e-42			ALDH4A1	protein_coding	-2.7942	4.23586e-59
NEFH	protein_coding	2.56578	0.00225526			CGREF1	protein_coding	-2.79282	4.30985e-17
BTLA	protein_coding	2.56517	0.0338686			RASGEF1A	protein_coding	-2.78659	9.95358e-06
CACNA1I	protein_coding	2.56417	2.92458e-05			UPK3A	protein_coding	-2.78625	6.51315e-14
NMUR2	protein_coding	2.55031	3.59371e-07			STOX1	protein_coding	-2.78482	7.07669e-63
TENT5C	protein_coding	2.54864	1.64695e-12			TRAF1	protein_coding	-2.78315	1.90343e-05
PDZD2	protein_coding	2.54499	8.94564e-18			ENOSF1	protein_coding	-2.77409	1.38157e-72
QRICH2	protein_coding	2.53923	7.78129e-16			HOXB9	protein_coding	-2.77312	3.35777e-96
HSPB6	protein_coding	2.53664	0.00304686			FRAS1	protein_coding	-2.77284	4.43063e-30
NPHP3-ACAD11	protein_coding	2.53597	0.000136137			SLC45A3	protein_coding	-2.76844	3.2239e-68
UCP3	protein_coding	2.53306	1.84131e-08			MARCHF9	protein_coding	-2.76712	3.07223e-70
EID3	protein_coding	2.53207	2.76158e-05			PDK3	protein_coding	-2.76658	2.20304e-56
NUTM2G	protein_coding	2.5313	1.1851e-21			FUOM	protein_coding	-2.76433	1.13024e-90
SLC45A2	protein_coding	2.52938	5.20767e-05			ZFHX4	protein_coding	-2.76235	5.31577e-05
AOC2	protein_coding	2.52834	1.24808e-45			ZDHHC14	protein_coding	-2.76188	5.48486e-14
ODAPH	protein_coding	2.52461	0.000151718			ZNF853	protein_coding	-2.76182	8.16432e-25
KIF5A	protein_coding	2.52294	1.21109e-13			MARCHF11	protein_coding	-2.75876	6.87052e-06
GUCA1B	protein_coding	2.52075	3.4267e-31			DBNL	protein_coding	-2.75643	3.09336e-90
COL9A1	protein_coding	2.51833	0.000104544			PLCB2	protein_coding	-2.75497	8.05016e-07
BGLAP	protein_coding	2.51415	5.65565e-10			MPPED2	protein_coding	-2.75439	0.0295411
KCNH4	protein_coding	2.50927	7.27467e-10			TRAPPC9	protein_coding	-2.75213	1.21581e-41
TTPA	protein_coding	2.5092	0.0152758			TLDC2	protein_coding	-2.75155	3.19166e-60
CD52	protein_coding	2.50627	0.000145454			TCP10L2	protein_coding	-2.74917	0.00754292
AP000311.1	protein_coding	2.5058	1.10231e-09			NPIPA7	protein_coding	-2.74696	2.06584e-22
SPX	protein_coding	2.50355	3.19562e-06			B3GNTL1	protein_coding	-2.74188	2.75001e-24
LMOD1	protein_coding	2.50331	0.0322989			C6orf141	protein_coding	-2.73965	4.10227e-42
KRTAP3-1	protein_coding	2.49186	0.00531299			NOVA1	protein_coding	-2.73817	0.000136496
IGFL2	protein_coding	2.4877	3.49909e-09			DNAJB5	protein_coding	-2.73678	2.01744e-16
SPINK1	protein_coding	2.48728	2.22165e-24			LMO4	protein_coding	-2.73224	4.292e-107
AC018809.3	protein_coding	2.4821	0.000135829			NAT8	protein_coding	-2.73047	3.83092e-34
RUNDC3A	protein_coding	2.48117	2.54382e-13			EXOC3L4	protein_coding	-2.72756	2.0903e-74
ERICH2	protein_coding	2.46821	1.32264e-08			MDH1B	protein_coding	-2.72735	0.0182347
KCND1	protein_coding	2.46663	1.62796e-36			CLMP	protein_coding	-2.72274	2.21629e-41
DACT2	protein_coding	2.44498	8.26122e-11			LRP5	protein_coding	-2.72059	1.48085e-57
NXPE2	protein_coding	2.44079	9.19002e-06			CYP2U1	protein_coding	-2.71924	2.20947e-18
CLIP4	protein_coding	2.43657	0.00327488			GCSH	protein_coding	-2.71706	5.54212e-30
PEX5L	protein_coding	2.43386	0.0223828			LAP3	protein_coding	-2.71504	2.89585e-77
GPR17	protein_coding	2.43131	4.78817e-08			ACOT1	protein_coding	-2.71117	5.0716e-40
FGA	protein_coding	2.42721	8.22584e-34			VILL	protein_coding	-2.70911	1.62277e-59
CATSPER3	protein_coding	2.42203	3.96205e-12			PRMT3	protein_coding	-2.70889	1.30003e-48
GAN	protein_coding	2.42026	5.09117e-57			IARS2	protein_coding	-2.70352	7.57339e-112
TAS2R4	protein_coding	2.41412	9.46323e-12			NPEPL1	protein_coding	-2.70016	9.11275e-67
TEX14	protein_coding	2.41228	7.1342e-09			NREP	protein_coding	-2.69903	1.26781e-20
UCN	protein_coding	2.4073	3.95237e-15			NPC1L1	protein_coding	-2.69732	2.31019e-39
AC069288.1	protein_coding	2.39935	2.42797e-07			CISH	protein_coding	-2.69475	4.02073e-08
IAH1	protein_coding	2.39365	9.93083e-20			SUPT3H	protein_coding	-2.69199	9.10471e-41
C7	protein_coding	2.38962	6.85127e-05			WNT7B	protein_coding	-2.68887	6.75114e-06
H2BC6	protein_coding	2.38862	8.93863e-09			GALNT12	protein_coding	-2.68881	1.94907e-20
NOS2	protein_coding	2.3871	1.90381e-57			POC1A	protein_coding	-2.68278	7.93508e-32
ECT2L	protein_coding	2.38522	0.000818769			NINJ2	protein_coding	-2.67945	6.89687e-12
TAS1R3	protein_coding	2.37862	2.72382e-09			MCCC2	protein_coding	-2.67888	7.81877e-137
AL358472.6	protein_coding	2.37654	3.57625e-16			SLC38A5	protein_coding	-2.67805	2.34636e-08
GRM2	protein_coding	2.37372	0.000228105			TSPEAR	protein_coding	-2.67691	0.0059771
PGAM2	protein_coding	2.37345	0.00531266			JPH1	protein_coding	-2.67644	9.48255e-11
ZMYND10	protein_coding	2.37305	3.13355e-11			EMB	protein_coding	-2.67523	0.00976178
CYP3A4	protein_coding	2.37161	7.64013e-06			ARHGEF17	protein_coding	-2.67251	1.44543e-42
MB	protein_coding	2.36554	0.00686053			TYSND1	protein_coding	-2.67232	1.73666e-104
TSSK3	protein_coding	2.36328	4.20811e-19			ZNF497	protein_coding	-2.67182	2.6743e-10
CLCA2	protein_coding	2.36253	0.0385101			SNTB1	protein_coding	-2.67035	1.89555e-67
OTUD6A	protein_coding	2.36238	0.0496728			TBC1D16	protein_coding	-2.66745	2.58e-147
NME9	protein_coding	2.35702	7.91283e-07			TMEM53	protein_coding	-2.66416	1.13752e-54
TMEM211	protein_coding	2.35333	0.0136638			CDCA7	protein_coding	-2.6635	3.61548e-72
TOR4A	protein_coding	2.35073	3.58053e-25			MAGED1	protein_coding	-2.66109	6.13883e-147
BSCL2	protein_coding	2.35056	3.32534e-31			MORN3	protein_coding	-2.6553	4.09757e-40
PKDCC	protein_coding	2.34984	6.46681e-40			CA12	protein_coding	-2.6527	1.8489e-39
UMODL1	protein_coding	2.34803	1.18322e-08			SFXN2	protein_coding	-2.64981	1.48083e-49
ACP4	protein_coding	2.34282	0.00494614			AADAT	protein_coding	-2.64489	5.48523e-35
AMY2B	protein_coding	2.33421	1.37402e-36			C1orf53	protein_coding	-2.64324	4.42172e-13
GPRC5D	protein_coding	2.33242	1.29382e-06			CP	protein_coding	-2.64224	4.67182e-35
APOD	protein_coding	2.33235	6.50513e-42			DUSP15	protein_coding	-2.64092	4.01961e-18
ANKRD22	protein_coding	2.33006	2.19976e-08			ACAT2	protein_coding	-2.63695	9.12258e-77
TCTE1	protein_coding	2.32535	0.0137852			TTC34	protein_coding	-2.63622	1.95399e-18
CDKL4	protein_coding	2.32501	0.00351123			BCL2	protein_coding	-2.63184	2.94119e-13
C11orf42	protein_coding	2.31892	1.8238e-07			DZIP1	protein_coding	-2.63065	0.000348449
TMIGD1	protein_coding	2.31774	8.41381e-19			ST6GAL1	protein_coding	-2.63029	9.37341e-60
FOXD4L5	protein_coding	2.31283	1.67958e-06			MEGF9	protein_coding	-2.63018	6.47633e-40
ADTRP	protein_coding	2.31217	1.44961e-10			SOX12	protein_coding	-2.62831	2.58463e-87
ADCY4	protein_coding	2.3118	0.000219238			GSTA2	protein_coding	-2.62756	1.58532e-41
SRMS	protein_coding	2.31055	8.91763e-15			NECAB3	protein_coding	-2.62703	2.64527e-61
COL9A2	protein_coding	2.30312	0.00101749			ATP8B4	protein_coding	-2.62609	0.00305327
DOK3	protein_coding	2.29948	4.57348e-42			SPAG16	protein_coding	-2.6249	8.86137e-51
CFAP251	protein_coding	2.29904	1.92542e-22			TMEM141	protein_coding	-2.62024	2.37701e-54
TP53TG5	protein_coding	2.29712	1.28712e-20			PRDM6	protein_coding	-2.61992	0.0298053
RND1	protein_coding	2.29617	1.19301e-45			PCLO	protein_coding	-2.61929	1.55718e-05
MYLK2	protein_coding	2.29596	1.80378e-05			PTPRS	protein_coding	-2.61747	9.2113e-36
GNAT2	protein_coding	2.29272	5.64038e-07			RNF144A	protein_coding	-2.61277	6.96335e-09
BIN2	protein_coding	2.28913	2.57869e-06			STAB2	protein_coding	-2.61248	0.00253427
PIGR	protein_coding	2.28614	3.1578e-18			APEH	protein_coding	-2.61117	2.09409e-73
REM2	protein_coding	2.28457	1.34846e-08			PITPNM3	protein_coding	-2.6061	1.0495e-07
CASP1	protein_coding	2.28075	6.5627e-08			CPNE4	protein_coding	-2.59963	5.04098e-15
VASN	protein_coding	2.2797	1.31175e-20			SSTR5	protein_coding	-2.59856	3.60535e-17
GP6	protein_coding	2.27789	0.000223015			ZNF837	protein_coding	-2.59764	2.1716e-15
SLC9A5	protein_coding	2.27188	5.10912e-13			GTF2IRD2B	protein_coding	-2.59686	1.43545e-40
ANXA8L1	protein_coding	2.2717	0.0218824			FREM2	protein_coding	-2.5961	2.44259e-14
TBX4	protein_coding	2.26453	2.33524e-16			NHS	protein_coding	-2.59497	0.0252398
NUTM2B	protein_coding	2.26423	2.47625e-13			RIBC1	protein_coding	-2.59277	7.10651e-06
LRRN2	protein_coding	2.26363	1.49632e-05			SOX8	protein_coding	-2.59224	1.32957e-33
DDR2	protein_coding	2.25944	9.33616e-08			LENG9	protein_coding	-2.5908	2.67802e-23
TNK1	protein_coding	2.2592	1.63161e-50			C20orf27	protein_coding	-2.58944	2.00368e-54
CPM	protein_coding	2.25793	4.05524e-20			UGT2B17	protein_coding	-2.58905	1.47626e-34
ACSM1	protein_coding	2.2537	0.000303388			USH1G	protein_coding	-2.58577	7.58176e-36
AC008878.1	protein_coding	2.25076	3.25382e-07			RRM2	protein_coding	-2.5847	1.16583e-97
SIRPB2	protein_coding	2.25056	0.0127399			NME7	protein_coding	-2.58037	1.951e-35
ITGB7	protein_coding	2.24992	0.00172641			IGDCC4	protein_coding	-2.57034	1.42549e-21
TTC24	protein_coding	2.24257	0.0245025			CKAP4	protein_coding	-2.56964	1.86684e-72
ATP6V0D2	protein_coding	2.24159	0.000251997			C1orf131	protein_coding	-2.56903	8.1146e-57
WNT2B	protein_coding	2.24157	1.27527e-19			CADPS2	protein_coding	-2.56864	8.05537e-09
C21orf62	protein_coding	2.2336	2.35607e-05			C1RL	protein_coding	-2.56426	3.86329e-46
GRK7	protein_coding	2.23112	0.00010728			HEXD	protein_coding	-2.56302	6.70667e-98
GSDMB	protein_coding	2.23107	6.00084e-64			FAM184A	protein_coding	-2.55921	1.00795e-12
FOXD4	protein_coding	2.231	6.24744e-10			HES6	protein_coding	-2.55821	1.34682e-46
SENP3-EIF4A1	protein_coding	2.23035	3.95033e-10			SUMF1	protein_coding	-2.55787	3.51254e-46
AC068533.4	protein_coding	2.228	1.10231e-09			CA4	protein_coding	-2.55735	4.52191e-07
NRP1	protein_coding	2.22698	4.8745e-30			KAZN	protein_coding	-2.55734	2.22652e-15
LIFR	protein_coding	2.22486	0.00834272			PPP4R4	protein_coding	-2.55607	2.10036e-06
OLFM4	protein_coding	2.22024	0.0142039			CYB5D2	protein_coding	-2.55491	7.12675e-50
AIM2	protein_coding	2.21926	0.0147385			LOX	protein_coding	-2.55456	9.07048e-05
ZNF705E	protein_coding	2.21718	5.34589e-07			PHEX	protein_coding	-2.55065	4.83927e-47
KRT9	protein_coding	2.21594	0.00564353			UGT2B15	protein_coding	-2.55053	1.157e-21
CCDC13	protein_coding	2.20789	4.7707e-05			LINGO3	protein_coding	-2.55017	0.00421958
STX1A	protein_coding	2.20369	3.59478e-44			BST2	protein_coding	-2.54811	0.0265566
FO681492.1	protein_coding	2.19965	2.21364e-10			NDUFAF3	protein_coding	-2.54725	7.88183e-57
SNORC	protein_coding	2.19696	5.99354e-19			ANKRD31	protein_coding	-2.54512	2.9594e-05
FAXDC2	protein_coding	2.18469	5.96743e-47			PRF1	protein_coding	-2.54204	3.37142e-08
CABP7	protein_coding	2.18313	0.000195848			SUCLG2	protein_coding	-2.54191	1.83026e-67
BCL2L2-PABPN1	protein_coding	2.18164	2.1597e-13			B3GAT2	protein_coding	-2.5413	5.44757e-08
RRAD	protein_coding	2.17766	0.000772423			SLC25A6	protein_coding	-2.53951	2.61917e-70
SMIM5	protein_coding	2.17702	1.46494e-16			SMARCA1	protein_coding	-2.53232	1.23604e-102
PHKG1	protein_coding	2.17277	4.70069e-11			DAB1	protein_coding	-2.53104	3.8871e-25
UGT1A5	protein_coding	2.17083	0.000780571			FBXW9	protein_coding	-2.53052	7.36113e-23
SYNPO2L	protein_coding	2.16515	0.00150664			MYBPC2	protein_coding	-2.52968	2.82879e-05
LGALS9	protein_coding	2.16503	1.19959e-28			ACKR3	protein_coding	-2.52692	4.65549e-39
SAP25	protein_coding	2.16453	6.20905e-12			NR1H4	protein_coding	-2.52547	1.75793e-14
SLC10A1	protein_coding	2.1591	0.00431998			SEMA3G	protein_coding	-2.52444	9.30953e-22
FOLH1	protein_coding	2.15811	0.0420999			TTC30A	protein_coding	-2.52414	2.5655e-21
CREBRF	protein_coding	2.15653	1.04064e-42			ID2	protein_coding	-2.52258	2.17473e-113
SPDYE2B	protein_coding	2.15486	0.000212697			THBS2	protein_coding	-2.52177	0.0206203
AC015813.2	protein_coding	2.14766	6.60328e-22			ASPHD2	protein_coding	-2.52095	0.00311493
GLRA1	protein_coding	2.14131	0.0420442			LRRCC1	protein_coding	-2.51981	9.14944e-47
CNIH2	protein_coding	2.1376	2.99069e-12			CTSO	protein_coding	-2.51844	2.07021e-15
FGF9	protein_coding	2.136	0.00708034			EVI5L	protein_coding	-2.51731	1.17658e-29
AURKC	protein_coding	2.13556	4.73112e-12			FIBCD1	protein_coding	-2.51635	1.51789e-18
ZFP91-CNTF	protein_coding	2.12925	0.00017398			TMEM256	protein_coding	-2.51223	5.25737e-45
SBK2	protein_coding	2.1291	0.000239677			NRSN2	protein_coding	-2.50941	1.04657e-80
BAAT	protein_coding	2.12806	3.33675e-40			UCP2	protein_coding	-2.5062	1.38765e-82
HAP1	protein_coding	2.12688	8.28813e-13			C2orf16	protein_coding	-2.50534	9.51114e-18
C9orf152	protein_coding	2.12606	1.6561e-07			HOXD8	protein_coding	-2.50464	6.09378e-13
PROC	protein_coding	2.12582	3.1279e-09			BBS9	protein_coding	-2.50437	3.42761e-21
CCDC62	protein_coding	2.12483	0.000157023			CPT2	protein_coding	-2.50398	4.4302e-90
NXPH1	protein_coding	2.1215	0.000181603			TGFBR3L	protein_coding	-2.50232	9.48731e-22
ABCA6	protein_coding	2.12135	0.00267275			B4GALT2	protein_coding	-2.49998	8.19179e-65
SERPINE3	protein_coding	2.12037	0.00128227			TUBB	protein_coding	-2.49907	7.21279e-104
ARNT2	protein_coding	2.1191	0.00501773			HAVCR2	protein_coding	-2.49883	2.35578e-38
MUC19	protein_coding	2.10801	0.000529622			CD38	protein_coding	-2.49827	0.0408857
TRPM8	protein_coding	2.10784	0.00124568			GGACT	protein_coding	-2.49281	1.01326e-05
SIK1B	protein_coding	2.10578	6.24894e-58			STX16-NPEPL1	protein_coding	-2.4919	6.72906e-20
LAMB4	protein_coding	2.10199	8.98398e-05			CDK4	protein_coding	-2.48947	3.1424e-50
MT1X	protein_coding	2.10198	4.73366e-10			LMNB1	protein_coding	-2.48787	9.6994e-87
KLHL41	protein_coding	2.10146	0.00577177			MAPT	protein_coding	-2.4865	2.61567e-19
DNAJA4	protein_coding	2.10018	3.95459e-05			MTG1	protein_coding	-2.48627	2.21439e-119
RPL10L	protein_coding	2.09828	0.0315412			BPHL	protein_coding	-2.48455	4.87469e-87
LDHAL6A	protein_coding	2.09376	0.00014349			MAOB	protein_coding	-2.48295	3.47704e-60
ALKAL2	protein_coding	2.09146	0.00114302			MAML3	protein_coding	-2.48211	1.50844e-66
CASTOR2	protein_coding	2.09105	2.08369e-84			COL26A1	protein_coding	-2.47935	7.37174e-16
SHISA4	protein_coding	2.0874	6.06591e-05			GRIP1	protein_coding	-2.47924	0.0431869
NUTM1	protein_coding	2.08591	0.0109564			CENPI	protein_coding	-2.47698	8.71615e-46
CD163L1	protein_coding	2.08292	0.0171437			LRRC3	protein_coding	-2.47398	2.24364e-11
TXK	protein_coding	2.07935	1.09216e-07			LHPP	protein_coding	-2.46802	3.06618e-39
IL17RB	protein_coding	2.07744	1.45594e-26			CACNG5	protein_coding	-2.46623	4.09446e-10
RAB3C	protein_coding	2.07671	0.0497271			EBF4	protein_coding	-2.46485	1.3573e-18
MAEL	protein_coding	2.07005	0.0340814			ATP2C2	protein_coding	-2.46285	4.11902e-59
CLEC7A	protein_coding	2.06897	0.000133311			TNFRSF14	protein_coding	-2.46073	6.11615e-77
HPCA	protein_coding	2.06852	0.00419253			CMIP	protein_coding	-2.45889	5.80633e-48
NPIPB13	protein_coding	2.06582	0.00350343			AC068547.1	protein_coding	-2.4585	0.000123364
ALDH8A1	protein_coding	2.06436	2.55767e-12			RPH3AL	protein_coding	-2.45846	1.40381e-49
CRAMP1	protein_coding	2.06258	8.37278e-40			MGMT	protein_coding	-2.4581	1.69192e-35
TENT5A	protein_coding	2.06146	1.09071e-75			GCAT	protein_coding	-2.45541	1.33508e-42
GCM1	protein_coding	2.06138	1.10126e-09			COCH	protein_coding	-2.45338	1.52872e-55
HLA-DQA1	protein_coding	2.05822	0.0332824			MFAP2	protein_coding	-2.45323	4.95667e-23
MYH4	protein_coding	2.05817	4.31139e-05			ALOX15B	protein_coding	-2.45056	0.0128516
AC025283.2	protein_coding	2.05797	1.06872e-07			ALDH1B1	protein_coding	-2.4497	5.03994e-62
MAP3K12	protein_coding	2.05765	1.06912e-27			AC010323.1	protein_coding	-2.44862	0.00658065
AC078815.1	protein_coding	2.05707	0.048033			PTPRB	protein_coding	-2.4475	2.68272e-19
CRYGS	protein_coding	2.05614	1.42053e-30			LRBA	protein_coding	-2.44523	9.63321e-66
GPER1	protein_coding	2.05584	0.00806971			GJD3	protein_coding	-2.44453	2.80816e-06
ARHGEF33	protein_coding	2.05362	0.00170135			ANPEP	protein_coding	-2.44411	1.75821e-87
MRC1	protein_coding	2.05014	0.0148517			MMAB	protein_coding	-2.442	2.76521e-81
TSNAX-DISC1	protein_coding	2.04977	0.000840414			KBTBD11	protein_coding	-2.43711	1.96045e-62
CD160	protein_coding	2.04927	0.00313105			C17orf97	protein_coding	-2.43103	1.50081e-06
WFDC10A	protein_coding	2.04898	0.0432554			NEU4	protein_coding	-2.43092	5.99698e-06
FABP7	protein_coding	2.04823	0.00999055			IFT22	protein_coding	-2.42812	2.46821e-34
CAB39L	protein_coding	2.04306	1.08719e-32			ACAD9	protein_coding	-2.42614	6.52237e-94
UBD	protein_coding	2.04231	2.25855e-13			LGI4	protein_coding	-2.42114	2.03839e-06
CASS4	protein_coding	2.03936	5.61044e-09			FGFBP3	protein_coding	-2.41902	4.03471e-13
NSG2	protein_coding	2.0393	0.0107763			ERVMER34-1	protein_coding	-2.41728	3.33457e-55
INHBB	protein_coding	2.03705	0.000128142			F8A1	protein_coding	-2.41718	2.49294e-38
CDK11A	protein_coding	2.03398	4.06299e-51			PRMT6	protein_coding	-2.4166	3.49106e-43
OMP	protein_coding	2.03129	7.97215e-07			MINAR1	protein_coding	-2.41626	0.017002
SLC4A5	protein_coding	2.02631	6.73012e-21			MYCL	protein_coding	-2.41261	1.88427e-12
PSMB9	protein_coding	2.02571	0.000101473			POGLUT2	protein_coding	-2.41228	1.16549e-29
TMEM270	protein_coding	2.02338	1.80385e-06			CLC	protein_coding	-2.40805	0.00203181
CYP17A1	protein_coding	2.02039	5.44401e-09			PPDPF	protein_coding	-2.40631	4.43505e-90
POPDC2	protein_coding	2.02	0.000767499			KCNQ4	protein_coding	-2.4055	0.00155571
GABRR2	protein_coding	2.01721	3.27599e-06			LTBP1	protein_coding	-2.40043	3.10103e-17
MAP3K9	protein_coding	2.01687	6.12351e-56			STK39	protein_coding	-2.4001	1.03657e-49
LDLRAD1	protein_coding	2.01239	0.0012883			CHST6	protein_coding	-2.39454	6.26381e-16
ZNF382	protein_coding	2.01226	1.67683e-14			PPP1R3G	protein_coding	-2.39452	1.59337e-13
CCND2	protein_coding	2.011	9.56736e-48			TMEM187	protein_coding	-2.39308	7.03787e-24
CD6	protein_coding	2.00983	2.10478e-05			MRPL39	protein_coding	-2.39279	5.04756e-34
ATP8B3	protein_coding	2.00541	1.81064e-06			GUCA2A	protein_coding	-2.39119	3.61001e-36
MAP3K19	protein_coding	2.002	0.0180699			RFLNB	protein_coding	-2.3894	1.54034e-31
DMRTC2	protein_coding	2.0016	0.00564505			TSPO	protein_coding	-2.38685	2.40209e-38
IRF1	protein_coding	2.00047	9.14719e-40			ONECUT2	protein_coding	-2.38539	0.0275472
DRICH1	protein_coding	2.0001	1.57057e-09			SERPINA6	protein_coding	-2.38454	3.20576e-35
TMC1	protein_coding	1.99923	0.00210423			ALG1L2	protein_coding	-2.38122	0.00166543
MT2A	protein_coding	1.99893	3.51684e-13			EIPR1	protein_coding	-2.38054	1.04665e-60
KCTD13	protein_coding	1.99781	7.10654e-45			VAV2	protein_coding	-2.3799	3.77085e-76
GRIN2A	protein_coding	1.99753	0.0315252			C4BPA	protein_coding	-2.37839	2.57566e-26
TSPYL2	protein_coding	1.99748	5.98447e-68			C16orf95	protein_coding	-2.37749	1.59429e-13
UGT1A3	protein_coding	1.99583	9.41809e-06			SCML4	protein_coding	-2.37711	1.60818e-31
SEMA7A	protein_coding	1.99427	1.40251e-36			FZD8	protein_coding	-2.37701	1.69704e-05
NCR1	protein_coding	1.99014	0.000525844			NUP210	protein_coding	-2.37622	8.77267e-76
DUSP4	protein_coding	1.98865	1.26979e-06			OXCT1	protein_coding	-2.37468	0.000110169
ATP10B	protein_coding	1.9884	7.15567e-10			VGF	protein_coding	-2.37291	8.66669e-14
TMEM150C	protein_coding	1.98658	0.011245			MFSD11	protein_coding	-2.37279	4.80145e-52
KCNH3	protein_coding	1.98156	0.00209574			PLCH2	protein_coding	-2.37164	9.55299e-22
AC006064.6	protein_coding	1.98033	1.42366e-16			AC108941.2	protein_coding	-2.36602	1.80897e-18
CYP2F1	protein_coding	1.9796	0.00735064			ARPIN	protein_coding	-2.36521	8.6523e-49
AC073585.1	protein_coding	1.97899	8.45954e-06			WDR70	protein_coding	-2.36485	1.70498e-34
KPNA7	protein_coding	1.97833	0.0029703			HBQ1	protein_coding	-2.36124	3.53482e-08
ZNF385C	protein_coding	1.97819	4.16093e-17			HS6ST2	protein_coding	-2.35935	1.01036e-55
HS3ST5	protein_coding	1.97814	0.0475884			MNS1	protein_coding	-2.35785	7.44289e-18
MLIP	protein_coding	1.97703	0.0122803			DMBT1	protein_coding	-2.35581	0.0485933
PPFIBP2	protein_coding	1.97614	1.59036e-30			SEPTIN10	protein_coding	-2.35212	6.41005e-67
ACTA1	protein_coding	1.97412	0.000305615			PGGHG	protein_coding	-2.35146	6.94875e-75
EXPH5	protein_coding	1.96923	3.72008e-22			EEPD1	protein_coding	-2.35094	1.94112e-12
KCNAB1	protein_coding	1.96855	0.00255653			BLACAT1	protein_coding	-2.35082	2.53763e-27
SAA2	protein_coding	1.96035	0.0117996			MRPL12	protein_coding	-2.34917	2.61911e-46
SETD1B	protein_coding	1.95263	2.27483e-76			CENPH	protein_coding	-2.34884	1.17061e-37
DRC3	protein_coding	1.95246	5.14402e-26			PPM1L	protein_coding	-2.34847	3.33879e-18
PCDH12	protein_coding	1.95212	6.39346e-07			TREH	protein_coding	-2.34824	1.69431e-14
AC090004.1	protein_coding	1.94722	0.000396928			ISX	protein_coding	-2.34739	6.84811e-25
LRRC46	protein_coding	1.94693	3.13198e-19			IPO4	protein_coding	-2.3465	5.59147e-43
CCN1	protein_coding	1.94595	1.01925e-21			NKAIN1	protein_coding	-2.34641	0.0332101
ABHD4	protein_coding	1.94569	6.02673e-72			MCF2L	protein_coding	-2.34634	1.4617e-62
AFF3	protein_coding	1.9456	0.00153118			PCCA	protein_coding	-2.34391	1.03253e-62
FLRT3	protein_coding	1.94208	9.32959e-49			HIF3A	protein_coding	-2.34308	3.52875e-21
GAGE1	protein_coding	1.94175	0.014692			SBK1	protein_coding	-2.33846	6.32519e-09
AL136295.5	protein_coding	1.94105	5.04192e-39			PRKAR1B	protein_coding	-2.33834	3.62388e-37
SVOP	protein_coding	1.93988	2.05832e-05			NCS1	protein_coding	-2.33341	1.65423e-40
HOXC9	protein_coding	1.93915	3.28091e-10			GAMT	protein_coding	-2.33276	2.57293e-50
RETREG1	protein_coding	1.93699	1.82161e-27			TEX19	protein_coding	-2.3319	1.53203e-05
PITX3	protein_coding	1.9354	0.00452454			ACP6	protein_coding	-2.32854	5.93246e-72
AL121753.1	protein_coding	1.93508	4.32424e-07			P2RY6	protein_coding	-2.32808	2.0112e-28
ITPRIP	protein_coding	1.93284	3.46112e-19			MEP1A	protein_coding	-2.32694	1.10672e-94
GBP3	protein_coding	1.93186	9.96977e-30			ASTN2	protein_coding	-2.32539	9.36599e-35
ZNF653	protein_coding	1.9304	2.95682e-24			PEX7	protein_coding	-2.32213	6.93272e-36
PZP	protein_coding	1.93024	0.0015536			PHKB	protein_coding	-2.31809	9.7455e-47
EMP3	protein_coding	1.92975	2.72544e-13			MAGEF1	protein_coding	-2.31744	3.27551e-69
IRF9	protein_coding	1.9256	1.44483e-30			SND1	protein_coding	-2.31659	3.03862e-91
NRCAM	protein_coding	1.92417	2.40956e-37			PPP1R1A	protein_coding	-2.31579	0.0004545
IHO1	protein_coding	1.92402	0.00222519			SHISAL2A	protein_coding	-2.31469	5.80355e-07
SLC6A12	protein_coding	1.92056	1.12076e-11			DSCAML1	protein_coding	-2.31427	0.0106534
IL1A	protein_coding	1.91871	1.35198e-06			FAM171A1	protein_coding	-2.31427	1.01536e-24
C5AR1	protein_coding	1.91647	7.88032e-07			CHRNA4	protein_coding	-2.31412	3.92677e-17
NID2	protein_coding	1.9163	2.01042e-06			FBLN2	protein_coding	-2.31188	0.00508893
CA3	protein_coding	1.91587	2.43571e-13			SHH	protein_coding	-2.31153	2.11704e-29
AIPL1	protein_coding	1.91338	0.00400224			MDM1	protein_coding	-2.31103	2.27337e-29
GPR63	protein_coding	1.91221	0.00853235			BACH2	protein_coding	-2.31075	0.0453292
CRHR2	protein_coding	1.91205	0.00710451			GATA4	protein_coding	-2.30923	7.76281e-12
SRRM4	protein_coding	1.90708	0.00795683			SMIM1	protein_coding	-2.30898	4.25478e-17
SCIMP	protein_coding	1.9066	1.65304e-05			F2	protein_coding	-2.30459	5.7155e-37
TEX11	protein_coding	1.90591	0.00581744			TTC30B	protein_coding	-2.30452	3.22054e-24
LRRN4CL	protein_coding	1.90548	0.00156063			C1orf74	protein_coding	-2.30447	5.36295e-29
SOX15	protein_coding	1.90374	6.59326e-10			PGM1	protein_coding	-2.30153	1.24326e-89
ANXA8	protein_coding	1.90134	1.6087e-07			CBS	protein_coding	-2.29637	2.16852e-24
IL3RA	protein_coding	1.89961	5.88212e-09			HPCAL1	protein_coding	-2.29255	1.68376e-45
RHBDL1	protein_coding	1.89738	3.09052e-25			ADCK2	protein_coding	-2.28859	8.13968e-35
CALY	protein_coding	1.8935	0.00403726			IL34	protein_coding	-2.28751	2.08613e-07
BRD1	protein_coding	1.89251	5.8168e-61			MUC12	protein_coding	-2.28744	5.73627e-23
ZNF43	protein_coding	1.88801	0.00375936			ASL	protein_coding	-2.28672	2.23459e-106
NCF2	protein_coding	1.88772	0.0393628			CITED1	protein_coding	-2.28503	0.0124315
GCNT7	protein_coding	1.88682	0.000841738			PRKX	protein_coding	-2.28215	8.05519e-44
IFIT2	protein_coding	1.8867	4.90613e-14			POU3F2	protein_coding	-2.28207	0.0380805
SQSTM1	protein_coding	1.8865	3.78e-31			ACSS1	protein_coding	-2.28121	1.31243e-89
IRAK2	protein_coding	1.88502	5.4592e-36			THSD7B	protein_coding	-2.27798	0.0118044
CHKB-CPT1B	protein_coding	1.88349	2.34584e-32			COQ2	protein_coding	-2.27653	3.80458e-41
TBC1D9	protein_coding	1.88343	3.06554e-08			NANOS1	protein_coding	-2.27556	9.94506e-13
CBWD6	protein_coding	1.883	4.8279e-09			COL6A2	protein_coding	-2.27516	3.02018e-33
NPIPB6	protein_coding	1.88195	0.000993092			DTD2	protein_coding	-2.27403	1.25063e-19
FRMPD1	protein_coding	1.88168	0.000320323			FHIT	protein_coding	-2.27245	1.07996e-08
TM4SF5	protein_coding	1.88167	1.33754e-17			GPR176	protein_coding	-2.27155	1.1441e-18
AL121845.2	protein_coding	1.87903	6.24367e-08			LCN10	protein_coding	-2.27096	0.0110905
RASD1	protein_coding	1.87824	3.83932e-21			DNPH1	protein_coding	-2.27088	2.88614e-32
IL9R	protein_coding	1.87812	0.000337093			SLC18B1	protein_coding	-2.27072	1.40277e-52
MSS51	protein_coding	1.8752	3.03769e-18			ZBTB12	protein_coding	-2.27071	3.3354e-38
CLEC19A	protein_coding	1.87413	0.00129447			LRFN4	protein_coding	-2.26746	3.47867e-38
ANKRD1	protein_coding	1.86881	6.7633e-12			MBLAC1	protein_coding	-2.26496	2.98522e-16
AC011448.1	protein_coding	1.8649	1.04482e-33			SLC29A2	protein_coding	-2.26429	2.24013e-99
HGS	protein_coding	1.86432	5.22463e-68			ZCCHC24	protein_coding	-2.26415	0.000450596
WNT4	protein_coding	1.86366	2.89422e-05			NNMT	protein_coding	-2.26378	0.0172046
TRIM73	protein_coding	1.8636	3.32934e-18			FGD1	protein_coding	-2.25706	6.47371e-19
CYP3A5	protein_coding	1.86014	6.56102e-27			ADGRA2	protein_coding	-2.25658	5.61007e-08
AC018362.3	protein_coding	1.85411	0.0242032			POU4F1	protein_coding	-2.25596	1.12669e-32
SAT1	protein_coding	1.85329	1.15925e-29			PTP4A3	protein_coding	-2.25503	6.11178e-32
SAFB2	protein_coding	1.85326	1.21068e-61			NRGN	protein_coding	-2.25408	7.55753e-20
SEPTIN4	protein_coding	1.85287	1.33795e-05			AHNAK2	protein_coding	-2.25181	2.40679e-06
RSKR	protein_coding	1.85031	1.21461e-34			TMPRSS3	protein_coding	-2.25112	0.000465117
PROZ	protein_coding	1.85031	2.19454e-07			TMEM250	protein_coding	-2.24932	7.61823e-52
FOSB	protein_coding	1.84735	3.20536e-10			SOX5	protein_coding	-2.24592	0.000771434
ASDURF	protein_coding	1.84364	0.0108987			COMTD1	protein_coding	-2.24577	3.69488e-36
PHF1	protein_coding	1.84224	6.9479e-53			MMACHC	protein_coding	-2.24493	4.29279e-23
ABCB11	protein_coding	1.84059	0.000150373			RBM44	protein_coding	-2.24437	0.045641
CLCA4	protein_coding	1.83976	1.39834e-05			TP53I11	protein_coding	-2.24293	1.82712e-19
RAB4B-EGLN2	protein_coding	1.83789	3.09124e-07			CPQ	protein_coding	-2.24064	2.16353e-27
BIK	protein_coding	1.83688	6.15509e-12			OTOF	protein_coding	-2.23987	3.27407e-09
GLB1L3	protein_coding	1.83602	0.00969934			ARNTL2	protein_coding	-2.23888	6.1482e-28
ALPK2	protein_coding	1.83455	4.60818e-08			REG1A	protein_coding	-2.23647	0.000274399
TSPOAP1	protein_coding	1.83352	0.0153107			TMEM158	protein_coding	-2.23577	0.00713949
PRSS35	protein_coding	1.83347	1.59657e-21			TUBB4A	protein_coding	-2.23401	0.0111496
TEX29	protein_coding	1.83116	0.000665631			PHYH	protein_coding	-2.23399	4.39865e-60
TENM4	protein_coding	1.82908	0.0355653			NIPSNAP3A	protein_coding	-2.23371	1.11957e-36
KRT15	protein_coding	1.82886	3.80538e-23			CHAC2	protein_coding	-2.23197	1.10011e-14
LETM1	protein_coding	1.82586	2.50016e-33			ADK	protein_coding	-2.23144	1.53058e-32
CETP	protein_coding	1.82485	0.00168647			DHX32	protein_coding	-2.23135	4.21461e-66
KY	protein_coding	1.82377	0.0112439			GLS2	protein_coding	-2.23091	1.49995e-15
AOC3	protein_coding	1.82178	4.14483e-20			PDIA4	protein_coding	-2.23037	4.05343e-81
GNG13	protein_coding	1.82069	3.29145e-05			MST1	protein_coding	-2.22773	1.74644e-89
ZSCAN32	protein_coding	1.82045	1.39613e-50			EEF1A1	protein_coding	-2.22626	1.77093e-74
ZNF483	protein_coding	1.82017	4.6214e-15			NKD2	protein_coding	-2.22436	2.00349e-24
RBM20	protein_coding	1.81908	0.000196228			LMF1	protein_coding	-2.224	1.13653e-36
BTC	protein_coding	1.81756	0.0182805			GNAO1	protein_coding	-2.22193	0.0441704
EPHA4	protein_coding	1.81536	7.78536e-07			HDDC3	protein_coding	-2.22131	1.96433e-35
CBFA2T2	protein_coding	1.81359	3.76934e-42			CLEC18C	protein_coding	-2.22026	0.000334545
TUFT1	protein_coding	1.8108	1.33534e-64			LBHD1	protein_coding	-2.21736	7.64076e-22
KRT12	protein_coding	1.80852	0.00158072			CITED4	protein_coding	-2.21396	8.0508e-20
RAB34	protein_coding	1.80652	0.0236811			YY2	protein_coding	-2.2128	6.81494e-08
TTLL13P	protein_coding	1.80604	0.0185989			SQLE	protein_coding	-2.21229	6.29177e-48
PODNL1	protein_coding	1.80508	2.89546e-09			LZTS1	protein_coding	-2.20914	6.24975e-05
PER1	protein_coding	1.80433	6.37045e-55			PDE9A	protein_coding	-2.20883	2.11291e-19
RORA	protein_coding	1.80312	3.92276e-24			HDAC4	protein_coding	-2.20796	1.5151e-15
WHAMM	protein_coding	1.80307	4.39943e-55			SYT17	protein_coding	-2.2071	2.36089e-08
AC005726.1	protein_coding	1.8009	6.82052e-14			FABP2	protein_coding	-2.20675	2.48149e-16
AC107871.1	protein_coding	1.79983	4.95067e-09			SCRN2	protein_coding	-2.20634	4.63094e-94
WEE1	protein_coding	1.79785	3.08899e-44			FAM53B	protein_coding	-2.20571	3.17707e-50
DNAJB13	protein_coding	1.79251	5.70523e-06			PADI2	protein_coding	-2.20559	7.74034e-20
CXADR	protein_coding	1.79214	2.96146e-37			JPH3	protein_coding	-2.20503	6.73514e-33
CST1	protein_coding	1.78992	5.59722e-08			CAT	protein_coding	-2.2033	1.96816e-53
BRD4	protein_coding	1.78957	2.41528e-53			NBEA	protein_coding	-2.20312	1.11975e-11
LGALS9C	protein_coding	1.78921	0.0038863			GNRH2	protein_coding	-2.20201	5.35852e-11
NPR2	protein_coding	1.78894	1.41106e-14			FAM78B	protein_coding	-2.19993	0.0229273
TNFRSF11A	protein_coding	1.78628	2.07668e-16			FAM219A	protein_coding	-2.19952	4.48664e-32
SIGLEC8	protein_coding	1.785	0.00422788			PROS1	protein_coding	-2.19948	1.91917e-77
CCDC168	protein_coding	1.78039	0.0342844			RAVER2	protein_coding	-2.19893	6.99111e-65
TSPO2	protein_coding	1.7764	0.00113709			TULP1	protein_coding	-2.19381	0.0153965
ACP3	protein_coding	1.77584	2.18496e-22			PKLR	protein_coding	-2.19304	1.3265e-17
CTRB2	protein_coding	1.77582	0.0306524			RSPH14	protein_coding	-2.19125	0.00809629
POLG	protein_coding	1.77576	1.64199e-45			NAALADL1	protein_coding	-2.1911	8.87256e-08
AL121845.3	protein_coding	1.77351	9.51465e-26			TMEM132D	protein_coding	-2.19073	0.0261184
AC105052.1	protein_coding	1.77246	0.000163718			H1-10	protein_coding	-2.19034	5.36278e-61
IL11RA	protein_coding	1.77076	5.99007e-24			NLGN2	protein_coding	-2.19033	9.14873e-16
NFAM1	protein_coding	1.77045	0.00498259			TMTC4	protein_coding	-2.19015	7.40875e-50
SPTB	protein_coding	1.76871	0.00030427			SORD	protein_coding	-2.18915	5.74212e-57
H2BC11	protein_coding	1.76538	5.1859e-14			E2F5	protein_coding	-2.18674	2.19421e-33
ARL11	protein_coding	1.76538	0.00541872			HIVEP3	protein_coding	-2.1866	0.00145344
ZNF850	protein_coding	1.76514	9.77301e-08			FAM86B1	protein_coding	-2.18504	6.22475e-12
TMEM249	protein_coding	1.76165	0.0033397			NLE1	protein_coding	-2.18463	1.86003e-38
GOLGA6L7	protein_coding	1.75783	0.022195			HRK	protein_coding	-2.18357	0.0127846
MAFA	protein_coding	1.75254	0.00745176			AL445423.3	protein_coding	-2.1824	1.81048e-23
GPR37L1	protein_coding	1.7522	3.77419e-11			CDCA7L	protein_coding	-2.17829	1.68784e-24
SERPINA3	protein_coding	1.75192	0.00737151			MAP2K5	protein_coding	-2.17796	2.3773e-35
CA11	protein_coding	1.74932	1.10633e-16			EIF4EBP1	protein_coding	-2.17703	1.00384e-33
PROX2	protein_coding	1.74828	0.00297258			PRODH	protein_coding	-2.17639	3.26363e-39
PLIN1	protein_coding	1.74643	2.95764e-12			E2F7	protein_coding	-2.17576	2.66208e-14
PTGIR	protein_coding	1.74378	0.0258647			CENPM	protein_coding	-2.17465	1.82553e-21
GPRASP1	protein_coding	1.74066	4.48055e-18			SCARA3	protein_coding	-2.17421	3.87456e-13
DDX23	protein_coding	1.73644	2.59972e-68			H6PD	protein_coding	-2.17304	1.88118e-52
AC036214.3	protein_coding	1.73585	0.000896865			HEG1	protein_coding	-2.17237	5.59526e-24
LGR5	protein_coding	1.73465	2.76095e-07			ZNF239	protein_coding	-2.17114	8.27765e-34
CLU	protein_coding	1.73234	1.18576e-19			NOXA1	protein_coding	-2.1711	5.7055e-40
PCYT1B	protein_coding	1.73001	7.37638e-06			GK	protein_coding	-2.17074	1.54916e-37
NWD1	protein_coding	1.72651	0.0147155			SDC1	protein_coding	-2.1706	5.57783e-56
LIME1	protein_coding	1.72315	6.31345e-24			KCTD11	protein_coding	-2.17038	7.35844e-20
UCN2	protein_coding	1.71877	0.000710833			CCDC15	protein_coding	-2.1659	7.57787e-08
FKBP6	protein_coding	1.71809	0.0074842			CHRNA5	protein_coding	-2.16577	7.07452e-18
ZBTB17	protein_coding	1.71674	4.44622e-30			PMEPA1	protein_coding	-2.16542	7.20989e-12
PATL2	protein_coding	1.71383	1.01354e-05			AKAP7	protein_coding	-2.16514	4.91361e-20
DAAM2	protein_coding	1.71201	2.00731e-09			ANKRD34A	protein_coding	-2.16122	0.0109471
NYAP1	protein_coding	1.70623	1.71835e-07			REEP6	protein_coding	-2.15944	1.13762e-34
TNFAIP3	protein_coding	1.70462	4.81717e-48			ZHX3	protein_coding	-2.15869	4.23598e-23
FAM71F2	protein_coding	1.70459	1.35784e-07			CHRNA1	protein_coding	-2.15835	0.0182433
GNRH1	protein_coding	1.70145	2.05602e-10			CDC7	protein_coding	-2.1563	1.10852e-26
TMEM269	protein_coding	1.6992	1.26288e-07			TTC26	protein_coding	-2.15587	7.82692e-26
PCDHA9	protein_coding	1.69864	0.0188065			C11orf71	protein_coding	-2.15481	7.8608e-37
CLCN1	protein_coding	1.69682	0.00132896			TFRC	protein_coding	-2.15074	4.05075e-48
EIF5A2	protein_coding	1.6959	1.50772e-24			FAH	protein_coding	-2.15021	5.9358e-49
SEC31B	protein_coding	1.69341	3.82634e-32			CD300C	protein_coding	-2.14913	0.0309795
CFP	protein_coding	1.69321	0.00373926			TRIOBP	protein_coding	-2.1463	1.15387e-42
LGALS9B	protein_coding	1.691	0.00179075			SPATA24	protein_coding	-2.14557	1.53065e-18
THBS1	protein_coding	1.69012	5.49225e-11			SLC30A9	protein_coding	-2.14472	1.51577e-73
RHEBL1	protein_coding	1.68854	4.34676e-08			CHCHD6	protein_coding	-2.14394	7.19551e-27
VWA5A	protein_coding	1.68843	1.73722e-09			SLC6A19	protein_coding	-2.14374	2.03332e-08
GBP2	protein_coding	1.6874	2.24632e-31			CCNP	protein_coding	-2.14372	7.57445e-19
GBP1	protein_coding	1.68665	2.49661e-19			ARHGEF4	protein_coding	-2.14295	3.38445e-08
ACSM2A	protein_coding	1.68606	3.61087e-05			PPP2R3B	protein_coding	-2.14215	1.65833e-40
CLDN16	protein_coding	1.6848	6.84445e-11			GRID1	protein_coding	-2.14021	4.64881e-08
H2BC5	protein_coding	1.68329	1.48738e-19			PLEKHG4	protein_coding	-2.14006	5.86384e-49
GCNA	protein_coding	1.68256	9.6889e-12			TMEM121B	protein_coding	-2.13912	3.65643e-06
C17orf107	protein_coding	1.68136	5.37837e-09			RIN3	protein_coding	-2.13823	8.45228e-38
ATP1A3	protein_coding	1.67899	2.01339e-05			GDF7	protein_coding	-2.13711	1.73408e-35
KCNK1	protein_coding	1.6771	0.0317142			TNNC1	protein_coding	-2.13691	1.64923e-29
CDK3	protein_coding	1.67669	2.03053e-14			PTPN13	protein_coding	-2.13511	5.14767e-28
CPT1B	protein_coding	1.67524	4.74559e-53			FAM216A	protein_coding	-2.13476	3.59536e-17
CARD14	protein_coding	1.67437	1.09128e-10			DARS2	protein_coding	-2.13465	2.78445e-67
GALR2	protein_coding	1.67324	0.00335505			SPIN2B	protein_coding	-2.13354	1.29436e-16
CSRNP2	protein_coding	1.67048	1.99104e-35			OBSCN	protein_coding	-2.1318	9.88177e-48
CENATAC	protein_coding	1.66646	1.39613e-50			CYP4V2	protein_coding	-2.13165	7.23106e-16
DCAF15	protein_coding	1.66514	3.49567e-32			PCCB	protein_coding	-2.13129	6.93238e-47
NUDT17	protein_coding	1.66476	4.34846e-15			MYO5C	protein_coding	-2.13084	6.8413e-28
AC097625.1	protein_coding	1.66303	1.60226e-22			HSPA12B	protein_coding	-2.13057	2.82179e-20
NPIPB11	protein_coding	1.6626	2.76485e-09			LRRC6	protein_coding	-2.12961	0.00282954
CLASRP	protein_coding	1.65985	3.23982e-22			CLUAP1	protein_coding	-2.12894	4.24993e-20
CARMIL2	protein_coding	1.65928	3.73179e-10			IKZF2	protein_coding	-2.12867	0.0251
SDS	protein_coding	1.65811	0.00122959			ACOT4	protein_coding	-2.12718	4.18039e-14
IL17RE	protein_coding	1.65323	3.63695e-43			OAF	protein_coding	-2.12593	1.47564e-43
CFD	protein_coding	1.65123	4.66923e-05			CDH16	protein_coding	-2.12379	8.86166e-46
AKAP5	protein_coding	1.65088	3.44124e-29			TMEM134	protein_coding	-2.12314	7.35924e-50
PPP1R14D	protein_coding	1.64961	0.0147081			KRT20	protein_coding	-2.12287	1.19744e-19
CLDN11	protein_coding	1.64943	0.0132595			MPI	protein_coding	-2.12063	6.00307e-29
AC097636.1	protein_coding	1.64661	0.025349			PLTP	protein_coding	-2.1194	3.32728e-27
PDE2A	protein_coding	1.64534	0.00639717			TTLL11	protein_coding	-2.11852	7.01281e-11
TBCEL-TECTA	protein_coding	1.64231	0.000395138			OLFM2	protein_coding	-2.11797	6.29009e-05
SERTAD1	protein_coding	1.64219	1.05079e-15			PARD3B	protein_coding	-2.11552	1.49139e-31
MTMR11	protein_coding	1.64199	5.34045e-24			RPL10A	protein_coding	-2.1136	1.65844e-48
SH3TC2	protein_coding	1.64197	3.89707e-10			MPST	protein_coding	-2.11278	9.77215e-59
CCL16	protein_coding	1.64168	0.00112292			ADGRA3	protein_coding	-2.11207	1.7497e-42
CCDC142	protein_coding	1.6392	3.24466e-61			FBN3	protein_coding	-2.10947	6.406e-07
SLC13A2	protein_coding	1.63868	1.40187e-10			SPIRE1	protein_coding	-2.10811	1.34684e-09
STPG4	protein_coding	1.63728	0.00241052			PLA2R1	protein_coding	-2.10811	8.43939e-11
POMK	protein_coding	1.63622	1.17545e-07			IGFLR1	protein_coding	-2.10789	3.65598e-11
NXF1	protein_coding	1.63562	4.0618e-22			GYG2	protein_coding	-2.10703	4.25256e-79
TEN1-CDK3	protein_coding	1.63545	2.83616e-14			CHSY3	protein_coding	-2.10635	0.0169485
AKAP13	protein_coding	1.63503	1.33941e-53			NSDHL	protein_coding	-2.10412	3.24593e-41
ATXN7L2	protein_coding	1.63231	7.58365e-14			AK9	protein_coding	-2.10398	1.34672e-12
GDF15	protein_coding	1.63079	1.41146e-12			ZNF287	protein_coding	-2.10288	5.81797e-08
TGM1	protein_coding	1.62924	9.1732e-11			TRAM1L1	protein_coding	-2.09935	0.0178019
AMDHD1	protein_coding	1.62842	1.48519e-10			LRP11	protein_coding	-2.09886	3.12546e-44
ZNF718	protein_coding	1.6275	8.36192e-27			SRPK3	protein_coding	-2.09849	8.83873e-05
TMEM86B	protein_coding	1.6274	1.71664e-24			PM20D2	protein_coding	-2.09721	2.33439e-38
ZNF341	protein_coding	1.62297	6.61969e-25			SLC29A4	protein_coding	-2.09651	2.36012e-38
CORIN	protein_coding	1.62296	0.00422788			WNT3	protein_coding	-2.09532	7.9689e-20
C19orf38	protein_coding	1.62226	0.000498229			TRDMT1	protein_coding	-2.09489	8.23587e-12
AL603832.3	protein_coding	1.62097	0.00584508			FARS2	protein_coding	-2.09471	4.95627e-23
NCOA7	protein_coding	1.61999	1.26493e-28			FAF1	protein_coding	-2.09299	3.33761e-35
C20orf204	protein_coding	1.61866	1.669e-08			TMEM74B	protein_coding	-2.09269	3.19394e-14
REXO1	protein_coding	1.61691	5.85503e-30			PYCR1	protein_coding	-2.09079	1.90129e-71
AJM1	protein_coding	1.61456	1.52923e-26			PLPP6	protein_coding	-2.09026	3.59941e-29
ABCC9	protein_coding	1.61452	1.59493e-25			DOK7	protein_coding	-2.08775	0.00705273
ARR3	protein_coding	1.61433	0.0176335			SLC15A1	protein_coding	-2.08699	2.41467e-32
S1PR3	protein_coding	1.61228	0.000957374			AMIGO1	protein_coding	-2.08634	1.71527e-13
PLCXD2	protein_coding	1.60968	5.28384e-15			PSKH1	protein_coding	-2.08565	1.22452e-18
JADE2	protein_coding	1.60959	4.76543e-40			HIBCH	protein_coding	-2.08561	6.49743e-47
STX11	protein_coding	1.60499	0.00588484			ATPSCKMT	protein_coding	-2.08135	3.10544e-29
FILIP1L	protein_coding	1.60426	5.65583e-42			KLRG2	protein_coding	-2.08125	6.99001e-08
CNIH3	protein_coding	1.60379	5.27305e-05			STK25	protein_coding	-2.08007	1.30637e-33
MYH3	protein_coding	1.5978	8.50731e-17			KLHDC9	protein_coding	-2.0794	0.00137727
HLA-DOB	protein_coding	1.59706	1.51791e-07			FCRLB	protein_coding	-2.07864	0.00439267
BCO1	protein_coding	1.59568	9.53306e-18			GPR61	protein_coding	-2.07847	0.0496821
YPEL3	protein_coding	1.59534	4.60567e-25			RBPMS2	protein_coding	-2.07818	3.98995e-27
EDC4	protein_coding	1.59527	7.68075e-46			TAF4B	protein_coding	-2.07792	4.27498e-14
OR8B8	protein_coding	1.59264	0.0174709			FOXQ1	protein_coding	-2.07748	1.71498e-31
HS3ST1	protein_coding	1.59179	7.13377e-08			AC068896.1	protein_coding	-2.07703	0.000149747
PLCD4	protein_coding	1.59002	0.0247374			EFHD1	protein_coding	-2.07627	0.000115621
ANKRD37	protein_coding	1.58901	0.0132021			ASB13	protein_coding	-2.07588	5.01121e-48
SENP5	protein_coding	1.58768	1.5219e-45			PET117	protein_coding	-2.07539	4.97468e-22
FUT7	protein_coding	1.58553	0.0130527			SLC51A	protein_coding	-2.07295	1.83845e-37
TLR4	protein_coding	1.58133	0.0225415			C9orf116	protein_coding	-2.07212	7.72848e-06
RPA4	protein_coding	1.58106	0.0221463			BSN	protein_coding	-2.07011	3.22143e-09
USF1	protein_coding	1.57972	6.70527e-27			ASPDH	protein_coding	-2.06954	4.07529e-11
GOLGA8O	protein_coding	1.57822	0.0262701			LIN7A	protein_coding	-2.06946	0.0496627
KDM5A	protein_coding	1.57475	4.11539e-31			LARGE1	protein_coding	-2.06795	4.88334e-30
MOV10L1	protein_coding	1.57436	0.0107059			MAP2K6	protein_coding	-2.06704	1.81141e-23
ZNF610	protein_coding	1.57326	0.0329819			PHF14	protein_coding	-2.06643	1.37402e-36
COL3A1	protein_coding	1.57245	1.11508e-14			SNTA1	protein_coding	-2.05976	1.73001e-47
OSGIN1	protein_coding	1.57213	4.29088e-20			GATB	protein_coding	-2.05726	5.27464e-40
SHROOM4	protein_coding	1.57176	2.15229e-05			SLC27A2	protein_coding	-2.05526	3.81568e-54
BMP4	protein_coding	1.57041	2.26288e-47			SLC37A4	protein_coding	-2.04879	8.31867e-57
MEF2B	protein_coding	1.56849	4.83664e-07			SLC25A15	protein_coding	-2.04799	1.35228e-39
TMEM248	protein_coding	1.56771	9.09348e-44			ACCS	protein_coding	-2.04789	4.09737e-31
TMOD4	protein_coding	1.56761	0.000411539			FYN	protein_coding	-2.04676	3.35185e-05
SLC15A2	protein_coding	1.56482	1.50573e-13			MEMO1	protein_coding	-2.04632	1.89536e-54
C9orf57	protein_coding	1.5629	0.0150827			APOC2	protein_coding	-2.04618	5.08174e-07
FAM124A	protein_coding	1.5622	0.0200473			EXTL1	protein_coding	-2.0456	0.0397637
ZDHHC11	protein_coding	1.56082	2.59705e-12			PEX10	protein_coding	-2.04559	5.48602e-42
AL157935.2	protein_coding	1.5607	2.08952e-05			SKIDA1	protein_coding	-2.04374	5.48379e-16
PXDC1	protein_coding	1.55809	1.01485e-20			CCDC85C	protein_coding	-2.04248	1.87841e-50
INPP5J	protein_coding	1.55808	7.51083e-36			NR2F1	protein_coding	-2.04062	5.77121e-14
THAP10	protein_coding	1.55759	3.32701e-07			B3GALT6	protein_coding	-2.04048	4.72416e-48
ADAM8	protein_coding	1.55542	5.45196e-15			MOGAT3	protein_coding	-2.04025	7.9134e-42
GPM6B	protein_coding	1.55185	2.49172e-09			TKT	protein_coding	-2.03626	6.10626e-71
JAKMIP2	protein_coding	1.55126	0.00685019			GALK1	protein_coding	-2.03615	1.37492e-50
FES	protein_coding	1.5504	0.00124045			STRADB	protein_coding	-2.03558	7.26315e-53
CSF1R	protein_coding	1.54992	1.95913e-08			APOA4	protein_coding	-2.03534	3.60766e-25
PLEKHG1	protein_coding	1.54913	3.60197e-28			WDR25	protein_coding	-2.03526	1.42805e-10
PRDM15	protein_coding	1.54905	1.19428e-24			CFAP221	protein_coding	-2.03525	2.57279e-13
RFPL2	protein_coding	1.54816	0.0447062			SHMT2	protein_coding	-2.03505	4.75822e-61
SCNN1A	protein_coding	1.54724	4.14654e-20			ARHGAP4	protein_coding	-2.03423	3.08719e-06
NPIPB7	protein_coding	1.54585	0.0222842			PRKACA	protein_coding	-2.03387	7.26168e-33
STYXL2	protein_coding	1.54582	0.00164307			SCTR	protein_coding	-2.03213	1.23724e-06
DYRK3	protein_coding	1.54263	4.48176e-06			CUL7	protein_coding	-2.02872	9.33973e-72
APOLD1	protein_coding	1.54108	2.02712e-07			UROS	protein_coding	-2.02791	1.04963e-45
NOXRED1	protein_coding	1.53925	0.000148642			PRDM12	protein_coding	-2.02671	0.0306349
CCBE1	protein_coding	1.53593	0.000121064			MOCS1	protein_coding	-2.02471	5.12976e-44
LCAT	protein_coding	1.53561	4.59526e-17			MMUT	protein_coding	-2.02313	3.13055e-30
TPH1	protein_coding	1.53535	0.00282257			SLC16A13	protein_coding	-2.02254	8.80816e-20
B3GNT4	protein_coding	1.53431	3.80057e-09			MCCC1	protein_coding	-2.02147	3.95297e-48
SIDT2	protein_coding	1.53263	4.73053e-20			MORN2	protein_coding	-2.02029	1.0916e-14
LIMS3	protein_coding	1.53157	0.021386			ADAT2	protein_coding	-2.01721	1.96433e-35
CACNB2	protein_coding	1.52989	9.96594e-06			ALDH6A1	protein_coding	-2.01701	1.09836e-38
PGF	protein_coding	1.52636	8.49492e-13			KLF2	protein_coding	-2.01695	0.000737932
CARD6	protein_coding	1.52422	6.56253e-11			WFS1	protein_coding	-2.01575	2.82945e-40
IL4R	protein_coding	1.52389	1.42769e-46			DIMT1	protein_coding	-2.01479	7.85912e-44
DEPP1	protein_coding	1.52213	3.0593e-13			ADA	protein_coding	-2.01447	1.51275e-36
OPRD1	protein_coding	1.52068	8.09423e-05			MTURN	protein_coding	-2.0124	6.7132e-07
SPDYE1	protein_coding	1.51992	1.48183e-05			MFSD2A	protein_coding	-2.0115	6.43884e-21
MC1R	protein_coding	1.51911	7.79957e-12			CD3E	protein_coding	-2.01118	0.00562033
SPSB3	protein_coding	1.51908	1.20212e-24			IRAK1BP1	protein_coding	-2.01027	7.91898e-07
BARX2	protein_coding	1.51809	0.000825215			NAT8L	protein_coding	-2.00934	2.19139e-20
AGER	protein_coding	1.51808	5.04098e-15			TIMM9	protein_coding	-2.00886	2.49499e-21
SRCAP	protein_coding	1.51648	1.63301e-12			RSU1	protein_coding	-2.00813	1.18446e-37
RASGRP1	protein_coding	1.51605	0.000908576			MAF	protein_coding	-2.00682	3.02934e-27
SLC52A1	protein_coding	1.5145	0.00262702			RHOBTB1	protein_coding	-2.00606	0.000333021
DNAH12	protein_coding	1.51433	0.00237291			TPST2	protein_coding	-2.00561	3.50997e-47
AMPD2	protein_coding	1.51256	1.88387e-29			AGTPBP1	protein_coding	-2.00424	4.36307e-15
ZNF473	protein_coding	1.51174	3.76948e-35			GAL	protein_coding	-2.00375	1.87588e-16
RSPH9	protein_coding	1.51146	1.05684e-06			PRTFDC1	protein_coding	-2.0037	3.48694e-27
DUSP10	protein_coding	1.50994	0.00163067			SI	protein_coding	-2.00323	3.07318e-75
AVIL	protein_coding	1.50945	1.62983e-07			FBXO4	protein_coding	-2.00132	2.91357e-20
DYRK1B	protein_coding	1.50907	7.53586e-11			DPCD	protein_coding	-1.99765	1.36963e-29
TLE3	protein_coding	1.50739	3.46536e-24			SLC7A9	protein_coding	-1.99584	1.85048e-51
RHPN2	protein_coding	1.50703	1.85409e-49			IGSF9	protein_coding	-1.99497	4.47467e-81
CRYBG3	protein_coding	1.50665	2.65551e-07			TRIM71	protein_coding	-1.99469	9.74297e-28
ARL10	protein_coding	1.50064	2.41974e-09			TMEM200C	protein_coding	-1.99405	0.000238881
KLHL11	protein_coding	1.50036	5.20084e-21			DLX4	protein_coding	-1.99383	2.71415e-36
DTX2	protein_coding	1.49741	8.95463e-23			MCOLN3	protein_coding	-1.99319	0.00168723
TTC28	protein_coding	1.49735	2.97501e-07			SLC23A1	protein_coding	-1.99221	2.32298e-55
SRRM5	protein_coding	1.49719	1.38123e-08			WDR12	protein_coding	-1.99034	7.32867e-53
C12orf50	protein_coding	1.49716	2.9776e-05			FNDC4	protein_coding	-1.9886	2.14422e-08
RBBP6	protein_coding	1.4965	4.53649e-51			PFKL	protein_coding	-1.98759	9.04173e-19
KCNJ8	protein_coding	1.49609	3.40795e-09			RIIAD1	protein_coding	-1.98729	0.0484688
ABCA9	protein_coding	1.494	0.00169603			METTL21A	protein_coding	-1.986	7.2633e-40
RELB	protein_coding	1.49389	1.75292e-12			PODXL2	protein_coding	-1.98564	4.09439e-33
SNPH	protein_coding	1.49384	0.0106534			TPSG1	protein_coding	-1.98473	5.48778e-09
DLK2	protein_coding	1.49364	6.57353e-10			AQP8	protein_coding	-1.98404	9.10052e-05
AL031777.2	protein_coding	1.49282	9.80832e-11			MCMDC2	protein_coding	-1.98375	3.09023e-07
RNASEK-C17orf49	protein_coding	1.49278	0.0050895			ICA1	protein_coding	-1.98225	9.59555e-24
SLC4A2	protein_coding	1.49277	1.73371e-34			SLCO2A1	protein_coding	-1.98137	0.0486882
RO60	protein_coding	1.49181	2.52921e-30			CKB	protein_coding	-1.97973	2.23071e-24
SLC24A2	protein_coding	1.48875	0.0150773			LOXL3	protein_coding	-1.97924	3.86818e-18
ZNF490	protein_coding	1.48817	1.27236e-19			SPC25	protein_coding	-1.97704	2.44974e-30
CARD9	protein_coding	1.48639	6.74624e-08			GALNT16	protein_coding	-1.97681	1.16472e-05
DAB2	protein_coding	1.48589	8.61928e-27			CCSER1	protein_coding	-1.97655	0.00287372
TP53INP2	protein_coding	1.4858	4.73349e-18			TSEN2	protein_coding	-1.97608	2.05426e-43
KMT2B	protein_coding	1.48563	5.05496e-21			HSD17B12	protein_coding	-1.97592	2.38609e-50
SULT2B1	protein_coding	1.48474	2.53111e-05			SLC35G1	protein_coding	-1.97364	4.96639e-48
ANG	protein_coding	1.48403	1.07216e-13			TMEM200B	protein_coding	-1.97355	0.0025342
SDCBP	protein_coding	1.48381	8.58238e-56			RPL3	protein_coding	-1.97127	9.18977e-48
CSRNP1	protein_coding	1.48275	2.85156e-24			EVPL	protein_coding	-1.96989	2.56402e-11
NNAT	protein_coding	1.48077	1.53828e-09			IFI27L2	protein_coding	-1.96847	3.36249e-12
OR5A2	protein_coding	1.48072	0.000777411			ODF3B	protein_coding	-1.96671	9.30972e-05
TNIP2	protein_coding	1.4792	7.08589e-26			AGXT	protein_coding	-1.96669	3.63802e-09
HSH2D	protein_coding	1.47899	4.95188e-17			HLA-DMB	protein_coding	-1.96668	2.51036e-06
FAM160A1	protein_coding	1.47896	1.85525e-10			KCNAB3	protein_coding	-1.96592	1.02787e-06
ATF7-NPFF	protein_coding	1.47727	2.41447e-06			LZTFL1	protein_coding	-1.9656	4.15446e-25
P2RX5-TAX1BP3	protein_coding	1.47374	5.0753e-12			PRTG	protein_coding	-1.96551	7.35804e-47
CAV1	protein_coding	1.47085	2.80068e-08			DMAC1	protein_coding	-1.96383	2.46909e-17
SLA2	protein_coding	1.47068	0.00412481			SPRY1	protein_coding	-1.96154	2.54614e-21
OAZ3	protein_coding	1.4704	8.51187e-06			PECR	protein_coding	-1.96029	1.11124e-36
LRP2BP	protein_coding	1.46799	6.70674e-06			CCDC85B	protein_coding	-1.96004	1.64064e-19
KBTBD12	protein_coding	1.46599	0.0164642			DERL3	protein_coding	-1.95975	2.50533e-09
RERE	protein_coding	1.46536	6.27832e-27			DCLRE1A	protein_coding	-1.95827	9.67561e-27
LY6G6E	protein_coding	1.46483	0.0367627			NUP62CL	protein_coding	-1.95554	6.96304e-09
OR7D2	protein_coding	1.46408	0.000962696			PDE3B	protein_coding	-1.95389	3.88851e-26
CRTC2	protein_coding	1.46398	6.966e-36			IFT140	protein_coding	-1.95326	4.52054e-23
GATAD2B	protein_coding	1.4629	4.22242e-11			ADAMTSL4	protein_coding	-1.95307	5.12929e-14
HVCN1	protein_coding	1.46262	0.0472003			AKR1B1	protein_coding	-1.95291	4.3478e-28
ITSN2	protein_coding	1.46237	6.45708e-20			ZNF485	protein_coding	-1.95217	1.56366e-18
USP53	protein_coding	1.46147	3.11033e-19			PCYOX1L	protein_coding	-1.95014	2.69368e-19
CACTIN	protein_coding	1.46097	4.72046e-24			SH3GLB2	protein_coding	-1.94995	3.76487e-61
DRC1	protein_coding	1.46057	0.000819117			TMED7	protein_coding	-1.94983	2.06752e-22
SAMD9	protein_coding	1.46045	2.10992e-06			DAP	protein_coding	-1.949	3.78294e-69
NODAL	protein_coding	1.45969	0.00111174			VWA8	protein_coding	-1.94889	3.88923e-27
TBC1D3I	protein_coding	1.45741	0.000875358			H1-0	protein_coding	-1.94866	6.31783e-31
PNPLA2	protein_coding	1.45591	1.65568e-24			SUV39H2	protein_coding	-1.94793	1.05829e-36
CNTN2	protein_coding	1.45588	0.015441			FAHD2B	protein_coding	-1.94624	2.59981e-34
NANOG	protein_coding	1.45574	0.0025814			CCDC141	protein_coding	-1.94554	7.22302e-08
FBXW10	protein_coding	1.45507	0.00962599			C1GALT1C1L	protein_coding	-1.94479	0.0004263
ATP6V1B1	protein_coding	1.45297	2.47909e-08			PIFO	protein_coding	-1.94349	9.37488e-06
TRPM6	protein_coding	1.4527	5.99252e-16			PIMREG	protein_coding	-1.94255	2.17e-26
NPIPB4	protein_coding	1.45223	9.22053e-11			NPL	protein_coding	-1.94241	0.000100644
C1R	protein_coding	1.45185	1.08212e-09			IDH1	protein_coding	-1.94215	1.00519e-63
OR5AU1	protein_coding	1.44934	0.0161732			PLAU	protein_coding	-1.94102	0.000268027
RHOH	protein_coding	1.44925	0.0138922			SPIN4	protein_coding	-1.94097	1.24489e-15
RAD54L2	protein_coding	1.44917	1.04809e-18			FBXO16	protein_coding	-1.94046	5.65281e-10
ARSL	protein_coding	1.44824	2.16391e-18			FGFRL1	protein_coding	-1.94017	1.71802e-47
MXD1	protein_coding	1.44766	5.99723e-24			AC026464.6	protein_coding	-1.93973	8.13896e-19
SRSF12	protein_coding	1.44688	0.0284554			BEND3	protein_coding	-1.93967	7.88166e-21
PDE4D	protein_coding	1.44631	3.9701e-06			DEGS2	protein_coding	-1.93861	1.85124e-05
THEMIS2	protein_coding	1.44611	0.0491643			DYSF	protein_coding	-1.93856	8.20931e-22
TXNIP	protein_coding	1.44579	2.53189e-26			TXNRD3	protein_coding	-1.93804	1.79896e-13
AC244197.3	protein_coding	1.44563	6.89909e-13			SULT2A1	protein_coding	-1.93802	3.68728e-31
ZNF81	protein_coding	1.44544	8.19179e-18			SEPTIN5	protein_coding	-1.93786	2.82499e-08
CLNK	protein_coding	1.44398	0.0114198			EDA	protein_coding	-1.93765	1.06838e-16
GPNMB	protein_coding	1.44389	1.94902e-10			ADRA2C	protein_coding	-1.93595	4.6657e-14
OR6J1	protein_coding	1.44348	0.00996987			UNC5B	protein_coding	-1.93515	3.20858e-17
KCNS1	protein_coding	1.44204	0.0101095			VIM	protein_coding	-1.93212	1.55892e-05
C16orf71	protein_coding	1.44144	0.0127763			GALNT10	protein_coding	-1.93118	2.64688e-34
SMPDL3A	protein_coding	1.44011	5.41777e-26			DPYSL5	protein_coding	-1.93063	1.03496e-07
ADM	protein_coding	1.4401	7.68021e-21			RPS6KA6	protein_coding	-1.92926	1.8475e-12
CHD2	protein_coding	1.4401	1.30586e-25			ACOX2	protein_coding	-1.92891	9.98921e-39
ARRDC2	protein_coding	1.44006	2.7451e-31			MAP6	protein_coding	-1.92826	6.27568e-07
ZNF660	protein_coding	1.43913	0.0313202			TET1	protein_coding	-1.92801	2.32223e-17
GOLGB1	protein_coding	1.43611	2.69413e-36			MNAT1	protein_coding	-1.9265	6.94773e-25
GPBP1L1	protein_coding	1.43521	1.13088e-44			CYB561	protein_coding	-1.92647	5.11399e-56
ZNF707	protein_coding	1.43417	2.72215e-21			ZC4H2	protein_coding	-1.92635	1.46694e-36
ATN1	protein_coding	1.43252	1.90861e-37			SAPCD2	protein_coding	-1.92604	6.04597e-41
AP5Z1	protein_coding	1.43165	1.54533e-38			AL360181.3	protein_coding	-1.92574	2.19458e-23
ECM1	protein_coding	1.43107	3.52214e-08			PCLAF	protein_coding	-1.92558	4.07684e-23
MORC3	protein_coding	1.43089	8.22747e-30			THSD8	protein_coding	-1.92543	0.012931
ABCB4	protein_coding	1.43082	0.0263295			CDK5	protein_coding	-1.92537	5.21018e-40
AC010422.8	protein_coding	1.42973	5.02571e-20			HAVCR1	protein_coding	-1.92348	1.2882e-13
CA14	protein_coding	1.42931	6.70351e-05			GCDH	protein_coding	-1.92286	4.69079e-38
CD7	protein_coding	1.42781	3.64854e-06			R3HDM2	protein_coding	-1.92209	1.80722e-21
OCLN	protein_coding	1.42779	4.69116e-57			SOWAHA	protein_coding	-1.92113	2.03534e-42
NPIPB12	protein_coding	1.42773	2.72963e-24			DHODH	protein_coding	-1.91966	3.18079e-23
CAVIN4	protein_coding	1.42747	0.00757045			EFCAB11	protein_coding	-1.91811	1.28718e-24
ZNF224	protein_coding	1.42696	6.26135e-13			COL27A1	protein_coding	-1.91698	6.11506e-22
IZUMO2	protein_coding	1.42553	0.0405609			APOBR	protein_coding	-1.91571	6.52183e-07
BCL2L11	protein_coding	1.42469	8.13884e-26			HMGN5	protein_coding	-1.91404	3.87593e-19
ZNFX1	protein_coding	1.42402	7.20037e-44			SLC44A5	protein_coding	-1.91388	1.92569e-41
DCDC1	protein_coding	1.42381	0.0344026			SH3PXD2B	protein_coding	-1.91259	2.78541e-23
SBK3	protein_coding	1.42343	4.96392e-08			NHLRC1	protein_coding	-1.91238	1.53658e-07
IGFBP7	protein_coding	1.42325	0.000128106			HMGCL	protein_coding	-1.91066	5.09462e-53
ERVW-1	protein_coding	1.4228	0.000199294			ARHGDIG	protein_coding	-1.91041	0.00608044
SYTL4	protein_coding	1.42003	3.4635e-05			PCED1A	protein_coding	-1.90974	2.52618e-48
VSIG1	protein_coding	1.41946	0.0153809			FARSB	protein_coding	-1.90851	8.5814e-29
TRIM59	protein_coding	1.41894	7.49362e-05			ERI3	protein_coding	-1.90476	1.38861e-35
H4C8	protein_coding	1.41652	2.3525e-10			FH	protein_coding	-1.90475	1.11515e-55
ZBTB48	protein_coding	1.41606	3.38183e-18			EFNB3	protein_coding	-1.90433	0.00036109
ZNF292	protein_coding	1.41426	1.53669e-10			PEX11G	protein_coding	-1.90347	8.89081e-13
SLC41A1	protein_coding	1.41405	1.88832e-27			FAM210B	protein_coding	-1.90237	6.55569e-60
APOL4	protein_coding	1.41289	0.00457495			PIGF	protein_coding	-1.9017	2.03156e-30
NLRP12	protein_coding	1.41254	0.0323651			RAC3	protein_coding	-1.90149	2.89812e-36
ZNF670-ZNF695	protein_coding	1.41211	5.39563e-06			PROM1	protein_coding	-1.90064	7.239e-30
AXIN2	protein_coding	1.41206	3.38335e-20			MGAT5	protein_coding	-1.90057	5.32924e-25
SLC24A4	protein_coding	1.41055	0.00392406			SPIDR	protein_coding	-1.90039	4.10606e-37
PDK4	protein_coding	1.40969	0.00315665			AC012184.2	protein_coding	-1.89885	1.57708e-06
MUC13	protein_coding	1.40949	2.66626e-16			KREMEN2	protein_coding	-1.89758	8.09225e-05
HSPB8	protein_coding	1.40893	8.77844e-13			TNNI3	protein_coding	-1.8969	0.00397509
RIPPLY3	protein_coding	1.40793	0.0241828			SLC26A2	protein_coding	-1.8959	4.02266e-10
POU5F1	protein_coding	1.40599	0.00154729			MSH3	protein_coding	-1.89582	1.04151e-40
CTSK	protein_coding	1.40588	2.57262e-11			UGT1A1	protein_coding	-1.89554	4.12609e-27
OR7D4	protein_coding	1.4057	0.0490037			NEURL1	protein_coding	-1.895	6.45406e-23
GNAL	protein_coding	1.40307	2.51733e-11			PGM2	protein_coding	-1.89459	9.08459e-34
BX255925.3	protein_coding	1.403	1.97549e-13			SAC3D1	protein_coding	-1.89367	1.68807e-20
NR4A2	protein_coding	1.39967	6.88021e-07			DNAJC30	protein_coding	-1.89332	5.95246e-34
SCARF1	protein_coding	1.39946	1.61482e-09			SYCP2	protein_coding	-1.89328	3.73959e-29
SLC12A2	protein_coding	1.39743	5.8843e-23			ALOX15	protein_coding	-1.8932	2.23693e-08
SYDE1	protein_coding	1.39689	0.00175141			MCM6	protein_coding	-1.89157	1.91869e-24
TMPRSS9	protein_coding	1.39669	0.0164725			ADGRD1	protein_coding	-1.89124	1.53526e-11
CELSR3	protein_coding	1.39654	1.8583e-36			ARVCF	protein_coding	-1.88997	2.73444e-22
TMPRSS7	protein_coding	1.39506	0.0107656			TTC8	protein_coding	-1.8866	7.9712e-19
MAP1LC3B2	protein_coding	1.39479	1.34084e-09			LYPLAL1	protein_coding	-1.88645	1.40761e-25
OR7C1	protein_coding	1.39303	0.012931			ADSS2	protein_coding	-1.88452	7.1316e-49
CACNB1	protein_coding	1.39294	1.67577e-07			ZNF775	protein_coding	-1.88151	5.26863e-12
SLC9B1	protein_coding	1.39242	0.00903138			MGLL	protein_coding	-1.8812	4.01101e-43
CXXC1	protein_coding	1.39241	1.57131e-19			KLLN	protein_coding	-1.88091	1.56289e-09
FAM160B1	protein_coding	1.39226	3.91975e-14			IGFBP5	protein_coding	-1.88073	0.000804995
KLRK1	protein_coding	1.39044	0.0129367			TLCD1	protein_coding	-1.88073	1.5622e-33
RNF212	protein_coding	1.38735	0.0218789			APOC4-APOC2	protein_coding	-1.87875	0.0282839
TRPC6	protein_coding	1.386	4.84196e-12			SHANK3	protein_coding	-1.87773	1.16633e-17
PPAN-P2RY11	protein_coding	1.38496	4.73825e-11			ITGB8	protein_coding	-1.8765	7.76704e-16
LNX1	protein_coding	1.38427	8.02674e-12			PRORP	protein_coding	-1.87436	4.76683e-28
EPS8L2	protein_coding	1.38313	2.27625e-31			PVALEF	protein_coding	-1.87249	0.0269924
KANSL1	protein_coding	1.38287	7.30602e-44			CHMP6	protein_coding	-1.87089	5.84871e-17
TNFRSF9	protein_coding	1.38286	5.13082e-07			AIMP2	protein_coding	-1.87065	7.10805e-24
MYSM1	protein_coding	1.38229	1.35708e-10			ZFPM1	protein_coding	-1.86961	4.37105e-19
TPH2	protein_coding	1.38089	0.000832316			ADAMTS13	protein_coding	-1.86724	3.17717e-17
YJEFN3	protein_coding	1.37803	2.81581e-22			ADCY3	protein_coding	-1.86661	6.47633e-40
BAMBI	protein_coding	1.37706	7.0655e-22			TLCD3A	protein_coding	-1.8654	1.79244e-38
QRFP	protein_coding	1.37699	0.0434345			ADSS1	protein_coding	-1.86393	5.47816e-10
RNF43	protein_coding	1.3769	8.25703e-31			ZNF324B	protein_coding	-1.86389	1.14781e-07
SAMD8	protein_coding	1.37652	4.48118e-19			JMJD4	protein_coding	-1.86181	2.94974e-35
MGAT4C	protein_coding	1.37586	0.0192676			CACNA2D4	protein_coding	-1.86177	0.000389833
CHAD	protein_coding	1.37586	3.14022e-14			ALDH1A3	protein_coding	-1.86141	0.0489127
NOP2	protein_coding	1.37526	5.36039e-15			KISS1	protein_coding	-1.85973	0.000244215
RGS5	protein_coding	1.37402	2.99592e-05			NARS2	protein_coding	-1.85968	1.45235e-33
STK38	protein_coding	1.36885	5.15435e-29			EXOC6	protein_coding	-1.859	7.66014e-22
AC013394.1	protein_coding	1.36871	0.000649613			PPP1R35	protein_coding	-1.85879	4.49578e-26
HP	protein_coding	1.36834	0.000708105			STX2	protein_coding	-1.8577	5.64403e-17
C3orf62	protein_coding	1.36715	7.8637e-10			ACYP2	protein_coding	-1.85752	1.22642e-13
VMA21	protein_coding	1.36464	2.39148e-10			SLC25A3	protein_coding	-1.85733	7.52613e-45
ISL1	protein_coding	1.36415	0.0436668			ZFP41	protein_coding	-1.85725	1.23147e-33
NUTM2A	protein_coding	1.364	0.000304422			DYM	protein_coding	-1.85607	2.40635e-33
SLIT1	protein_coding	1.36279	0.0010561			ZNF572	protein_coding	-1.85477	2.91088e-16
RESF1	protein_coding	1.36227	1.22583e-51			MVK	protein_coding	-1.85438	2.41971e-49
FAM47E	protein_coding	1.36179	4.38272e-09			ESPNL	protein_coding	-1.85434	0.0334682
TRIM31	protein_coding	1.3612	3.86174e-12			SYN3	protein_coding	-1.85328	2.42638e-05
ZNF614	protein_coding	1.3608	1.31175e-20			ANTXR2	protein_coding	-1.85242	5.98533e-37
KLC3	protein_coding	1.36062	4.85086e-09			SPRED1	protein_coding	-1.85232	1.21993e-08
CAMSAP3	protein_coding	1.36046	7.10637e-16			MFSD1	protein_coding	-1.85185	1.93118e-40
CAMK1D	protein_coding	1.35991	0.00321326			PGLS	protein_coding	-1.85172	1.21761e-43
KCTD14	protein_coding	1.35916	0.0357307			FKBP3	protein_coding	-1.85095	1.40311e-44
KCNN1	protein_coding	1.35878	0.0163456			ARHGAP44	protein_coding	-1.85092	3.25239e-08
SLC28A2	protein_coding	1.35785	0.0185692			STEAP3	protein_coding	-1.85062	1.23553e-43
CACNA2D2	protein_coding	1.35706	0.0171919			GBE1	protein_coding	-1.84862	1.13886e-22
ERRFI1	protein_coding	1.357	3.07137e-23			RMI2	protein_coding	-1.84805	1.34313e-23
NDOR1	protein_coding	1.35599	1.44694e-30			CCDC92	protein_coding	-1.84763	4.10978e-26
MBIP	protein_coding	1.35559	1.1322e-34			OLA1	protein_coding	-1.84393	6.54793e-28
PXK	protein_coding	1.3518	2.39289e-16			PIGV	protein_coding	-1.84283	5.9845e-29
TCTEX1D4	protein_coding	1.35164	0.0173041			LRRC20	protein_coding	-1.84273	1.21177e-33
AL022238.3	protein_coding	1.35116	3.877e-08			PJVK	protein_coding	-1.8425	0.000479285
AC007040.2	protein_coding	1.34846	0.0338224			VASH1	protein_coding	-1.84249	0.0203082
ZNF662	protein_coding	1.34806	0.0152758			CFAP300	protein_coding	-1.84169	0.00788545
RASSF1	protein_coding	1.34625	2.25781e-24			MYL5	protein_coding	-1.84139	4.56822e-30
ARHGAP45	protein_coding	1.34594	5.66968e-24			FAAP20	protein_coding	-1.84132	2.45835e-37
DPP8	protein_coding	1.34502	2.81454e-20			PSAT1	protein_coding	-1.84043	3.22342e-33
HEATR4	protein_coding	1.34489	0.00212769			LHX2	protein_coding	-1.83912	0.000260136
RP1L1	protein_coding	1.34272	0.00199045			PTPRA	protein_coding	-1.83818	5.94041e-32
SCUBE3	protein_coding	1.34061	0.000510407			BABAM2	protein_coding	-1.83811	2.31631e-39
ZNF333	protein_coding	1.33919	4.86532e-16			CHP2	protein_coding	-1.83745	1.86724e-17
SLU7	protein_coding	1.33762	6.56708e-17			DIAPH2	protein_coding	-1.83728	1.34832e-40
SOD2	protein_coding	1.33603	1.29562e-18			HSD17B7	protein_coding	-1.83703	2.27987e-52
FRMD4B	protein_coding	1.3352	5.21908e-20			TTLL5	protein_coding	-1.8369	2.06239e-24
FGF22	protein_coding	1.33471	0.0321113			C19orf73	protein_coding	-1.83623	0.0018588
ALPP	protein_coding	1.3342	5.19456e-10			PTCD3	protein_coding	-1.83594	8.05137e-43
TRIM62	protein_coding	1.33361	2.38704e-11			IMMP2L	protein_coding	-1.83448	4.91625e-08
EXTL3	protein_coding	1.33322	1.1974e-18			ABCB10	protein_coding	-1.83396	2.64688e-34
RHD	protein_coding	1.33197	0.0140476			ALDOB	protein_coding	-1.83351	1.30096e-24
IZUMO1	protein_coding	1.33095	0.00774739			CUEDC1	protein_coding	-1.83304	2.02597e-26
HPSE	protein_coding	1.33039	5.0493e-05			FXYD2	protein_coding	-1.83242	0.0138872
ZNF665	protein_coding	1.33002	0.00149294			ZNF681	protein_coding	-1.83238	5.79019e-10
CMTR1	protein_coding	1.32885	1.6355e-39			AL669918.1	protein_coding	-1.83171	2.98924e-12
LAT2	protein_coding	1.32834	5.63227e-06			ROR1	protein_coding	-1.83089	4.23315e-06
VAMP1	protein_coding	1.32698	3.98618e-14			ST6GALNAC1	protein_coding	-1.82651	9.13823e-11
RGPD3	protein_coding	1.32631	0.0100785			RNF157	protein_coding	-1.82551	9.85938e-55
ZBTB20	protein_coding	1.3252	0.000281191			THNSL2	protein_coding	-1.82538	1.29705e-49
ADGRF1	protein_coding	1.32502	0.0015536			RTN4R	protein_coding	-1.82469	1.97929e-30
KDM6B	protein_coding	1.32437	1.03172e-12			ANTKMT	protein_coding	-1.82369	1.04294e-11
PRX	protein_coding	1.32365	5.94471e-14			SDF2L1	protein_coding	-1.82192	4.11434e-26
MDN1	protein_coding	1.32304	2.121e-20			KIAA1549	protein_coding	-1.82077	1.72985e-34
PMF1-BGLAP	protein_coding	1.32196	2.21147e-07			RPGR	protein_coding	-1.8195	2.33015e-26
MDC1	protein_coding	1.3192	9.42071e-18			FOLR3	protein_coding	-1.81926	0.0451563
MAK	protein_coding	1.31812	0.0209242			THBS3	protein_coding	-1.8187	3.78266e-14
SERPINI1	protein_coding	1.31744	8.77719e-11			BCKDK	protein_coding	-1.81855	6.56102e-27
TAGLN	protein_coding	1.31617	1.15033e-19			SFI1	protein_coding	-1.81813	2.14472e-54
STYK1	protein_coding	1.31386	2.53788e-05			ZNF747	protein_coding	-1.81766	5.7451e-27
SLC25A25	protein_coding	1.31345	2.40095e-25			HINT2	protein_coding	-1.8173	2.00857e-25
KCNJ5	protein_coding	1.31308	0.00974277			SLC25A46	protein_coding	-1.8173	1.46973e-27
SLC35E4	protein_coding	1.31021	1.49608e-11			ZRANB3	protein_coding	-1.81622	2.98135e-18
DTX3	protein_coding	1.30962	6.90677e-20			MDP1	protein_coding	-1.8152	5.40724e-17
SEC61A2	protein_coding	1.30809	6.66726e-16			TRIM66	protein_coding	-1.81493	2.22676e-12
VCAN	protein_coding	1.30619	7.1997e-06			KHDRBS1	protein_coding	-1.81374	4.92848e-50
ESR2	protein_coding	1.30588	0.000431929			ALDH7A1	protein_coding	-1.8135	3.97748e-52
CSNK1D	protein_coding	1.30558	1.03707e-35			CD24	protein_coding	-1.81335	9.34793e-06
FZR1	protein_coding	1.30508	8.94593e-42			TMEM63C	protein_coding	-1.81314	7.4396e-22
OSR2	protein_coding	1.30303	8.54492e-13			TBCD	protein_coding	-1.81119	2.64253e-37
PIK3IP1	protein_coding	1.302	4.19776e-14			ABAT	protein_coding	-1.81068	2.55607e-33
ZC3H12C	protein_coding	1.30174	5.43535e-17			AC112128.1	protein_coding	-1.80889	5.27725e-16
SLC2A8	protein_coding	1.30161	7.0114e-17			SCFD2	protein_coding	-1.80716	3.31276e-19
OR1I1	protein_coding	1.30139	0.00201439			SLC19A1	protein_coding	-1.80667	3.82427e-35
COPZ2	protein_coding	1.30026	0.0466398			MT1A	protein_coding	-1.80613	0.00912865
ABCF2	protein_coding	1.29999	6.4914e-23			ZMIZ1	protein_coding	-1.80471	7.9258e-14
OSBPL7	protein_coding	1.29966	5.89726e-30			UNC13C	protein_coding	-1.80412	6.70214e-23
MROH6	protein_coding	1.29893	5.37757e-14			SPA17	protein_coding	-1.80412	1.02069e-14
SPEN	protein_coding	1.2985	1.57721e-33			DYNC2LI1	protein_coding	-1.80358	8.30417e-21
SREBF1	protein_coding	1.29749	4.51011e-34			DNAJC10	protein_coding	-1.80332	2.18384e-28
ITGA2	protein_coding	1.29597	1.11864e-13			FAM117B	protein_coding	-1.80206	3.7696e-15
IRX5	protein_coding	1.2942	9.61338e-06			SPON1	protein_coding	-1.80053	3.41035e-33
TAPBP	protein_coding	1.29411	4.01388e-33			SERBP1	protein_coding	-1.79979	1.71519e-54
PER2	protein_coding	1.29299	2.82517e-12			BEGAIN	protein_coding	-1.79937	1.13196e-07
DNASE1L2	protein_coding	1.29078	7.96265e-15			IGSF3	protein_coding	-1.79915	3.67402e-19
ZNF528	protein_coding	1.28959	0.00761676			ORM2	protein_coding	-1.79868	0.00239529
CLTRN	protein_coding	1.28944	0.000160104			RASA1	protein_coding	-1.79769	3.5269e-41
ARHGEF7	protein_coding	1.28867	2.01542e-41			NCAM1	protein_coding	-1.79726	0.0498038
SPDYE5	protein_coding	1.28798	0.000129374			TMEM170B	protein_coding	-1.79723	1.9142e-12
CNTNAP3	protein_coding	1.28685	0.0036243			TTC27	protein_coding	-1.79657	9.81609e-18
CDRT15	protein_coding	1.2861	0.0114413			PLAC1	protein_coding	-1.79546	1.93573e-10
MSANTD1	protein_coding	1.28428	0.0107715			FXYD6	protein_coding	-1.79525	0.0195298
FBXO10	protein_coding	1.28413	7.10411e-11			TIGD4	protein_coding	-1.79475	0.000532967
OSBPL2	protein_coding	1.28339	1.34349e-35			RAB40B	protein_coding	-1.79466	3.4158e-27
MGAM	protein_coding	1.28298	1.90922e-05			ALG1L	protein_coding	-1.79428	4.93732e-19
BTBD19	protein_coding	1.28279	5.20264e-05			ZNF362	protein_coding	-1.79296	1.87451e-07
SLC6A1	protein_coding	1.28227	0.0353042			IGDCC3	protein_coding	-1.79264	2.2051e-08
METTL22	protein_coding	1.28168	1.57623e-20			ARHGAP39	protein_coding	-1.79256	7.07426e-23
JUN	protein_coding	1.28122	5.74761e-13			FKBP1B	protein_coding	-1.79084	0.00880588
BTN3A3	protein_coding	1.2807	1.89873e-06			CDH4	protein_coding	-1.79071	1.49043e-17
DAPK3	protein_coding	1.2793	1.01075e-16			DGAT2	protein_coding	-1.79046	5.29513e-48
BEST4	protein_coding	1.27911	0.0394625			CLDN2	protein_coding	-1.79021	3.78036e-25
SLC37A1	protein_coding	1.2786	2.58938e-26			DOCK1	protein_coding	-1.78999	1.3647e-55
OVGP1	protein_coding	1.27791	0.000732758			LAPTM4B	protein_coding	-1.78995	1.74218e-40
ZNF154	protein_coding	1.2759	0.00510867			RTKN2	protein_coding	-1.78978	1.50329e-31
SV2A	protein_coding	1.27584	0.0325807			SLC5A9	protein_coding	-1.78961	1.25481e-41
TUBD1	protein_coding	1.27464	8.66458e-21			NAGLU	protein_coding	-1.78955	4.78423e-45
NR1D2	protein_coding	1.27383	1.78564e-10			CCNG1	protein_coding	-1.78909	5.42826e-41
CD14	protein_coding	1.27341	6.66336e-08			DCHS1	protein_coding	-1.7889	3.41149e-24
SNX32	protein_coding	1.27336	0.00575801			HYAL2	protein_coding	-1.78582	1.02385e-34
AL353588.1	protein_coding	1.27335	0.028213			PPARG	protein_coding	-1.7847	9.30269e-56
HECA	protein_coding	1.27138	3.69951e-23			CYP20A1	protein_coding	-1.7847	1.04509e-41
CFAP53	protein_coding	1.27108	0.0250307			SLC9A3R2	protein_coding	-1.78435	2.83099e-25
KLHL21	protein_coding	1.27077	3.69512e-31			CDKN2C	protein_coding	-1.78411	7.55438e-07
BMF	protein_coding	1.27049	6.85555e-20			VPS29	protein_coding	-1.77941	1.10853e-34
SFXN5	protein_coding	1.27038	6.99656e-08			TTC37	protein_coding	-1.77855	3.80952e-20
SMARCD3	protein_coding	1.27037	4.93428e-16			RNGTT	protein_coding	-1.7781	1.29524e-28
PALB2	protein_coding	1.26919	2.08183e-25			TTC9B	protein_coding	-1.77761	0.0164863
PKD1L1	protein_coding	1.26853	1.15827e-07			MORN1	protein_coding	-1.77752	3.027e-23
BTN1A1	protein_coding	1.26281	4.47477e-10			TLN2	protein_coding	-1.77675	9.39822e-15
ZNF317	protein_coding	1.26223	3.70382e-21			NHLRC3	protein_coding	-1.77667	1.3838e-27
SIKE1	protein_coding	1.26197	3.91653e-14			ABHD15	protein_coding	-1.77661	2.16701e-37
PLSCR4	protein_coding	1.26173	7.17131e-11			IHH	protein_coding	-1.77594	2.74575e-48
BCL6	protein_coding	1.26135	1.849e-18			IZUMO4	protein_coding	-1.77348	1.38719e-06
DYRK4	protein_coding	1.2589	4.10748e-10			BGN	protein_coding	-1.76994	8.85233e-37
GPR82	protein_coding	1.25889	0.0321701			FMO5	protein_coding	-1.7693	1.25515e-36
RTTN	protein_coding	1.25882	8.3882e-23			FAM20C	protein_coding	-1.76873	5.0467e-30
USP20	protein_coding	1.25801	4.32549e-28			EEF1AKMT1	protein_coding	-1.76866	1.00865e-09
CALCRL	protein_coding	1.25688	0.0422647			GPR153	protein_coding	-1.76719	3.55326e-22
APOBEC3D	protein_coding	1.25626	0.000221844			FAM229B	protein_coding	-1.76698	0.00143377
AC040162.1	protein_coding	1.2562	2.22456e-08			SAMD15	protein_coding	-1.76646	0.0235657
DUSP8	protein_coding	1.25517	2.79029e-19			ME2	protein_coding	-1.76582	6.0343e-30
AL662899.2	protein_coding	1.25479	0.000214749			GPC3	protein_coding	-1.76559	1.08409e-18
HSD17B13	protein_coding	1.25265	0.00334243			SCO1	protein_coding	-1.76492	2.37958e-39
AP4E1	protein_coding	1.25134	2.21975e-11			H2AC17	protein_coding	-1.7649	0.00174194
NEK5	protein_coding	1.24979	0.000112892			UNC45B	protein_coding	-1.76416	0.00890058
ATXN7	protein_coding	1.24905	2.85203e-11			RBFA	protein_coding	-1.76266	1.06567e-24
ELF3	protein_coding	1.24759	5.70065e-24			ITGA6	protein_coding	-1.76035	3.23698e-38
KANSL2	protein_coding	1.24753	1.19047e-13			RWDD2B	protein_coding	-1.75995	5.3627e-24
SCN4B	protein_coding	1.24682	0.00384364			SLC2A7	protein_coding	-1.75897	9.2676e-06
SCG5	protein_coding	1.24669	0.00397509			TMPRSS4	protein_coding	-1.75649	9.22022e-74
ZNF274	protein_coding	1.24614	2.6994e-29			RNLS	protein_coding	-1.75525	4.19543e-08
CYP3A7	protein_coding	1.24551	0.00346815			ANKRD36C	protein_coding	-1.75411	4.82857e-07
TTLL7	protein_coding	1.24529	0.0418496			SCMH1	protein_coding	-1.75375	1.96121e-38
NPIPB15	protein_coding	1.24449	9.03714e-07			TTR	protein_coding	-1.75329	1.16321e-12
TECTA	protein_coding	1.24405	0.0115718			UBXN11	protein_coding	-1.75199	2.7376e-17
AL513165.2	protein_coding	1.2423	0.00670905			LIMD2	protein_coding	-1.75189	1.72115e-08
RELN	protein_coding	1.24213	0.00289399			TMEM218	protein_coding	-1.75171	5.24473e-16
SPOCD1	protein_coding	1.2421	0.00537396			FDPS	protein_coding	-1.75166	3.07031e-54
ADA2	protein_coding	1.24095	0.0294814			ADORA2B	protein_coding	-1.75113	1.44078e-08
H2BC18	protein_coding	1.24001	5.29796e-06			SEPTIN9	protein_coding	-1.75076	4.09428e-48
BST1	protein_coding	1.23959	0.00481496			POLR3G	protein_coding	-1.75032	2.51903e-12
CDR2	protein_coding	1.23853	1.06158e-25			TMEM178A	protein_coding	-1.74995	2.64421e-06
HYLS1	protein_coding	1.23805	0.0336267			DNAJC18	protein_coding	-1.74957	2.55323e-14
ARHGAP6	protein_coding	1.23689	0.0435736			HDAC11	protein_coding	-1.74911	2.39201e-30
DUSP5	protein_coding	1.23673	8.77242e-26			LFNG	protein_coding	-1.74857	5.0467e-30
HIVEP2	protein_coding	1.2356	2.27168e-08			TESC	protein_coding	-1.74636	0.0116358
RNASE10	protein_coding	1.23503	0.000127921			NFYB	protein_coding	-1.7452	3.4973e-28
CDK10	protein_coding	1.23372	4.34497e-23			LIPA	protein_coding	-1.74519	1.42892e-44
RBM33	protein_coding	1.23372	5.7996e-29			NDUFA7	protein_coding	-1.7448	1.99599e-25
ZNF442	protein_coding	1.23301	7.74957e-05			SUCLG1	protein_coding	-1.74397	5.22213e-42
SNAPC4	protein_coding	1.23254	2.31734e-28			TIMM8A	protein_coding	-1.7439	1.30943e-24
CDKN2AIP	protein_coding	1.23189	7.40748e-27			ITPR3	protein_coding	-1.74376	1.10262e-21
CD300LF	protein_coding	1.23181	3.85275e-05			ZNF704	protein_coding	-1.74364	0.00358085
RGS3	protein_coding	1.23048	1.74394e-22			PFN2	protein_coding	-1.74285	3.25629e-36
TMEM94	protein_coding	1.23024	6.17671e-12			OPRL1	protein_coding	-1.74267	0.000288104
ZMAT3	protein_coding	1.22857	5.00517e-12			ALG6	protein_coding	-1.74265	2.09059e-19
WDR81	protein_coding	1.22803	3.32197e-24			PCSK9	protein_coding	-1.74165	6.97744e-19
FAM184B	protein_coding	1.22754	0.0456099			SLC25A24	protein_coding	-1.7407	7.36587e-26
CUZD1	protein_coding	1.22637	0.00358286			AC006254.1	protein_coding	-1.73989	0.0379073
PTAFR	protein_coding	1.22497	0.0124842			B3GALT5	protein_coding	-1.73952	1.54872e-09
ELL2	protein_coding	1.22482	1.17096e-18			AVEN	protein_coding	-1.7395	1.87489e-12
GABARAPL1	protein_coding	1.22476	1.3728e-28			SCCPDH	protein_coding	-1.73904	3.61624e-37
ZNF280B	protein_coding	1.22457	2.10866e-13			KAZALD1	protein_coding	-1.73887	5.14731e-31
PARD6B	protein_coding	1.22426	2.17101e-32			PLIN5	protein_coding	-1.73857	1.94138e-06
KRI1	protein_coding	1.22236	2.40898e-17			CEP83	protein_coding	-1.73847	1.88631e-16
HIPK1	protein_coding	1.22235	6.08865e-10			PEPD	protein_coding	-1.73828	9.69361e-42
ZNF605	protein_coding	1.22153	0.040655			MRPS31	protein_coding	-1.7373	1.85049e-22
STX3	protein_coding	1.22078	2.31667e-36			SLAIN1	protein_coding	-1.73727	9.25192e-09
CRTC3	protein_coding	1.22036	2.64858e-22			SLC39A11	protein_coding	-1.73649	6.50141e-31
AC091959.1	protein_coding	1.21889	1.57629e-10			PAOX	protein_coding	-1.73641	2.80703e-09
MIGA2	protein_coding	1.21881	1.69753e-24			ARTN	protein_coding	-1.73534	0.0142843
OSTM1	protein_coding	1.2186	1.95443e-17			JOSD2	protein_coding	-1.73416	1.28528e-25
ANKRD12	protein_coding	1.21846	1.09928e-06			ROCK2	protein_coding	-1.73357	6.03589e-14
SLC7A6OS	protein_coding	1.21834	2.90061e-21			AP5S1	protein_coding	-1.7325	2.78352e-36
CHAC1	protein_coding	1.21696	8.85628e-08			ARHGEF25	protein_coding	-1.73224	9.33954e-12
SLC39A6	protein_coding	1.21622	1.77374e-25			RGL1	protein_coding	-1.73212	2.83099e-25
MYH15	protein_coding	1.216	0.00229786			PKIG	protein_coding	-1.73149	1.27178e-17
DUS3L	protein_coding	1.21515	1.51143e-09			KLK1	protein_coding	-1.73112	1.45808e-34
LRRC2	protein_coding	1.21487	0.0383799			CYP26B1	protein_coding	-1.73084	1.5497e-07
NOS1	protein_coding	1.2148	0.014402			DHRS12	protein_coding	-1.72925	1.1748e-21
BTN2A1	protein_coding	1.21377	1.48913e-27			TMEM223	protein_coding	-1.72894	1.08771e-23
ATP1B2	protein_coding	1.21209	0.00191192			SCAMP1	protein_coding	-1.72889	6.25057e-12
PTPN21	protein_coding	1.2101	1.75342e-11			APRT	protein_coding	-1.72869	2.16292e-24
BRCA2	protein_coding	1.20918	2.49415e-07			SCARF2	protein_coding	-1.7284	0.00126593
SCYL1	protein_coding	1.20885	6.42584e-15			MROH2A	protein_coding	-1.72812	0.00129184
PRRT2	protein_coding	1.20759	0.0236811			WDR35	protein_coding	-1.7279	1.35791e-13
PNPLA6	protein_coding	1.20647	2.09411e-23			TMC8	protein_coding	-1.7269	0.00613933
ENC1	protein_coding	1.20627	1.39016e-19			FAM169A	protein_coding	-1.72608	2.20822e-30
GFRA3	protein_coding	1.20601	6.08683e-05			ANXA9	protein_coding	-1.72593	7.56908e-37
CXCL16	protein_coding	1.2059	1.47312e-12			SLC39A4	protein_coding	-1.72547	1.71713e-18
CNFN	protein_coding	1.20513	0.000869172			SPATA6	protein_coding	-1.72494	2.15904e-05
FAM53C	protein_coding	1.20326	1.02109e-37			ACTR3B	protein_coding	-1.72458	2.96874e-29
NFKB2	protein_coding	1.20241	6.09164e-16			TRAPPC6A	protein_coding	-1.72373	2.39114e-19
POLR2A	protein_coding	1.20207	2.44677e-16			INPP5A	protein_coding	-1.72181	6.70368e-23
H4C15	protein_coding	1.20129	6.08719e-11			RBP3	protein_coding	-1.72153	0.00295649
REL	protein_coding	1.2004	1.10987e-07			CCDC18	protein_coding	-1.72119	1.07722e-08
GARRE1	protein_coding	1.19996	1.14345e-18			RSPH3	protein_coding	-1.72042	2.99184e-10
RAB11FIP1	protein_coding	1.19945	1.23258e-20			LAPTM5	protein_coding	-1.71904	3.34512e-14
PELP1	protein_coding	1.19664	8.34394e-14			PAQR4	protein_coding	-1.71747	1.39352e-21
PRICKLE3	protein_coding	1.19646	1.68822e-10			PCNX4	protein_coding	-1.71663	1.66575e-17
NPFFR1	protein_coding	1.19542	0.00534154			SHD	protein_coding	-1.71546	2.2947e-09
SF3B2	protein_coding	1.19405	1.64507e-14			CCDC144A	protein_coding	-1.71529	2.63608e-07
TYK2	protein_coding	1.19354	3.30132e-19			EIF3C	protein_coding	-1.71513	2.60669e-45
CUL9	protein_coding	1.19341	7.87738e-13			TGIF2	protein_coding	-1.71493	5.79311e-40
ANKRD11	protein_coding	1.19326	2.45275e-17			RNASE6	protein_coding	-1.71445	3.98267e-06
GPR146	protein_coding	1.19299	0.000122261			MAB21L4	protein_coding	-1.71421	2.54197e-33
GON4L	protein_coding	1.19274	9.68354e-29			C6orf226	protein_coding	-1.71344	0.000464114
SMAD3	protein_coding	1.19144	2.8057e-24			NTSR1	protein_coding	-1.71322	3.6578e-14
CBR3	protein_coding	1.19069	0.0333528			ZFP90	protein_coding	-1.71163	1.18288e-11
SYBU	protein_coding	1.18905	1.22499e-17			MTARC1	protein_coding	-1.7112	2.77112e-33
CLIP2	protein_coding	1.18886	3.79278e-23			TVP23C-CDRT4	protein_coding	-1.70995	7.01199e-17
GPRC5A	protein_coding	1.18884	4.04432e-16			NT5M	protein_coding	-1.70739	0.00579194
SSC5D	protein_coding	1.18883	0.0296047			TMEM129	protein_coding	-1.70722	1.70903e-46
RELA	protein_coding	1.18797	2.44168e-31			ANKRD13B	protein_coding	-1.70646	1.71107e-16
RHOBTB2	protein_coding	1.18703	7.05713e-20			TEAD4	protein_coding	-1.70562	7.95736e-29
ZNF212	protein_coding	1.18571	7.21665e-19			EPM2A	protein_coding	-1.70482	1.43339e-09
XAB2	protein_coding	1.18546	4.3648e-22			TDRKH	protein_coding	-1.7036	8.27984e-18
SUPT4H1	protein_coding	1.18453	2.20266e-09			METTL7A	protein_coding	-1.70344	6.53003e-28
STAT6	protein_coding	1.18335	5.7421e-29			PPP1R14A	protein_coding	-1.70331	1.65919e-17
ZNF429	protein_coding	1.18323	0.026059			ZNF319	protein_coding	-1.70331	1.46819e-11
DCAF12	protein_coding	1.18323	2.0253e-28			LSS	protein_coding	-1.70284	1.618e-34
CORO6	protein_coding	1.18147	0.000662708			ERCC8	protein_coding	-1.70186	8.87522e-27
KLHL24	protein_coding	1.18016	8.78219e-12			ARL1	protein_coding	-1.70084	2.10154e-29
PHRF1	protein_coding	1.17982	1.68335e-36			ASGR2	protein_coding	-1.70007	1.61707e-07
STK19	protein_coding	1.1791	9.07607e-10			EMID1	protein_coding	-1.6997	7.96594e-11
RPS6KA4	protein_coding	1.17896	2.06155e-26			PNPLA3	protein_coding	-1.69837	4.90209e-11
NECTIN1	protein_coding	1.17894	3.14375e-21			AC006538.2	protein_coding	-1.69801	0.049461
XIAP	protein_coding	1.17862	2.30269e-14			ERLIN1	protein_coding	-1.69693	8.91625e-52
BRD2	protein_coding	1.17752	2.16077e-21			TAS2R14	protein_coding	-1.69687	0.00121016
THAP3	protein_coding	1.17516	4.91143e-12			TMEM8B	protein_coding	-1.69649	4.43643e-29
GGT5	protein_coding	1.17477	0.0055684			SPATA7	protein_coding	-1.69633	1.61867e-10
ZC3H12A	protein_coding	1.17437	5.34717e-17			ATG16L2	protein_coding	-1.69442	1.59236e-12
PLEKHM1	protein_coding	1.1743	6.86144e-13			HRCT1	protein_coding	-1.69386	0.0307276
ZNF396	protein_coding	1.17357	0.0142426			GPR180	protein_coding	-1.69386	6.34189e-13
TRIM38	protein_coding	1.17328	6.75067e-29			PACSIN3	protein_coding	-1.69253	6.95022e-38
PLEKHM3	protein_coding	1.17315	5.29988e-20			RNF170	protein_coding	-1.69232	1.40343e-27
GSTO2	protein_coding	1.17274	0.000307589			ARMC1	protein_coding	-1.69221	2.82104e-17
ETV7	protein_coding	1.17234	0.00740594			LYRM9	protein_coding	-1.69206	1.66281e-15
TPPP	protein_coding	1.17211	9.94893e-06			MADCAM1	protein_coding	-1.6915	0.000282092
IGHMBP2	protein_coding	1.17139	1.13994e-16			GDI2	protein_coding	-1.69114	8.0555e-47
CHST7	protein_coding	1.17067	0.00530302			CYP2B6	protein_coding	-1.69034	3.22234e-16
SHKBP1	protein_coding	1.16972	8.4068e-14			SCNN1D	protein_coding	-1.68976	5.5346e-08
OXCT2	protein_coding	1.16817	4.03669e-11			MRO	protein_coding	-1.6896	1.32552e-05
GPAT4	protein_coding	1.16807	6.23197e-21			AC008687.4	protein_coding	-1.68936	0.0013071
BBOX1	protein_coding	1.16721	0.00298384			LRP3	protein_coding	-1.6892	6.40505e-33
SIGLEC15	protein_coding	1.16645	0.0484974			DLAT	protein_coding	-1.68904	1.09619e-55
C21orf91	protein_coding	1.1655	3.90502e-13			SLC25A10	protein_coding	-1.68884	2.76739e-37
NKIRAS1	protein_coding	1.16438	6.57469e-09			ADCK1	protein_coding	-1.68838	2.4504e-18
APLP1	protein_coding	1.16432	5.97683e-06			GUCA2B	protein_coding	-1.68768	1.24768e-10
FLAD1	protein_coding	1.16323	7.16654e-09			REEP1	protein_coding	-1.68656	4.38997e-10
TRIM72	protein_coding	1.16319	9.52712e-06			TTYH3	protein_coding	-1.68476	7.62442e-25
ARHGEF11	protein_coding	1.16314	1.99071e-20			EIF5AL1	protein_coding	-1.68331	9.09962e-11
ZNF598	protein_coding	1.16213	4.99232e-16			ADAMTS15	protein_coding	-1.68292	1.94522e-28
SCHIP1	protein_coding	1.16202	0.00593175			NUDT6	protein_coding	-1.68274	2.47081e-11
LSR	protein_coding	1.1595	4.53957e-17			CCDC189	protein_coding	-1.68247	3.86328e-06
PTCD1	protein_coding	1.15926	2.79754e-22			SCD5	protein_coding	-1.68138	9.40126e-36
CXCL3	protein_coding	1.15889	0.000960394			PUM3	protein_coding	-1.68103	1.3051e-14
KMT2D	protein_coding	1.15856	8.61e-20			CDC45	protein_coding	-1.6806	1.55379e-24
CKS2	protein_coding	1.15744	5.0242e-08			TGFA	protein_coding	-1.68046	0.00320954
PANK3	protein_coding	1.15724	2.94302e-13			MALRD1	protein_coding	-1.67979	2.05586e-31
SCGB3A2	protein_coding	1.1568	0.00912865			GPX7	protein_coding	-1.67876	0.00877058
SPTAN1	protein_coding	1.15678	3.40357e-17			RUNX3	protein_coding	-1.6785	0.00454096
TIMM23B-AGAP6	protein_coding	1.15615	1.87094e-17			RPL12	protein_coding	-1.67832	1.24533e-24
HLA-G	protein_coding	1.15424	2.90662e-08			ADSL	protein_coding	-1.67816	6.36665e-27
OXER1	protein_coding	1.15313	2.01202e-21			FADS2	protein_coding	-1.67794	4.10606e-37
AUP1	protein_coding	1.15215	2.99757e-12			DNMT3B	protein_coding	-1.67609	7.82038e-20
AP1G2	protein_coding	1.15129	1.1232e-21			BBS12	protein_coding	-1.67592	1.94583e-11
ATP6V1G2-DDX39B	protein_coding	1.15089	0.000350919			ITPR2	protein_coding	-1.67533	7.03733e-06
TAF6	protein_coding	1.15088	4.42467e-31			PLD5P1	protein_coding	-1.67503	7.82039e-06
MTRNR2L4	protein_coding	1.1505	0.0115335			CYSRT1	protein_coding	-1.6747	4.97119e-05
CCDC30	protein_coding	1.14949	1.64259e-07			MAPKAPK3	protein_coding	-1.6746	6.22314e-32
NUTM2D	protein_coding	1.14893	6.99273e-08			NIT2	protein_coding	-1.67412	7.80559e-32
VWA7	protein_coding	1.14796	1.67499e-21			ANKRD36	protein_coding	-1.67305	1.24214e-22
GCLC	protein_coding	1.14723	6.61355e-23			GOLGA8B	protein_coding	-1.67293	1.54363e-09
ZNF814	protein_coding	1.14705	1.32583e-13			HEXIM2	protein_coding	-1.6717	1.24817e-11
C1QL1	protein_coding	1.14701	0.000660073			LIPC	protein_coding	-1.67132	4.65912e-20
MFSD4A	protein_coding	1.14699	4.97014e-07			RPL36A	protein_coding	-1.67114	7.43016e-16
ZNF875	protein_coding	1.14605	0.0164286			B3GNT7	protein_coding	-1.67021	1.86941e-26
TMEM262	protein_coding	1.14379	0.000866676			GPHN	protein_coding	-1.67016	2.87153e-13
ABHD16A	protein_coding	1.14374	1.07851e-13			FASTKD2	protein_coding	-1.66965	7.49806e-34
DAZAP2	protein_coding	1.14307	1.73392e-33			PYGL	protein_coding	-1.66928	7.15714e-39
PLA2G4D	protein_coding	1.14304	0.0266278			RPL27A	protein_coding	-1.66872	4.89825e-22
CDK11B	protein_coding	1.14217	2.59547e-16			B3GALNT1	protein_coding	-1.66824	2.06517e-28
SCNM1	protein_coding	1.14215	1.9611e-09			ARMC9	protein_coding	-1.66579	4.61306e-17
C2orf88	protein_coding	1.13928	1.05671e-11			IRS1	protein_coding	-1.66565	4.44034e-40
PPP1R2	protein_coding	1.1388	5.38999e-27			SLC25A43	protein_coding	-1.66382	2.69011e-43
ACOT9	protein_coding	1.13759	7.00923e-16			ARHGAP23	protein_coding	-1.65953	1.06557e-35
PCNX3	protein_coding	1.13676	8.80172e-24			NEK1	protein_coding	-1.65701	3.04239e-14
RNF152	protein_coding	1.13662	2.17433e-06			ARHGEF9	protein_coding	-1.65695	2.5081e-07
HAUS8	protein_coding	1.13649	3.65763e-06			TEX9	protein_coding	-1.65642	4.06367e-06
WASH6P	protein_coding	1.13573	3.01817e-13			TIAM1	protein_coding	-1.6555	0.00589649
RBAK	protein_coding	1.13546	9.45346e-18			RPS8	protein_coding	-1.65493	1.90213e-25
HINFP	protein_coding	1.1335	7.12293e-26			MID1	protein_coding	-1.65447	2.51479e-27
NFKBID	protein_coding	1.13335	1.209e-09			NR3C2	protein_coding	-1.65379	0.00138991
FBXW7	protein_coding	1.13325	2.98263e-12			C8orf82	protein_coding	-1.65346	8.22649e-34
HAPLN4	protein_coding	1.13325	0.000599597			SPC24	protein_coding	-1.65327	3.76542e-18
KIF18B	protein_coding	1.13319	7.40748e-27			POLR3B	protein_coding	-1.6525	3.69333e-19
AGO2	protein_coding	1.13304	4.49519e-13			GATD3A	protein_coding	-1.65195	1.86804e-37
ZNF44	protein_coding	1.132	6.03444e-16			CCDC17	protein_coding	-1.65178	5.34731e-07
PLAUR	protein_coding	1.12949	4.8161e-11			ARFRP1	protein_coding	-1.65175	1.92946e-38
MADD	protein_coding	1.12944	5.07345e-16			FAM161A	protein_coding	-1.65173	7.66729e-14
NMB	protein_coding	1.12935	3.9931e-07			IDUA	protein_coding	-1.65056	9.53793e-28
AKR1D1	protein_coding	1.12926	3.78219e-09			CPNE7	protein_coding	-1.65041	9.75824e-41
SART1	protein_coding	1.12785	6.69879e-14			MND1	protein_coding	-1.64845	2.85682e-09
STAMBPL1	protein_coding	1.12554	0.000672401			BOLA3	protein_coding	-1.64754	1.37229e-13
MPIG6B	protein_coding	1.12537	0.0362121			ANKRD39	protein_coding	-1.64613	9.18191e-31
HOXA3	protein_coding	1.12527	1.53475e-10			GYS2	protein_coding	-1.64566	0.000382562
RHBDD2	protein_coding	1.12484	2.03439e-11			HGH1	protein_coding	-1.64448	3.10602e-33
TFIP11	protein_coding	1.1236	2.3582e-10			FGL1	protein_coding	-1.64437	7.97803e-09
C17orf67	protein_coding	1.12338	1.46044e-05			CLIC3	protein_coding	-1.64424	4.981e-06
JDP2	protein_coding	1.12306	5.23832e-09			TNIK	protein_coding	-1.64424	1.06991e-18
ZNF546	protein_coding	1.12216	0.000253734			NXT2	protein_coding	-1.64278	4.74466e-13
USP35	protein_coding	1.11977	2.6027e-15			MALL	protein_coding	-1.64271	9.0631e-38
ZNF791	protein_coding	1.11942	1.7439e-15			EVA1A	protein_coding	-1.64234	8.44164e-05
KLHL15	protein_coding	1.11933	2.11054e-09			GATAD1	protein_coding	-1.64215	5.6878e-25
UNKL	protein_coding	1.11828	1.68965e-18			RPL10	protein_coding	-1.64091	7.68157e-39
IDS	protein_coding	1.11817	1.26416e-08			MSRB1	protein_coding	-1.64084	4.78887e-36
RUFY2	protein_coding	1.11814	9.30671e-12			SPPL2B	protein_coding	-1.63996	4.1009e-16
DNAJB4	protein_coding	1.11796	4.15663e-11			MT-CO1	protein_coding	-1.63943	1.52739e-36
ESAM	protein_coding	1.11794	4.47877e-08			MYO1D	protein_coding	-1.63937	3.04099e-37
OR7G2	protein_coding	1.11782	0.0220348			SMIM3	protein_coding	-1.63928	5.22866e-34
PRELP	protein_coding	1.11755	0.00937691			FAHD2A	protein_coding	-1.63812	3.71616e-35
RAB2B	protein_coding	1.11654	2.24454e-15			ILDR1	protein_coding	-1.63702	0.000600271
LRRC34	protein_coding	1.115	0.0322706			QTRT1	protein_coding	-1.63616	8.1268e-21
SBDS	protein_coding	1.11483	8.15702e-16			DYNC2H1	protein_coding	-1.63561	4.76563e-14
ANKRD52	protein_coding	1.11337	1.34889e-17			THTPA	protein_coding	-1.63508	4.04218e-12
NFKBIZ	protein_coding	1.11336	1.13545e-20			NPRL3	protein_coding	-1.63391	7.72852e-45
DHX30	protein_coding	1.11332	1.64671e-12			TMEM231	protein_coding	-1.63376	4.28821e-07
APOBEC3B	protein_coding	1.11309	1.13092e-08			MMP11	protein_coding	-1.63299	1.23915e-18
H3C14	protein_coding	1.11295	0.00149131			NACC2	protein_coding	-1.63294	1.60417e-40
H3C15	protein_coding	1.11295	0.00149131			COL4A5	protein_coding	-1.63293	4.43689e-17
H2BC12	protein_coding	1.11288	5.82551e-07			HOXA7	protein_coding	-1.63266	1.18289e-11
SLC7A14	protein_coding	1.11216	0.020147			DECR1	protein_coding	-1.63201	4.47565e-16
USP13	protein_coding	1.1113	9.27467e-05			STXBP4	protein_coding	-1.63055	1.71594e-26
MTMR3	protein_coding	1.11056	1.36567e-17			CBARP	protein_coding	-1.62996	3.44637e-10
MAP1LC3B	protein_coding	1.11049	1.71434e-13			FBXL19	protein_coding	-1.62819	4.53278e-34
ARHGAP32	protein_coding	1.10955	2.22329e-12			AUH	protein_coding	-1.62771	2.80004e-24
ERI1	protein_coding	1.10908	1.08355e-18			FAM185A	protein_coding	-1.62684	5.53213e-14
PLXNB2	protein_coding	1.10862	7.9973e-27			SALL2	protein_coding	-1.62678	0.00108587
BTG3	protein_coding	1.10699	1.52423e-20			AFG3L2	protein_coding	-1.62605	8.86043e-29
CLOCK	protein_coding	1.10695	6.04006e-08			EXT2	protein_coding	-1.62523	6.72168e-62
RHBDF1	protein_coding	1.10679	1.51895e-14			UTRN	protein_coding	-1.62452	5.14751e-19
RGPD8	protein_coding	1.10559	1.58728e-07			H1-3	protein_coding	-1.62418	0.000246067
SETD1A	protein_coding	1.10497	6.5066e-25			NFS1	protein_coding	-1.62297	4.09489e-42
MED12	protein_coding	1.1044	1.40386e-10			TEDC1	protein_coding	-1.62175	3.01826e-14
BRD8	protein_coding	1.10363	5.29555e-20			ZNF618	protein_coding	-1.62124	2.24771e-10
UBE2W	protein_coding	1.10359	4.78286e-12			NYNRIN	protein_coding	-1.62123	5.58402e-22
NAV3	protein_coding	1.10348	0.002433			AIF1L	protein_coding	-1.62038	1.29341e-15
TMPPE	protein_coding	1.10265	0.0010101			ZNF318	protein_coding	-1.61987	4.53753e-29
CWC25	protein_coding	1.10159	6.94454e-25			LGALS3	protein_coding	-1.6195	6.52474e-20
MAP1S	protein_coding	1.10024	1.83797e-16			C9orf40	protein_coding	-1.61929	3.43353e-14
GAS8	protein_coding	1.10008	3.09052e-25			TARBP1	protein_coding	-1.619	1.80378e-38
SMTN	protein_coding	1.09871	5.26155e-16			TMEM97	protein_coding	-1.61696	1.38129e-63
OPRM1	protein_coding	1.09741	0.0196475			SYNGR1	protein_coding	-1.6161	7.49803e-18
FCRL5	protein_coding	1.09681	0.0274062			ANXA2R	protein_coding	-1.61566	4.20988e-07
INPP5E	protein_coding	1.09615	3.41394e-17			CD44	protein_coding	-1.61511	0.0110173
C10orf88	protein_coding	1.09606	1.78498e-18			MFSD6	protein_coding	-1.61463	3.66735e-22
PAPOLG	protein_coding	1.09599	8.90248e-18			MRPS27	protein_coding	-1.61423	5.83048e-40
EMC3	protein_coding	1.09575	3.23953e-09			KCP	protein_coding	-1.61358	6.52334e-13
PITPNM1	protein_coding	1.0945	8.84419e-20			EN2	protein_coding	-1.61354	2.16327e-06
GRIN2D	protein_coding	1.09365	1.93366e-08			PSAPL1	protein_coding	-1.61334	3.70797e-10
DDX55	protein_coding	1.0927	6.61355e-23			PPP1R36	protein_coding	-1.61105	0.00886189
MAP2K7	protein_coding	1.09266	7.23167e-13			AFG1L	protein_coding	-1.61051	1.99574e-23
IQCN	protein_coding	1.09185	1.6833e-06			NIPSNAP2	protein_coding	-1.61032	7.95333e-24
PGM2L1	protein_coding	1.09144	1.2364e-05			STK32C	protein_coding	-1.61029	2.21423e-15
CRY2	protein_coding	1.09104	6.351e-17			DEFB1	protein_coding	-1.60976	0.00168535
NUB1	protein_coding	1.09033	2.5781e-22			METTL23	protein_coding	-1.60932	8.79413e-30
DHX38	protein_coding	1.09026	3.13619e-20			SYTL1	protein_coding	-1.60907	2.38968e-22
GREB1	protein_coding	1.09025	0.0263482			SLC38A6	protein_coding	-1.60634	9.49553e-12
ZNF684	protein_coding	1.08934	2.22909e-05			ZNF726	protein_coding	-1.60569	4.57436e-12
TIAF1	protein_coding	1.08932	3.94971e-10			HOMEZ	protein_coding	-1.60448	4.98686e-20
GAS2L1	protein_coding	1.08861	9.44674e-10			TUBB2B	protein_coding	-1.60448	1.65933e-45
LRIG2	protein_coding	1.08839	3.37908e-13			PKHD1	protein_coding	-1.60301	2.48476e-13
STEAP2	protein_coding	1.08838	1.04415e-07			NOC3L	protein_coding	-1.60266	2.73149e-18
CIDEB	protein_coding	1.08833	7.14078e-07			NOXO1	protein_coding	-1.60245	5.9117e-08
PLAAT2	protein_coding	1.08734	0.0145003			LAMA1	protein_coding	-1.60242	5.81663e-09
EPS8L3	protein_coding	1.08687	6.81774e-19			AMACR	protein_coding	-1.60221	6.97404e-40
LRRC36	protein_coding	1.08658	0.0324329			MSLN	protein_coding	-1.60204	4.73135e-18
RELT	protein_coding	1.08612	6.7396e-16			RFLNA	protein_coding	-1.60118	8.57693e-17
F2RL3	protein_coding	1.08507	0.0234555			MARS2	protein_coding	-1.60114	8.88761e-27
ISL2	protein_coding	1.08279	9.61087e-10			ACOX3	protein_coding	-1.5992	1.42062e-13
CBWD5	protein_coding	1.08266	1.90993e-07			PLEKHG3	protein_coding	-1.59901	1.65749e-25
FGFR1	protein_coding	1.08255	4.74109e-07			GALNT9	protein_coding	-1.59853	0.0131674
NEB	protein_coding	1.07958	2.8202e-12			DCTN2	protein_coding	-1.59851	3.01539e-65
PLK2	protein_coding	1.07929	2.49277e-11			C1QTNF8	protein_coding	-1.59832	0.0196266
BCL3	protein_coding	1.07873	8.49744e-13			FGD3	protein_coding	-1.59787	1.24925e-18
PRPF8	protein_coding	1.07754	1.78329e-11			AS3MT	protein_coding	-1.59786	1.83152e-18
ZNF503	protein_coding	1.07666	3.3447e-11			PBX3	protein_coding	-1.59742	3.03209e-07
PLOD3	protein_coding	1.07663	1.14046e-18			GUCY2D	protein_coding	-1.59742	0.000100093
ABHD8	protein_coding	1.07651	7.27502e-09			ARL15	protein_coding	-1.59696	7.53321e-31
PEDS1	protein_coding	1.07638	3.69962e-14			SMO	protein_coding	-1.59644	9.397e-29
CCDC80	protein_coding	1.07629	0.00596661			HMGCS1	protein_coding	-1.59429	1.16992e-32
ZNF140	protein_coding	1.0761	1.1109e-11			FGGY	protein_coding	-1.59312	2.64363e-06
PLEKHA3	protein_coding	1.07572	2.749e-14			ZNF512B	protein_coding	-1.59286	1.78005e-51
MILR1	protein_coding	1.07509	0.0226579			BIRC7	protein_coding	-1.5915	4.02607e-07
MED13L	protein_coding	1.07374	2.42205e-23			WASHC3	protein_coding	-1.59136	4.18189e-20
MS4A4E	protein_coding	1.07225	2.87242e-06			KLHL29	protein_coding	-1.58964	2.52836e-06
PID1	protein_coding	1.07184	0.00118622			RPL31	protein_coding	-1.58941	2.54648e-25
CCDC9	protein_coding	1.07168	1.74307e-15			BCKDHB	protein_coding	-1.5894	2.16163e-19
MKI67	protein_coding	1.07155	4.31766e-15			HGSNAT	protein_coding	-1.589	2.69815e-17
OLR1	protein_coding	1.07027	0.0254406			AKR1B10	protein_coding	-1.58867	2.1938e-08
FGB	protein_coding	1.06987	3.68258e-06			TSTD1	protein_coding	-1.58768	7.05628e-17
MCOLN1	protein_coding	1.06979	2.66459e-13			USP25	protein_coding	-1.58751	1.10442e-32
ST8SIA6	protein_coding	1.06963	0.000100465			CHDH	protein_coding	-1.58738	1.77393e-27
KNG1	protein_coding	1.06947	1.31343e-08			CCNYL1	protein_coding	-1.58693	1.43891e-36
UNC13D	protein_coding	1.06814	1.43838e-07			RIBC2	protein_coding	-1.58528	2.38633e-10
EHD4	protein_coding	1.06736	3.9552e-12			SERPINE2	protein_coding	-1.58392	6.39026e-07
MIER1	protein_coding	1.06722	1.20131e-17			HNRNPLL	protein_coding	-1.58356	1.0429e-23
AC068631.2	protein_coding	1.06697	9.26291e-05			ACADSB	protein_coding	-1.58211	2.62881e-13
ZNF383	protein_coding	1.06671	1.75014e-06			NUBPL	protein_coding	-1.58169	2.05474e-18
MICAL3	protein_coding	1.06659	1.4633e-09			CMTM4	protein_coding	-1.58038	4.968e-25
MLLT6	protein_coding	1.06509	2.18582e-18			GRB14	protein_coding	-1.58019	4.96754e-17
DPF2	protein_coding	1.06436	1.7848e-15			LRMDA	protein_coding	-1.58001	8.87745e-09
PPP6R1	protein_coding	1.06324	4.51528e-25			FAR2	protein_coding	-1.57974	1.559e-27
COX19	protein_coding	1.06081	4.86979e-13			SOX4	protein_coding	-1.57866	2.16959e-58
CLHC1	protein_coding	1.06079	3.50241e-06			SSTR3	protein_coding	-1.57838	2.23484e-36
AP5B1	protein_coding	1.05955	1.2894e-25			TRAP1	protein_coding	-1.57805	3.12392e-28
TIMD4	protein_coding	1.05934	0.000123591			BSND	protein_coding	-1.57659	2.72456e-08
TENT5B	protein_coding	1.05904	1.29421e-05			C12orf66	protein_coding	-1.57645	8.70162e-12
VAV1	protein_coding	1.05886	0.0193427			S100P	protein_coding	-1.57643	2.34111e-10
TOR1AIP2	protein_coding	1.05812	2.79649e-10			SLC5A3	protein_coding	-1.57632	6.06275e-15
PLD2	protein_coding	1.05736	7.01373e-19			SLC44A1	protein_coding	-1.57554	3.05506e-33
AC073111.3	protein_coding	1.05717	1.25308e-07			GRK3	protein_coding	-1.57506	3.26794e-14
SLC2A3	protein_coding	1.05636	0.0345011			SENP7	protein_coding	-1.57481	3.7662e-17
AMOTL2	protein_coding	1.05628	1.34068e-14			CLDND2	protein_coding	-1.57408	0.00426974
SH2D5	protein_coding	1.05496	0.00282098			ZNF75D	protein_coding	-1.57362	9.59076e-35
BRD3	protein_coding	1.05478	2.90604e-14			ASB9	protein_coding	-1.57332	3.09093e-14
LDLRAP1	protein_coding	1.05459	5.64667e-16			FAT2	protein_coding	-1.57196	0.00156063
SPOPL	protein_coding	1.05456	2.96611e-12			METTL15	protein_coding	-1.57189	3.61472e-33
SH2B1	protein_coding	1.05409	1.49455e-13			DPH5	protein_coding	-1.57155	4.36931e-16
GRIN3A	protein_coding	1.05404	0.0301782			SLC14A2	protein_coding	-1.57135	0.00339396
KIAA2012	protein_coding	1.05401	0.017365			PLCE1	protein_coding	-1.57094	4.41442e-36
INPPL1	protein_coding	1.05231	3.46243e-15			SIRPA	protein_coding	-1.57085	4.40738e-41
PAX6	protein_coding	1.05156	0.0295545			DPEP1	protein_coding	-1.56958	4.70651e-23
GOLGA8N	protein_coding	1.05122	0.00857238			RAD51AP1	protein_coding	-1.56907	1.24577e-32
GPATCH1	protein_coding	1.05112	3.77264e-17			RYR1	protein_coding	-1.56871	0.00164317
ZNF223	protein_coding	1.05084	3.55913e-14			CPEB2	protein_coding	-1.56838	0.00184437
CTSS	protein_coding	1.04969	1.07541e-11			SLC25A11	protein_coding	-1.56798	6.2306e-39
MARF1	protein_coding	1.0493	9.87435e-08			KLF13	protein_coding	-1.56619	6.18202e-27
MAFG	protein_coding	1.0492	1.34243e-21			CHST12	protein_coding	-1.5659	4.98167e-23
NR1I3	protein_coding	1.04906	6.77064e-08			BMP8B	protein_coding	-1.5634	8.75354e-30
WWP1	protein_coding	1.04731	2.85414e-17			PTH1R	protein_coding	-1.5633	0.000128432
USHBP1	protein_coding	1.04672	0.00322439			PPA1	protein_coding	-1.56326	3.78036e-25
MEF2D	protein_coding	1.04669	2.85893e-21			NEIL3	protein_coding	-1.56298	1.13943e-08
ANAPC2	protein_coding	1.04498	4.03229e-27			DNMT3L	protein_coding	-1.56256	0.0301314
SWAP70	protein_coding	1.04378	1.23163e-20			RAB28	protein_coding	-1.56227	2.19687e-17
R3HCC1	protein_coding	1.04343	4.06667e-10			NOD2	protein_coding	-1.56221	0.043499
NFAT5	protein_coding	1.04329	0.000348332			ZNF32	protein_coding	-1.56153	6.88998e-19
PRCC	protein_coding	1.04323	6.29918e-09			ZFP69B	protein_coding	-1.56004	1.12591e-06
CGB7	protein_coding	1.04296	0.00223036			PDGFB	protein_coding	-1.55997	2.39804e-13
MEIOC	protein_coding	1.04172	0.0124299			FAM78A	protein_coding	-1.55878	0.00121292
PRICKLE1	protein_coding	1.04053	0.0414261			PPM1H	protein_coding	-1.55857	4.94913e-33
MTG2	protein_coding	1.04012	1.74197e-12			PDK1	protein_coding	-1.55795	0.00263049
CYSLTR1	protein_coding	1.03979	0.00576842			MSH2	protein_coding	-1.55764	6.53829e-33
ATP1B1	protein_coding	1.03956	1.89177e-12			TYMS	protein_coding	-1.55751	1.27674e-16
APOL1	protein_coding	1.03857	0.00555155			ACAT1	protein_coding	-1.55577	2.21475e-21
CTAGE8	protein_coding	1.03781	1.01336e-10			PXMP4	protein_coding	-1.5555	6.06276e-23
GPX2	protein_coding	1.03775	5.58809e-05			SMYD2	protein_coding	-1.55521	4.79885e-35
ZNF470	protein_coding	1.0374	0.0401186			RAB9B	protein_coding	-1.55475	0.0184632
ALPG	protein_coding	1.03679	7.02276e-08			ABRAXAS1	protein_coding	-1.55453	2.62165e-22
DAXX	protein_coding	1.0367	1.04562e-08			GPD1L	protein_coding	-1.55434	3.97702e-12
TMC4	protein_coding	1.03662	2.59547e-16			METRN	protein_coding	-1.55409	2.09837e-23
H2AC6	protein_coding	1.03626	7.48083e-17			GTF2H3	protein_coding	-1.55395	5.79963e-28
CYTH3	protein_coding	1.03603	7.82998e-11			ASPH	protein_coding	-1.55383	2.94035e-36
GPR137B	protein_coding	1.03512	2.7211e-09			EFR3B	protein_coding	-1.55338	2.02369e-22
CMTM1	protein_coding	1.03504	0.0203448			NMD3	protein_coding	-1.55323	1.87811e-18
RMND5A	protein_coding	1.03491	8.471e-16			RPL23	protein_coding	-1.55288	1.9942e-25
GOLGA2	protein_coding	1.03483	1.11913e-13			FABP1	protein_coding	-1.55273	5.09113e-11
RIMBP3	protein_coding	1.03352	0.0455499			B3GAT1	protein_coding	-1.55247	0.0134296
NALCN	protein_coding	1.03338	0.0225985			POLD4	protein_coding	-1.55216	7.07284e-34
NPIPB2	protein_coding	1.03303	0.0333175			SOX30	protein_coding	-1.5521	1.83734e-13
PISD	protein_coding	1.03147	1.86879e-13			LCN15	protein_coding	-1.55081	0.00180061
ZNF440	protein_coding	1.0307	9.46446e-09			HLCS	protein_coding	-1.54823	7.51482e-20
CIZ1	protein_coding	1.03003	8.29397e-22			TUBAL3	protein_coding	-1.5481	3.8849e-20
PIM2	protein_coding	1.02981	1.90722e-13			UGT2A3	protein_coding	-1.54756	1.46573e-50
TRPM7	protein_coding	1.0297	4.77721e-28			ALDH2	protein_coding	-1.54701	6.03646e-24
CALCOCO1	protein_coding	1.02964	3.34512e-14			ARL6IP4	protein_coding	-1.54701	9.06203e-18
MAST4	protein_coding	1.02953	9.39256e-08			ANP32B	protein_coding	-1.54664	2.64317e-21
IKBKE	protein_coding	1.02944	2.05464e-12			FCGRT	protein_coding	-1.54642	4.62099e-21
SLC35B3	protein_coding	1.02908	8.74536e-19			IQANK1	protein_coding	-1.54583	6.69307e-24
CPT1C	protein_coding	1.0288	0.0217925			PRIM1	protein_coding	-1.54567	1.92001e-15
USP11	protein_coding	1.02842	3.91892e-19			E2F2	protein_coding	-1.5455	3.89783e-22
SPAG1	protein_coding	1.02754	2.06834e-10			NPPA	protein_coding	-1.54504	0.0113179
ZNF808	protein_coding	1.02635	1.43476e-06			ACY1	protein_coding	-1.54498	3.71904e-32
MOB1A	protein_coding	1.02546	1.26079e-24			NIPAL2	protein_coding	-1.54471	0.00266606
TIAM2	protein_coding	1.0254	6.13496e-05			EBF3	protein_coding	-1.5445	2.57755e-07
ANKRD40	protein_coding	1.0251	3.44051e-22			RRP9	protein_coding	-1.54391	5.09445e-16
FBXO32	protein_coding	1.025	0.000136061			ZNF580	protein_coding	-1.54328	1.77325e-23
UFD1	protein_coding	1.0237	1.8937e-07			ABHD14B	protein_coding	-1.54327	3.51406e-33
ZNF547	protein_coding	1.02368	6.5886e-05			B3GNT10	protein_coding	-1.54241	1.20026e-05
NRBP1	protein_coding	1.02353	1.42361e-16			ITPRIPL1	protein_coding	-1.54201	2.88493e-08
MKNK2	protein_coding	1.02316	5.56369e-17			ARHGEF39	protein_coding	-1.54167	4.07684e-23
CCNT1	protein_coding	1.02279	1.12719e-05			METAP1	protein_coding	-1.54114	4.24389e-51
ZNF90	protein_coding	1.0227	1.58669e-07			CHD1L	protein_coding	-1.54058	3.04233e-33
FBXO31	protein_coding	1.02259	2.96964e-17			BOP1	protein_coding	-1.54	5.7156e-41
CHN1	protein_coding	1.02245	0.0154376			NANP	protein_coding	-1.53948	2.07541e-16
MBD1	protein_coding	1.02223	5.70827e-21			WFDC3	protein_coding	-1.53918	0.0164218
TSC22D4	protein_coding	1.022	7.90981e-11			ICAM3	protein_coding	-1.53797	1.48038e-14
FGD2	protein_coding	1.01922	0.0108794			RPL37	protein_coding	-1.5373	3.38267e-23
C1GALT1	protein_coding	1.01768	6.35083e-17			ST7	protein_coding	-1.53657	1.05884e-21
CALHM2	protein_coding	1.01735	0.0052841			PNPO	protein_coding	-1.5363	1.81942e-58
TAC3	protein_coding	1.01661	0.00994153			ARFGEF1	protein_coding	-1.53602	9.09093e-22
FLII	protein_coding	1.01538	1.78436e-14			CEP78	protein_coding	-1.53573	1.25328e-11
PRKD2	protein_coding	1.01491	3.2626e-11			TIGD5	protein_coding	-1.53557	7.41912e-17
COQ10A	protein_coding	1.01443	1.2273e-13			PLD1	protein_coding	-1.53541	3.0243e-37
HYDIN	protein_coding	1.01421	0.0416496			FBXL17	protein_coding	-1.53463	2.6211e-14
SLC22A9	protein_coding	1.01393	5.80829e-05			SLC23A3	protein_coding	-1.53457	4.30668e-31
ALPI	protein_coding	1.01374	1.42405e-17			DNAAF2	protein_coding	-1.53452	2.19675e-27
MASP2	protein_coding	1.01363	7.15881e-06			CSPG4	protein_coding	-1.53365	0.0188577
ZFX	protein_coding	1.01323	3.86868e-11			ZNF514	protein_coding	-1.53205	2.26955e-24
ZNF461	protein_coding	1.01311	6.21313e-05			CCDC34	protein_coding	-1.53197	4.1364e-19
TMED7-TICAM2	protein_coding	1.01195	2.57262e-11			PLXNB1	protein_coding	-1.53073	5.67207e-30
HBP1	protein_coding	1.01186	4.58411e-22			ADAM11	protein_coding	-1.53017	0.0486525
PLCG1	protein_coding	1.01169	1.48601e-14			SLC43A1	protein_coding	-1.52999	4.12041e-16
KCNH6	protein_coding	1.0113	0.0104676			TRPT1	protein_coding	-1.5295	2.99234e-21
IL15	protein_coding	1.01129	0.000225822			SPAG4	protein_coding	-1.5287	1.17206e-11
ZBTB34	protein_coding	1.01124	2.68065e-13			PSMF1	protein_coding	-1.52846	6.72804e-38
SAR1A	protein_coding	1.01069	3.35461e-12			XDH	protein_coding	-1.52784	6.22767e-18
PLEKHM2	protein_coding	1.01035	7.59142e-17			ICAM4	protein_coding	-1.52758	4.82456e-08
TRIM40	protein_coding	1.00958	0.00143561			EDIL3	protein_coding	-1.52695	0.000530794
AFF4	protein_coding	1.00915	5.66971e-05			SKP2	protein_coding	-1.52682	7.9348e-33
ARHGAP26	protein_coding	1.00865	2.59002e-14			ALDH3B1	protein_coding	-1.52606	2.87839e-38
CXCR4	protein_coding	1.0085	0.0385728			ORAI1	protein_coding	-1.52528	1.50099e-23
SH3BP2	protein_coding	1.00833	3.95262e-17			NDUFS1	protein_coding	-1.52475	1.97929e-30
ANKRD29	protein_coding	1.00799	0.030618			SULF2	protein_coding	-1.5235	6.39579e-44
IKZF5	protein_coding	1.00751	4.08063e-10			EXOC3L1	protein_coding	-1.52339	0.00233565
CLDN4	protein_coding	1.00715	2.4783e-08			IFT43	protein_coding	-1.52325	2.07413e-12
MBD2	protein_coding	1.00635	1.20933e-07			MSMO1	protein_coding	-1.52215	5.16151e-10
ARID3B	protein_coding	1.00571	1.23145e-24			GLRX	protein_coding	-1.52048	6.68937e-37
ZNF263	protein_coding	1.00514	3.64663e-14			EXOC4	protein_coding	-1.51886	8.86288e-38
TTN	protein_coding	1.00443	0.0259855			ZNF780B	protein_coding	-1.51881	2.9464e-06
FAM171B	protein_coding	1.00367	0.000459225			SCML1	protein_coding	-1.51863	2.44164e-13
ZFYVE1	protein_coding	1.00337	1.72428e-16			MLH1	protein_coding	-1.5183	1.62608e-19
FLCN	protein_coding	1.00292	2.07184e-14			ERGIC1	protein_coding	-1.51787	5.10572e-38
ZFYVE27	protein_coding	1.0026	3.16787e-15			HIBADH	protein_coding	-1.51762	2.11117e-37
PMFBP1	protein_coding	1.00259	0.00385434			C6orf120	protein_coding	-1.51698	3.32421e-13
PILRB	protein_coding	1.00204	5.50956e-17			MYEF2	protein_coding	-1.51652	1.74771e-08
TCHP	protein_coding	1.00199	1.18597e-13			APOA2	protein_coding	-1.51602	1.25859e-11
DECR2	protein_coding	1.00134	2.9258e-20			MPG	protein_coding	-1.51535	7.1645e-22
C6orf132	protein_coding	1.00094	4.19191e-11			AGL	protein_coding	-1.51522	2.28147e-16
RBBP5	protein_coding	0.999929	1.58779e-15			TMEM143	protein_coding	-1.51486	9.12556e-18
ZFP36L1	protein_coding	0.999816	1.5563e-23			TAL1	protein_coding	-1.51474	7.9114e-07
APOL2	protein_coding	0.999498	6.98894e-15			AC073896.1	protein_coding	-1.51434	1.29759e-07
PHACTR2	protein_coding	0.998996	9.54396e-16			PTGDR2	protein_coding	-1.51402	0.00099697
ZNF578	protein_coding	0.998537	0.000122935			AL365205.1	protein_coding	-1.51342	8.43092e-16
PARP14	protein_coding	0.998532	2.31806e-17			AHSG	protein_coding	-1.51315	2.26263e-12
PRKCD	protein_coding	0.998388	8.68738e-24			RYR3	protein_coding	-1.51129	0.0329885
HMOX1	protein_coding	0.998192	1.26557e-10			ARHGAP11B	protein_coding	-1.51101	5.73419e-11
ANKRD13C	protein_coding	0.998071	3.44053e-08			NLRX1	protein_coding	-1.51003	2.09197e-12
MAP3K11	protein_coding	0.998062	4.80048e-16			TNFAIP2	protein_coding	-1.50997	4.89947e-05
ZNF335	protein_coding	0.997907	1.71355e-19			TMEM106B	protein_coding	-1.50987	1.92817e-22
PRRG4	protein_coding	0.996908	5.06774e-15			C15orf48	protein_coding	-1.50886	1.90875e-10
SYMPK	protein_coding	0.99608	1.72695e-13			F2R	protein_coding	-1.50765	5.04191e-26
COQ9	protein_coding	0.993488	7.83928e-18			MTHFD1	protein_coding	-1.50625	1.70324e-23
BAZ2A	protein_coding	0.9931	5.44286e-06			SHB	protein_coding	-1.50614	2.89819e-31
H4C9	protein_coding	0.992835	1.02371e-05			PLXDC2	protein_coding	-1.5053	0.000202095
ITGA5	protein_coding	0.992639	1.9951e-07			C17orf100	protein_coding	-1.50326	2.9952e-10
LUC7L	protein_coding	0.991545	1.46157e-07			USO1	protein_coding	-1.50317	1.1065e-48
MST1R	protein_coding	0.99135	1.23975e-07			TCTN1	protein_coding	-1.50303	1.68313e-16
CBL	protein_coding	0.991215	6.75479e-07			RABAC1	protein_coding	-1.50198	1.31371e-26
SPACA4	protein_coding	0.991148	0.00527376			SATB2	protein_coding	-1.50119	1.60309e-06
SIRT4	protein_coding	0.989822	0.00088488			FGF7	protein_coding	-1.49948	0.0345429
QRICH1	protein_coding	0.989348	2.71067e-12			BCAN	protein_coding	-1.49869	5.81582e-05
USP54	protein_coding	0.98895	3.90884e-09			PWP1	protein_coding	-1.49751	5.18715e-28
FLVCR2	protein_coding	0.988899	3.02081e-14			ARL2	protein_coding	-1.49722	4.06477e-24
CASC3	protein_coding	0.988609	2.66014e-26			MRM1	protein_coding	-1.49705	1.67936e-14
CASP10	protein_coding	0.987466	1.70431e-15			SH3PXD2A	protein_coding	-1.4969	1.84128e-09
DCUN1D2	protein_coding	0.986952	2.09578e-18			PRKCQ	protein_coding	-1.49686	2.51003e-10
TANGO2	protein_coding	0.986701	1.23073e-11			C17orf99	protein_coding	-1.49654	0.00756062
STRN4	protein_coding	0.986553	1.92695e-26			ETHE1	protein_coding	-1.49494	3.84794e-12
ZNF799	protein_coding	0.986311	1.93255e-12			NME1	protein_coding	-1.4948	1.11523e-09
ARHGAP5	protein_coding	0.985736	3.28841e-17			TNRC6C	protein_coding	-1.49471	2.79432e-18
RGPD2	protein_coding	0.985282	0.0290575			OXLD1	protein_coding	-1.49448	7.47778e-16
DUSP16	protein_coding	0.985191	2.28782e-18			HSD17B14	protein_coding	-1.49413	2.21805e-28
UNC119	protein_coding	0.984435	4.73053e-20			SLC33A1	protein_coding	-1.49394	1.02987e-17
BICRA	protein_coding	0.984345	8.00477e-15			STMN1	protein_coding	-1.49306	5.69068e-18
TSSC4	protein_coding	0.984121	2.76877e-06			RPL34	protein_coding	-1.49002	6.36908e-17
MAP1A	protein_coding	0.983851	2.56089e-05			ASCC3	protein_coding	-1.48989	4.35167e-31
GOLGA3	protein_coding	0.983556	1.81859e-07			BOLA2-SMG1P6	protein_coding	-1.48934	1.17001e-15
TJAP1	protein_coding	0.983255	6.02745e-19			ARHGAP10	protein_coding	-1.48897	5.66117e-13
CREBBP	protein_coding	0.983236	8.52026e-09			DLL3	protein_coding	-1.48873	0.000198772
NACAD	protein_coding	0.982924	0.0022533			SYCE1L	protein_coding	-1.48819	0.0332636
CAPN7	protein_coding	0.982441	7.05185e-12			MPV17L	protein_coding	-1.48764	1.00777e-13
BCAR1	protein_coding	0.981659	1.62917e-12			ATP11A	protein_coding	-1.4875	8.88703e-10
SIN3B	protein_coding	0.981414	1.37767e-14			ATP7B	protein_coding	-1.48747	8.57349e-19
RAB22A	protein_coding	0.97969	3.10218e-15			BLOC1S4	protein_coding	-1.4869	1.08141e-17
TMEM213	protein_coding	0.979393	0.0383904			RPL29	protein_coding	-1.48662	4.379e-29
DACT3	protein_coding	0.979095	0.00516236			ZDHHC12	protein_coding	-1.48611	4.39168e-28
PALM3	protein_coding	0.978689	7.77443e-06			ALDH1L2	protein_coding	-1.48596	1.51144e-07
UBALD1	protein_coding	0.978623	4.49918e-08			CTPS2	protein_coding	-1.48505	7.03335e-19
LOXL2	protein_coding	0.978374	0.00304121			HLTF	protein_coding	-1.48446	3.82795e-28
NUFIP2	protein_coding	0.977731	6.74762e-11			GAREM2	protein_coding	-1.48397	2.17765e-17
KLF11	protein_coding	0.976031	1.74394e-13			ZNF277	protein_coding	-1.48362	3.12059e-25
GABRA4	protein_coding	0.975043	0.0195914			MPC1	protein_coding	-1.48361	3.13878e-19
NFASC	protein_coding	0.974637	0.0117958			FN1	protein_coding	-1.48354	1.58421e-20
SIRT7	protein_coding	0.973982	5.60594e-13			GPA33	protein_coding	-1.48284	7.53377e-17
TBC1D25	protein_coding	0.973684	1.744e-13			COMMD10	protein_coding	-1.48081	4.1035e-15
SDHAF2	protein_coding	0.972873	4.81515e-07			NEMP2	protein_coding	-1.48057	2.4769e-23
GDPD4	protein_coding	0.971222	0.0373832			CCDC187	protein_coding	-1.47991	0.000461218
GPCPD1	protein_coding	0.970526	9.90897e-09			CCDC71L	protein_coding	-1.47934	2.19686e-10
TRIM23	protein_coding	0.970276	2.99266e-09			MYOM3	protein_coding	-1.47882	2.93647e-15
AC008770.4	protein_coding	0.970013	7.18875e-06			MYT1	protein_coding	-1.47837	0.0143687
WDR20	protein_coding	0.96905	1.69431e-14			MYO6	protein_coding	-1.47816	8.18704e-27
DGCR8	protein_coding	0.96817	2.17774e-13			ECEL1	protein_coding	-1.47791	0.000111617
ACRBP	protein_coding	0.966773	0.00094635			LY75	protein_coding	-1.4779	2.85182e-30
FAM98C	protein_coding	0.966692	6.84993e-14			RPL7A	protein_coding	-1.47764	2.93652e-20
EGLN2	protein_coding	0.965688	2.55352e-08			TRAPPC11	protein_coding	-1.47745	6.05116e-10
RCN3	protein_coding	0.965417	8.44164e-05			PLAGL1	protein_coding	-1.47646	0.0425714
ADRM1	protein_coding	0.965303	1.06103e-06			ATG10	protein_coding	-1.47611	4.76618e-15
ZNF28	protein_coding	0.965121	1.27411e-09			RTL8B	protein_coding	-1.47469	1.96872e-12
RNF25	protein_coding	0.96512	4.56775e-08			RPS6	protein_coding	-1.47432	6.39117e-21
PMAIP1	protein_coding	0.964988	6.55495e-05			PRRT1	protein_coding	-1.47383	1.15649e-05
RAB6D	protein_coding	0.964802	3.36762e-09			AC087632.2	protein_coding	-1.4738	2.45609e-11
MAPK1IP1L	protein_coding	0.964386	2.65108e-21			H2AW	protein_coding	-1.47264	2.75594e-15
VPS53	protein_coding	0.964382	3.63811e-11			SLC66A3	protein_coding	-1.4725	1.2321e-09
ZNF394	protein_coding	0.96429	2.53306e-18			RRS1	protein_coding	-1.47146	1.61109e-13
LRP4	protein_coding	0.964033	2.94756e-05			SNX8	protein_coding	-1.47068	2.20159e-29
MYZAP	protein_coding	0.963913	1.48865e-06			LNP1	protein_coding	-1.46956	4.63508e-06
ARRDC3	protein_coding	0.963113	8.71565e-07			TINAG	protein_coding	-1.46933	1.11433e-09
SLC25A45	protein_coding	0.962263	3.20568e-09			PARVA	protein_coding	-1.46924	2.01441e-23
ARGFX	protein_coding	0.961929	0.000320622			ZG16	protein_coding	-1.46897	6.83886e-17
DLG4	protein_coding	0.961796	0.000620604			AKR7A2	protein_coding	-1.46856	1.12665e-21
MCUR1	protein_coding	0.961722	1.56685e-07			TMEM160	protein_coding	-1.46831	3.35789e-16
SHCBP1	protein_coding	0.961185	1.16108e-11			DIAPH3	protein_coding	-1.46801	2.8266e-15
AL133352.1	protein_coding	0.959605	0.0181167			ZNF280D	protein_coding	-1.46747	5.93906e-09
TOR1AIP1	protein_coding	0.959494	8.32122e-15			FNIP2	protein_coding	-1.46621	4.74729e-09
AC024592.3	protein_coding	0.958381	0.0173405			RPS18	protein_coding	-1.46543	9.58269e-19
AGAP5	protein_coding	0.958176	2.79862e-07			PROB1	protein_coding	-1.46488	2.18341e-17
SUPT5H	protein_coding	0.957656	5.97575e-15			ZSWIM4	protein_coding	-1.46458	5.14669e-12
MECP2	protein_coding	0.957497	9.85768e-15			SLC26A1	protein_coding	-1.46415	1.20874e-10
WWC2	protein_coding	0.957294	2.47214e-06			HEMK1	protein_coding	-1.4637	3.61466e-27
SPARC	protein_coding	0.957087	1.34271e-15			THG1L	protein_coding	-1.46349	1.96042e-26
ACBD5	protein_coding	0.956812	2.50816e-20			FTO	protein_coding	-1.46284	5.07476e-26
RPS10-NUDT3	protein_coding	0.956739	8.17048e-06			INPP4B	protein_coding	-1.46252	2.8876e-06
DCUN1D3	protein_coding	0.956188	5.21516e-12			WDR19	protein_coding	-1.46248	1.42909e-21
GSK3A	protein_coding	0.955842	1.86433e-09			FAM98B	protein_coding	-1.46242	8.23249e-15
ABHD5	protein_coding	0.955218	6.98304e-14			DQX1	protein_coding	-1.4618	1.81141e-23
RNF10	protein_coding	0.955102	1.75177e-14			FKBP5	protein_coding	-1.46162	3.09213e-24
ADGRF5	protein_coding	0.954778	0.0428463			STMP1	protein_coding	-1.46157	4.97994e-22
MACC1	protein_coding	0.954019	5.34007e-10			AADAC	protein_coding	-1.46023	5.57217e-08
WDR83	protein_coding	0.953565	2.10241e-08			CARMIL1	protein_coding	-1.45968	4.31935e-22
LCTL	protein_coding	0.953526	0.0435404			SCN3B	protein_coding	-1.45951	4.05124e-10
LCOR	protein_coding	0.953471	0.000747429			RPL7	protein_coding	-1.45911	3.48401e-18
REV1	protein_coding	0.953206	3.30191e-13			ZDHHC4	protein_coding	-1.45831	1.44304e-25
ITK	protein_coding	0.953179	0.0328525			PTRHD1	protein_coding	-1.45766	3.73156e-12
TMEM50B	protein_coding	0.952734	2.90248e-13			FAM89A	protein_coding	-1.45678	5.13316e-22
ELMOD3	protein_coding	0.951867	3.55115e-15			HYI	protein_coding	-1.45556	8.07778e-20
SPRED3	protein_coding	0.951598	2.32053e-05			ITPK1	protein_coding	-1.45436	5.28483e-34
MYLK3	protein_coding	0.951594	0.00203606			EDN3	protein_coding	-1.45393	3.72464e-05
PDRG1	protein_coding	0.951108	4.90585e-06			PFKFB1	protein_coding	-1.45301	6.45308e-10
OAS1	protein_coding	0.951012	6.24843e-14			FZD1	protein_coding	-1.45251	1.00936e-09
UPK3BL2	protein_coding	0.950107	4.91757e-07			SLC49A3	protein_coding	-1.45244	1.24483e-05
RUNDC1	protein_coding	0.949585	3.767e-14			OARD1	protein_coding	-1.45163	7.50499e-31
RPRD1B	protein_coding	0.949401	2.84015e-15			GGCT	protein_coding	-1.45074	9.51216e-21
PARP15	protein_coding	0.948648	0.00839567			SMIM6	protein_coding	-1.45062	1.05729e-11
NUMBL	protein_coding	0.948435	6.39933e-12			HAGH	protein_coding	-1.4506	1.47988e-40
CCDC150	protein_coding	0.947873	3.80052e-06			IQCK	protein_coding	-1.45053	8.42087e-07
MUTYH	protein_coding	0.947659	3.29166e-09			TMEM177	protein_coding	-1.45001	1.8617e-30
PLEKHS1	protein_coding	0.947543	0.00314803			GGCX	protein_coding	-1.4499	7.11028e-26
C18orf25	protein_coding	0.947192	2.54556e-09			TTLL6	protein_coding	-1.44926	7.91898e-07
DGKE	protein_coding	0.947139	7.94424e-06			HOXD3	protein_coding	-1.44925	1.26891e-09
CGRRF1	protein_coding	0.947048	2.06035e-06			SF3B5	protein_coding	-1.44921	1.35514e-20
RNPC3	protein_coding	0.946956	1.20767e-13			KATNB1	protein_coding	-1.44875	4.46683e-16
USP19	protein_coding	0.946653	3.01047e-22			COL18A1	protein_coding	-1.44853	1.13433e-21
WIPF2	protein_coding	0.946058	9.53538e-11			CEP70	protein_coding	-1.44799	6.33745e-28
STAT5B	protein_coding	0.945485	1.65306e-19			PDF	protein_coding	-1.44755	1.38375e-15
TNFSF15	protein_coding	0.94513	1.26374e-06			NDUFAF2	protein_coding	-1.44735	7.62385e-10
TAOK2	protein_coding	0.944403	5.67778e-20			CHPT1	protein_coding	-1.44654	7.27842e-52
NUDT21	protein_coding	0.944005	1.8981e-11			CLDN1	protein_coding	-1.44647	7.26887e-42
OR5AS1	protein_coding	0.943894	0.0118504			PAPSS2	protein_coding	-1.44594	6.66991e-15
SPCS3	protein_coding	0.943837	6.74683e-09			UNC119B	protein_coding	-1.4451	8.58242e-25
PHKG2	protein_coding	0.943712	2.35749e-15			TRIM45	protein_coding	-1.44475	8.17644e-06
CDC42BPG	protein_coding	0.943279	1.7872e-11			HMGB1	protein_coding	-1.44434	1.05306e-19
KCTD2	protein_coding	0.942401	2.11017e-12			SLC27A3	protein_coding	-1.4441	4.26245e-13
BORCS8-MEF2B	protein_coding	0.942369	0.00328456			RPIA	protein_coding	-1.44381	2.14783e-13
MOB2	protein_coding	0.942064	9.90897e-09			PNPLA4	protein_coding	-1.44359	6.39032e-15
MAP4K1	protein_coding	0.940689	0.0422663			CWF19L2	protein_coding	-1.44317	1.14811e-22
JMJD6	protein_coding	0.940483	1.67267e-08			MT-CO3	protein_coding	-1.44305	1.69431e-14
KCNC3	protein_coding	0.940416	1.75899e-05			KNOP1	protein_coding	-1.44269	5.68942e-17
RMC1	protein_coding	0.939619	3.26474e-13			EPHX4	protein_coding	-1.44126	5.69739e-08
NAXD	protein_coding	0.939536	2.61173e-16			RBM45	protein_coding	-1.43978	9.36623e-20
DYNC1LI2	protein_coding	0.938004	9.63426e-08			NKX1-2	protein_coding	-1.43972	0.00186066
PHF21A	protein_coding	0.936989	1.3814e-06			ARL6	protein_coding	-1.43939	2.13755e-06
AIP	protein_coding	0.936593	1.9928e-07			NTHL1	protein_coding	-1.43877	1.44574e-09
C4BPB	protein_coding	0.936547	4.35197e-07			DIP2C	protein_coding	-1.43816	2.24093e-15
UNC80	protein_coding	0.935898	0.00289929			COL5A2	protein_coding	-1.43815	4.15203e-33
LRRC37B	protein_coding	0.935291	4.42868e-10			ALMS1	protein_coding	-1.43792	2.78056e-12
L3MBTL1	protein_coding	0.934527	0.00691238			PAM	protein_coding	-1.43751	4.23223e-32
PSTPIP2	protein_coding	0.933075	9.40227e-10			GLIPR2	protein_coding	-1.43727	9.884e-05
IKBKB	protein_coding	0.932638	1.19299e-12			EIF2B3	protein_coding	-1.43679	2.3525e-10
GRB7	protein_coding	0.932634	3.7947e-09			ABCB7	protein_coding	-1.43622	1.32136e-22
AMBRA1	protein_coding	0.931248	4.53293e-11			TPT1	protein_coding	-1.4362	7.3937e-42
MRTFA	protein_coding	0.930956	3.36249e-12			NKAIN4	protein_coding	-1.43597	8.16289e-16
E4F1	protein_coding	0.930836	4.59727e-11			HAUS4	protein_coding	-1.43466	2.31226e-34
CCDC200	protein_coding	0.930458	0.000704656			PTGES2	protein_coding	-1.43422	2.72876e-34
ZNF460	protein_coding	0.930043	0.00566292			PDZD7	protein_coding	-1.43289	3.22665e-23
CFAP54	protein_coding	0.929882	0.00577323			HOXD1	protein_coding	-1.43181	0.0239249
DEDD2	protein_coding	0.92985	6.90184e-12			PVR	protein_coding	-1.42855	1.15285e-19
NUDT4	protein_coding	0.929132	3.43574e-17			CUX1	protein_coding	-1.4281	3.078e-23
PPP1R9B	protein_coding	0.928136	1.64502e-20			TMEM135	protein_coding	-1.42674	1.06618e-36
AL441992.2	protein_coding	0.927739	0.000838489			RAB20	protein_coding	-1.42663	7.41525e-16
TBCEL	protein_coding	0.926071	4.05567e-06			AC098850.3	protein_coding	-1.42523	0.000423775
UHMK1	protein_coding	0.92607	0.0001275			EFCAB13	protein_coding	-1.42416	5.17201e-05
MED9	protein_coding	0.925991	3.40033e-11			RNASEH2C	protein_coding	-1.42415	1.799e-25
ADGRV1	protein_coding	0.925185	0.000576544			LACC1	protein_coding	-1.42415	1.08654e-06
MIOS	protein_coding	0.924617	2.66063e-17			GEN1	protein_coding	-1.42415	1.6516e-07
C3	protein_coding	0.923071	5.08013e-05			POTEI	protein_coding	-1.42376	9.4319e-05
HOXB6	protein_coding	0.92286	4.6215e-07			FDXACB1	protein_coding	-1.4237	3.37309e-12
PRAG1	protein_coding	0.922272	6.19512e-12			PSCA	protein_coding	-1.4234	2.61059e-05
CPEB4	protein_coding	0.921691	2.66909e-09			SETBP1	protein_coding	-1.42323	1.02274e-12
MKRN2OS	protein_coding	0.921621	0.00791253			PDE6D	protein_coding	-1.42148	3.57653e-10
STRIP1	protein_coding	0.921311	5.77429e-13			TRO	protein_coding	-1.42124	0.00128715
GRIPAP1	protein_coding	0.921062	3.09553e-14			IGSF9B	protein_coding	-1.42121	6.40217e-07
SIGIRR	protein_coding	0.920816	3.42264e-09			CDC42EP5	protein_coding	-1.42048	6.02164e-16
DDX51	protein_coding	0.920779	2.47247e-13			ATIC	protein_coding	-1.41998	2.15022e-11
UBAP1	protein_coding	0.920379	1.27432e-12			LRRK1	protein_coding	-1.41967	8.48256e-17
TSACC	protein_coding	0.920227	0.0150078			TOMM40L	protein_coding	-1.41877	7.45861e-33
ETV3	protein_coding	0.920119	3.12614e-13			LTC4S	protein_coding	-1.41816	0.00106842
AC106886.5	protein_coding	0.919962	2.46165e-08			NAA80	protein_coding	-1.41686	4.60179e-09
POLD1	protein_coding	0.919605	3.39995e-06			CFAP299	protein_coding	-1.41658	0.000932176
TAX1BP1	protein_coding	0.919525	5.26762e-17			CCDC167	protein_coding	-1.41622	5.01859e-13
GADD45B	protein_coding	0.919204	5.2835e-08			ZC2HC1A	protein_coding	-1.41601	2.14082e-06
BORCS5	protein_coding	0.919051	2.5225e-06			TCTN2	protein_coding	-1.4147	7.67116e-19
SSTR2	protein_coding	0.918926	0.00121025			UST	protein_coding	-1.41461	5.1533e-05
PEAR1	protein_coding	0.918827	0.00132327			CCDC22	protein_coding	-1.41408	2.36824e-27
WDR55	protein_coding	0.918713	6.58121e-20			TTC3	protein_coding	-1.41394	5.36132e-13
GAL3ST4	protein_coding	0.918511	0.012749			MSRA	protein_coding	-1.41328	3.35902e-08
CDK6	protein_coding	0.917968	1.90993e-08			HMGA1	protein_coding	-1.41324	7.3664e-31
KLK14	protein_coding	0.917785	0.00226444			GOLGA8A	protein_coding	-1.41223	1.67446e-11
ZNF793	protein_coding	0.917191	0.00410501			CBLN3	protein_coding	-1.41075	0.0404013
TONSL	protein_coding	0.916832	4.65634e-11			TBC1D22A	protein_coding	-1.41057	6.96036e-31
TLE6	protein_coding	0.916698	0.0385814			FARP1	protein_coding	-1.41033	2.96091e-26
TBP	protein_coding	0.916465	2.73577e-09			AGAP3	protein_coding	-1.41006	5.72091e-27
CEP350	protein_coding	0.915853	6.46837e-11			KIAA1671	protein_coding	-1.40988	2.06771e-14
DUOX1	protein_coding	0.915757	0.0188166			RAB23	protein_coding	-1.40929	6.35545e-11
CCSAP	protein_coding	0.915623	8.61077e-08			EBP	protein_coding	-1.40883	1.3672e-17
TRIM10	protein_coding	0.915016	5.84368e-11			ANKRD16	protein_coding	-1.4086	1.0778e-15
HTR3B	protein_coding	0.914534	0.0194419			NEURL1B	protein_coding	-1.40791	1.25739e-08
CWC15	protein_coding	0.914312	1.61601e-05			LYNX1	protein_coding	-1.40722	0.0432911
PIP4K2C	protein_coding	0.914012	7.24797e-16			RPL6	protein_coding	-1.40678	2.75737e-16
AMFR	protein_coding	0.913135	1.29216e-12			PIGU	protein_coding	-1.40662	9.81375e-21
APBB1	protein_coding	0.913013	4.7235e-05			ACAD11	protein_coding	-1.40517	8.34247e-15
SLC18A1	protein_coding	0.912691	0.000712208			APOB	protein_coding	-1.405	5.05392e-20
NFKBIB	protein_coding	0.912504	2.85979e-07			DHRS2	protein_coding	-1.4049	1.14809e-07
ZNF296	protein_coding	0.912377	0.000520494			NRM	protein_coding	-1.4036	4.00164e-21
GNB3	protein_coding	0.911644	0.00154854			HACE1	protein_coding	-1.40313	5.24193e-08
PSMC3IP	protein_coding	0.911598	3.81499e-07			PPOX	protein_coding	-1.40298	1.16793e-15
KBTBD8	protein_coding	0.911546	0.00925919			UXS1	protein_coding	-1.40284	3.79952e-22
GGN	protein_coding	0.911516	0.0159342			EBNA1BP2	protein_coding	-1.40266	4.47926e-12
RHOT2	protein_coding	0.911439	1.60984e-13			APEX1	protein_coding	-1.40053	1.80682e-19
PLA2G2A	protein_coding	0.910952	0.0176186			CHCHD5	protein_coding	-1.39977	9.42602e-11
SYF2	protein_coding	0.910534	1.09684e-07			LRRC40	protein_coding	-1.39973	1.30051e-15
CCNT2	protein_coding	0.910198	3.78846e-09			ZBED4	protein_coding	-1.39946	2.35082e-29
AC000120.3	protein_coding	0.909899	0.0156249			TMEM37	protein_coding	-1.39902	1.24838e-11
ZBTB21	protein_coding	0.908607	4.26415e-06			MRPS33	protein_coding	-1.39861	3.35789e-16
ELP2	protein_coding	0.908225	7.67812e-15			XYLT1	protein_coding	-1.3984	0.00384525
CAPRIN2	protein_coding	0.907902	3.52185e-06			SMIM30	protein_coding	-1.39815	2.60248e-22
NAA16	protein_coding	0.907593	7.93203e-06			DBI	protein_coding	-1.39783	5.93774e-13
NPIPB3	protein_coding	0.907302	5.01652e-16			RECK	protein_coding	-1.39773	0.000526904
NPIPB5	protein_coding	0.906707	4.59568e-09			ESD	protein_coding	-1.39758	1.10877e-25
ZFAND2A	protein_coding	0.906566	9.41446e-07			PRXL2A	protein_coding	-1.39734	1.01476e-35
SMOX	protein_coding	0.906537	4.26241e-05			CACNA1D	protein_coding	-1.3967	7.87302e-15
SHC1	protein_coding	0.906518	3.65747e-09			HIGD1A	protein_coding	-1.39647	1.42061e-17
CEP55	protein_coding	0.906228	4.83753e-10			XYLB	protein_coding	-1.39646	8.88041e-18
ARAP1	protein_coding	0.905474	4.61704e-08			NPM1	protein_coding	-1.39627	1.76033e-20
TMEM236	protein_coding	0.90523	0.0034596			SOD3	protein_coding	-1.39594	4.0417e-12
ATG9A	protein_coding	0.902951	2.79596e-19			COQ8B	protein_coding	-1.39579	2.30026e-18
SMAD7	protein_coding	0.90293	1.53052e-07			BCL7A	protein_coding	-1.39462	2.79872e-17
EMSY	protein_coding	0.902833	8.83558e-10			SLC25A13	protein_coding	-1.39446	1.0743e-24
SYPL1	protein_coding	0.902723	1.46516e-13			ADGRG6	protein_coding	-1.39432	1.17201e-19
MAU2	protein_coding	0.902176	5.76908e-19			EIF3E	protein_coding	-1.39424	3.42568e-27
CNOT8	protein_coding	0.901634	7.65926e-19			ARSA	protein_coding	-1.39401	6.76857e-21
MLH3	protein_coding	0.901611	1.99566e-12			RBP2	protein_coding	-1.39398	2.41481e-09
TCP11L2	protein_coding	0.90114	6.69871e-05			RPL37A	protein_coding	-1.39367	7.1149e-13
MTA2	protein_coding	0.899261	9.54366e-11			TIPIN	protein_coding	-1.39296	7.04152e-14
ASXL1	protein_coding	0.899116	2.57191e-18			CDON	protein_coding	-1.39243	3.96975e-12
ZNF737	protein_coding	0.898969	0.00666975			HBA1	protein_coding	-1.3922	0.0114445
SON	protein_coding	0.89889	1.68236e-19			SPON2	protein_coding	-1.39199	0.00194537
PLEKHO2	protein_coding	0.898683	2.62332e-07			LSM8	protein_coding	-1.39175	4.31232e-24
SRGAP2B	protein_coding	0.898641	1.05751e-06			CYB5A	protein_coding	-1.39156	4.03814e-14
FHDC1	protein_coding	0.89863	5.48012e-09			KCNAB2	protein_coding	-1.39086	1.59525e-09
ASMTL	protein_coding	0.898473	1.02447e-06			MON2	protein_coding	-1.39069	3.64031e-09
TCERG1	protein_coding	0.898326	1.95587e-14			METTL27	protein_coding	-1.38975	1.63602e-07
EFNA3	protein_coding	0.897582	0.000234156			SORL1	protein_coding	-1.38902	1.83995e-07
TRAPPC10	protein_coding	0.897292	4.53418e-15			SQOR	protein_coding	-1.3885	6.92949e-11
TICAM1	protein_coding	0.897239	3.30488e-08			CHML	protein_coding	-1.38818	9.25944e-21
MYH11	protein_coding	0.896919	0.00182556			TIA1	protein_coding	-1.38735	3.18606e-21
TRMT10B	protein_coding	0.896731	7.98401e-11			RALGAPA2	protein_coding	-1.38716	1.33827e-19
ATP6V0A1	protein_coding	0.896482	2.24862e-14			DIRAS1	protein_coding	-1.38567	4.11561e-08
TIMP1	protein_coding	0.895864	1.58538e-05			CISD3	protein_coding	-1.38551	1.60544e-22
ESCO1	protein_coding	0.895691	1.48428e-12			LACTB2	protein_coding	-1.38492	6.28604e-20
CLPTM1	protein_coding	0.895361	1.39882e-10			GPC1	protein_coding	-1.38419	2.0881e-27
IK	protein_coding	0.895167	7.76425e-10			ZNF827	protein_coding	-1.38393	7.47974e-08
SELENON	protein_coding	0.894487	5.1802e-14			GCNT1	protein_coding	-1.38361	6.64342e-20
CCDC152	protein_coding	0.894283	0.0490444			TNMD	protein_coding	-1.38299	0.00166311
ZNF888	protein_coding	0.893668	7.50523e-06			SOWAHD	protein_coding	-1.38279	1.51437e-06
IER5	protein_coding	0.893613	2.63625e-10			CDPF1	protein_coding	-1.38253	5.90649e-08
ANKRD17	protein_coding	0.893606	3.43786e-16			CLEC11A	protein_coding	-1.38237	0.0363954
RRP8	protein_coding	0.893177	5.17003e-05			SAMD10	protein_coding	-1.38199	5.73497e-17
LENG8	protein_coding	0.892985	5.81431e-13			ADCY1	protein_coding	-1.38018	4.93428e-16
ZNF8	protein_coding	0.892874	7.70255e-12			MRPL57	protein_coding	-1.37997	1.96802e-23
USP36	protein_coding	0.891852	1.13862e-17			SLC25A29	protein_coding	-1.37996	5.49024e-07
CENPQ	protein_coding	0.890985	1.17006e-07			HECTD2	protein_coding	-1.37994	0.00265167
SAV1	protein_coding	0.890917	2.44409e-07			RPL15	protein_coding	-1.37994	2.62506e-25
CCDC93	protein_coding	0.88947	2.99316e-09			C17orf75	protein_coding	-1.37972	1.46539e-22
MAP3K1	protein_coding	0.88921	2.28505e-08			GPR3	protein_coding	-1.37951	0.00596661
GFUS	protein_coding	0.889197	1.76639e-06			SLC30A10	protein_coding	-1.37919	7.16654e-09
BRMS1	protein_coding	0.889182	1.29135e-05			TMEM191B	protein_coding	-1.37881	1.56941e-11
FCHSD1	protein_coding	0.888271	3.52845e-12			SLPI	protein_coding	-1.37843	3.48775e-06
SRPRA	protein_coding	0.887458	1.39228e-20			PAPSS1	protein_coding	-1.37839	1.47183e-22
PPP4C	protein_coding	0.886316	2.99303e-06			LTBP4	protein_coding	-1.37796	6.38171e-36
UBXN2A	protein_coding	0.886314	5.86331e-11			UNC13B	protein_coding	-1.37788	2.29837e-32
SBSPON	protein_coding	0.886074	0.0484508			PLLP	protein_coding	-1.37752	3.75305e-10
CDHR5	protein_coding	0.885929	2.83391e-10			OTULINL	protein_coding	-1.37682	2.39759e-11
TBC1D10A	protein_coding	0.885749	1.96104e-06			HPF1	protein_coding	-1.37619	4.31231e-12
SLC6A8	protein_coding	0.88552	0.00702148			ZNF117	protein_coding	-1.37565	1.9716e-11
SMURF1	protein_coding	0.884832	2.97588e-13			MAMDC4	protein_coding	-1.37504	7.15008e-19
DEF6	protein_coding	0.88436	0.000663028			ZNF449	protein_coding	-1.37385	6.9728e-09
RNF39	protein_coding	0.884116	0.000319313			ATP11C	protein_coding	-1.37277	3.19318e-08
FRMD4A	protein_coding	0.88302	9.87048e-07			SETMAR	protein_coding	-1.3722	3.26875e-14
DHX8	protein_coding	0.881742	2.16963e-10			EEF2	protein_coding	-1.37138	2.58145e-35
ANKRD13D	protein_coding	0.880791	2.81648e-13			TRAF5	protein_coding	-1.37127	2.36398e-14
TNNI2	protein_coding	0.880464	0.001299			RPL9	protein_coding	-1.37116	1.73882e-15
RAB11FIP3	protein_coding	0.880347	5.45196e-15			GVQW3	protein_coding	-1.3711	2.60934e-09
LAMB2	protein_coding	0.880346	5.66117e-13			NME4	protein_coding	-1.37023	1.21988e-16
PEA15	protein_coding	0.880127	4.59693e-11			CBX2	protein_coding	-1.37018	4.68379e-34
ZSWIM8	protein_coding	0.879862	3.63661e-19			BBS7	protein_coding	-1.37004	4.10044e-11
ATP5MF-PTCD1	protein_coding	0.879816	3.07229e-10			C1QBP	protein_coding	-1.36994	2.13954e-09
STK11IP	protein_coding	0.879622	2.25855e-13			WDR77	protein_coding	-1.36978	8.80079e-14
ABCD4	protein_coding	0.877792	8.10601e-18			TGM2	protein_coding	-1.36923	4.93028e-28
HGD	protein_coding	0.877107	2.97553e-09			PKP4	protein_coding	-1.36837	1.08126e-39
CCDC130	protein_coding	0.876028	1.0067e-10			RPS7	protein_coding	-1.36807	3.11588e-14
ARL6IP1	protein_coding	0.875977	6.70863e-14			FADD	protein_coding	-1.36702	4.83414e-27
PPP1R13B	protein_coding	0.875881	3.54482e-05			HAGHL	protein_coding	-1.3669	1.94003e-13
C2	protein_coding	0.875756	0.00799492			ETNK2	protein_coding	-1.36677	8.59555e-14
ASIC3	protein_coding	0.875271	0.0011985			TMED10	protein_coding	-1.36644	1.65434e-27
VPS18	protein_coding	0.875124	4.68418e-11			IFT57	protein_coding	-1.3664	1.57648e-11
ZNF540	protein_coding	0.874921	0.0454259			MORN4	protein_coding	-1.36634	7.28067e-10
DKK4	protein_coding	0.874611	0.0056503			PPIL3	protein_coding	-1.36605	2.33953e-10
PIAS3	protein_coding	0.874529	3.24351e-10			NUP37	protein_coding	-1.36576	5.90685e-21
CREB1	protein_coding	0.874246	3.82702e-13			MTCH2	protein_coding	-1.3656	6.65457e-16
EIF1AD	protein_coding	0.874081	3.18177e-13			IDI1	protein_coding	-1.36518	6.92007e-19
TMEM87A	protein_coding	0.874046	1.55389e-16			CREB3L1	protein_coding	-1.36516	1.3007e-08
BUD31	protein_coding	0.873982	0.000391514			GALE	protein_coding	-1.36461	4.92141e-33
PRR14L	protein_coding	0.8732	2.20947e-18			MARCKSL1	protein_coding	-1.36456	1.16152e-16
FBXO33	protein_coding	0.873048	5.88886e-14			RBMXL1	protein_coding	-1.36384	6.37065e-17
BCL7B	protein_coding	0.872762	1.9194e-07			CPNE8	protein_coding	-1.3638	1.21027e-22
SRRT	protein_coding	0.872246	6.08234e-09			CREB3L4	protein_coding	-1.36369	1.1874e-07
INO80	protein_coding	0.872207	4.32985e-09			PRR22	protein_coding	-1.36292	9.1719e-06
FAM122C	protein_coding	0.871985	1.49084e-05			SHTN1	protein_coding	-1.36235	7.44891e-26
GPATCH3	protein_coding	0.871328	0.000269969			CENPK	protein_coding	-1.36212	1.00859e-16
PAFAH1B1	protein_coding	0.871146	1.87592e-10			PAK1	protein_coding	-1.36195	1.01788e-43
CASP8AP2	protein_coding	0.871037	1.92692e-07			ITGA1	protein_coding	-1.36175	0.00190014
ATXN1L	protein_coding	0.870954	4.99407e-17			MAPK15	protein_coding	-1.36068	0.0426441
ANKZF1	protein_coding	0.87073	1.63723e-06			RTN4IP1	protein_coding	-1.36068	6.61618e-14
IKZF3	protein_coding	0.870724	0.00348583			UPRT	protein_coding	-1.35976	3.34484e-20
ZGPAT	protein_coding	0.870547	3.09877e-12			RABL2A	protein_coding	-1.35971	2.58195e-15
GPATCH2L	protein_coding	0.869617	1.58518e-10			ZBTB14	protein_coding	-1.35913	9.44148e-12
ST14	protein_coding	0.869355	5.93491e-07			VIPR1	protein_coding	-1.35904	1.34361e-30
SNX22	protein_coding	0.869142	0.000647668			BOLA1	protein_coding	-1.35892	4.45734e-15
ARAP2	protein_coding	0.868777	0.00178412			ENDOG	protein_coding	-1.35879	4.59181e-13
GOLPH3L	protein_coding	0.867943	1.45365e-13			SRBD1	protein_coding	-1.35859	8.01468e-13
RHOV	protein_coding	0.867657	0.00394753			RMDN1	protein_coding	-1.35787	1.48943e-26
MFNG	protein_coding	0.866997	7.20001e-05			TTC39B	protein_coding	-1.35769	5.99702e-28
GGA1	protein_coding	0.866947	3.08581e-15			RPE65	protein_coding	-1.35614	0.0258922
CDK5R1	protein_coding	0.866911	3.12357e-06			STOML1	protein_coding	-1.35611	1.13323e-10
CIDEC	protein_coding	0.866831	6.38632e-05			C1QTNF6	protein_coding	-1.35597	9.33052e-13
CTU1	protein_coding	0.8667	0.00065			DDX28	protein_coding	-1.35565	3.33646e-19
FXR2	protein_coding	0.866473	4.68117e-07			RPL26	protein_coding	-1.35556	2.40988e-17
ZNF675	protein_coding	0.865482	2.02094e-06			CHCHD7	protein_coding	-1.35329	5.25859e-20
PLAC8	protein_coding	0.864805	6.356e-08			CPN2	protein_coding	-1.35259	0.0348961
NOD1	protein_coding	0.864692	5.89242e-07			LRRC75A	protein_coding	-1.35209	2.56726e-29
SNW1	protein_coding	0.864277	3.01945e-11			GJB2	protein_coding	-1.35141	1.15205e-07
CNPPD1	protein_coding	0.863944	2.00101e-14			H2AX	protein_coding	-1.35119	1.40701e-15
MMP24	protein_coding	0.863606	0.00104641			RABL2B	protein_coding	-1.35096	5.15564e-12
STAT5A	protein_coding	0.863514	0.000341366			CCDC24	protein_coding	-1.35083	2.26441e-16
CEMIP2	protein_coding	0.863339	1.78794e-10			NT5DC1	protein_coding	-1.3507	5.6818e-24
PTPRH	protein_coding	0.862072	8.69088e-08			WARS2	protein_coding	-1.35052	1.27795e-17
RSBN1	protein_coding	0.861833	1.21997e-11			RPS10	protein_coding	-1.35018	3.92234e-13
PCSK7	protein_coding	0.861819	2.36938e-13			ASGR1	protein_coding	-1.34996	1.36258e-08
MARVELD2	protein_coding	0.861362	1.54789e-16			WNT11	protein_coding	-1.34979	1.63131e-17
METTL16	protein_coding	0.860557	2.2203e-09			TMEM67	protein_coding	-1.34949	3.0934e-09
C8orf76	protein_coding	0.859813	1.85887e-06			CTSC	protein_coding	-1.34929	1.17096e-18
DBF4B	protein_coding	0.859632	6.20063e-15			BRD3OS	protein_coding	-1.34929	3.53787e-06
PHLPP2	protein_coding	0.858693	4.60292e-06			PACS2	protein_coding	-1.34787	6.95867e-18
KANK2	protein_coding	0.858339	5.4743e-07			EGR2	protein_coding	-1.34716	0.00420754
YOD1	protein_coding	0.858286	1.10758e-05			DUT	protein_coding	-1.34664	2.90309e-11
C5orf34	protein_coding	0.858151	0.000100829			CEP170	protein_coding	-1.34662	2.0706e-13
CHERP	protein_coding	0.857724	3.88859e-10			TCEAL8	protein_coding	-1.34642	2.06393e-18
SESN2	protein_coding	0.857334	2.02211e-09			LONRF1	protein_coding	-1.34607	3.85807e-13
HECTD4	protein_coding	0.856918	1.96659e-11			ANKS1A	protein_coding	-1.34482	5.61369e-15
LRP1	protein_coding	0.855957	7.2839e-13			CERS1	protein_coding	-1.3445	2.54382e-13
GIGYF1	protein_coding	0.855751	5.39924e-13			TMEM131L	protein_coding	-1.34441	2.63707e-05
NAA30	protein_coding	0.855693	1.04927e-08			AHCYL2	protein_coding	-1.34431	1.49323e-10
RDH16	protein_coding	0.855107	0.000643906			RPS17	protein_coding	-1.34406	1.74018e-14
FRRS1L	protein_coding	0.85495	0.00592834			KIF13A	protein_coding	-1.34405	8.6887e-28
ANGPTL4	protein_coding	0.854746	0.000972552			FIGNL1	protein_coding	-1.34378	3.7558e-19
TNRC6B	protein_coding	0.85396	3.94581e-05			GLUD1	protein_coding	-1.34336	1.07367e-38
BCLAF3	protein_coding	0.853734	2.23778e-07			ZNF425	protein_coding	-1.34243	3.0225e-05
H2BC7	protein_coding	0.853465	0.0322341			VSNL1	protein_coding	-1.34225	0.0188866
TPR	protein_coding	0.853029	1.68789e-14			PROM2	protein_coding	-1.34175	2.76123e-06
PTPN6	protein_coding	0.852878	1.34385e-11			CORO1A	protein_coding	-1.34175	0.00635817
CRCP	protein_coding	0.852863	5.8755e-08			NIPSNAP1	protein_coding	-1.34113	1.94995e-18
TROAP	protein_coding	0.852378	1.22448e-08			ADGRG7	protein_coding	-1.34106	3.24131e-09
MAFF	protein_coding	0.852261	2.58739e-07			MBOAT1	protein_coding	-1.34094	4.65431e-33
HEYL	protein_coding	0.852175	0.000101456			PLSCR3	protein_coding	-1.34006	1.91453e-17
FOSL1	protein_coding	0.851656	0.00279304			TNFAIP8L1	protein_coding	-1.34005	2.97197e-25
HIP1R	protein_coding	0.851325	1.14533e-17			DPY19L3	protein_coding	-1.33967	1.06087e-18
ZBTB43	protein_coding	0.851117	1.52006e-05			CYP2C19	protein_coding	-1.33892	4.83097e-20
KMT2E	protein_coding	0.851085	8.20431e-05			NPNT	protein_coding	-1.33884	1.70696e-12
TUBG2	protein_coding	0.850935	1.22304e-11			SAP30	protein_coding	-1.33872	1.54233e-06
GORASP1	protein_coding	0.850738	5.30997e-13			MYLK	protein_coding	-1.33825	1.31996e-24
WBP11	protein_coding	0.849996	2.50159e-14			GATA5	protein_coding	-1.3371	0.0330471
FGFR1OP2	protein_coding	0.849727	1.0707e-15			SSBP4	protein_coding	-1.33704	1.32664e-14
VEZF1	protein_coding	0.849641	7.89618e-10			GRIK4	protein_coding	-1.33648	0.00103175
SNIP1	protein_coding	0.849423	1.01947e-06			RPS4X	protein_coding	-1.33647	2.72623e-17
CADM1	protein_coding	0.848868	4.23084e-09			RRAGA	protein_coding	-1.33521	9.72593e-23
AC005520.1	protein_coding	0.848588	0.0334871			SULT1A1	protein_coding	-1.33426	9.12991e-10
TP53	protein_coding	0.8484	6.03269e-08			IL12A	protein_coding	-1.33363	0.00331117
UBXN7	protein_coding	0.847561	5.88337e-05			LMX1B	protein_coding	-1.33331	0.000853638
CAV2	protein_coding	0.847445	0.0001701			CCDC146	protein_coding	-1.33305	0.0495974
ZNF805	protein_coding	0.847296	0.00532597			RBM43	protein_coding	-1.33293	0.00290564
TNPO2	protein_coding	0.847249	1.26964e-11			CBR4	protein_coding	-1.33251	7.49814e-20
MIER2	protein_coding	0.846057	4.89584e-11			STAG1	protein_coding	-1.33087	2.50784e-21
CITED2	protein_coding	0.845957	3.98808e-15			ALCAM	protein_coding	-1.32966	0.0108253
TSEN54	protein_coding	0.845738	2.84789e-09			RACK1	protein_coding	-1.32961	5.51869e-20
STK35	protein_coding	0.844815	3.30825e-20			CDKN2AIPNL	protein_coding	-1.32905	1.15777e-15
PRKRIP1	protein_coding	0.844749	8.90196e-09			CREB3L2	protein_coding	-1.32767	9.21513e-15
TNIP1	protein_coding	0.844434	1.45607e-12			ETFRF1	protein_coding	-1.32754	1.96724e-08
IL6ST	protein_coding	0.843946	0.000651506			RPS3	protein_coding	-1.32733	5.40002e-15
ZNF530	protein_coding	0.84393	0.000228864			RNF166	protein_coding	-1.32696	1.845e-16
CD55	protein_coding	0.843725	1.13715e-05			ADAM22	protein_coding	-1.32671	1.21256e-15
CACNA1A	protein_coding	0.843034	9.9216e-05			HADH	protein_coding	-1.32636	2.34e-22
IP6K1	protein_coding	0.842268	4.31843e-15			SLC2A13	protein_coding	-1.32615	0.00114613
SPACA6	protein_coding	0.841811	0.00744382			COP1	protein_coding	-1.32525	7.09438e-19
KAT7	protein_coding	0.841772	3.9344e-16			ENTPD5	protein_coding	-1.32446	1.38327e-13
DAGLB	protein_coding	0.841522	1.19299e-12			CBY3	protein_coding	-1.32333	0.0126939
TEPSIN	protein_coding	0.84139	1.15057e-10			SLC35A3	protein_coding	-1.32323	1.10489e-07
NPRL2	protein_coding	0.840268	6.18211e-10			OSR1	protein_coding	-1.32221	0.00521828
H2BC8	protein_coding	0.839978	1.58382e-07			FOCAD	protein_coding	-1.32078	1.07577e-22
TMBIM1	protein_coding	0.83915	3.43768e-12			INHBE	protein_coding	-1.32073	0.00726243
MYO15B	protein_coding	0.838101	3.23742e-11			HNRNPA3	protein_coding	-1.3202	1.7273e-23
ZNF701	protein_coding	0.836934	0.000331265			TYRO3	protein_coding	-1.31922	8.12909e-28
CANT1	protein_coding	0.836724	2.45222e-11			EXTL2	protein_coding	-1.31889	2.86936e-11
GCN1	protein_coding	0.836621	3.37615e-18			TMEM175	protein_coding	-1.31819	1.28436e-12
SLC48A1	protein_coding	0.836379	1.21571e-10			RPS2	protein_coding	-1.31794	1.80606e-11
C1orf174	protein_coding	0.836111	4.39118e-10			AGAP1	protein_coding	-1.31748	3.7475e-21
HDAC5	protein_coding	0.835157	1.82773e-15			LACTB	protein_coding	-1.31634	3.91855e-14
MAP3K8	protein_coding	0.834757	3.49706e-09			OXT	protein_coding	-1.31606	4.13497e-05
MRNIP	protein_coding	0.834331	3.03955e-10			WDSUB1	protein_coding	-1.31419	1.18103e-18
FURIN	protein_coding	0.833799	1.83638e-16			CPOX	protein_coding	-1.31377	3.03661e-12
TRAF6	protein_coding	0.833615	3.08996e-08			PCP4L1	protein_coding	-1.31305	2.34389e-10
BANP	protein_coding	0.833185	4.54303e-11			DENND11	protein_coding	-1.31257	1.23981e-17
TMEM159	protein_coding	0.832531	1.94656e-07			MAGIX	protein_coding	-1.31191	0.0022482
KPNA4	protein_coding	0.831718	7.48083e-17			FAHD1	protein_coding	-1.31174	3.09599e-28
GCOM1	protein_coding	0.830935	2.96399e-06			TNNI1	protein_coding	-1.31143	3.00304e-07
CAPS	protein_coding	0.830364	0.000141148			FSD1L	protein_coding	-1.31129	5.81582e-05
MED26	protein_coding	0.83017	1.06592e-06			SCRN3	protein_coding	-1.31084	1.15285e-19
TXNL4B	protein_coding	0.829629	4.08844e-11			CATSPERZ	protein_coding	-1.31081	2.2072e-05
CEACAM18	protein_coding	0.829092	1.61666e-06			NDUFS4	protein_coding	-1.30977	7.41807e-10
NUAK2	protein_coding	0.828798	1.04852e-11			MRPL24	protein_coding	-1.30974	1.02248e-09
[truncated: 2,617 more rows]

## Sheet: UP 0.5
CTL FOLFIRI x CTL NT		T3 FOLFIRI x CTL NT		CTL FOLFIRI x CTL NT (Unique)		T3 FOLFIRI x CTL NT (Unique)		T3NT x CTL NT
AL662899.1		AL662899.1		TRIM54		AC034102.2		AC034102.2
UTP14C		UTP14C		NKX2-1		NXPE2		AC107871.1
VHLL		AC005670.2		CMTM2		INHBB		AC008878.1
GPRC6A		PLSCR2		SELE		CYP17A1		NXPE2
PLSCR2		Z83844.1		ZCCHC12		AC107871.1		ABCB4
Z83844.1		VHLL		DNALI1		TRPM6		CYP17A1
SERINC4		DSG1		PTPN22		ABCB4		AC023055.1
AC005670.2		GPRC6A		TRAF3IP3		ALPP		INHBB
AP001458.2		TNFRSF6B		XG		ATP1B1		ALPP
DSG1		AP001458.2		PLA2G10		ALPG		ACSM2B
TNFRSF6B		AC010619.1		ZNF304		MST1R		MT1X
AC010619.1		NPIPB9		ARL9		ABCB1		SLC6A12
OR52I2		TRIM6-TRIM34		REP15		GSK3B		TRPM6
HSPB2		CFHR1		TSSK2		AOC1		SCNN1A
FNDC7		ADRA2A		NOVA2		MGAM2		SH3TC2
TRIML1		SERINC4		ANXA1		ABCG2		IRF1
C2orf66		FRZB		TUBA1A		AC110275.1		HIVEP2
HAS1		SERPINI2		MYO16		AC084756.2		ABCG2
ODF3		CEP295NL		FGF13		CNTN5		RETREG1
C12orf71		MIA-RAB4B		SNAI1		FUT5		DKK1
MYOZ3		HSPB2		DCX		FAM236B		MST1R
MIA-RAB4B		C2orf66		CATSPERB		RHO		COL3A1
DSG4		HAS1		VSTM5		DPYS		MGAM2
C8orf88		ADCY10		RNF103-CHMP3		CATSPERD		TP53INP2
GPR179		SNX31		CKLF-CMTM1		KLRC3		TNFRSF11A
ADRA2A		TRIML1		CXCR6		EPB42		RORA
RFTN2		OR52I2		NCKAP1L		AC011530.1		KITLG
ADCY10		DSG4		LY6G6F-LY6G6D		ANKRD35		ARRDC3
C7orf61		C20orf203		COLEC12		KRT71		ATP1B1
NHLH1		FANCD2OS		CYB5R2		AC104532.1		ALPG
CD163		FNDC7		FAM183A		DGKI		NRP1
CEP295NL		CSF2RB		SPINK5		ADAMTS18		PRSS35
FRZB		LMOD2		ELAPOR1		FAM71A		AOC1
C20orf203		CFAP94		CFAP69		AC119733.1		ABCB1
HHIPL2		ODF3		ZNF669		GOLGA6A		ITGA2
ANGPTL1		CPO		YRDC		EBF1		ARFGEF3
INSL4		KLRC4-KLRK1		KLRD1		MUCL1		NRCAM
GZMM		TDRP		C12orf29		SPINK6		GSK3B
SYT5		C12orf71		GTF2B		HAPLN1		SLC37A1
MSH4		TRIM49D2		IFITM2		KCTD4		APOD
CSF2RB		ANKRD7		GPX8		PTH2R		MMEL1
C1orf100		GPR179		LEF1		BPIFA2		A2M
KLRC4-KLRK1		C8orf88		PLEKHH2		RTP4		COL2A1
FAM177B		OR6B1		RCSD1		IL4		KLF9
PYGM		GZMM		ZCCHC10		TAF7L		SYNC
DCAF4L1		RFTN2		MED30		TMEM210		F5
ELANE		IGFL3		UTP25		C9orf131		G6PC
SLC25A18		CHST4		NUP50		MBOAT4		DUOX2
MEGF11		ISLR		LRRC31		NMBR		FCGBP
AC005192.1		DCAF4L1		NOL8		UNC13A		KAT2B
ANKRD7		MCF2		TBPL2		UBQLNL		UBASH3B
CFAP94		MYOZ3		KRR1		THSD7A		LPAR1
LMOD2		HLA-DRB5		HERC5		SH2D1B		FGL1
GPR83		MEGF11		SWT1		CYP21A2		HSD3B2
CLCA1		MSH4		MBD4		KRTAP5-5		ETV6
PTGER1		C7orf61		MITD1		COL21A1		B4GALNT2
OR6B1		SLC22A10		TRMT6		CASP14		SULT1A2
SERPINI2		LALBA		MARS1		SLC15A3		LAMA3
PRG4		CLCA1		CCNDBP1		GLRA3		NDNF
ISLR		C1orf100		PROX1		TTPA		TRPC1
LTA		AC005192.1		NR2C2AP		OTUD6A		SLC5A3
LY6G6F		CD163		RBM18		TMEM211		EIF4E3
THSD1		SLC25A18		SLC25A38		BIN2		GAREM1
WNT16		TEX43		C12orf57		ANXA8L1		ALS2CL
GNG3		THSD1		PAXBP1		OLFM4		TCP11L1
HUS1B		CFAP65		MAT2B		KRT9		CYP1A1
LIX1		LY6G6F		SNED1		FOLH1		UVSSA
RGCC		LIX1		NGDN		SPDYE2B		SETD7
SASH3		RAB40AL		CLP1		NXPH1		TINAGL1
AC138811.2		NHLH1		RIT1		TRPM8		SORL1
ERN2		RGCC		BRF2		RPL10L		TECPR2
TDRP		ELANE		UTP14A		MAEL		SLC7A11
CFAP65		INSL4		SDC4		CLEC7A		PCSK5
GNMT		TCN1		BAG4		MRC1		SLCO4A1
ATP4A		FAM177B		APOH		CD160
STMN4		GNG3		CRNKL1		WFDC10A
NBPF4		ARMS2		GNAI1		NSG2
CPO		SYT5		THAP1		LDLRAD1
NRAP		GPR83		TFB2M		MAP3K19
PADI1		HHIPL2		SLC25A33		DMRTC2
AC008763.2		SPINK14		HSP90AA1		GRIN2A
C22orf15		WDR49		MEAF6		PITX3
RADIL		TRH		ADARB1		PZP
H1-6		C22orf15		AK6		SRRM4
NYAP2		SLC35G5		AP1S2		TEX11
TENT5C		DRP2		ZNF622		ANXA8
ECT2L		WNT16		IRF6		CALY
TLR1		PRG4		KPNA2		GLB1L3
DRP2		FAM81B		MIDN		KRT12
AC005702.1		TNNI3K		CEP20		CST1
ARHGAP31		IRAG2		UTP6		LGALS9C
HEATR9		SASH3		RBM8A		CCDC168
SLC35G5		GNMT		VPS35L		NFAM1
CILP2		NYAP2		RBM28		TMEM249
CCDC81		CLEC4A		ACYP1		SERPINA3
CDO1		WIF1		POLR3C		AC036214.3
EID3		AC093155.3		LLPH		NWD1
ARMS2		ARHGAP31		SPAG5		PATL2
AC015802.6		LTA		HOXC6		PCDHA9
TEX14		PYGM		MED21		LGALS9B
IRAG2		CCDC89		POLB		ACSM2A
RAPSN		SLC26A7		N4BP2L1		PPP1R14D
CRYBA1		PTGER1		EGFL8		PDE2A
LRIT3		FPR2		EIF4E2		CORIN
LSMEM1		H2BC3		CDC23		AL603832.3
WDR49		TCAP		ZNF738		PLCD4
HDAC9		ANGPTL1		SNRPA1		ANKRD37
VPREB3		AC005702.1		CRKL		FUT7
PILRA		LSMEM2		ASB3		TLR4
NR4A1		AC138811.2		MED20		MOV10L1
CAMK4		LSMEM1		YJU2		ZNF610
H2AC4		TECTB		SERPING1		INPP5J
TCAP		PADI1		ALKBH1		JAKMIP2
SLC6A16		HEATR9		ARL14EP		RFPL2
TECTB		VPREB3		USP39		STYXL2
TMED6		AL691442.1		SAP18		SLC52A1
HIGD1B		RADIL		DDX47		SLA2
FAM81B		AC008763.2		CCDC28A		LY6G6E
CCDC181		CAMK4		ADPRS		OR7D2
AC023055.1		HIGD1B		SH3GLB1		OR5AU1
PNLDC1		NBPF4		GRWD1		RHOH
DKK1		BNIPL		AURKA		SRSF12
AOC2		TNNT2		GMEB1		PDE4D
MCF2		ITGA10		PSMB6		THEMIS2
RASD1		HUS1B		DDX24		C16orf71
KLHL41		SCT		EDN1		CAVIN4
AL021997.2		STMN4		CHD3		DCDC1
NBPF6		H1-6		SRSF4		IGFBP7
CCDC89		CHADL		CASP4		APOL4
MIA		ERN2		ATP2B4		RIPPLY3
BTLA		TMED6		ZKSCAN3		OR7D4
TNNT2		CCDC81		NAGK		SCARF1
GPBAR1		NLRP7		VPS72		SYDE1
SYTL5		LRIT3		E2F4		SLC9B1
ASCL5		KRT36		RBMX2		EPS8L2
GRM2		FLI1		ILKAP		KCNN1
WDR88		GLRA2		MSH5-SAPCD1		SLC28A2
MGARP		TLR1		CHMP5		TCTEX1D4
RND1		TLR9		GUCY2C		AC007040.2
CLEC4A		AL021997.2		LDLRAD4		SCUBE3
CHRM5		CASP5		UHRF2		FGF22
AC010422.6		SMIM32		DIABLO		COPZ2
C11orf42		PILRA		ZCCHC9		CD14
SIK1		ASPN		BUD23		PKD1L1
BNIPL		CRYBA1		SRP68		BTN1A1
RRH		SMPX		C18orf32		GPR82
ACTA1		CDH26		HOXA4		CALCRL
CCL20		MIA		SNX11		SCN4B
P2RX2		CHRM5		PROSER2		TTLL7
STRC		P2RX2		UIMC1		ADA2
BNIP5		CCL20		FBXO3		ARHGAP6
CCDC83		HDAC9		GPN3		RGS3
PIWIL2		KCNH7		TCAF1		TMEM94
VWA5B2		STRC		LSM3		PTAFR
AC003005.1		RAPSN		COTL1		ZNF605
ITGA10		CDO1		ZNF23		NOS1
COL6A6		ACVRL1		ELOF1		ATP1B2
FOSB		NRSN1		MRPL18		PRRT2
LSMEM2		CCDC83		CRYZ		CUL9
KCNH7		LVRN		PYROXD2		SYBU
KCNE5		H2AC4		MTCH1		CORO6
DNAAF1		GPR62		RBM4B		NECTIN1
SPINK1		BNIP5		USP4		GGT5
CHADL		NRAP		TATDN2		ETV7
AOC3		COL6A6		RPAP1		BBOX1
GPR62		IMPG2		B4GALT5		APLP1
NUP210L		CCDC181		SETDB1		SCGB3A2
ASPN		VEGFD		POLR2C		OXER1
CASP5		AF241726.1		ZBTB39		C1QL1
LYZ		KIAA1755		SURF2		PLA2G4D
MFAP4		AC026954.2		HROB		HAPLN4
PON1		ATAD3C		C18orf21		OR7G2
VRTN		VWA5B2		OPA3		SLC7A14
IL12RB2		SIK1		SMU1		GRIN2D
TNNI3K		KCNE5		ESF1		PLAAT2
UCP3		MFAP4		C9orf78		LRRC36
FAM229A		C1QTNF1		ACACB		PID1
RC3H1		F13B		INTS10		OLR1
RAB3C		FOXD4L4		ZNF367		UNC13D
F13B		AC079594.1		TUSC2		MLLT6
GLIPR1		NXPE1		CD68		TIMD4
BCL2L15		ABCA10		SH3BP5L		SLC2A3
CDH26		NKPD1		CEP295		GRIN3A
AC022415.2		BCL2L15		FUNDC2		GOLGA8N
SPDYA		HDC		ITGB1BP2		NR1I3
NR2E1		MT1E		FAM89B		APOL1
ATAD3C		NLGN3		ZFP64		RIMBP3
VEGFD		GRM3		KIF2C		CHN1
SMPX		NBPF6		PROCR		FGD2
C1QTNF1		PON1		PLCH1		HYDIN
SPX		AC006030.1		SRRD		ALPI
VWA3B		VWA3B		ZNF761		PLCG1
NKPD1		SYT16		XKR8		KCNH6
SLC3A2		SLC6A16		UBE2S		IL15
MYLK2		IL12RB2		EIF3G		ANKRD29
HOXB5		AL355987.3		ZNF595		TTN
TAS2R5		REELD1		MORF4L1		C6orf132
TCN1		DNAAF1		ZSCAN9		ITGA5
ERVV-2		BIRC3		RBM4		FLVCR2
AC026954.2		CEACAM19		TFPT		NACAD
TSPYL2		PNLDC1		PLEKHG5		TMEM213
FAM47E-STBD1		C4orf47		ZFP1		PALM3
HSPB6		PHACTR3		ZC3H4		GABRA4
NMUR2		DMPK		SUPV3L1		GDPD4
NLGN3		SYTL5		IMP4		RCN3
LYG1		NPHS1		IL10RB		LRP4
TCTE1		GRIN2B		HDAC3		MYZAP
NLRP7		ATP4A		SERPINH1		WWC2
TLR9		FAM237B		RPP21		SPARC
AC091167.2		AC091167.2		NDUFAF1		ADGRF5
INPP5K		HOXB5		SMURF2		TMEM50B
VASN		ARSF		AC120057.2		UPK3BL2
NUTM2B		LRRD1		ZNF511-PRAP1		PARP15
ZMYND10		VRTN		SPIC		PLEKHS1
TMEM81		ZC3H12D		SPTA1		CDC42BPG
FOXD4L1		FAM229A		AC009690.1		PHF21A
ZC3H12D		RGS20		ZNF705A		L3MBTL1
KIAA1755		RBFOX3		GLYATL3		PSTPIP2
NPIPB6		INPP5K		HBA2		ADGRV1
RNF112		WDFY4		IL36RN		C3
WDFY4		PLAAT4		AP000812.3		GRIPAP1
ITPRIP		ASCL5		AC008403.1		SIGIRR
BCL2L2-PABPN1		TNFSF13B		SMIM2		PEAR1
LRRN2		CD226		MYH8		GAL3ST4
DMPK		H3-5		SMCO3		ZNF793
CFAP251		MGARP		NLRP9		TLE6
CD163L1		CRB1		PGR		DUOX1
RUNDC3A		TMEM81		NPIPB8		APBB1
SLC9A5		AC010422.6		ALK		GNB3
CABP7		TLR3		LRRTM2		PLA2G2A
NR4A2		PIWIL2		AC026464.1		ARAP1
DNAJA4		AC015802.6		CCL26		TMEM236
PTGER4		AC093899.2		AC004805.1		SRGAP2B
FOXD4L4		FOXD4L1		FSTL5		EFNA3
REELD1		LYG1		VSX2		SELENON
AC093155.3		P2RY11		TAGAP		CDHR5
P2RY11		BMP2		TRIM49D1		SLC6A8
ALKAL2		GNB4		RIMBP3B		DEF6
MCC		MCC		HS6ST3		TNNI2
ACVRL1		SLC3A2		FBXO47		RAB11FIP3
RRAD		PTGER4		AL162231.1		LAMB2
C7		OR10J1		AL589666.1		ATP5MF-PTCD1
IAH1		GP2		AL049844.1		CCDC130
SMIM32		NUP210L		H3C3		ZNF540
FAM237B		GP5		KLRC2		DKK4
TOR4A		RNF112		LHFPL4		ANKZF1
AL358472.6		AC022415.2		GOLGA6B		CIDEC
CD37		CILP2		OR4C6		PLAC8
AL691442.1		SPDYA		HNRNPCL2		HECTD4
SENP3-EIF4A1		SFTPB		CYLC2		LRP1
NEFH		GAL3ST2		PTGER3		RDH16
BSCL2		AC003005.1		PCDHGA7		FRRS1L
QRICH2		PHLDA1		PCDHGA3		ANGPTL4
NRSN1		TNXB		OR8G1		CADM1
NOS2		AMH		AC068775.1		MYO15B
FLRT3		IRF7		SMYD1		GCOM1
EXPH5		RC3H1		RAB27B		TMEM51
B3GNT4		NR2E1		MAGEB5		PANK4
TAS2R4		POU2F3		CHGA		TRMT9B
PHLDA1		UBA7		ELAVL3		GCNT4
GCNT7		WDR88		PRSS37		CLUH
TSSK3		AL583836.1		KLRC1		FANK1
IFITM10		ERVV-2		CD300LD		NIBAN3
CCN1		WFIKKN1		CU639417.1		FBLIM1
AP000311.1		LPAR6		FOXD4L3		LTBP3
ZNF382		IL20RB		HMCN1		TAPBPL
ERICH2		SPDYE17		TBC1D28		EHMT1
RHEBL1		NR4A1		LECT2		LRCH4
GCM1		CTRL		SPP2		GOLGA6L10
TXK		RRH		KHDC1L		FAM102A
KPNA7		FAM47E-STBD1		CPHXL		ZNF488
AC006030.1		CCL2		PPP1R16B		CD58
CREBRF		IFITM10		AC113348.1		FBXO44
NUTM2G		NRP2		C1orf167		WWTR1
ZFP91-CNTF		CD37		CHIT1		CARD10
IMPG2		GLIPR1		AC006486.1		DNAJC15
NXPE1		MMP7		CTRB1		MYO9B
KCND1		FOXD4L6		CYP39A1		CNOT3
IL20RB		GPBAR1		STX19		PLCB4
NME9		TAS2R5		AL049629.2		RNF183
DUSP4		LYZ		REG3G		EFNA1
CACNA1I		NEFH		PLPPR1		PTPN14
GUCA1B		BTLA		ANKRD30BL		NOS1AP
ACP3		CACNA1I		IL17C		SLC2A14
SIK1B		NMUR2		FNDC11		CEMP1
KCNH4		TENT5C		AC093668.1		BCAM
ADTRP		PDZD2		AC048338.2		FRMD8
SERPINE3		QRICH2		NTNG2		FCSK
IRF7		HSPB6		NCAN		WDR91
AC006064.6		NPHP3-ACAD11		PIEZO2		KLK7
RBFOX3		UCP3		AZU1		IER3
SLC10A1		EID3		STXBP5L		DYNLT2B
REM2		NUTM2G		C3AR1		CDR2L
ACP4		SLC45A2		OR51L1		ABTB1
AMH		AOC2		GUCA1A		GDPD5
HAP1		ODAPH		KCNV2		HCN2
BMP2		KIF5A		DRD5		HSD3B7
SRMS		GUCA1B		KIAA1210		RAD9B
CASS4		COL9A1		VNN3		PIK3R1
BIRC3		BGLAP		PDE6G		BRME1
DACT2		KCNH4		AC099811.2		C2CD2L
AC018809.3		CD52		GPR182		CD59
H2BC6		AP000311.1		ERVH48-1		ZNF703
PHACTR3		SPX		ADRA1A		MYH9
NPIPB13		LMOD1		SH2D3C		SMPD1
ITGB7		KRTAP3-1		SLC35G6		PTK2B
SFTPB		IGFL2		JSRP1		SLC28A1
SLC45A2		SPINK1		C10orf53		NEURL4
GAN		AC018809.3		RP1		LRPAP1
NUTM1		RUNDC3A		PLA2G2D		BLNK
LPAR6		ERICH2		AC008982.1		SHROOM1
VCAN		KCND1		TMCC2		SBF1
GAL3ST2		DACT2		AC138894.1		CLDN7
WFIKKN1		CLIP4		CD36		PDE8B
BGLAP		PEX5L		VWC2		HLA-B
CTRL		GPR17		KCNJ13		FAM160B2
FES		FGA		TMEM239		PPARGC1B
CEACAM19		CATSPER3		HSPB9		SPINT1
KITLG		GAN		FBLL1		ZNF862
ANKRD1		TAS2R4		C2orf81		PYGO1
KCNAB1		TEX14		NANOGNB		FLOT1
POPDC2		UCN		C11orf94		ABCC2
SOX15		AC069288.1		CEND1		DOCK6
FGA		IAH1		ZNF676		HACL1
MAP3K12		C7		KRTDAP		CAMK2G
HOXC9		H2BC6		BTK		POLRMT
DOK3		NOS2		SPDYE3		TBL1XR1
TNXB		ECT2L		TRPM5		ABHD2
TAS1R3		TAS1R3		PCDHGA2		TMEM116
PDZD2		AL358472.6		AC008758.6		CLDN15
IL1A		GRM2		RNF135		GAD1
AC068533.4		PGAM2		TMEM151A		GRAMD2B
NID2		ZMYND10		CD200		COL7A1
GNB4		CYP3A4		AC007192.1		RPS6KL1
MB		MB		C8orf34		DNAJC16
AL355987.3		TSSK3		PIWIL3		B3GNT9
ACSM1		CLCA2		CCDC74A		NR1D1
BTC		NME9		RSPH4A		TMEM259
GNAT2		TOR4A		BEST2		IGIP
RAB34		BSCL2		CDH18		NEDD9
GPRC5D		PKDCC		KIRREL2		SPDYE16
MC1R		UMODL1		MATK		MGAT4B
NXF1		ACP4		ZCWPW2		MBNL3
LMOD1		AMY2B		ABCA12		DENND2B
CFP		GPRC5D		APELA		PTPN23
FOXD4L6		ANKRD22		KRTAP9-6		PABPC4
WEE1		TCTE1		AC087289.3		FAM43A
CTRB2		CDKL4		NGFR		CAPN15
CLCA4		C11orf42		CHRNA3		CASKIN2
MYH4		TMIGD1		MMP13		MIIP
TLR3		FOXD4L5		CD101		GABRA2
UCN		ADTRP		MPZ		UNC5CL
CRHR2		ADCY4		ANKRD18A		BRICD5
DDR2		SRMS		FILIP1		OTUD1
POU2F3		COL9A2		AC011479.1		FXYD5
GP5		DOK3		ZBTB16		ANKRD23
FOXD4		CFAP251		RUNX2		NAALAD2
FGF9		TP53TG5		NECTIN4		LRIG3
CRAMP1		RND1		AL157392.5		UBOX5
AC015813.2		MYLK2		COL4A3		SZT2
SERTAD1		GNAT2		OR4D1		DSP
KCNH3		PIGR		UGT2B4		TGFBI
AC090004.1		REM2		PRND		IKZF4
GP6		CASP1		ADH1B		TRERF1
SIRPB2		VASN		PCDH9		CNTNAP1
FOXD4L5		GP6		RGS22		SMIM29
SQSTM1		SLC9A5		HDX		PIK3AP1
GLRA2		TBX4		DNAH7		EPSTI1
ZNF473		NUTM2B		RXFP4		ABCB9
KIF5A		LRRN2		NWD2		MTRNR2L1
SLC24A2		DDR2		H4C4		WDR37
TP53TG5		TNK1		TRIM58		GSDME
GRK7		CPM		EIF1AY		PINK1
TENT5A		ACSM1		GFOD1		CCL15
CHAC1		SIRPB2		AC091167.7		MAPKAPK2
APOLD1		ITGB7		MTMR7		HLA-A
NRP2		TTC24		CCDC38		CIART
CLTRN		ATP6V0D2		MIXL1		SBNO2
NUDT17		WNT2B		AGBL1		NAGPA
TUFT1		C21orf62		C8orf44-SGK3		CHRNA7
HPCA		GRK7		PHLDA2		MAN2A2
CDK11A		GSDMB		TFCP2L1		ALDH3A1
AC073585.1		FOXD4		COX6B2		CIAO3
TNK1		SENP3-EIF4A1		SLIT2		AP002495.1
AL121753.1		AC068533.4		ARC		MEF2C
PCDH12		LIFR		RFX6		C12orf76
AL136295.5		AIM2		PTHLH		LIMK2
ZSCAN32		ZNF705E		RFTN1		CACNB3
EMP3		CCDC13		PNMA8C		PRR14
DUSP10		STX1A		AC027796.3		MLX
GBP3		FO681492.1		FRG2		ZNF230
AVIL		SNORC		FP565260.2		HLA-C
AL157935.2		FAXDC2		KCNMB2		FBXW5
GALR2		CABP7		CCDC74B		GTF3C2
CDKL4		BCL2L2-PABPN1		ZFP2		CREB3L3
CRYBG3		RRAD		TNFSF14		ABTB2
EIF5A2		SMIM5		CELA3B		MPPE1
CD6		PHKG1		TBX20		GDE1
AC079594.1		UGT1A5		SEC14L4		PHF8
C21orf62		SYNPO2L		SCEL		PLIN2
POLG		LGALS9		NRIP3		AP001931.2
FRMPD1		SAP25		CCDC163		PNPLA1
TRIM73		SLC10A1		AC027644.4		TRIM68
TTC28		CREBRF		TRHDE		EGLN1
TGM1		AC015813.2		ULBP1		SYNE2
SH2D5		GLRA1		SV2C		REEP3
TPH1		CNIH2		RASSF9		LZTR1
KLHL11		FGF9		TMC2		SIK3
EPHA4		AURKC		SLC7A11		CABLES1
CCDC13		ZFP91-CNTF		JCAD		RBM5
WHAMM		SBK2		UBE2L5		ZNRF3
NPHS1		BAAT		HSD17B6		RHOC
IRF9		HAP1		SPDYE2		TTLL3
HGS		C9orf152		OSBPL6		SYNJ2BP-COX16
ERRFI1		PROC		SLC7A8		NFKBIA
PPFIBP2		CCDC62		TPPP3		CCDC107
NPR2		ABCA6		GABRB3		ICAM1
TSPO2		SERPINE3		CREB5		UCKL1
DRC3		ARNT2		ST8SIA4		RAB17
PGAM2		MUC19		ADH1C		SLC12A6
SETD1B		SIK1B		ACER2		ITGAM
RETREG1		LAMB4		ZNF99		PAAF1
NCF2		KLHL41		GDF9		ADCY6
WNT4		DNAJA4		SP8		GOLGA6L9
ABHD4		LDHAL6A		ZNF716		SDF4
FABP7		ALKAL2		TUBA3D		LRP2
AC025283.2		CASTOR2		TUBB3		LTB4R
TMIGD1		SHISA4		HRH1		FOXP4
CLU		NUTM1		TNFRSF10C		PRKAB2
CD52		CD163L1		ELL3		AGPAT3
CSRNP2		TXK		HSPA13		SGSM3
PER1		IL17RB		SLC2A12		RUSC1
TNFSF13B		RAB3C		CABP1		TBC1D4
MT1E		HPCA		DENND2C		WWC1
AC078815.1		NPIPB13		GAS2		APOL6
IL9R		ALDH8A1		DISP3		GBA2
FO681492.1		CRAMP1		PCDHGA1		MUS81
RHBDL1		TENT5A		BARD1		ARHGAP27
POLR2A		GCM1		FBXO30		PPCS
STX1A		HLA-DQA1		SOCS1		DGKD
ZNF442		MYH4		WHRN		CCPG1
THBS1		AC025283.2		FAM186A		CEP72
AC069288.1		MAP3K12		CHGB		POLR2J2
KCTD13		AC078815.1		ATCAY		FAM151A
PIGR		CRYGS		DCK		CBWD1
GPR17		GPER1		BCL10		COL12A1
H2BC11		ARHGEF33		SFT2D2		RAB11B
RNASEK-C17orf49		TSNAX-DISC1		ZNF529		SCAMP5
TMEM269		FABP7		KLF4		GGA3
UMODL1		CAB39L		HEY1		ZNF589
ZNF43		UBD		ST20		SFXN1
LVRN		CASS4		KPNA5		SLC26A11
SLC41A1		CDK11A		POC1B-GALNT4		PLEKHA7
SDCBP		OMP		C19orf44		TMEM253
PHF1		SLC4A5		NEGR1		KDM3A
BRD4		PSMB9		MACROH2A2		DENND4B
ZNF490		TMEM270		AHCTF1		DENND5A
SAMD8		POPDC2		LCA5		AKR1C3
BST1		GABRR2		SENP1		LAMA5
SLU7		MAP3K9		ACBD3		ERF
KLHL15		ZNF382		CABP4		KIRREL1
CCDC62		CCND2		UBN2		ASB8
CRYGS		CD6		MTFR2		PDGFA
GNRH1		ATP8B3		CHRM4		MICA
CARD6		DRICH1		RBMS2		KAT8
KY		TMC1		TMCO3
ZNF878		MT2A		SP9
LAMB4		KCTD13		HERC6
TBX4		TSPYL2		RNF103
FAM71F2		UGT1A3		TAF13
TENT5B		SEMA7A		TRIM22
CLDN16		NCR1		HELB
DNAJB4		DUSP4		MCL1
CYP3A5		ATP10B		TRIQK
AL121845.2		TMEM150C		AC092718.7
CPM		KCNH3		DDX25
AC091959.1		AC006064.6		CLK4
BCL2L11		CYP2F1		SYP
RO60		AC073585.1		ZNF471
CD226		KPNA7		METTL4
ANKRD22		ZNF385C		CNTD1
MTMR11		HS3ST5		FOXO3B
KDM5A		MLIP		CCNE2
SLC39A6		PPFIBP2		KCTD10
SLC4A5		ACTA1		RNF168
OMP		EXPH5		CA8
PLEKHO2		KCNAB1		PRPF39
PMAIP1		SAA2		HOXB4
LDHAL6A		SETD1B		COQ10B
AC105052.1		DRC3		FAM186B
MAP1LC3B2		PCDH12		THSD4
GADD45B		AC090004.1		DDX3X
KRT15		LRRC46		ARSJ
BRD2		CCN1		FRS2
TMOD4		ABHD4		SIRT1
USP53		AFF3		CENPL
ZNF280B		FLRT3		ZNF24
PROZ		GAGE1		SKA1
IRF1		AL136295.5		SMIM36
ZC3H12C		SVOP		RRN3
ARNT2		HOXC9		IQGAP3
OSGIN1		AL121753.1		SUCO
WNT2B		ITPRIP		BEX2
SNX32		GBP3		MIER3
CETP		ZNF653		SLC36A4
TMEM150C		EMP3		ANGPT2
TRIM59		IRF9		PTN
FAXDC2		IHO1		SPTSSB
ZNF670-ZNF695		IL1A		ZFHX2
ADAM8		C5AR1		TTF1
CFAP53		NID2		CARS1
FBXO32		CA3		ZNF267
ZNF614		AIPL1		AL031708.1
FRMD4B		GPR63		PCDHA4
AC011448.1		CRHR2		RFWD3
KLHL21		SCIMP		DGKZ
CLEC19A		LRRN4CL		TIPARP
AURKC		SOX15		KCNE4
NNAT		IL3RA		TAF1A
CNIH2		RHBDL1		BTBD7
IHO1		BRD1		RNMT
FAM53C		ZNF43		ZNF587B
CARD9		NCF2		CFL2
C21orf91		GCNT7		TMED5
SENP5		IFIT2		KLHL33
GPRASP1		SQSTM1		NR6A1
UCN2		IRAK2		TJP1
MBIP		CHKB-CPT1B		CNTF
NCOA7		TBC1D9		ELOA
CUZD1		CBWD6		CABYR
NPIPB11		NPIPB6		RBM27
ATXN7L2		FRMPD1		DNTTIP2
SERPINI1		TM4SF5		TWF1
SPTB		AL121845.2		RSRC2
CACNB1		RASD1		ZNF585B
CASTOR2		IL9R		SKIL
ARRDC2		MSS51		RPF1
TEX29		CLEC19A		SRRM1
SDS		ANKRD1		SCML2
RSKR		AC011448.1		DNAH6
NFKBIZ		HGS		KAT6A
FAM124A		WNT4		YTHDC1
C20orf204		TRIM73		CDKL3
CATSPER3		CYP3A5		CEP76
UGT1A3		AC018362.3		NBPF11
GNG13		SAT1		TVP23B
CSRNP1		SAFB2		KCTD5
ZBTB10		SEPTIN4		STON2
CCND2		RSKR		NPIPA2
SCG5		PROZ		DBR1
DCAF15		FOSB		ZNF92
AC097625.1		ASDURF		GOLGA6L4
ARR3		PHF1		ZNF724
FKBP6		ABCB11		SLC25A36
HSPB8		CLCA4		RP2
ZNF705E		RAB4B-EGLN2		SCAF4
DDX23		BIK		NBPF20
C5AR1		ALPK2		ATXN2L
SHISA4		TSPOAP1		SGO1
ZNF707		TEX29		NOM1
C4orf47		TENM4		PMP22
SAT1		KRT15		ACVR2A
MMP7		LETM1		YTHDF1
CCDC142		CETP		ZNF112
CA14		KY		CYBRD1
ITGA2		AOC3		FBXO38
ZNF718		GNG13		MPHOSPH10
ABCC9		ZSCAN32		ZNF670
GPM6B		ZNF483		ATG2B
RBBP6		RBM20		BCLAF1
GPER1		BTC		RRAGC
ABCF2		EPHA4		PAFAH1B2
SLC22A9		CBFA2T2		ZNF260
LRRN4CL		TUFT1		AC004687.2
AKAP5		RAB34		TSSK4
TMEM248		TTLL13P		FAM222A
ISL1		PODNL1		ATXN3
RPA4		PER1		CDKN2D
ZNF653		WHAMM		SPOCK2
DYRK1B		AC005726.1		NT5E
KMT2B		WEE1		PNRC2
BMP4		DNAJB13		PLRG1
CRTC2		CXADR		PDCL
PKDCC		BRD4		CDKL1
SAA2		NPR2		FFAR4
NCR1		SIGLEC8		RINT1
ZNF317		TSPO2		TTK
KCNS1		ACP3		GLYR1
MAP3K9		CTRB2		NUF2
HS3ST1		POLG		SIX4
SLIT1		AL121845.3		SHOC2
AMY2B		AC105052.1		RAD1
SAFB2		IL11RA		GRPEL2
AMDHD1		SPTB		ENTR1
CACNB2		H2BC11		FBXW2
SAMD9		ARL11		TIGAR
IFIT2		ZNF850		FLNA
GCLC		GOLGA6L7		ZBTB37
PAPOLG		MAFA		SERF1B
MSS51		GPR37L1		FBXL3
ZNF212		CA11		MYNN
PHKG1		PROX2		SNX16
ZNF385C		PLIN1		VPS37C
PNPLA2		PTGIR		RIF1
TPH2		GPRASP1		TAF5L
TNFRSF11A		DDX23		HAUS6
SRCAP		LGR5		ERN1
COL9A2		CLU		ZNF329
ZDHHC11		PCYT1B		DERL2
SLC25A30		LIME1		CASP8
BRD1		UCN2		HCFC1
CHD2		FKBP6		VPS26A
VAMP1		ZBTB17		FAM102B
BTN2A1		DAAM2		TYW3
ZBTB17		NYAP1		NT5DC3
ZNF460		TNFAIP3		LGMN
AXIN2		FAM71F2		ZNF682
GBP2		GNRH1		HAUS2
SV2A		TMEM269		OR10H1
MEF2B		CLCN1		ZNF430
H2BC12		EIF5A2		RASA2
BCL6		SEC31B		NOS3
MXD1		CFP		SASS6
C9orf57		THBS1		VPS11
MAP1LC3B		RHEBL1		JHY
LETM1		VWA5A		C3orf38
CAB39L		GBP2		OTUD3
IL17RB		GBP1		ZFR
PRX		CLDN16		ETNK1
KBTBD8		H2BC5		SLTM
COL3A1		GCNA		ZC3H13
LRRC46		C17orf107		G2E3
DCAF12		ATP1A3		KBTBD2
RERE		KCNK1		NUP42
ANG		CDK3		SLC39A9
SCNM1		CPT1B		ELMO2
SLC15A2		CARD14		PRDM2
TRIM40		GALR2		MCM9
THAP10		CSRNP2		PPP2CB
AP5Z1		CENATAC		PIGG
TSNAX-DISC1		DCAF15		DNAJB14
CLCN1		NUDT17		SGO2
LGR5		AC097625.1		STAM2
ADCY4		NPIPB11		CDKN1C
CAV1		CLASRP		BDP1
PODNL1		CARMIL2		GIN1
OVGP1		SDS		DDA1
PRDM15		IL17RE		ZFYVE26
HIPK1		CFD		LRRC8E
PIM2		AKAP5		NKAIN3
ZBTB20		CLDN11		NBPF1
CA2		AC097636.1		NRBF2
CKS2		TBCEL-TECTA		GPN2
NPIPB4		SERTAD1		RAMP1
MYSM1		MTMR11		TOPBP1
VWA5A		CCL16		UBE2A
NOP2		CCDC142		APC
HBP1		SLC13A2		BCORL1
AC005726.1		STPG4		ZNF26
C9orf152		POMK		HTATSF1
P2RX5-TAX1BP3		NXF1		CWC22
SAP25		TEN1-CDK3		ATXN7L3
PLK2		AKAP13		TBC1D15
LIMS3		ATXN7L2		VIRMA
ARHGEF33		GDF15		S100A11
RAB2B		TGM1		MYBL1
SHCBP1		AMDHD1		STRIP2
PANK3		ZNF718		SUPT6H
GPNMB		TMEM86B		RAB5A
CENATAC		ZNF341		GCC2
EDC4		C19orf38		RAB14
SNIP1		NCOA7		FOXN2
ADGRF1		C20orf204		CGAS
CTSK		REXO1		IER2
CACTIN		AJM1		WAC
NODAL		ABCC9		DR1
REXO1		ARR3		EPG5
ZNF684		S1PR3		BZW1
OSR2		PLCXD2		TRIM36
RASSF1		JADE2		MTBP
CARMIL2		STX11		STIL
ACOT9		FILIP1L		ETF1
MEF2D		CNIH3		DSG2
CCDC80		MYH3		ZDBF2
JUN		HLA-DOB		ARMC5
UBE2W		BCO1		ZNF202
AC010422.8		YPEL3		KATNA1
SMPDL3A		EDC4		MGA
HP		OR8B8		RABGEF1
BRCA2		HS3ST1		AC104389.5
DAPK3		SENP5		QPCT
LAT2		RPA4		BAZ1A
ATP6V1G2-DDX39B		USF1		C2orf42
DRICH1		GOLGA8O		SLAIN2
ZNF296		KDM5A		C5orf24
TMEM270		OSGIN1		PLK4
PLAAT4		SHROOM4		CLDND1
HOXA3		BMP4		ZDHHC5
GATAD2B		MEF2B		ZNF347
OSTM1		TMEM248		RBM48
IQCN		TMOD4		RPAP3
TBCEL-TECTA		SLC15A2		ANKLE2
ABCB11		C9orf57		MTX3
CCDC9		FAM124A		NUP43
CBWD6		ZDHHC11		CASP3
SNORC		AL157935.2		SETD6
SEC31B		PXDC1		RNF44
ATP8B3		THAP10		RANBP2
OAS1		ADAM8		SECISBP2L
AL121845.3		GPM6B		GPR137
CLASRP		FES		ID3
SEPTIN4		CSF1R		PNO1
ISL2		PLEKHG1		THUMPD1
NRCAM		PRDM15		SELENOK
OAZ3		NPIPB7		MINDY2
YPEL3		DYRK3		ZC3H11A
KDM6B		APOLD1		MAGI3
ANKRD12		NOXRED1		SOCS6
ZNF341		CCBE1		PPFIBP1
GSDMB		LCAT		STOM
DAXX		TPH1		GDAP1
SMIM5		B3GNT4		APAF1
GCNA		SIDT2		CLN5
C3orf62		LIMS3		ANKRD50
STYK1		CACNB2		KCTD9
SPRED3		PGF		GABPA
TMPRSS7		CARD6		TBC1D17
RAD54L2		IL4R		PRELID3B
USF1		DEPP1		COG3
PDK4		OPRD1		OSER1
TNIP2		SPDYE1		TMEM212
ZNF274		MC1R		BNIP2
FBXO10		SPSB3		ZNF844
CTAGE8		BARX2		MOSPD2
TUBD1		AGER		CRISPLD1
DLK2		SRCAP		GOSR1
OPRD1		RASGRP1		EIF2AK3
ZNF483		DNAH12		TRIM26
CENPQ		AMPD2		DDX52
ARSL		ZNF473		ZNF721
CDKN2AIP		RSPH9		LAMP3
CYP2F1		DUSP10		TDG
GABRR2		AVIL		USP37
AC244197.3		DYRK1B		ATF7IP
NUTM2A		TLE3		TOPORS
NFAT5		RHPN2		GCC1
CCNT2		CRYBG3		DCTN4
TAC3		ARL10		MRM3
BAAT		KLHL11		AC093827.5
APOD		DTX2		UBE2Q2
NPIPB12		TTC28		EDRF1
CXXC1		SRRM5		DDX39B
SBK2		C12orf50		POM121
SLC25A25		RBBP6		VAPA
AL662899.2		KCNJ8		ORC2
NKIRAS1		ABCA9		CLDN12
DTX2		RELB		ZSCAN12
CHKB-CPT1B		SNPH		ZUP1
TRIM31		DLK2		NIPA2
KANSL1		AL031777.2		EOGT
SNPH		RNASEK-C17orf49		EIF2S1
LIME1		SLC4A2		ZBTB6
GCLM		RO60		ZNF611
IRX5		SLC24A2		KHDC1
SLC24A4		ZNF490		SEC61A1
PER2		CARD9		UBE2D1
GPATCH1		DAB2		TMPRSS13
FILIP1L		KMT2B		C18orf54
DTX3		SULT2B1		PUM2
ZNF280C		ANG		AC114490.1
RHD		SDCBP		SEC62
MORC3		CSRNP1		NIPA1
MAP1S		NNAT		PRDM4
PLEKHM1		OR5A2		CMTM6
DUSP8		TNIP2		BTBD10
OR5A2		HSH2D		ZSCAN25
CASP10		FAM160A1		PPP2R2A
KCTD14		ATF7-NPFF		NRAS
SCIMP		P2RX5-TAX1BP3		MASTL
DPF2		CAV1		AASDHPPT
BRD8		OAZ3		KPNB1
ABCA10		LRP2BP		COIL
ATP10B		KBTBD12		ZNF776
FAM171B		RERE		GTPBP4
CARD14		CRTC2		DCP2
FAM47E		GATAD2B		S100PBP
OSBPL7		HVCN1		SETX
MIER1		ITSN2		POLR2B
NUB1		USP53		ZNF782
MARF1		CACTIN		CCZ1B
SF3B2		DRC1		KIF23
CDK3		SAMD9		NOCT
SRRM5		NODAL		C16orf72
CCBE1		TBC1D3I		CLPX
PLEKHM3		PNPLA2		UBIAD1
GPBP1L1		CNTN2		POP1
ACSM2B		NANOG		FRG1
STK19		FBXW10		NEDD1
CNTNAP3		ATP6V1B1		MRPL13
MAFG		NPIPB4		SERINC5
ABCA6		C1R		ITPRID2
PARD6B		RAD54L2		SMIM27
FAM160B1		ARSL		MCM7
ETV3		MXD1		YPEL5
KANSL2		TXNIP		SMIM13
MAFF		AC244197.3		ZNF714
SEMA7A		ZNF81		ACIN1
OR8B8		CLNK		AP1AR
NPIPB7		GPNMB		SNRK
THAP3		OR6J1		PPP1R12B
GPAT4		KCNS1		TXNDC16
GPCPD1		SMPDL3A		YARS1
IRAK2		ADM		TAF2
ECM1		CHD2		XPO4
AKAP13		ARRDC2		EPC2
TRIM38		ZNF660		LMTK2
MUC13		GOLGB1		TRMO
TM4SF5		GPBP1L1		STXBP3
ZBTB43		ZNF707		CHMP4C
RELN		ATN1		NBPF12
BAMBI		AP5Z1		NOP14
ZBTB34		ECM1		SERTAD2
XIAP		MORC3		ARNT
PPP1R15A		AC010422.8		FAM126B
ADRM1		CA14		PDCD2L
MAFK		CD7		RBM10
GPR146		OCLN		RAB30
RNF152		NPIPB12		BRPF1
RMND5A		ZNF224		OSBP
GNAL		IZUMO2		ZNF816
TFIP11		BCL2L11		SAP30BP
TLE3		ZNFX1		SCRN1
FRMD4A		SBK3		PPP1R15B
TMPRSS9		ERVW-1		NIPBL
PPP1R2		SYTL4		TTC21B
IKZF5		VSIG1		NOP16
H4C9		TRIM59		DIS3
ZNF598		H4C8		FAM131A
TLCD5		ZBTB48		NAT1
SLC4A2		ZNF292		KHSRP
ELL2		SLC41A1		CSKMT
ZMAT3		NLRP12		MRTFB
HECA		ZNF670-ZNF695		STAT2
WBP11		AXIN2		TRIM13
PXDC1		SLC24A4		PELO
MCOLN1		PDK4		GADD45A
ELF3		MUC13		DDX54
NDOR1		HSPB8		HELZ
TEN1-CDK3		POU5F1		TEP1
AMPD2		CTSK		ZNF586
HAUS8		GNAL		KLHL2
TXNL4B		BX255925.3		UPK1A
CDCA5		NR4A2		TAF4
RNF25		SLC12A2		EXOC5
ZNF805		TMPRSS9		CNOT4
SULT2B1		CELSR3		PAF1
SMTN		TMPRSS7		PUM1
C8orf76		MAP1LC3B2		REG4
FAM160A1		OR7C1		ZNF836
MAP2K7		CACNB1		GSKIP
ZNF799		CXXC1		FARP2
CCL16		FAM160B1		CILK1
GDF15		KLRK1		CCDC186
TBC1D9		RNF212		TOR1A
NUFIP2		TRPC6		HSPA1B
ZNF140		PPAN-P2RY11		TAMALIN
AC013394.1		LNX1		IMMP1L
JADE2		KANSL1		NCAPD2
ARL6IP1		TNFRSF9		GPBP1
BARX2		MYSM1		CCAR1
CYTH1		TPH2		GORAB
ZBTB48		YJEFN3		PHAX
SPSB3		BAMBI		DHX33
CYSLTR1		QRFP		POLR2K
AC008770.4		RNF43		L3MBTL2
NAV3		SAMD8		BOD1L1
NRP1		MGAT4C		PAX9
AFF4		CHAD		ELOC
TNFRSF9		NOP2		BAHD1
ZCCHC8		RGS5		WDR43
VWA7		STK38		INO80B-WBP1
SPOPL		AC013394.1		WDR45B
FLAD1		HP		KIAA0100
OCLN		C3orf62		SERPINB8
NAA16		VMA21		RIOK2
MCAM		ISL1		ARIH2
TRIM23		NUTM2A		DICER1
RGS5		SLIT1		USP47
RELA		RESF1		NADSYN1
VMA21		FAM47E		ING3
ATN1		TRIM31		FAM24B
FAM184B		ZNF614		ZNF674
C17orf67		KLC3		STK40
ZC3H12A		CAMSAP3		NARF
EIF1AD		CAMK1D		USP42
STK38		KCTD14		TMEM50A
ZNF292		CACNA2D2		TBC1D20
KCNJ8		ERRFI1		C9orf85
CBL		NDOR1		RBM15
DCP1A		MBIP		ARCN1
ZBTB41		PXK		SLC25A44
TRIM72		AL022238.3		DUSP12
KMT2D		ZNF662		CTNNAL1
OR7C1		RASSF1		PNISR
CBFA2T2		ARHGAP45		TNFRSF10A
PMF1-BGLAP		DPP8		TMC7
GPATCH3		HEATR4		DNAH14
RAB11FIP1		RP1L1		DDX5
PPAN-P2RY11		ZNF333		STRN
NANOG		SLU7		H3C6
TOR1AIP2		SOD2		RALGPS2
RELB		FRMD4B		RABIF
TOR1AIP1		TRIM62		CEP68
C12orf50		EXTL3		LDLR
CPT1B		RHD		UBE2K
MOB1A		IZUMO1		CD2BP2
KLHL24		HPSE		FAM118B
TSSC4		ZNF665		SREK1
DDIAS		CMTR1		NARS1
SWAP70		LAT2		SMC5
MKNK2		VAMP1		SURF6
PLEKHG1		RGPD3		HAUS3
ERVW-1		ZBTB20		DROSHA
INO80		ADGRF1		SOAT1
RSPH9		KDM6B		UBE4A
CEP55		PRX		CDC5L
YJEFN3		MDN1		GCH1
TNFSF15		PMF1-BGLAP		MTHFD2
ESR2		MDC1		IFNLR1
BBC3		MAK		SUPT16H
TRIM62		SERPINI1		SFSWAP
IL4R		TAGLN		ARPC5L
RBBP5		STYK1		ARHGEF2
TBK1		SLC25A25		FTL
ALDH8A1		KCNJ5		AGBL3
COX19		SLC35E4		TXLNA
USP11		DTX3		TNPO1
MDC1		SEC61A2		SMAD4
WASH6P		VCAN		PRPF4B
HPSE		ESR2		C1orf216
ATP6V1B1		CSNK1D		KLF5
CASP1		FZR1		CCDC134
PRICKLE3		OSR2		NSF
CMTM1		PIK3IP1		PELI1
TBX2		ZC3H12C		HMGN4
FBXO31		SLC2A8		UBE2D3
FGB		OR1I1		AHSA1
CAMSAP3		ABCF2		BRCA1
RNPC3		OSBPL7		ZNHIT3
ENC1		MROH6		KAT5
MYLK3		SPEN		CCDC82
ANKRD17		SREBF1		SKI
GRAMD1C		IRX5		PIP4P1
ZNF263		TAPBP		ZSWIM1
IL3RA		PER2		RNF220
GABARAPL1		DNASE1L2		NDEL1
RSBN1		ZNF528		UBQLN4
CCNT1		CLTRN		SETD5
ANKRD40		ARHGEF7		ZRANB1
ESCO1		SPDYE5		ZGRF1
NFYA		CNTNAP3		IRX2
ZNF461		CDRT15		ARHGDIA
CFD		MSANTD1		PDHX
PGM2L1		FBXO10		ABL2
ZFAND2A		OSBPL2		MCMBP
PDRG1		MGAM		HIF1AN
CSNK1D		BTBD19		NBPF14
PSMC3IP		SLC6A1		SRSF11
RAB4B-EGLN2		METTL22		SPRING1
GFUS		JUN		SDAD1
SRRT		BTN3A3		LTN1
TBCEL		DAPK3		CSGALNACT2
WDR47		BEST4		TFAM
SMC4		OVGP1		CCDC59
GSK3A		ZNF154		PTBP1
DEPP1		SV2A		TRA2A
ZNF383		TUBD1		AGFG1
TLE1		NR1D2		SART3
DNAJB13		SNX32		TRIP11
GOLGB1		AL353588.1		LTV1
TIMM23B-AGAP6		HECA		DDIT4
RBAK		CFAP53		C11orf58
H2BC5		KLHL21		ISG15
NOXRED1		BMF		PDCD4
EXTL3		SFXN5		SLC20A1
ZFYVE1		SMARCD3		INCENP
CDK11B		PALB2		ALS2
RPS10-NUDT3		ZNF317		SGTA
FLCN		SIKE1		BMT2
MT2A		PLSCR4		SUDS3
ZNF335		BCL6		NBPF19
ZNF223		DYRK4		RAF1
AL022238.3		RTTN		CGNL1
SEC61A2		USP20		ZNF519
ZFX		APOBEC3D		UBC
SAR1A		AC040162.1		TASOR2
MTA2		DUSP8		H3C8
VSIG1		AL662899.2		SLK
MBD1		HSD17B13		MAPRE1
STX3		AP4E1		PSMD2
SBNO1		NEK5		PCMTD1
LNX1		ATXN7		MTPAP
DAZAP2		ELF3		USB1
SPTY2D1		KANSL2		GTPBP8
HEATR4		SCG5		INTS6
DNAH17		ZNF274		FANCG
SBDS		CYP3A7		INPP1
CREM		NPIPB15		FEM1C
ADM		TECTA		CLK3
DUS3L		AL513165.2		PGBD1
ZNF433		RELN		CAMLG
ADM5		SPOCD1		TMEM59
RHBDF1		H2BC18		NBPF9
ZFP36L1		BST1		RAD21
WDR81		CDR2		ZKSCAN8
ZNF333		HYLS1		NT5C3A
FGFR1OP2		DUSP5		DPH2
PELP1		RNASE10		CPSF6
DUSP16		CDK10		ARIH1
PROC		RBM33		ESS2
IL11RA		ZNF442		MDM4
DBF4B		SNAPC4		TUBGCP3
CXADR		CDKN2AIP		ZNF441
SLC7A6OS		CD300LF		PAN3
SESN2		ZMAT3		GAL3ST1
BX255925.3		WDR81		UBAP2L
IDS		FAM184B		EXOC3
RNF6		CUZD1		USPL1
ATF7-NPFF		ELL2		WDR46
POLD1		GABARAPL1		PHIP
WIPF2		ZNF280B		ITCH
UBFD1		PARD6B		SEC16B
KLK14		KRI1		CMTM3
CALHM2		HIPK1		POLR2D
RAB22A		STX3		NOL6
ZNFX1		CRTC3		NBR1
AMMECR1L		AC091959.1		IQCB1
SYF2		MIGA2		NCOA5
EHD4		OSTM1		KMT5A
REL		ANKRD12		ZFAND2B
STAMBPL1		SLC7A6OS		CA5B
TMED7-TICAM2		CHAC1		ZC3H15
SF3B4		SLC39A6		LRP6
SIKE1		MYH15		OVOL1
NR1D2		DUS3L		RAE1
EAF1		LRRC2		ARHGEF28
PXK		BTN2A1		ARF1
UHMK1		PTPN21		GAPVD1
DUSP14		BRCA2		CCDC174
RHPN2		SCYL1		TOLLIP
ZNF224		PNPLA6		C12orf65
LGALS9		ENC1		DNAJB1
SBK3		GFRA3		KBTBD4
KNL1		CXCL16		FTSJ3
NCOA3		CNFN		C1D
MTMR3		FAM53C		SELENOW
CASC3		NFKB2		COPS7B
STPG4		POLR2A		HAT1
TMEM159		H4C15		NUP214
CNOT8		REL		PARP2
TMEM86B		GARRE1		LYSMD3
GBP1		RAB11FIP1		DYNC1LI1
THAP2		PELP1		HSPE1-MOB4
MADD		PRICKLE3		HARS2
ASNS		NPFFR1		MAEA
EPS8		SF3B2		ZNF165
SUPT4H1		TYK2		WDR82
KCTD2		ANKRD11		TXNRD1
AMOTL2		GPR146		NBPF26
STEAP2		GON4L		ARSK
HLA-DOB		SMAD3		RGMB
OSBPL2		CBR3		WNK4
CDC42EP3		CLIP2		THUMPD2
IGHMBP2		GPRC5A		TP53BP1
VPS53		SSC5D		VGLL3
SLC35B3		RELA		EIF2B1
DHX38		RHOBTB2		ARAF
AL513165.2		ZNF212		GTF2E1
SOD2		XAB2		MCRS1
ATXN7		SUPT4H1		ZNF211
BUD31		STAT6		KEAP1
LATS2		ZNF429		TUBA1C
ZNF845		DCAF12		MBD6
SYNJ1		KLHL24		ZNF106
LRRC37B		PHRF1		SLC39A1
RELT		STK19		PLA2G15
CPEB4		RPS6KA4		ZSCAN29
GREB1		XIAP		EMP2
ZNF440		BRD2		SMG1
IGFL2		THAP3		VASP
C18orf25		ZC3H12A		FAM220A
SH3TC2		PLEKHM1		MCM3AP
NUTM2D		ZNF396		ARPC5
MAPK1IP1L		TRIM38		NOL9
STRN4		PLEKHM3		LUZP1
RGPD8		GSTO2		YTHDF2
ZNF396		TPPP		MYL6
MTF1		IGHMBP2		RPA1
PITPNM1		CHST7		LYAR
CPT1C		SHKBP1		TMEM182
C1R		OXCT2		INO80E
CRCP		GPAT4		YWHAB
TRAF6		SIGLEC15		POLDIP3
PRPF8		C21orf91		RALBP1
ATG14		NKIRAS1		ABHD17B
IER5		FLAD1		YEATS4
E2F6		TRIM72
INO80D		ARHGEF11
PIP4K2C		ZNF598
HINFP		SCHIP1
ST8SIA6		LSR
PALB2		PTCD1
CD7		CXCL3
HOXB2		KMT2D
CWC15		CKS2
DEDD2		PANK3
UBXN7		SPTAN1
NAA30		TIMM23B-AGAP6
AC040162.1		HLA-G
DYRK3		AUP1
RBM33		AP1G2
MAP3K1		ATP6V1G2-DDX39B
CRTC3		TAF6
SDE2		MTRNR2L4
AUP1		CCDC30
UBALD1		NUTM2D
DHX8		VWA7
NUDT21		GCLC
SART1		ZNF814
FXR2		MFSD4A
DHX30		ZNF875
NPIPB15		TMEM262
ZNF888		ABHD16A
CASP8AP2		DAZAP2
PTPN21		CDK11B
PRSS35		SCNM1
ABHD16A		C2orf88
ATP1A3		PPP1R2
UNKL		ACOT9
C10orf88		PCNX3
OGA		RNF152
DAB2		HAUS8
SLC12A2		WASH6P
SIRT7		RBAK
CCSAP		HINFP
KHDC4		NFKBID
JMJD6		FBXW7
KIF18B		KIF18B
EMC3		AGO2
TINCR		ZNF44
SUPT5H		PLAUR
ZNF154		MADD
IL17RE		NMB
KPNA4		AKR1D1
ATXN1L		SART1
STK35		STAMBPL1
ZNF81		MPIG6B
BAZ2A		HOXA3
ZNF875		RHBDD2
VEZF1		TFIP11
ERVK3-1		C17orf67
RESF1		JDP2
MED26		ZNF546
MTG2		USP35
CELSR3		ZNF791
TRAPPC10		KLHL15
AL031777.2		UNKL
IZUMO1		IDS
DYRK4		RUFY2
SAV1		DNAJB4
CDR2		ESAM
MSANTD1		PRELP
CHERP		RAB2B
TRPC6		LRRC34
MROH6		SBDS
LRIG2		ANKRD52
SF3A1		NFKBIZ
NOSTRIN		DHX30
PEDS1		APOBEC3B
NEK2		H3C14
TERF2IP		H3C15
CWC25		H2BC12
FAM83G		USP13
CYP3A7		MTMR3
AGAP5		MAP1LC3B
TRIM11		ARHGAP32
ARHGEF7		ERI1
SPDYE5		PLXNB2
WDR20		BTG3
FZR1		CLOCK
CRIPT		RHBDF1
DCUN1D3		RGPD8
CXCL3		SETD1A
SPTAN1		MED12
PROSER1		BRD8
PRCC		UBE2W
MEPCE		NAV3
RLF		TMPPE
LCAT		CWC25
CCDC200		MAP1S
DNAH12		GAS8
ZNF90		SMTN
PRELP		OPRM1
PSMB9		FCRL5
FMR1		INPP5E
TXNIP		C10orf88
MAD2L1BP		PAPOLG
ZFYVE27		EMC3
DDIT3		PITPNM1
MT1X		DDX55
CNEP1R1		MAP2K7
MED10		IQCN
ANKAR		PGM2L1
IK		CRY2
MS4A4E		NUB1
GSTO2		DHX38
TRIP6		GREB1
CLOCK		ZNF684
SYPL1		TIAF1
ERI1		GAS2L1
AGER		LRIG2
CA3		STEAP2
ZNF28		CIDEB
BRD3		EPS8L3
PIAS4		RELT
QRICH1		F2RL3
CGRRF1		ISL2
ZNF791		CBWD5
NRBP1		FGFR1
MAP3K2		NEB
PLEKHA3		PLK2
TPBG		BCL3
ZNF410		PRPF8
RHOV		ZNF503
RSRP1		PLOD3
RORA		ABHD8
PEA15		PEDS1
SPEN		CCDC80
GON4L		ZNF140
AGO2		PLEKHA3
AKAP10		MILR1
U2AF1L5		MED13L
BIRC2		MS4A4E
HSH2D		CCDC9
FBXO33		MKI67
LRP2BP		FGB
ZNF8		MCOLN1
SCHIP1		ST8SIA6
APOBEC3B		KNG1
SNW1		EHD4
UBXN2A		MIER1
AP1G2		AC068631.2
GARRE1		ZNF383
RUFY2		MICAL3
RNF43		DPF2
CRY2		PPP6R1
SPDYE1		COX19
ZSCAN20		CLHC1
ZNF136		AP5B1
DMTF1		TENT5B
CBLL1		VAV1
DAAM2		TOR1AIP2
CHRNA10		PLD2
NFASC		AC073111.3
APOBEC3F		AMOTL2
RGPD5		SH2D5
TAX1BP1		BRD3
ABHD5		LDLRAP1
CCDC150		SPOPL
CNIH3		SH2B1
ZNF10		KIAA2012
ZNF665		INPPL1
ITSN2		PAX6
CREBBP		GPATCH1
C1GALT1		ZNF223
TNPO2		CTSS
GMFB		MARF1
RNF38		MAFG
MED17		WWP1
TIAM2		USHBP1
SSTR2		MEF2D
WDR83		ANAPC2
IL6ST		SWAP70
C12orf4		R3HCC1
HSPH1		NFAT5
MTMR9		PRCC
MFSD4A		CGB7
ADAM32		MEIOC
ZNF528		PRICKLE1
PPP4R3A		MTG2
VPS37B		CYSLTR1
INPP5E		CTAGE8
ATP6V1C1		GPX2
RELL1		ZNF470
ATG101		DAXX
MBD2		TMC4
TWSG1		H2AC6
DACT3		CYTH3
KMT2E		GPR137B
SCYL1		CMTM1
NAXD		RMND5A
SYMPK		GOLGA2
ZC3H18		NALCN
METTL22		NPIPB2
CDK5R1		PISD
PLCXD2		ZNF440
PTP4A1		CIZ1
ZNF547		PIM2
WDR45		TRPM7
FLII		CALCOCO1
ZNF426		MAST4
NEK5		IKBKE
MRNIP		SLC35B3
ASXL1		CPT1C
MATR3		USP11
C1orf174		SPAG1
SH2B1		ZNF808
GTF2H1		MOB1A
PRC1		TIAM2
CCDC93		ANKRD40
RNF145		FBXO32
TBP		UFD1
SMOX		ZNF547
CHIC1		NRBP1
CHD8		MKNK2
RRP8		CCNT1
USP54		ZNF90
RND3		FBXO31
GOLPH3L		MBD1
TAF5		TSC22D4
TADA1		C1GALT1
BCL7B		CALHM2
LRRC34		TAC3
BRAP		FLII
DUSP5		PRKD2
TLN1		COQ10A
ZNF823		SLC22A9
TVP23C		MASP2
C2CD3		ZFX
TMEM222		ZNF461
AP4E1		TMED7-TICAM2
KRI1		HBP1
CLDN4		ZBTB34
ARHGAP5		SAR1A
MAP3K11		PLEKHM2
ZNF107		TRIM40
RNF10		AFF4
SHROOM4		ARHGAP26
FANCE		CXCR4
ZWILCH		SH3BP2
GFRA3		IKZF5
ARID3B		CLDN4
BMF		MBD2
AKAP8L		ARID3B
TJAP1		ZNF263
ELK1		FAM171B
USP36		ZFYVE1
PLOD3		FLCN
ELP2		ZFYVE27
R3HCC1		PMFBP1
AC106886.5		PILRB
DDX55		TCHP
HSPA14		DECR2
CENPJ		RBBP5
UFD1		ZFP36L1
JDP2		APOL2
TBC1D10A		PHACTR2
PARP14		ZNF578
ZNF79		PARP14
RBM42		PRKCD
ADGRF3		HMOX1
KLF11		ANKRD13C
TRPM7		MAP3K11
SDHAF2		ZNF335
EPHA2		PRRG4
EGLN2		SYMPK
CD55		COQ9
PGF		BAZ2A
LIMS1		H4C9
PPP4C		LUC7L
MAP3K8		CBL
PHKG2		SPACA4
SPAG1		SIRT4
ALPK2		QRICH1
LSM12		USP54
CIZ1		CASC3
SETD1A		CASP10
MAU2		DCUN1D2
TUBB2A		TANGO2
ELMOD3		STRN4
LUC7L		ZNF799
BAIAP2		ARHGAP5
DPP8		RGPD2
BECN1		DUSP16
KLHL18		UNC119
ORC6		BICRA
TCHP		TSSC4
ANKRD13C		MAP1A
FOXA3		GOLGA3
PRR14L		TJAP1
CFAP54		CREBBP
SON		CAPN7
HMOX1		BCAR1
NPRL2		SIN3B
POLR1C		RAB22A
SRPRA		DACT3
DCUN1D2		UBALD1
RPS6KA4		LOXL2
TM2D3		NUFIP2
PRAG1		KLF11
CCNK		NFASC
CCND1		SIRT7
ARSD		TBC1D25
GOLT1B		SDHAF2
ABCA9		GPCPD1
PPRC1		TRIM23
SBSPON		AC008770.4
H4C8		WDR20
VPS18		DGCR8
PLEKHM2		ACRBP
PLD2		FAM98C
MAST4		EGLN2
NEB		ADRM1
MECP2		ZNF28
RMC1		RNF25
BCAP29		PMAIP1
SMC3		RAB6D
SREBF1		MAPK1IP1L
ZNF814		VPS53
SYTL4		ZNF394
CEP350		SLC25A45
LSM1		ARGFX
RBM14-RBM4		DLG4
USP35		MCUR1
KMT2A		SHCBP1
DYNC1LI2		AL133352.1
TYK2		TOR1AIP1
LSR		AC024592.3
ZNF808		AGAP5
LOXL2		SUPT5H
ZNF503		MECP2
BCL3		ACBD5
RACGAP1		RPS10-NUDT3
RIN1		DCUN1D3
CREB1		GSK3A
PIKFYVE		ABHD5
TYW5		RNF10
YOD1		MACC1
COQ10A		WDR83
SHKBP1		LCTL
AIP		LCOR
HSD17B13		REV1
TSACC		ITK
POM121C		ELMOD3
TMEM87A		SPRED3
TAF6		MYLK3
HEYL		PDRG1
RTN2		OAS1
DNASE1L2		RUNDC1
PLSCR4		RPRD1B
AL133352.1		NUMBL
SIN3B		CCDC150
TMEM262		MUTYH
LSG1		C18orf25
GOLGA2		DGKE
STK38L		CGRRF1
DERPC		RNPC3
LRRC57		USP19
C2orf88		WIPF2
MYH3		STAT5B
TNFAIP3		TNFSF15
TEC		TAOK2
NFKBIB		NUDT21
CDC37L1		OR5AS1
CEP97		SPCS3
CHST7		PHKG2
STAT6		KCTD2
RBM34		BORCS8-MEF2B
HOXB6		MOB2
FOXJ3		MAP4K1
NPIPB3		JMJD6
KAT7		KCNC3
MFNG		RMC1
SCAMP3		NAXD
PRKD2		DYNC1LI2
STK17B		AIP
MIOS		C4BPB
DNMBP		UNC80
ZNF394		LRRC37B
DDX51		IKBKB
SMNDC1		GRB7
MYLIP		AMBRA1
ABHD8		MRTFA
ZNF20		E4F1
INPPL1		CCDC200
PRDM10		ZNF460
MASP2		CFAP54
NOD1		DEDD2
TMOD3		NUDT4
CANT1		PPP1R9B
IQGAP1		AL441992.2
MKRN1		TBCEL
PDPR		UHMK1
IKZF3		MED9
CBWD5		MIOS
MED9		HOXB6
PRKRIP1		PRAG1
ZFAND5		CPEB4
NUAK2		MKRN2OS
C1orf52		STRIP1
SPCS3		DDX51
ARHGEF11		UBAP1
GRB7		TSACC
WWP1		ETV3
NAA60		AC106886.5
SMURF1		POLD1
ARHGAP32		TAX1BP1
NPIPB5		GADD45B
GPS2		BORCS5
ZNF143		SSTR2
NFRKB		WDR55
SNAPC4		CDK6
TES		KLK14
ATG16L1		TONSL
BRMS1		TBP
TMEM33		CEP350
CEMIP2		CCSAP
DGCR8		TRIM10
UNC80		HTR3B
SNTB2		CWC15
H3C14		PIP4K2C
H3C15		AMFR
ARHGAP45		SLC18A1
DAGLB		NFKBIB
ZNF850		ZNF296
ZNF675		PSMC3IP
NSUN3		KBTBD8
ING4		GGN
TSC22D4		RHOT2
EPS8L3		SYF2
POU5F1		CCNT2
NYAP1		AC000120.3
NUP54		ZBTB21
ACAP2		ELP2
MARVELD2		CAPRIN2
PISD		NAA16
MYH15		NPIPB3
TRIP4		NPIPB5
BANP		ZFAND2A
TOMM34		SMOX
IGF2BP1		SHC1
EIF5		CEP55
TCERG1		ATG9A
MFAP1		SMAD7
METTL16		EMSY
GPATCH2L		SYPL1
SOCS3		MAU2
GMEB2		CNOT8
ARAP2		MLH3
SMCR8		TCP11L2
WBP4		MTA2
DRC1		ASXL1
LMNA		ZNF737
AMFR		SON
STIP1		PLEKHO2
CEACAM18		FHDC1
RNASE10		ASMTL
SGPP1		TCERG1
ZNF142		TRAPPC10
PRKCD		TICAM1
PPP1R8		MYH11
CSTF3		TRMT10B
EMSY		ATP6V0A1
PTPN6		TIMP1
TRMT1		ESCO1
ZNF227		CLPTM1
ADGRF4		IK
ZNF574		CCDC152
FAM122B		ZNF888
APOBEC3D		IER5
BIK		ANKRD17
SNRNP48		RRP8
MACC1		LENG8
DTX3L		ZNF8
NFKBID		USP36
GOLGA3		CENPQ
XAB2		SAV1
AC068631.2		CCDC93
DDX39A		MAP3K1
IP6K1		GFUS
MON1B		BRMS1
WDR55		FCHSD1
MKRN2OS		SRPRA
BTG3		PPP4C
TAOK2		UBXN2A
KCTD20		SBSPON
UNC119		TBC1D10A
AJUBA		SMURF1
BTN3A3		RNF39
ZNF532		FRMD4A
MMP14		DHX8
TRIM10		ANKRD13D
ELK4		PEA15
CEP95		ZSWIM8
EXOC8		STK11IP
ZNF408		ABCD4
SLC35E4		HGD
BCL2L12		ARL6IP1
DSTYK		PPP1R13B
PNPLA7		C2
RAB6D		ASIC3
UBAP1		VPS18
ZNF468		PIAS3
IKBKE		CREB1
ARGFX		EIF1AD
BCLAF3		TMEM87A
MPHOSPH8		BUD31
WIPI2		PRR14L
SGCB		FBXO33
OR1I1		BCL7B
TBC1D3I		SRRT
R3HDM4		INO80
PLXNB2		FAM122C
TMEM183A		GPATCH3
DGKE		PAFAH1B1
C17orf107		CASP8AP2
CREBL2		ATXN1L
SMARCD3		IKZF3
YY1AP1		ZGPAT
CNST		GPATCH2L
AKAP8		ST14
PHF12		SNX22
AAR2		ARAP2
FAM98C		GOLPH3L
OTULIN		RHOV
ZPR1		MFNG
RNASEL		GGA1
CYB561D1		CDK5R1
SERPINA10		CTU1
CEBPZ		FXR2
STRIP1		ZNF675
LNPEP		NOD1
RCC1		SNW1
SFXN5		CNPPD1
SIGLEC12		MMP24
FMOD		STAT5A
SNX22		CEMIP2
SPINDOC		PTPRH
BORCS8-MEF2B		RSBN1
ADIPOR1		PCSK7
CCDC30		MARVELD2
EIF4ENIF1		METTL16
PIK3IP1		C8orf76
GNL2		DBF4B
HNMT		PHLPP2
LDLRAP1		KANK2
SEC16A		YOD1
THRAP3		C5orf34
WBP1L		CHERP
H2AC6		SESN2
RPRD1B		GIGYF1
SUGP1		NAA30
ACBD5		TNRC6B
DNAJA1		BCLAF3
ZNF567		H2BC7
TERF2		TPR
TSG101		PTPN6
TWNK		CRCP
SERINC1		TROAP
BORCS5		MAFF
JMJD1C		HEYL
PLIN1		FOSL1
KCTD21		HIP1R
PPP1R13B		ZBTB43
FBXW7		KMT2E
U2AF2		TUBG2
SPACA4		GORASP1
MOSPD1		WBP11
LIN7C		FGFR1OP2
CCDC137		VEZF1
RBM39		SNIP1
PSMC3		AC005520.1
ANKRD52		TP53
CLPTM1		UBXN7
ZNF439		CAV2
RNF14		ZNF805
UBE2J2		TNPO2
LRRC8A		MIER2
AC008581.2		CITED2
YAF2		TSEN54
AC024592.3		STK35
BRPF3		PRKRIP1
MFSD5		TNIP1
RNF167		IL6ST
TBC1D25		ZNF530
RAD51		CD55
CTSS		CACNA1A
RAB35		IP6K1
TUBGCP4		SPACA6
LRRC47		KAT7
UBA7		DAGLB
STAT5A		TEPSIN
PPP4R2		NPRL2
MAP4K1		H2BC8
NOL4L		TMBIM1
ETS1		ZNF701
PPP1R10		CANT1
H2BC7		GCN1
TAPBP		SLC48A1
CAPG		C1orf174
SCAMP4		HDAC5
TPR		MAP3K8
BCO1		MRNIP
ZNF44		FURIN
ANKHD1-EIF4EBP3		TRAF6
ZNF746		BANP
TNRC6B		TMEM159
CDH24		KPNA4
FAM151B		CAPS
GPATCH11		MED26
CA11		TXNL4B
TMEM11		CEACAM18
POFUT2		NUAK2
TNKS1BP1		BIRC2
IKBKB		ZSCAN20
ABCD4		FUT11
CCL2		NOL4L
BCAR1		EPHA2
FHDC1		AMMECR1L
NISCH		DUSP18
PRRG4		ZNF774
TICAM1		TNFRSF25
PIK3CA		DNAJB2
ISCU		PDPR
CAPN7		LATS2
HPS5		DOK4
RASGRP1		SMC3
TRMT10B		TLCD2
DNAJB2		MAP3K3
GRB2		NCOA3
NDC80		SLC29A3
CFDP1		SPRN
CNPPD1		FAM122B
WASL		ANKHD1-EIF4EBP3
UGDH		AKAP10
MKI67		GEM
TSR2		GPS2
EYA3		ZNF845
SNX15		INO80D
ZNF546		UBE2J2
ARL8B		EPS8
RUNDC1		ELK4
ZNF30		TWSG1
RHOU		RIN1
CNFN		POLR3A
C16orf70		NEK2
IFFO2		CYB561D1
GRN		ETS2
USP20		RNF167
ADH6		AC005041.1
CRLF1		ZC3H14
RNF39		ATP13A1
ANKRD11		FMR1
HNRNPC		APOBEC3F
TMEM268		SBNO1
UBE2C		GPR108
GJB7		MAFK
H2BC18		RGPD5
PGM3		NAA60
FAT1		GRN
TRAIP		KMT2A
GAS8		ATG16L1
DCTN5		ZNF462
WASHC1		TUBGCP4
E4F1		MAP3K14
PIAS3		ADAM32
NUP98		BSDC1
SLC2A8		RNF123
B3GALNT2		NUMA1
SPATA2		TBC1D9B
BSDC1		TLE1
NUDT4		IFNGR1
MSL2		KNL1
CXCL16		C1S
DNAJC25		TLCD5
ZNF141		GDAP2
VHL		PRDM10
CIDEB		POM121C
GET3		HELZ2
GPR37L1		FOXK1
RTTN		OGA
HIVEP1		MYOM1
CSF1R		TBK1
GATD3B		DSTYK
SPOUT1		SMNDC1
NFKB2		RNF6
CDAN1		HLA-F
AMBRA1		SLC13A4
ATP13A1		DNAJA3
CALCOCO1		GRAMD1C
MIER2		C5AR2
PHACTR2		LNPEP
ASIC3		WDR45
HDAC5		CENPC
ANKRD13D		MCAM
CHMP7		RNASEL
TADA2B		SLC25A34
ANAPC2		RBM14-RBM4
KDM5C		ARSD
DNAJB6		UGDH
ELL		DNAH17
DDX49		MOSPD1
MCUR1		KDM5C
GPR137B		MYO5A
ATL3		BBC3
AARS1		BRAP
GCN1		SF3A1
CMTR1		ULK3
TTI2		GJB7
PHC3		TRIP4
TRAFD1		NOMO3
MRGBP		RELL1
GGPS1		FANCD2
KANK2		SPINDOC
HTR3B		LRRC47
CTSV		ZNF700
NMB		FAT1
C2		AKAP8L
CTDP1		ADGRF3
MICAL3		RCC1
PCNX3		TYW5
RHBDD2		ZNF878
ATP6V0A1		SGPP2
PATL1		LBH
GPR161		OR10H5
CNNM4		KMT5B
ABCF1		ZNF227
RIPK1		GTF2H1
TLE4		GUK1
LASP1		CDC37L1
LENG8		TMPRSS5
TIAF1		DENND3
ZGPAT		OTUD7B
CNOT6		C16orf70
TEPSIN		TLN1
UCK1		TRIP10
ABCF3		CDCA5
ZNF530		ZFAND5
DOT1L		SOCS4
VAMP2		SPTY2D1
APOL2		DMTF1
SLC25A34		PIP5K1C
ANKRD49		SMC4
HP1BP3		TPBG
SETD2		EIF5
DUSP18		TBX2
NVL		U2AF1L5
RNF40		CYTH1
PILRB		ASB6
MIDEAS		CA2
SLC13A2		CCDC137
FGFR1		CEP19
STXBP2		TMOD3
CYP27B1		MED10
PHRF1		NR1H2
ZSWIM8		IGF2BP1
AQP3		R3HDML
CBFB		PRPF3
ATAD1		TRIM3
LBH		HP1BP3
REV1		MED24
FAM168B		CHD8
OTUD5		FOXJ3
CPSF7		MTF1
NQO1		TMEM222
KLC3		PROSER1
SAFB		THAP2
STK11		SMG5
PPP6R1		RNF145
USP19		SERPINA10
ADPRHL1		PIAS4
ZNF701		KHDC4
ZNF35		EIF4ENIF1
H4C15		ADM5
SP2		BCAP29
TIMP1		SIGLEC12
GDAP2		ACAP2
HELZ2		MEPCE
RHOT2		ERVK3-1
ATF1		CGN
PCGF1		ATG101
KNG1		ING4
CEP19		STK17B
TUBG2		TM2D3
CELF1		FAM151B
NUMBL		IRGQ
ZNF579		THAP9
AP5B1		AC012254.2
ERCC6		AKAP9
KMT5B		IRF3
TMEM242		FRAT2
TNRC6A		GMEB2
GPATCH8		SYNJ1
FCHSD1		TRMT1
AKIRIN1		PLPPR2
CTNNB1		ZC3H18
BICRA		CEP95
NELFA		SF3B4
DECR2		RASGRP3
CENPC		NDE1
FOXK1		PKD1
YKT6		TRIB1
TONSL		FOXA3
PIGT		ZNF763
SIRT4		SETD2
RNF114		ANKRD61
IRGQ		WBP4
CD81		BAZ2B
KDM3B		CCND1
MUTYH		MRGBP
SIRT6		SCAMP4
FRAT2		LIMS1
PAFAH1B1		ZNF439
SLF2		PNPLA7
ARL10		ARHGEF5
SLC48A1		TTI2
RPS19BP1		SF3A2
WDR53		CHRNA10
ZNF331		DTX3L
MAP3K14		RNF111
SREK1IP1		ZNF121
CBX6		THRAP3
CYLD		MPHOSPH8
POMZP3		HSPH1
ASB6		POFUT2
MAML1		GCLM
KLHL17		KLHL18
NR1H2		DDIAS
TPPP		STIP1
DDX11		FAM83G
ATG9A		PHC3
NCAPH2		KCTD21
C1orf35		ZBTB40
FANCD2		MKRN1
IST1		MAD2L1BP
GUK1		OTULIN
TP53INP2		MTMR9
ZBTB40		RIPK1
GAS2L1		BECN1
MOB2		HOOK3
RNF123		LSM12
RAD52		ZNF280C
DXO		ZNF141
CLHC1		GBF1
TCP11L2		RND3
SGPP2		SCAMP3
SHC1		TMEM242
TAGLN		DOT1L
GABPB2		YAF2
TANGO2		SH3BP5
DHX37		GDI1
SLC13A4		TBC1D3B
HDAC10		ZBTB8B
FAM122C		TADA2B
ARHGAP26		GATD3B
SPTLC1		WASHC1
FNIP1		ATG14
CDC26		ETS1
GATAD2A		ZNF10
NUMA1		ZCCHC8
TGIF1		POMZP3
ST14		SERINC1
ZNF578		ANKAR
DIAPH1		E2F6
MYH11		KCNK6
SPACA6		UGCG
BTBD19		CYP27B1
NOSIP		LRRC49
TNIP1		ZPR1
SF3A2		HMG20A
ARHGEF5		C1orf35
H2BC8		KLHL17
CD300LF		TMEM11
STX5		ZNF532
MLH3		CCDC12
RAB5B		AC008581.2
PTCD1		HOXB3
ZDHHC18		CEP97
HMBOX1		ZNF177
NFX1		BRPF3
OTUD7B		CRIPT
MED12		KCTD20
CLIP2		ZNF548
ECM2		PIGT
PMFBP1		SLC25A30
ATP6V0C		NISCH
STAT5B		MATR3
ASMTL		ABCF3
HLA-G		ZNF107
[truncated: 1,578 more rows]

## Sheet: Down 0.5
CTL FOLFIRI x CTL NT		T3 FOLFIRI x CTL NT				CTL FOLFIRI x CTL NT (Unique)		T3 FOLFIRI x CTL NT (Unique)			T3NT x CTL NT
AL034430.1		AL034430.1				ZDHHC19		SPDEF			AC073612.1
AL139300.1		AL139300.1				CALML6		ITM2A			SPOCK1
CYS1		FOXJ1				ARMC3		PIK3R5			MSN
ACTL10		TRABD2B				SLC22A7		PRKCB			FSTL1
TRABD2B		KCNJ12				GLYAT		AC063943.2			AQP8
KCNQ2		CMPK2				CD207		CR1L			PAH
AL121594.1		GPR55				SLC6A18		DGKG			AFP
AC002310.4		FNDC10				SLC2A5		SDK1			SHISAL2A
FNDC10		ZNF132				STON1-GTF2A1L		BMP6			IFITM1
PGBD5		AC005020.2				MOGAT2		PAX5			AC012184.2
TDO2		ANXA13				SYNDIG1L		FAM189A1			SLC2A9
SORCS2		PARVB				TERT		SPNS3			SLPI
CACNG4		TSHZ3				COL5A3		RTN1			AP003108.2
LRRC26		CXCL10				ATOH1		DES			CD24
NOXO1		TPPP2				TMEM179		MAMDC2			MUC12
AQP12A		LACTBL1				KCNF1		ZCCHC18			APOC2
MEGF6		IDH2				KLF14		MYL4			TAL1
AQP12B		IGFBP1				SPP1		CYBB			DENND2A
CMPK2		CPA5				RSC1A1		SYCE3			FTCD
EEFSEC		CYS1				LGALS16		CHST15			AC108941.2
ZFYVE28		AVP				CABP2		MMP17			MORN3
TPPP2		SLC38A4				DUOX2		PAPPA			SULT1E1
LACTBL1		AFP				LBP		AC008750.7			KYNU
SHC3		SPOCK1				AL662884.4		FAM217A			MLN
PARVB		PLA2G4A				ATP2B2		EML5			SERPINA6
TSPAN18		FBP1				FAM3D		RASSF10			ACTL10
ATXN10		ATXN10				PTPRT		FAM243B			HIF3A
CRYL1		CCDC198				P2RX1		GRK1			MAOA
FBP1		C16orf74				LRTM2		TRPM2			COL5A1
AVP		KCNQ2				TMEM272		IL20RA			DUSP9
APOA4		AC053503.6				ZMYND12		DUX4			TBCE
PEMT		AC073612.1				AQP10		MATN1			C1orf21
STPG3		ACTL10				CEACAM20		C11orf96			SCGN
STUM		DBH				SYNGR4		RPS6KA2			ARL4D
UBE2L6		PGBD5				CFAP99		ASPG			S100P
RHPN1		EEFSEC				IL36G		SLITRK3			COL26A1
DBH		SYNC				CA9		ZFHX4			SDC3
LOX		SDC3				TNNT3		MPPED2			FABP6
DLGAP3		MEGF6				GSTM1		PCLO			HAL
AC005020.2		DLGAP3				UGT1A9		THBS2			TPSG1
SMIM10L2B		COL5A1				COL11A1		CD38			PDZK1IP1
IQSEC3		MUC5AC				TRIM55		GRIP1			RBP2
CHST13		SOX1				DCST2		NKAIN1			MFAP2
GNRH2		ADAMTS7				MAPK4		CHRNA4			CD83
PDCD6-AHRR		CORO2B				CDK5R2		BACH2			PDE3A
CXCL10		SORCS2				BASP1		CITED1			SPTBN5
HMGCS2		MBLAC2				AC008397.2		THSD7B			C16orf74
IL17D		LRRC61				FEZF1		NNMT			FIBCD1
ZNF575		CHST13				PDE10A		REG1A			HAVCR2
PTH1R		IQSEC3				UPP2		TUBB4A			PLTP
LGALS14		CTNNBIP1				NRN1		CLEC18C			ISX
S100A9		STUM				HMCN2		TULP1			NYNRIN
URAD		EPHA6				C11orf53		HRK			CPS1
FOXJ1		LCT				ABLIM2		DOK7			TMEM191C
PFN4		CLEC4F				SLC6A7		LIN7A			ISY1-RAB43
ANXA13		ONECUT1				DND1		CD3E			RPL36A
LGI4		GPR143				DNM1		VIM			ACKR3
UPK3A		IL17D				ZC3H6		TNNI3			IFI27L2
NEURL2		ACOT6				EHD3		NCAM1			SOD3
GNG4		GLI2				C17orf78		SAMD15			ADAMTS15
KISS1R		PEMT				ENPP7		UNC45B			SOX8
ALDH1A3		GNG4				FXYD1		TMC8			SPEF2
MTTP		MTTP				RTL9		NPPA			SERPINA4
SDC3		HOMER1				CCDC87		TNRC6C			EDA
CTXN1		RASGEF1C				CPNE6		SYCE1L			GNG4
FXYD3		TDO2				CCDC173		UST			SUGCT
VSTM2L		EPO				GNAT1		HBA1			ADCY5
IGFBP1		PTPRN2				SERPINA12		HECTD2			NAT8
AC008397.1		COPG2				ARMCX5-GPRASP2		ITGA1			SLC27A5
CBFA2T3		CRYL1				AC000093.1		VSNL1			RPL21
EPHA8		SLC22A31				MS4A10		CORO1A			ASGR1
GNAZ		AJAP1				AL929554.1		GATA5			PTP4A3
CYRIA		CACNG4				SERPINB6		IL12A			HOGA1
RASGEF1C		ST6GALNAC3				LINC00634		ULBP2			NAT8L
HHAT		ALB				LOXL1		MYL3			RPS3A
MBLAC2		HHAT				SPATC1		UBE3D			SERPINF2
SLC22A31		CLYBL				SERINC2		LIN28B			APOA2
ANXA6		MARVELD1				RGS9BP		PCDHGA10			PRAP1
IL34		HMGCS2				HLF		RRP15			RPS23
ZHX2		SULT1E1				FP565260.4		PLPPR3			FOLR1
ST6GALNAC3		KISS1R				ABCA2		TMEM64			RPS18
LRRC61		SFRP5				C11orf86		STXBP1			ERP27
THEM6		TMEM72				KCNQ1		AZGP1			SETMAR
MARVELD1		TREX2				COL4A6		BMS1			CHST13
TMEM72		EPHA8				C2CD4C		TMEM169			RPL22
SLC10A2		ADAM23				SLC28A1		LYSMD2			ALG1L
PRODH2		TSPAN32				SLC25A27		CDC27			BCL2L14
SPATA25		FABP5				GRIP2		EXO1			GFI1B
TMEM200C		PCK2				GATM		ALG10B			CDC42EP5
CCDC71		ANXA6				HSD3B2		CFAP298-TCP10L			SULT2A1
NUDT8		PDE3A				CPNE5		SLC7A5			CLDN19
REX1BD		TSPAN18				TSPAN33		RAPGEF6			TRNP1
XPNPEP2		BRSK2				GCKR		SLC16A8			RPS24
PCSK6		MAOA				PLXND1		CTH			RPL9
SLC22A3		ZNF423				HAPLN2		AC126283.1			RPL34
LGALS7B		PALD1				APOA5		IRS2			RIMS4
GPR20		GOLGA7B				HAO2		SHBG			LRRC31
CTNNBIP1		MMP1				MESP1		FEN1			F2
SLC2A7		CA1				LRRC4B		WRN			TCEA3
COPG2		CCDC71				FP565260.3		CIP2A			TTR
C2orf16		EPHB2				ZBTB32		SLFN5			RPL7
FIGNL2		URAD				LRFN3		NCAPG			RPL12
IL37		OSBPL5				CCDC116		TRNT1			PPP1R14A
SMIM10L2A		GPR20				KCNG3		METTL25			FKBP11
TPBGL		IGFBP2				LHB		KLHL26			ARMCX6
AC053503.6		ZFYVE28				ZBTB47		HHEX			ARHGAP23
PPP1R1A		SEPTIN6				SCRT1		HIF1A			SUPT3H
HRCT1		LDHD				BACE2		KCNC4			RPS12
OSBPL5		AP003419.1				TTC36		FAM53A			MAT1A
HOXC4		TFF2				NRTN		DTNB			RPL24
ASS1		AC008397.1				TMEM232		GLMN			RPL17
CFAP46		MMP28				NME3		CDH23			RPL26
DOK1		RASGRP2				C11orf97		ETV5			APOA1
BRSK2		TST				LTB		NOP58			ZNF581
CMIP		ATP6V1E2				HYAL4		CDC25A			RPL5
SLC51A		VSTM2L				SLC36A1		MACROD2			RPL37A
GPR143		SARDH				FOXO6		MRC2			TP53I11
SEMA3G		HOXB8				PPFIA4		KDM4A			RPS29
IGFBP2		OSCP1				MAGED4B		ZNF501			FAM200B
HERC3		PAH				C9orf43		MGST1			RPL10A
FJX1		FIGNL2				KIAA0319L		SLC38A1			RPS4X
HOGA1		NEURL2				SLC35D3		PNLIPRP1			ATP2A3
TMEM141		DOK1				UGT1A8		DCAF13			RPL7A
AFP		MEX3A				HRC		TRPC1			RPL39
NEU4		HNRNPA1P48				TSPAN7		EML1			GNB1L
PCK2		FRMD3				IFI27		ZNF709
PKLR		XXYLT1				AC135050.2		SKAP2
SOX1		MAT1A				TMEM229B		OTUB2
FRMD3		SPATA25				COLCA2		CCNG2
MAP6		S100A9				EPB41L3		FAIM
B4GALNT3		ZNF575				TRIB2		FKBP14
TTC30A		SLC10A2				HOMER3		URB1
TSHZ3		SMIM10L2B				ADGRB2		AMD1
LRRC6		PDZK1IP1				EDF1		PCNA
GRK5		HTRA3				BHLHE40		NXPE3
LRRC3		NUDT18				KSR2		CRISPLD2
GALNT12		XPNPEP2				SCN5A		ADH4
LCT		CBFA2T3				AL138752.2		GBX2
MAT1A		SPEF2				ENTPD8		PTBP2
RASGRP2		PRODH2				EMX1		BFAR
CITED4		NMNAT2				CCR1		FANCM
NKX3-2		NUDT8				PDE2A		CDC14A
ATP6V1E2		HIPK2				CMC4		SF3B3
RBP3		AL121900.1				ADCK5		CEBPB
C16orf74		AQP12B				JAML		MCM10
PDE9A		PPP2R2C				ENTPD2		MTSS1
ANPEP		HAL				RNF186		FBXO5
CP		SLC7A2				TSPAN9		HAPLN3
TSPEAR		NKX3-2				DOCK4		METTL1
CCDC198		FJX1				HES4		EIF3A
UBXN10		APLN				EVA1C		TRIM67
SH3RF3		B9D1				ATP8B2		SULT1C2
COL5A1		TPBGL				EEF1A2		RBM12B
TNFSF4		AL121594.1				NOTUM		TMEM237
BMP7		LHFPL3				IFT88		SENP6
MAF		LGALS7B				FCGR2A		DMKN
EPHB2		DUSP6				COL2A1		GFPT2
TST		RHPN1				UPB1		RAB3IL1
TFF2		SHC3				PTGES3L-AARSD1		ZNF391
PPP1R3G		WSCD2				PAX2		LBR
CLEC4F		HMX2				GALNT2		PEX13
SARDH		SERPINA4				CDYL2		CFAP20
USH1G		HOXC4				ATG9B		CYB5R4
RASGEF1A		GNAZ				CACNA1E		LRR1
FABP5		CTXN1				ING2		HDAC2
MMP1		TNFSF12				AC013717.1		TPP2
CKB		UBXN10				SLC2A1		MRPL32
CLYBL		B4GALNT3				ENPP3		AMMECR1
NUDT18		IL37				GALT		SNRPB
SEPTIN5		LRRC26				INSYN2B		CLSPN
GLI2		FTCD				ABCA3		PTPN2
PRODH		AQP12A				TSNARE1		TIMM23B
LTBP1		RAMP2				UFSP1		ACTR6
SLC38A4		HOGA1				IQGAP2		FBXW8
HTRA3		MMP10				SIPA1L1		CEL
OTOP2		THEM6				SLC2A10		USP45
SLC15A1		PYCR3				CHPF2		SHPRH
HSD17B8		UBE2L6				LHX5		HOMER2
ARHGEF17		SLCO4C1				COL17A1		SNX6
HPCAL1		FABP6				ALS2CL		CDK2
PTPRN2		REX1BD				SNURF		NUDT4B
PDZK1IP1		NRROS				PKD2L1		FBXO9
GLDN		FER1L6				PAQR5		MZT1
VILL		LIPT2				SPIN2A		AGR3
PI4K2B		PI4K2B				DIS3L2		RFX5
CLDN19		ZHX2				ELOVL6		SIPA1L2
PPP2R2C		SLC2A9				ARHGAP24		CELSR1
DYSF		GLDN				PHOSPHO1		NDUFAF7
LRP5		ID1				MISP3		RGS2
LHFPL3		RARRES2				KRTAP5-1		C3orf33
FUOM		OCA2				FADS1		NCL
MAML2		C7orf50				ACAD10		FSD1
ONECUT2		FTCDNL1				PLOD2		PIBF1
AK8		DHTKD1				MS4A8		YPEL1
CAVIN3		POGLUT3				TRPV6		EPHB3
SERPINA4		ADCY5				GPC2		ZNF512
AJAP1		CAVIN3				ATP6V0E2		HMMR
GMDS		GALNT18				MCAT		ASAH2B
FABP6		SCART1				SAMD13		TCEA1
LDHD		SH2D2A				KCNMA1		UCHL3
SYNC		BMP7				DCHS2		PCGF3
MGMT		CCT6B				ICAM5		RARB
ADGRA2		HTRA1				HPS6		COPA
ZG16		SMYD3				DGAT1		CLCN6
PSD2		HSD17B8				SLC2A6		SRSF1
ZNF132		DUSP9				VPS28		GNL3
HEG1		SMIM19				TFAP2A		MECOM
CHSY3		PSD2				SERGEF		ADM2
SCTR		HMGA2				GNB1L		TIMM17A
B9D1		SLC22A3				TBX10		GINS4
TNFRSF14		ENHO				SPIB		ARFIP1
GRID1		TCIM				FGR		YIPF5
UNCX		SLC9A3				GAS6		PLBD1
CPA5		SLC16A10				KCNK15		STX7
FCRLB		MAGEE1				HSPA6		TOP1
SFRP5		EMILIN1				CAPN14		USP33
AL121900.1		SMIM10L2A				POLI		SESN3
S100G		TNFSF4				CPVL		PLIN4
LHX1		NPTXR				RAB3A		QTRT2
ADAMTS13		CFAP46				G6PC3		ZNF695
ATP8B4		AK8				PGAM4		BRCC3
ALG1L2		HPDL				GLI1		UBP1
THBS3		C10orf99				CRIP2		PRDM1
RFLNB		MIPEP				NPHP1		SLC37A3
BTNL3		GMDS				ETFA		CAMK1
PALD1		GPR39				ZNF517		TAF15
ALB		MATN3				ADAMTS10		HDGFL3
FAAP100		PROCA1				TMEM191C		OGT
TMEM63C		PFN4				MAGED4		CLPTM1L
DAB1		CRPPA				SCX		FANCB
EXOC3L4		PCSK6				GABRA2		PRMT9
EPHA6		ANO1				AGPAT1		HNRNPM
GLB1L2		TNFSF13				TAF10		TBCB
IDH2		C21orf58				MOSPD3		TERF1
SCART1		SLC22A1				ADAMTS14		SLC25A14
DBNL		PDCD6-AHRR				PLXNC1		EIF1B
SEPTIN6		CYP2W1				NLRP11		RABGAP1L
HGFAC		SERPINE1				DIPK1A		SNRPE
FTCD		GSTZ1				SOAT2		AP002990.1
ZNF599		NR0B2				KLHL5		FAM111A
XXYLT1		GLTPD2				CFAP43		ATAD2
FTCDNL1		GRK5				SLC5A2		EMC2
PRDM12		AC002310.4				SSC4D		NUP153
MAOA		STPG3				RNF223		TFDP1
NR0B2		ZNF599				PEX11B		AC069544.1
HIVEP3		GLB1L2				NDRG3		MTMR2
TMEM256		HNRNPA1				FUT8		CNTRL
ZNF423		HMGB3				MSANTD3-TMEFF1		PCGF6
TLDC2		SLC7A4				APOBEC1		TBC1D12
SPAG4		CMSS1				ZNF608		CCP110
SMYD3		DTD1				WDR27		TP53RK
CLC		STKLD1				ANKS6		ERH
LCN12		CYRIA				LPAR1		DCUN1D5
ADAMTS7		HSD17B2				PRRG2		NDUFA5
PTPRG		CLDN19				NCLN		PRDM11
WSCD2		ATP2A3				PTPRU		RAB12
EPO		ITGB2				AQP1		VPS50
KCNJ12		SUGCT				TPD52L1		ABHD14A
TYSND1		F8A3				WT1		MAGED2
GJD3		CCDC61				ARHGAP18		SEPTIN2
AP003419.1		MAML2				DGCR6L		LIMD1
TP53I11		DPH6				LRRC23		MR1
STKLD1		HSF2BP				SERPINA5		ILF3
PDE3A		LGALS14				KLK13		FUNDC1
MMP28		HGFAC				CYP4F2		HCFC2
TMEM250		CCDC96				MRPS26		TRIM24
PHEX		CHST14				AK2		NASP
ASPDH		SH3RF3				SYNM		ZW10
SRPK3		FXYD3				MYO7B		TAF9B
STOX1		PTRH1				FSTL1		NCAPH
ADGRD1		ASS1				MUC1		CSE1L
NPTXR		LHX1				WBP1		ARMCX5
TREH		LCN12				SIMC1		COA6
HOXB8		LRP8				RCOR2		PLSCR1
DEGS2		NEK6				UBASH3B		NOX1
CHP2		BTNL3				SMIM24		HARS1
GLTPD2		FAAP100				KANK3		CBX3
CHRNA1		UNCX				GPT		TRIAP1
HOMER1		SULT1B1				RASL11A		TMX1
VAV2		RAB37				MECR		SFT2D1
SCNN1D		PTPRG				ZADH2		TNFAIP8
MDH1B		DDN				TSPAN2		RCC2
LIPT2		KCNJ4				SCGB2B2		MMGT1
DHTKD1		LAMA4				FAM156A		AGPS
EMILIN1		CYP2E1				PANK1		BUB3
FBLN2		ARMCX4				WDPCP		STARD7
CHST14		B3GNT3				ALPK3		TSEN34
C19orf73		CETN2				PLCG2		PANX1
KIF1A		KIF1A				SOHLH1		FASTKD5
TMEM187		LILRB3				FERMT1		PA2G4
NECAB3		ANXA4				SIRT5		EIF2D
DTD1		MFSD3				ARRB1		ZNF689
AKAP7		ALDH4A1				ANO10		CCDC138
TMEM178A		CGREF1				ST3GAL5		SLC35F2
GPR39		RASGEF1A				CRADD		AQR
SPATA6		UPK3A				SYT3		TAF1D
TTBK1		STOX1				ENG		DHX40
PYCR3		TRAF1				IFT27		CDC6
TMEM53		ENOSF1				FBXW4		GATC
SPEF2		HOXB9				NPM2		ZMAT2
MFSD3		FRAS1				CDNF		RCBTB1
FGL1		SLC45A3				LEXM		COPS2
LINGO3		MARCHF9				ZNF438		TCEANC2
C10orf99		PDK3				ARHGEF10		ZNF556
EBF4		FUOM				SDCBP2		AKR1A1
SLCO4C1		ZDHHC14				LONP2		OGFOD1
SLC9A3		ZNF853				STX8		MYADM
CGREF1		MARCHF11				RTL8A		EIF4A1
DDN		DBNL				SDHC		KIF11
FRAS1		PLCB2				ZNF19		LSM5
DUSP6		TRAPPC9				AGBL5		THAP12
EVI5L		TLDC2				MUC4		YIPF1
NAT8		TCP10L2				MUC17		PPIH
UNC13C		NPIPA7				POLDIP2		MRPS2
TNNC1		B3GNTL1				IGFBP4		YWHAQ
CA12		C6orf141				GPR157		TAF1B
ANXA4		NOVA1				POU2AF1		PPID
LRRC75A		DNAJB5				G0S2		STAM
CLMP		LMO4				PRDX6		CCDC157
PNCK		NAT8				ST3GAL2		KLHL9
GUCY2D		EXOC3L4				BORCS6		GCNT3
PAOX		MDH1B				FASN		ULBP3
HNRNPA1P48		CLMP				TSNAXIP1		LCP1
HAVCR1		LRP5				MEIS3		POLD3
GGACT		CYP2U1				ERICH4		DLGAP5
NDUFAF3		GCSH				IFIT1		POLR1D
FABP2		LAP3				LYPD6		ZFAND6
RIBC1		ACOT1				MAPRE3		SLC4A7
SLC7A4		VILL				RGS11		NPM3
HSF2BP		PRMT3				SEPTIN3		MYCBP2
PTRH1		IARS2				BLVRA		HSP90AB1
MAOB		NPEPL1				PHLDA3		DBF4
GAMT		NREP				NSUN7		PHTF2
DNMT3L		NPC1L1				ORAI2		NAA25
PTPRS		CISH				MED28		TRNAU1AP
SULT1E1		SUPT3H				B4GALT7		BZW2
DPH6		WNT7B				NAGS		FKBPL
PGGHG		GALNT12				GNG7		CCDC14
C17orf97		POC1A				FRMD1		ERI2
ENOSF1		NINJ2				EFHC1		NUP133
RARRES2		MCCC2				FSTL3		TPST1
OAF		SLC38A5				TSKU		MELK
NEK6		TSPEAR				NDRG1		ANAPC5
SCML4		JPH1				MMP24OS		MICU2
SLC25A6		EMB				ZP2		MSANTD4
TMEM74B		ARHGEF17				UGT1A7		ASNSD1
APLN		TYSND1				SDCCAG8		CSTB
CYP2W1		ZNF497				GPC5		ZFYVE16
COL26A1		SNTB1				PTPRN		SRP19
F8A1		TBC1D16				P2RY2		COG6
TMEM132D		TMEM53				GDF11		CUL5
LRRC20		CDCA7				CD244		E2F3
RBPMS2		MAGED1				C1QL1		UBLCP1
PPDPF		MORN3				PITPNM2		SLC19A2
HMGA2		CA12				ART5		CSRP2
UNC5B		SFXN2				ISM2		ATP6V1D
NKAIN4		AADAT				ECE1		ARL5B
GSTA2		C1orf53				AC005943.1		FXR1
TRAPPC9		CP				MRPS18A		CHMP1B
SNTB1		DUSP15				ACE2		H3-3A
LHPP		ACAT2				KLHL35		KDM6A
PPP1R14A		TTC34				KLHL13		MTF2
MGLL		BCL2				TTC25		LANCL2
LMF1		DZIP1				COA3		EHF
MAB21L4		ST6GAL1				BIVM		PRMT5
SMIM1		MEGF9				CPLANE2		DDX18
CCT6B		SOX12				CACHD1		POMP
PLAC1		GSTA2				BIN1		TCEAL1
FAM219A		NECAB3				PRSS36		DTL
PFKL		ATP8B4				ACAP1		GNG10
GSTZ1		SPAG16				AGXT2		LIN9
PLCH2		TMEM141				CYFIP2		GEMIN2
SUCLG2		PRDM6				LYRM4		POLR2G
TIGD4		PTPRS				TCN2		PPM1K
DSCAML1		RNF144A				ESPN		ICE2
RIIAD1		STAB2				SDHAF1		SRSF5
TTC34		APEH				IDNK		PRKAA1
ACOT6		PITPNM3				HIP1		SOGA1
POC1A		CPNE4				ORM1		ASF1A
AQP8		SSTR5				TUBG1		PPIF
CDH16		ZNF837				WDR7		EIF3M
GNAO1		GTF2IRD2B				SLC17A3		GPATCH2
C7orf50		FREM2				SLA		CYRIB
MIPEP		NHS				TEX2		DCAF16
POU4F1		RIBC1				ZNF792		ARF6
ZNF467		SOX8				FEZ2		APH1B
CMSS1		LENG9				SLC5A11		GPR89A
SLC16A10		C20orf27				SPACA3		CCT7
ADAM23		UGT2B17				FBXL16		STX6
SUGCT		USH1G				TMEM161A		GASK1B
LAPTM5		RRM2				NSL1		RAB6A
TEX19		NME7				EIF3CL		PABPC1
MAML3		IGDCC4				MCUB		MCM2
GPR176		CKAP4				FADS6		CUL4A
DUSP9		C1orf131				ARHGAP28		COQ7
MRPL12		CADPS2				PLB1		PLAA
POGLUT3		C1RL				ACTG1		ATRIP
CA4		HEXD				PLEKHA2		RPLP1
SLC45A3		FAM184A				UNC93B1		EIF3J
PLCB2		HES6				EIF4E3		C1orf112
[truncated: 5,350 more rows]

## Sheet: GO Unique Down
Enrichment FDR	nGenes	Pathway Genes	Fold Enrichment	Pathway	URL	Genes
[truncated: 30 more rows]
