# Supplementary material for: Impact of the thyroid hormone T3 and its nuclear receptor TRα1 on colon cancer stem cell phenotypes and response to chemotherapies
Source: Cell Death Dis. 2024 May 1;15(5):306. doi: 10.1038/s41419-024-06690-x (PMC11063186; doi:10.1038/s41419-024-06690-x)
Supplement: Supplementary file 7 — Table S6 [file 41419_2024_6690_MOESM7_ESM.xlsx]

## Sheet: CTRL-FOLFOX vs CTRL-NT
Up-regulated genes						Down-regulated genes					Filters
											Log2 Fold Change > 0.5
gene	gene.type	log2FC	FDR			gene	gene.type	log2FC	FDR		P-value < 0.05
AL662899.1	protein_coding	10.8673	1.05432e-18			AL139300.1	protein_coding	-9.93043	3.08456e-15
AC120057.2	protein_coding	8.8678	0.0489148			UGT1A9	protein_coding	-9.41346	7.01983e-14
VHLL	protein_coding	7.9097	4.69697e-09			AL034430.1	protein_coding	-9.28044	2.68135e-18
TMEFF2	protein_coding	7.81672	0.00518522			AQP12B	protein_coding	-9.17043	4.22672e-34
CCL26	protein_coding	7.72895	2.42744e-09			HERC3	protein_coding	-8.87687	4.50085e-12
TNFRSF6B	protein_coding	7.50375	7.81579e-07			ACTL10	protein_coding	-8.79533	5.58424e-12
ZNF511-PRAP1	protein_coding	7.44586	1.2675e-07			APOA4	protein_coding	-8.52916	0
PLSCR2	protein_coding	7.30055	2.75333e-07			AP001273.2	protein_coding	-8.4734	1.25817e-09
GPRC6A	protein_coding	7.19222	5.23939e-07			LGI4	protein_coding	-8.06236	8.90839e-297
AP001458.2	protein_coding	7.1588	7.43616e-07			FBP1	protein_coding	-8.02894	1.3414e-13
SPIC	protein_coding	7.12861	7.3679e-07			LGALS14	protein_coding	-7.93592	9.32704e-89
TRIM6-TRIM34	protein_coding	7.12234	1.59496e-07			AQP12A	protein_coding	-7.73674	4.64594e-17
SERINC4	protein_coding	7.11473	9.12257e-07			SLC2A5	protein_coding	-7.34191	0
MEGF10	protein_coding	7.08744	0.000110196			SLC2A7	protein_coding	-7.34009	3.91894e-11
AL096711.2	protein_coding	6.95409	0.0304281			ALB	protein_coding	-7.1029	3.30262e-55
ASTN1	protein_coding	6.94982	5.87566e-05			PGBD5	protein_coding	-7.09259	0
AL445685.3	protein_coding	6.88328	9.31695e-06			XPNPEP2	protein_coding	-7.05157	1.49855e-182
NPIPB9	protein_coding	6.87721	3.85652e-06			CLC	protein_coding	-6.93649	2.53651e-06
CEP295NL	protein_coding	6.78597	2.1081e-27			ANPEP	protein_coding	-6.9255	8.18245e-141
FAM71A	protein_coding	6.71187	1.92944e-05			AFP	protein_coding	-6.92071	4.02446e-88
AC084756.2	protein_coding	6.67954	1.90247e-05			FABP6	protein_coding	-6.88456	1.07982e-208
INSL4	protein_coding	6.64495	1.38382e-12			MOGAT2	protein_coding	-6.88005	5.9308e-39
KLRC2	protein_coding	6.63549	1.96044e-05			AVP	protein_coding	-6.79198	3.4755e-06
CACNG7	protein_coding	6.62343	8.68253e-05			AQP10	protein_coding	-6.69654	1.23199e-214
ID4	protein_coding	6.56406	0.000143448			S100G	protein_coding	-6.65794	0
CCK	protein_coding	6.53086	3.03774e-06			SLC22A3	protein_coding	-6.65382	1.50225e-20
FABP7	protein_coding	6.48799	4.34274e-07			STUM	protein_coding	-6.6393	1.56421e-06
CFHR1	protein_coding	6.48417	3.29557e-05			MS4A10	protein_coding	-6.59367	1.3283e-202
HBA2	protein_coding	6.40294	5.78312e-05			GYS2	protein_coding	-6.36581	5.74092e-08
RCAN2	protein_coding	6.39903	0.00021784			LCT	protein_coding	-6.28325	3.33646e-219
AC010619.1	protein_coding	6.32453	8.58101e-05			ANXA13	protein_coding	-6.14829	4.01272e-177
ALK	protein_coding	6.30797	0.000444332			MMP28	protein_coding	-6.07782	2.51866e-10
CCNA1	protein_coding	6.25018	0.000376638			ZG16	protein_coding	-6.07236	4.55819e-79
HAS1	protein_coding	6.2292	0.000131728			NPIPA3	protein_coding	-6.06048	5.83096e-07
FRG2B	protein_coding	6.21159	0.000141143			CPNE6	protein_coding	-6.0148	0.000220868
PRR35	protein_coding	6.10267	4.01986e-07			MTTP	protein_coding	-5.99619	0
GAS1	protein_coding	6.06798	0.000512929			CRYL1	protein_coding	-5.953	0
C6orf15	protein_coding	6.04585	0.000794121			ST6GALNAC3	protein_coding	-5.951	2.35262e-52
LRRTM2	protein_coding	5.99586	0.000408128			FRMD3	protein_coding	-5.93978	8.55744e-39
KRT71	protein_coding	5.88228	0.000717469			CP	protein_coding	-5.9199	5.04638e-74
ODF3	protein_coding	5.80413	2.69848e-06			GNRH2	protein_coding	-5.75568	4.19029e-49
GRIN2B	protein_coding	5.77131	3.76844e-06			SLC51A	protein_coding	-5.71279	0
IGFBP5	protein_coding	5.75977	5.20246e-05			SLC10A2	protein_coding	-5.70154	3.49619e-147
MYOZ3	protein_coding	5.71449	6.39835e-53			ENPP7	protein_coding	-5.6841	2.08596e-158
DSG4	protein_coding	5.71226	0.000212229			SLC6A18	protein_coding	-5.63679	0.000226035
OR4C6	protein_coding	5.70517	0.00148658			CLYBL	protein_coding	-5.62195	9.44203e-16
RAB40AL	protein_coding	5.6904	0.000194125			AC005020.2	protein_coding	-5.60052	0.00211624
PRSS33	protein_coding	5.68919	0.00242213			EPHA8	protein_coding	-5.59886	3.08261e-13
FANCD2OS	protein_coding	5.68757	0.0017611			FNDC10	protein_coding	-5.56443	6.73541e-58
NPTX2	protein_coding	5.62942	0.0101453			HMGCS2	protein_coding	-5.558	5.15016e-70
SLC22A10	protein_coding	5.61748	0.00227295			S100A9	protein_coding	-5.55057	4.92821e-39
KLRC3	protein_coding	5.60346	0.00234467			URAD	protein_coding	-5.54195	1.22731e-61
ADAMTS18	protein_coding	5.5999	0.00257989			CBFA2T3	protein_coding	-5.53357	1.25288e-29
OR13H1	protein_coding	5.56037	0.00302014			C17orf78	protein_coding	-5.4889	1.58134e-16
KRBA1	protein_coding	5.54349	1.59891e-05			AQP8	protein_coding	-5.46309	9.19511e-08
SGIP1	protein_coding	5.52987	0.00512487			PDE9A	protein_coding	-5.45763	1.66682e-180
AC009879.3	protein_coding	5.48775	0.00730966			FGL1	protein_coding	-5.44889	1.50614e-33
KCNA2	protein_coding	5.48563	0.00542617			FXYD1	protein_coding	-5.44763	2.30033e-33
AC055839.2	protein_coding	5.46374	0.00161462			SERPINA6	protein_coding	-5.42779	1.42276e-222
AC068775.1	protein_coding	5.46113	0.00102996			FABP2	protein_coding	-5.40083	7.41096e-142
AC005670.2	protein_coding	5.45922	0.00762977			LRRC26	protein_coding	-5.3824	5.0966e-12
RAB39B	protein_coding	5.44014	0.000619254			SUGCT	protein_coding	-5.37808	5.53355e-59
MMP12	protein_coding	5.41129	2.27495e-05			AWAT1	protein_coding	-5.37436	0.00117909
SPANXN3	protein_coding	5.40941	0.00482616			CYS1	protein_coding	-5.35882	1.25581e-30
CADM3	protein_coding	5.37902	0.00274689			AL139260.3	protein_coding	-5.35763	2.46128e-11
CD163	protein_coding	5.36437	1.92775e-10			PDE3A	protein_coding	-5.3437	5.5479e-63
VAT1L	protein_coding	5.35812	0.00275566			LGALS16	protein_coding	-5.34312	0.00513814
ZNF518B	protein_coding	5.34689	0.00539451			MAT1A	protein_coding	-5.29416	8.54614e-158
ADAMTS12	protein_coding	5.34168	4.19539e-06			CLEC4F	protein_coding	-5.29408	0.00494038
C2orf66	protein_coding	5.33393	0.00643015			UGT2B17	protein_coding	-5.28675	0
LY6G6F	protein_coding	5.28241	3.05241e-10			CHST13	protein_coding	-5.26494	1.31492e-197
MIA-RAB4B	protein_coding	5.27521	0.00330903			PARVB	protein_coding	-5.25	2.34922e-153
OR52I2	protein_coding	5.2744	0.00796882			PNCK	protein_coding	-5.23947	1.47993e-68
GZMM	protein_coding	5.25863	3.55964e-36			TMEM141	protein_coding	-5.2391	0
OR51G2	protein_coding	5.25563	0.00837819			EEFSEC	protein_coding	-5.22873	1.42361e-135
NLRP9	protein_coding	5.24826	0.00884569			SULT1E1	protein_coding	-5.22305	0
ISLR	protein_coding	5.24443	0.00134407			FXYD3	protein_coding	-5.21488	0
GPR179	protein_coding	5.22718	1.74825e-12			UGT1A8	protein_coding	-5.20798	7.82626e-07
NETO1	protein_coding	5.21923	0.0163941			MARCHF11	protein_coding	-5.20224	1.24293e-06
C7orf61	protein_coding	5.20637	5.48142e-46			TSPAN18	protein_coding	-5.18522	1.59221e-14
CATSPERD	protein_coding	5.19939	0.0116298			SLC15A1	protein_coding	-5.18161	0
RGCC	protein_coding	5.19641	1.57406e-183			ALDOB	protein_coding	-5.16351	0
CHL1	protein_coding	5.17417	0.0325091			NR1H4	protein_coding	-5.16191	3.97914e-72
AC008403.1	protein_coding	5.16136	0.0137953			IGFBP1	protein_coding	-5.16133	5.24092e-48
NTM	protein_coding	5.1559	0.0370737			C10orf99	protein_coding	-5.14599	3.53324e-44
POSTN	protein_coding	5.14672	0.000126992			LACTBL1	protein_coding	-5.11617	0.0015072
EID3	protein_coding	5.1417	2.33993e-34			PKLR	protein_coding	-5.11544	2.03722e-52
ZFP28	protein_coding	5.13057	0.00986662			TFF2	protein_coding	-5.10859	3.42079e-102
GRIK3	protein_coding	5.10935	0.0379903			FAM3D	protein_coding	-5.10096	0.0116536
C1orf100	protein_coding	5.10876	1.79969e-06			SLC39A2	protein_coding	-5.09308	1.97043e-28
ANKRD35	protein_coding	5.10491	0.0148794			GPC3	protein_coding	-5.08964	6.54717e-289
GLYATL3	protein_coding	5.1035	0.021741			AHSG	protein_coding	-5.05467	6.41373e-263
RFPL4AL1	protein_coding	5.10003	0.00273642			MGMT	protein_coding	-5.05372	3.23581e-151
MUCL1	protein_coding	5.09401	0.0117066			SERPINA12	protein_coding	-5.04811	0.00194704
AC119733.1	protein_coding	5.09205	0.0282289			AC063943.2	protein_coding	-5.04183	0.0438719
ADRA2A	protein_coding	5.0898	0.0146206			C11orf21	protein_coding	-5.03062	0.0160493
PRR20G	protein_coding	5.08693	0.00226174			ATP8B4	protein_coding	-5.02407	0.00015522
KLHL41	protein_coding	5.08604	1.6226e-37			GNG4	protein_coding	-5.02241	4.58157e-156
AC011530.1	protein_coding	5.07623	0.039383			GSTA2	protein_coding	-5.01376	0
C12orf71	protein_coding	5.07553	1.10554e-13			MAF	protein_coding	-5.0128	5.67805e-232
FOXG1	protein_coding	5.07138	0.0029174			AL451062.2	protein_coding	-5.00212	0.0397262
AMPD1	protein_coding	5.07122	0.0172852			IL34	protein_coding	-4.99647	2.3686e-11
ZNF705A	protein_coding	5.07065	0.0122986			AL049839.2	protein_coding	-4.99361	0.0407924
RUNX1T1	protein_coding	5.07045	0.00872399			PPP1R3G	protein_coding	-4.98434	9.07781e-53
EPHA5	protein_coding	5.05906	0.0154304			SMIM11B	protein_coding	-4.98112	1.46925e-05
ASB15	protein_coding	5.05567	0.0238615			ASS1	protein_coding	-4.98017	0
C16orf90	protein_coding	5.05567	4.74131e-06			KCNQ2	protein_coding	-4.93171	2.17548e-10
ROBO2	protein_coding	5.03335	0.000859008			DAB1	protein_coding	-4.91734	6.64999e-43
RNF113B	protein_coding	5.03128	0.0196737			MORN5	protein_coding	-4.91707	0.0216018
OPCML	protein_coding	5.02688	0.0135523			PEMT	protein_coding	-4.9149	1.20914e-152
TNC	protein_coding	5.02018	0.000926604			TMEM256	protein_coding	-4.91198	1.0067e-226
IL36RN	protein_coding	5.01202	0.0180139			AKAP7	protein_coding	-4.90647	1.5466e-286
AC025287.4	protein_coding	5.00487	0.0188336			LDHD	protein_coding	-4.89044	1.91693e-41
CHRND	protein_coding	5.00393	0.00407621			F2	protein_coding	-4.8879	2.08633e-237
ALX3	protein_coding	5.0029	0.0277783			SLC22A7	protein_coding	-4.88413	4.22496e-27
TDRP	protein_coding	4.99849	0.00046414			SORCS2	protein_coding	-4.87041	1.41709e-10
ANGPTL1	protein_coding	4.98349	5.24696e-11			HOGA1	protein_coding	-4.86963	7.66542e-130
NCAM2	protein_coding	4.96071	0.00657109			MYL4	protein_coding	-4.83262	0.0221826
ADAMTSL1	protein_coding	4.93766	8.61096e-05			GPA33	protein_coding	-4.83061	1.33689e-303
TRH	protein_coding	4.93652	0.00451382			APOB	protein_coding	-4.81379	2.54125e-292
CSF2RB	protein_coding	4.92913	0.026588			OCA2	protein_coding	-4.80745	9.64506e-23
MEGF11	protein_coding	4.92267	7.78527e-38			CHP2	protein_coding	-4.80579	4.71552e-160
AL049844.1	protein_coding	4.91448	0.0259944			ATP8B2	protein_coding	-4.78313	6.0036e-200
NYAP2	protein_coding	4.89428	5.91517e-07			FAP	protein_coding	-4.75931	0.00855309
HEATR9	protein_coding	4.89048	1.16465e-05			SERPINA4	protein_coding	-4.74829	2.16557e-99
CRHBP	protein_coding	4.87155	0.0176118			IL17D	protein_coding	-4.74348	9.75545e-52
CPHXL	protein_coding	4.86141	0.000451335			IL37	protein_coding	-4.74252	0.00600155
TMEM100	protein_coding	4.85835	0.0303813			PPP2R2C	protein_coding	-4.74196	0.0013887
VIM	protein_coding	4.8486	0.00062175			SMIM10L2B	protein_coding	-4.74099	2.22042e-27
FLG	protein_coding	4.84266	0.0020755			BPI	protein_coding	-4.73216	0.0301477
PCDHGC4	protein_coding	4.8417	0.0109832			SYNDIG1L	protein_coding	-4.73167	0.0386637
CTRB1	protein_coding	4.83628	8.49002e-15			SEMA3G	protein_coding	-4.73024	1.32689e-57
KRTAP3-1	protein_coding	4.82369	1.51033e-18			GSTA1	protein_coding	-4.72841	0
FBN2	protein_coding	4.81691	0.000167486			PRODH	protein_coding	-4.72742	0
KRT34	protein_coding	4.8091	0.00124358			COPG2	protein_coding	-4.7228	4.19238e-187
RPS4Y1	protein_coding	4.78958	0.0163557			DUOX2	protein_coding	-4.69727	4.7678e-17
LHFPL4	protein_coding	4.78949	0.0342636			DYSF	protein_coding	-4.68524	1.62951e-08
SNX31	protein_coding	4.78949	0.0342636			MAOB	protein_coding	-4.65958	4.87966e-285
CADM2	protein_coding	4.78635	0.0344359			HAPLN2	protein_coding	-4.65416	2.97894e-10
HUS1B	protein_coding	4.7735	1.66051e-14			PCSK6	protein_coding	-4.62234	8.91282e-45
AC005192.1	protein_coding	4.76615	0			THEM6	protein_coding	-4.58499	8.17626e-221
TCEAL7	protein_coding	4.76465	0.0481076			CMPK2	protein_coding	-4.58377	0.0119422
MSH4	protein_coding	4.75342	2.53432e-15			PLAC1	protein_coding	-4.58337	4.6571e-27
SHOC1	protein_coding	4.74744	0.0076548			GMDS	protein_coding	-4.57374	1.37955e-142
KDR	protein_coding	4.74114	0.0110314			C16orf74	protein_coding	-4.56653	1.45458e-29
SMCO3	protein_coding	4.73782	0.0400554			CKB	protein_coding	-4.56414	0
RNF150	protein_coding	4.73515	0.0277464			MRC1	protein_coding	-4.5619	0.0446236
ZIC1	protein_coding	4.73062	0.000491149			LOX	protein_coding	-4.54773	1.05383e-07
CLCA1	protein_coding	4.7276	0.000705256			CA9	protein_coding	-4.54408	2.12115e-07
MMP2	protein_coding	4.72759	0.00116676			CCDC183	protein_coding	-4.54137	1.60558e-216
IL13	protein_coding	4.71982	0.00805783			AC002310.4	protein_coding	-4.53869	1.07428e-07
ZNF560	protein_coding	4.71095	0.0446717			CMIP	protein_coding	-4.53717	6.82143e-47
SYNDIG1	protein_coding	4.70819	0.0254467			TRABD2B	protein_coding	-4.53387	0.0178455
TAGAP	protein_coding	4.69983	0.0423893			MBLAC2	protein_coding	-4.53382	2.01126e-34
CTRB2	protein_coding	4.69899	1.93453e-24			SLCO4C1	protein_coding	-4.52626	3.84233e-44
RAB27B	protein_coding	4.69201	0.000108586			LRRC61	protein_coding	-4.51986	1.27366e-155
DKK1	protein_coding	4.6917	0			PCK2	protein_coding	-4.50799	0
ZNF502	protein_coding	4.6909	0.0447664			UPK3A	protein_coding	-4.50571	5.96478e-20
PCDHGA7	protein_coding	4.68948	0.0194376			HAVCR1	protein_coding	-4.50502	0
VGLL1	protein_coding	4.68728	5.49842e-09			PRDM6	protein_coding	-4.49849	0.000166806
FOXR1	protein_coding	4.66285	0.0469739			TSPAN7	protein_coding	-4.49774	3.13165e-56
ZP1	protein_coding	4.65935	0.0457225			BRSK2	protein_coding	-4.49193	9.73802e-121
AC012309.1	protein_coding	4.65027	0.0455635			AKR1B10	protein_coding	-4.4898	2.86691e-69
PLP1	protein_coding	4.61718	0.0128135			GATM	protein_coding	-4.48471	2.45004e-227
CRMP1	protein_coding	4.59941	0.0043739			ZHX2	protein_coding	-4.44981	2.68354e-80
WDFY4	protein_coding	4.58578	4.04391e-10			TSPEAR	protein_coding	-4.44854	0.0018549
CTNND2	protein_coding	4.57443	0.000641209			PEPD	protein_coding	-4.44358	0
ACTG2	protein_coding	4.56577	0.000501183			AJAP1	protein_coding	-4.43695	0.0015811
BPIFA2	protein_coding	4.53166	0.0143015			LHFPL3	protein_coding	-4.43523	6.59867e-19
SFRP1	protein_coding	4.52289	0.00545046			LRRC20	protein_coding	-4.42237	3.37033e-180
EFS	protein_coding	4.51984	0.00605226			AK8	protein_coding	-4.41168	1.17052e-22
KRT3	protein_coding	4.50717	0.00203286			MAOA	protein_coding	-4.40503	3.45711e-33
MAP1B	protein_coding	4.50481	0.000121425			HSD3B2	protein_coding	-4.40054	0.0196981
PDE6G	protein_coding	4.50224	2.64914e-08			PIGZ	protein_coding	-4.39816	3.13194e-223
KLHL4	protein_coding	4.47994	0.0130659			PFKFB1	protein_coding	-4.38602	3.35267e-35
SCG2	protein_coding	4.47019	0.00522445			FABP1	protein_coding	-4.37971	0
PTPRD	protein_coding	4.46313	0.00149044			HAO2	protein_coding	-4.37841	3.95749e-05
SPATA18	protein_coding	4.45809	0.0451749			ATXN10	protein_coding	-4.3776	7.96059e-141
PTGER1	protein_coding	4.45684	7.88783e-06			LHPP	protein_coding	-4.36939	7.44737e-86
CAVIN2	protein_coding	4.44748	0.00432943			NAT8	protein_coding	-4.36815	3.37134e-77
NHLH1	protein_coding	4.44301	1.36147e-27			RASGRP2	protein_coding	-4.36727	6.13448e-174
ANGPTL2	protein_coding	4.43323	3.96951e-07			EPHA6	protein_coding	-4.36353	6.57258e-07
IL13RA2	protein_coding	4.43169	0.0457258			HPCAL1	protein_coding	-4.3505	2.46518e-227
TENM4	protein_coding	4.42282	3.70353e-09			STOX1	protein_coding	-4.34647	1.0226e-99
TENT5C	protein_coding	4.42061	1.74954e-63			ST6GAL1	protein_coding	-4.34448	2.93475e-241
LRRN1	protein_coding	4.40612	0.00479074			NR3C2	protein_coding	-4.34075	8.28596e-08
RGS4	protein_coding	4.39581	0.0155294			AGT	protein_coding	-4.33395	3.73063e-301
NDN	protein_coding	4.39537	0.00174877			HAL	protein_coding	-4.32245	2.32449e-95
SPATC1L	protein_coding	4.39311	0.00826765			CEACAM20	protein_coding	-4.31697	1.92373e-13
SYT16	protein_coding	4.38522	7.99143e-08			SCN5A	protein_coding	-4.31605	5.05426e-14
RGS20	protein_coding	4.38485	3.81985e-07			TMEM63C	protein_coding	-4.31404	3.1728e-54
FAM177B	protein_coding	4.38243	9.1032e-19			HOXC4	protein_coding	-4.30276	3.93852e-25
GAP43	protein_coding	4.37317	0.00631708			MSLN	protein_coding	-4.3001	9.21583e-109
FNDC7	protein_coding	4.36163	0.00312389			TLDC2	protein_coding	-4.27973	1.88482e-132
KLHDC8A	protein_coding	4.34044	0.00648957			CLDN19	protein_coding	-4.27197	1.43334e-111
C7orf57	protein_coding	4.32668	0.0248065			GPR20	protein_coding	-4.26801	7.99761e-08
HAPLN1	protein_coding	4.32429	0.0336269			SPAG4	protein_coding	-4.26723	2.75503e-127
INA	protein_coding	4.28682	0.0191752			TMEM53	protein_coding	-4.26027	1.01275e-100
PCDHGB4	protein_coding	4.26972	0.0113365			MALL	protein_coding	-4.25403	0
NOG	protein_coding	4.26942	8.11662e-07			GLTPD2	protein_coding	-4.24248	6.20413e-148
GNMT	protein_coding	4.26488	9.0207e-11			DMBT1	protein_coding	-4.23704	0.000123426
CCN2	protein_coding	4.26286	0.0108427			DPEP1	protein_coding	-4.23597	2.09214e-213
SFMBT2	protein_coding	4.25197	0.0174224			TPPP2	protein_coding	-4.23554	0.00553133
PIWIL1	protein_coding	4.23637	0.000832088			GRK5	protein_coding	-4.22939	5.74133e-95
ASCL5	protein_coding	4.23574	1.83105e-09			B4GALNT3	protein_coding	-4.22231	2.27328e-41
LMOD2	protein_coding	4.22831	0.0402331			PRODH2	protein_coding	-4.22108	1.14161e-05
COL14A1	protein_coding	4.22415	0.00694711			NR0B2	protein_coding	-4.2171	2.74956e-10
EBF1	protein_coding	4.22358	0.0490526			PRKCB	protein_coding	-4.20519	0.00298831
C20orf203	protein_coding	4.21724	0.0178385			GGACT	protein_coding	-4.20457	1.63367e-08
DCAF4L1	protein_coding	4.20744	7.85119e-21			COL26A1	protein_coding	-4.20214	2.28463e-24
PLPPR4	protein_coding	4.1996	0.0279127			STK39	protein_coding	-4.20089	3.38804e-60
CNTN1	protein_coding	4.1963	5.30063e-05			CA4	protein_coding	-4.18833	4.27062e-09
NANOGP8	protein_coding	4.17425	0.000590708			ZFYVE28	protein_coding	-4.18816	2.32761e-30
PYGM	protein_coding	4.17093	1.13759e-95			SULF2	protein_coding	-4.18094	0
KCNK2	protein_coding	4.12765	0.0165477			AGXT2	protein_coding	-4.16323	1.71322e-53
POU3F3	protein_coding	4.12157	0.000679069			AL121900.1	protein_coding	-4.16034	3.55062e-45
ST8SIA5	protein_coding	4.10107	6.32196e-05			TDO2	protein_coding	-4.15941	0.000106821
SOX11	protein_coding	4.09221	2.84063e-05			OAF	protein_coding	-4.15746	0
CAPNS2	protein_coding	4.08714	0.0020637			LRP5	protein_coding	-4.15346	1.77942e-235
ELANE	protein_coding	4.08355	0.0446076			NUDT8	protein_coding	-4.14169	1.92277e-124
RFTN2	protein_coding	4.07726	2.36674e-39			KCTD16	protein_coding	-4.14112	0.0062297
JSRP1	protein_coding	4.07656	1.29409e-20			GPR143	protein_coding	-4.13453	1.1577e-21
ARX	protein_coding	4.0741	4.68962e-05			INPP5A	protein_coding	-4.12132	3.43256e-124
AC138811.2	protein_coding	4.06835	4.76919e-81			SNTB1	protein_coding	-4.10667	2.57585e-245
AL162231.1	protein_coding	4.06739	0.0461626			ZNF575	protein_coding	-4.09528	1.10218e-54
THY1	protein_coding	4.06418	0.00661694			SMYD3	protein_coding	-4.08998	4.96013e-106
SLC25A18	protein_coding	4.06392	1.18236e-108			SUSD2	protein_coding	-4.08966	1.35012e-293
TTC24	protein_coding	4.06143	4.3627e-09			IL36G	protein_coding	-4.08894	9.6727e-05
NMUR2	protein_coding	4.02551	1.4777e-24			USH1G	protein_coding	-4.08576	3.17619e-72
LTA	protein_coding	4.00881	1.06087e-05			CDH16	protein_coding	-4.08574	3.79953e-111
FRZB	protein_coding	4.00009	2.40031e-08			ARHGEF17	protein_coding	-4.08521	0
SLC16A9	protein_coding	3.99536	0.00250394			CR1L	protein_coding	-4.06543	0.0467376
ANKRD1	protein_coding	3.99238	1.90926e-128			NDNF	protein_coding	-4.06109	1.77608e-86
FPR2	protein_coding	3.98931	0.00202852			TNFSF4	protein_coding	-4.03822	2.83692e-14
HSPB6	protein_coding	3.97424	1.35023e-09			CD207	protein_coding	-4.02624	0.0416116
SERTAD4	protein_coding	3.96384	0.000838328			SSTR3	protein_coding	-4.02424	1.64591e-159
TLR1	protein_coding	3.96089	1.22793e-09			PGLYRP2	protein_coding	-4.01546	3.83271e-11
GNG3	protein_coding	3.95759	6.9266e-26			SMIM1	protein_coding	-4.01489	6.44156e-28
PTGER3	protein_coding	3.95013	0.017432			AC126283.1	protein_coding	-4.00531	3.59928e-11
AL589666.1	protein_coding	3.94897	0.00104089			SLC17A1	protein_coding	-3.99568	1.07206e-13
MARCHF4	protein_coding	3.94053	0.0285142			CHURC1-FNTB	protein_coding	-3.99296	5.50898e-09
H2BE1	protein_coding	3.93909	0.0193191			PHEX	protein_coding	-3.98451	3.57159e-154
FLI1	protein_coding	3.92584	0.00464209			AL121594.1	protein_coding	-3.9795	2.74085e-56
SIK1	protein_coding	3.92325	1.0566e-18			PPFIA4	protein_coding	-3.97815	2.88488e-53
RAB7B	protein_coding	3.91555	0.0195995			PPP1R1B	protein_coding	-3.97607	0.0106105
AL021997.2	protein_coding	3.90972	0.00283392			DGAT2	protein_coding	-3.9744	5.64316e-193
PCDHGC3	protein_coding	3.86926	0.018954			C11orf53	protein_coding	-3.97229	0.00960747
CHST2	protein_coding	3.85875	0.000567044			SCML4	protein_coding	-3.97114	6.32403e-56
PRR18	protein_coding	3.846	0.0289236			VSTM2L	protein_coding	-3.96934	8.38901e-16
FOSB	protein_coding	3.82739	4.2975e-81			GALNT12	protein_coding	-3.96329	3.11552e-66
NLRP7	protein_coding	3.81929	0.000178448			ANXA6	protein_coding	-3.962	4.8765e-10
SMIM32	protein_coding	3.81647	0.000151089			LARGE1	protein_coding	-3.95864	2.22887e-111
C8orf88	protein_coding	3.80708	0.024543			FAM78B	protein_coding	-3.95816	0.0019043
ZCCHC12	protein_coding	3.79513	2.67766e-07			RFLNB	protein_coding	-3.95604	2.01921e-81
HRH2	protein_coding	3.78529	0.0392939			ANXA4	protein_coding	-3.95265	0
TEX14	protein_coding	3.78189	3.08097e-27			TMEM72	protein_coding	-3.94746	0.0487898
SEZ6	protein_coding	3.76466	0.000567924			SLC22A31	protein_coding	-3.93667	6.13801e-87
TNFRSF4	protein_coding	3.76286	0.00473298			APOC3	protein_coding	-3.93586	7.62509e-169
FNDC11	protein_coding	3.76149	1.83482e-14			LIPT2	protein_coding	-3.93413	2.11994e-48
GNG11	protein_coding	3.75798	0.000558834			FAM243B	protein_coding	-3.92459	0.0209684
RHOJ	protein_coding	3.75433	0.0242342			DEPTOR	protein_coding	-3.9223	9.70953e-68
C11orf91	protein_coding	3.74943	0.000561318			ZHX3	protein_coding	-3.9195	1.43428e-28
PCDHGA4	protein_coding	3.73252	0.0450144			TRPM2	protein_coding	-3.90905	0.00302721
SYT5	protein_coding	3.73245	5.07696e-24			REEP6	protein_coding	-3.90566	1.04352e-268
CCN1	protein_coding	3.72704	2.16398e-303			ADAM23	protein_coding	-3.90377	8.6491e-19
WFIKKN2	protein_coding	3.71973	0.000198038			DSCAML1	protein_coding	-3.901	2.64048e-05
GPC4	protein_coding	3.71209	0.0308531			ADGRD1	protein_coding	-3.89655	9.00865e-106
APCDD1L	protein_coding	3.71174	0.018917			RBPMS2	protein_coding	-3.88655	7.09701e-56
CDO1	protein_coding	3.71074	3.50716e-06			MMAB	protein_coding	-3.8848	2.09482e-246
GOLGA6A	protein_coding	3.70707	0.0454529			AGMO	protein_coding	-3.88302	2.2619e-35
GPR83	protein_coding	3.69453	5.69873e-44			ALDH6A1	protein_coding	-3.88139	1.32642e-295
EMP3	protein_coding	3.69043	6.68779e-166			SMIM10L2A	protein_coding	-3.88066	6.2979e-79
RASD1	protein_coding	3.68697	2.20069e-221			NPTXR	protein_coding	-3.87395	6.12706e-187
GRM2	protein_coding	3.68259	1.95459e-14			IDH2	protein_coding	-3.86542	4.88425e-76
SLC35G5	protein_coding	3.67151	0.00787851			MST1	protein_coding	-3.85568	9.78286e-26
CRYBA1	protein_coding	3.66929	0.0070325			FCAMR	protein_coding	-3.84824	2.11447e-14
C1orf167	protein_coding	3.66718	0.000184118			CA12	protein_coding	-3.84001	4.69441e-185
ACP4	protein_coding	3.6639	1.4278e-08			IL20RA	protein_coding	-3.83626	0.0238169
NKX2-1	protein_coding	3.6499	0.00552373			MMP1	protein_coding	-3.82861	1.02542e-139
HDAC9	protein_coding	3.63581	3.82735e-40			LRRC75A	protein_coding	-3.82838	6.97312e-231
BCL2L15	protein_coding	3.63391	1.63289e-45			PAH	protein_coding	-3.80816	5.41444e-66
POU2F3	protein_coding	3.62972	2.41707e-12			UNCX	protein_coding	-3.80743	2.09468e-06
ELAVL3	protein_coding	3.62379	0.0488801			FOXJ1	protein_coding	-3.80732	3.24708e-15
GRM7	protein_coding	3.62186	0.00387358			FIBCD1	protein_coding	-3.80349	6.83042e-27
ZNF521	protein_coding	3.60934	0.000875019			ACOX2	protein_coding	-3.80015	1.50824e-89
H2AP	protein_coding	3.5826	0.0107484			SH3PXD2A	protein_coding	-3.79179	1.49493e-95
TMEM178B	protein_coding	3.57528	0.0316119			CBY2	protein_coding	-3.78932	0.0188922
WIF1	protein_coding	3.57345	0.0378441			DLGAP3	protein_coding	-3.78712	0.0286163
MAFA	protein_coding	3.5709	3.8506e-13			CMSS1	protein_coding	-3.77922	4.75732e-63
TRIM54	protein_coding	3.56788	0.00143326			MEP1A	protein_coding	-3.77485	0
DOK5	protein_coding	3.56219	0.0457813			SIAE	protein_coding	-3.77413	0
THSD1	protein_coding	3.55968	9.1145e-12			XYLT1	protein_coding	-3.76769	2.77745e-13
P2RX2	protein_coding	3.55879	3.43696e-12			AADAC	protein_coding	-3.75656	1.03929e-76
PERCC1	protein_coding	3.5587	0.00174874			TNNC1	protein_coding	-3.75612	1.00746e-129
RPA4	protein_coding	3.55395	2.51335e-13			PI4K2B	protein_coding	-3.75095	4.2779e-127
IL17C	protein_coding	3.55232	0.0033884			STKLD1	protein_coding	-3.74967	2.94867e-68
ITPRIP	protein_coding	3.54584	2.97192e-107			IGSF9	protein_coding	-3.74229	0
CORO2B	protein_coding	3.53443	0.0154097			TERT	protein_coding	-3.74011	5.50497e-24
GLIPR1	protein_coding	3.52815	5.57879e-28			CEACAM7	protein_coding	-3.73624	4.93939e-113
MAMDC2	protein_coding	3.5262	0.011457			AL929554.1	protein_coding	-3.73617	0.0205162
ADGRL4	protein_coding	3.52313	0.00279323			ACADSB	protein_coding	-3.7318	3.11365e-154
THBS1	protein_coding	3.52266	5.22578e-29			SLC28A1	protein_coding	-3.7277	4.96476e-14
AL928654.3	protein_coding	3.51365	0.000355533			PODXL2	protein_coding	-3.72584	6.54418e-261
NGFR	protein_coding	3.50597	2.80662e-09			TNFRSF14	protein_coding	-3.72461	1.02542e-110
KITLG	protein_coding	3.49934	5.52646e-139			GSTZ1	protein_coding	-3.72422	9.54586e-92
TCN1	protein_coding	3.49219	0.0216366			KISS1R	protein_coding	-3.7236	3.25787e-12
NCR1	protein_coding	3.48572	1.74101e-14			GLB1L2	protein_coding	-3.72142	1.27188e-164
RADIL	protein_coding	3.48295	4.04992e-12			SNTA1	protein_coding	-3.71772	9.02857e-145
CD300LD	protein_coding	3.48254	0.0468052			SERPINA1	protein_coding	-3.71764	0
GPBAR1	protein_coding	3.47783	6.71527e-17			CLMP	protein_coding	-3.71277	2.03883e-69
ERN2	protein_coding	3.47588	7.5518e-13			CACNG4	protein_coding	-3.7125	0.000198228
CCDC83	protein_coding	3.47367	0.00498771			ARHGAP39	protein_coding	-3.71075	2.09832e-100
PCDH19	protein_coding	3.47082	0.0348197			RBP3	protein_coding	-3.70321	1.95698e-06
MUC6	protein_coding	3.46737	1.77396e-06			ZP2	protein_coding	-3.69987	4.9616e-07
RND1	protein_coding	3.44926	8.32918e-205			SLC38A4	protein_coding	-3.69334	2.53841e-10
UNC13A	protein_coding	3.44731	3.31042e-20			GSTM1	protein_coding	-3.68842	8.07771e-05
TXK	protein_coding	3.44079	7.39277e-28			LRRC19	protein_coding	-3.68489	2.50666e-47
PRSS48	protein_coding	3.43565	0.0182014			HHAT	protein_coding	-3.68404	2.21619e-13
ZIK1	protein_coding	3.43313	2.25038e-06			SLC16A10	protein_coding	-3.68208	1.59557e-65
SLC16A2	protein_coding	3.42709	0.000445758			GK	protein_coding	-3.67721	3.18946e-223
PTHLH	protein_coding	3.42606	5.23055e-11			REEP1	protein_coding	-3.67647	2.87761e-23
STX19	protein_coding	3.42402	0.00274824			NKAIN4	protein_coding	-3.67511	4.40918e-108
MFAP4	protein_coding	3.4234	1.74276e-30			MUC16	protein_coding	-3.67305	0.00102446
HHIPL2	protein_coding	3.41207	0.00047407			B4GALNT2	protein_coding	-3.67298	8.73487e-276
SLC10A1	protein_coding	3.40339	2.88497e-08			ITLN2	protein_coding	-3.66639	8.35722e-12
CLIP4	protein_coding	3.40281	4.27104e-07			FCRLB	protein_coding	-3.66638	0.000303565
HDX	protein_coding	3.40274	3.46111e-07			GJB1	protein_coding	-3.66487	1.88359e-162
PLXNA4	protein_coding	3.40245	0.00054842			UNC5B	protein_coding	-3.66449	1.1999e-126
CLTRN	protein_coding	3.39924	8.13903e-49			SLC5A9	protein_coding	-3.66206	1.47257e-245
TUBA1A	protein_coding	3.39573	1.19347e-05			TREH	protein_coding	-3.6574	1.4707e-20
STK32B	protein_coding	3.38907	0.0414376			PDK3	protein_coding	-3.6545	1.89117e-87
HAP1	protein_coding	3.38679	6.67874e-51			ITGB2	protein_coding	-3.65069	9.50777e-36
GPR62	protein_coding	3.38229	0.00754637			B9D1	protein_coding	-3.64762	2.76154e-61
TENM1	protein_coding	3.37696	0.0170184			ZNF837	protein_coding	-3.64461	7.80688e-20
SYT11	protein_coding	3.37392	3.47331e-09			WSCD2	protein_coding	-3.64077	0.000137758
UGT1A5	protein_coding	3.36813	7.0188e-10			SLC29A4	protein_coding	-3.63882	4.81003e-217
RAPSN	protein_coding	3.35792	7.08754e-05			IQSEC3	protein_coding	-3.63847	2.21495e-23
HLA-DRA	protein_coding	3.35163	0.0147207			CPQ	protein_coding	-3.63356	4.58361e-42
WNT16	protein_coding	3.35132	0.00263076			ERICH4	protein_coding	-3.63107	1.18288e-218
CFAP94	protein_coding	3.35049	6.8062e-08			GJD3	protein_coding	-3.62361	3.42807e-07
ARHGAP31	protein_coding	3.34457	6.07276e-17			PGM1	protein_coding	-3.6199	3.98326e-245
ADCY10	protein_coding	3.3357	4.05465e-25			PKIG	protein_coding	-3.61891	5.0084e-45
AZU1	protein_coding	3.33004	7.09064e-06			HDAC4	protein_coding	-3.61739	2.03436e-05
AC008763.2	protein_coding	3.3281	8.98532e-23			NAALADL1	protein_coding	-3.61475	7.24761e-13
STXBP5L	protein_coding	3.32413	2.89725e-05			TST	protein_coding	-3.61409	7.86522e-235
SLC35F1	protein_coding	3.32387	0.000191715			ECEL1	protein_coding	-3.61394	1.6451e-14
RBP1	protein_coding	3.32174	1.69333e-05			CCDC198	protein_coding	-3.6104	7.87783e-82
LPAR6	protein_coding	3.32	4.97325e-07			NUDT18	protein_coding	-3.6019	3.83919e-43
TMCC2	protein_coding	3.30754	2.92553e-21			ASPDH	protein_coding	-3.60186	7.59551e-19
ATP8A2	protein_coding	3.29672	0.0118837			DEGS2	protein_coding	-3.59608	2.63131e-17
SLC6A16	protein_coding	3.29565	0.000430321			FIGNL2	protein_coding	-3.58537	7.83047e-24
ACTA2	protein_coding	3.29058	0.00205669			CPVL	protein_coding	-3.58387	9.57188e-131
ANKS1B	protein_coding	3.28878	1.17382e-05			ACAT2	protein_coding	-3.58336	1.26828e-245
SCT	protein_coding	3.28878	0.0287937			LHX1	protein_coding	-3.58038	3.75236e-20
PLPP4	protein_coding	3.28457	0.000764168			KANK4	protein_coding	-3.56905	3.74843e-27
CXCL14	protein_coding	3.28331	0.0101892			SUPT3H	protein_coding	-3.56226	3.26799e-63
SIRPB2	protein_coding	3.28311	2.38969e-05			HLA-DMB	protein_coding	-3.55575	1.13297e-09
GDF5	protein_coding	3.28262	0.00775542			SLC26A2	protein_coding	-3.55421	0
NBPF4	protein_coding	3.27935	1.51166e-39			FGR	protein_coding	-3.55226	0.00265232
PTCHD1	protein_coding	3.27512	7.31043e-05			VAV2	protein_coding	-3.55194	5.63206e-107
NCAN	protein_coding	3.26342	0.00819791			GLS2	protein_coding	-3.55101	3.77643e-47
VWA3B	protein_coding	3.26102	0.00540306			ADK	protein_coding	-3.54704	1.2708e-153
RUNX2	protein_coding	3.25759	0.000286985			MYBPC2	protein_coding	-3.53845	4.9396e-07
GALNT17	protein_coding	3.23826	0.00234127			GLDN	protein_coding	-3.53667	1.93165e-08
AC023055.1	protein_coding	3.23587	4.96292e-13			C1orf21	protein_coding	-3.53624	6.69708e-36
CEND1	protein_coding	3.23039	5.34711e-06			PFKL	protein_coding	-3.53595	1.97925e-164
AC010422.6	protein_coding	3.22644	1.47908e-65			GSTM4	protein_coding	-3.53446	2.79916e-195
C22orf15	protein_coding	3.22393	5.82752e-07			LAPTM5	protein_coding	-3.53129	3.37328e-54
VCAN	protein_coding	3.21979	2.9646e-72			FBLN2	protein_coding	-3.52971	7.5447e-07
PSTPIP1	protein_coding	3.21857	0.00686781			ITPK1	protein_coding	-3.52658	7.50227e-215
CDH2	protein_coding	3.2165	0.0205095			SUMF1	protein_coding	-3.52525	2.16631e-90
AC015802.6	protein_coding	3.21543	5.66113e-16			CD244	protein_coding	-3.52374	3.17385e-18
LSMEM2	protein_coding	3.21424	1.81461e-05			GAMT	protein_coding	-3.52174	5.37008e-126
FLRT3	protein_coding	3.21264	2.12086e-184			UNC13C	protein_coding	-3.52147	1.37716e-55
HLA-DQA1	protein_coding	3.20792	2.61203e-05			POGLUT3	protein_coding	-3.51639	6.73656e-145
NR2E1	protein_coding	3.2061	1.06909e-14			ABCA1	protein_coding	-3.51255	4.76343e-21
ANKRD30BL	protein_coding	3.1999	0.024307			SUCLG2	protein_coding	-3.51243	1.50876e-159
ARHGEF6	protein_coding	3.19646	1.9243e-05			MINAR1	protein_coding	-3.5037	0.00129101
TNF	protein_coding	3.18906	0.0123227			RALGPS1	protein_coding	-3.49699	2.30419e-146
NRAP	protein_coding	3.18705	0.0361824			PDE4C	protein_coding	-3.48912	5.04999e-44
SUMO4	protein_coding	3.18146	4.35344e-09			DNMT3L	protein_coding	-3.48779	7.05063e-06
PTGDS	protein_coding	3.17357	0.0429933			MLXIPL	protein_coding	-3.48601	1.59089e-157
HIGD1B	protein_coding	3.16808	2.85695e-07			FBLN5	protein_coding	-3.48512	2.13543e-56
ATP4A	protein_coding	3.16408	0.005364			GATA4	protein_coding	-3.47878	1.68984e-19
VASN	protein_coding	3.15802	2.46022e-77			SPON1	protein_coding	-3.47563	1.0582e-273
AOC2	protein_coding	3.15666	1.52587e-82			TUBAL3	protein_coding	-3.47345	1.12876e-58
SOCS2	protein_coding	3.1553	3.1269e-05			ACAD11	protein_coding	-3.47265	2.02706e-217
MOXD1	protein_coding	3.15269	3.89428e-06			SEZ6L2	protein_coding	-3.47015	1.33931e-221
NEFH	protein_coding	3.15263	9.14711e-05			DEFB1	protein_coding	-3.46937	8.21348e-08
NTRK3	protein_coding	3.15054	0.0335282			GALK1	protein_coding	-3.46646	6.77459e-178
CACNA1I	protein_coding	3.14751	7.10651e-08			F10	protein_coding	-3.4655	2.91082e-199
NR4A1	protein_coding	3.14714	3.65113e-232			SFRP5	protein_coding	-3.46102	2.55501e-18
ADAMTS16	protein_coding	3.14653	0.0129778			PDK1	protein_coding	-3.45726	2.69344e-194
KCNV2	protein_coding	3.14296	0.0139722			MRO	protein_coding	-3.45481	2.3597e-19
LRRC4	protein_coding	3.13117	0.00563094			BMP7	protein_coding	-3.45472	4.77138e-44
PKN3	protein_coding	3.12835	3.11326e-06			MARVELD1	protein_coding	-3.45444	3.13231e-104
RC3H1	protein_coding	3.12395	2.08976e-100			TRIM55	protein_coding	-3.45417	0.0140872
TCTE1	protein_coding	3.12082	0.000105951			DUSP9	protein_coding	-3.44681	1.07205e-137
SFTPB	protein_coding	3.12079	4.69484e-08			DHTKD1	protein_coding	-3.44392	8.82919e-157
DEPP1	protein_coding	3.11684	3.27022e-91			REX1BD	protein_coding	-3.44368	1.01441e-90
EIF1AY	protein_coding	3.10948	0.000118543			LIPC	protein_coding	-3.44349	4.34461e-89
OCIAD2	protein_coding	3.1087	0.00916798			EVI5L	protein_coding	-3.44065	2.6531e-47
SLN	protein_coding	3.10584	5.87125e-06			SCD	protein_coding	-3.43915	0
TMEM132B	protein_coding	3.09155	0.000290593			CYP2U1	protein_coding	-3.43831	7.28358e-31
BTLA	protein_coding	3.08734	0.0094813			SCTR	protein_coding	-3.43578	3.70438e-16
FHOD3	protein_coding	3.08374	0.0382368			PDE2A	protein_coding	-3.4313	5.98515e-21
STK32A	protein_coding	3.07351	0.031003			SARDH	protein_coding	-3.42302	1.17016e-19
LRRC17	protein_coding	3.07191	0.0117105			PTRH1	protein_coding	-3.42299	2.87056e-27
GFRA1	protein_coding	3.07032	0.0110397			CCDC71	protein_coding	-3.42175	6.19333e-59
KIAA1210	protein_coding	3.06489	0.00396709			KISS1	protein_coding	-3.42139	1.65116e-08
CXCR4	protein_coding	3.06397	1.11164e-15			HSD17B2	protein_coding	-3.41316	7.22556e-188
COL6A6	protein_coding	3.05968	0.000820285			FCGRT	protein_coding	-3.41183	5.35653e-201
GPER1	protein_coding	3.05308	8.19329e-07			SOAT2	protein_coding	-3.4085	3.6176e-172
BIRC3	protein_coding	3.05274	2.31425e-78			SULT1B1	protein_coding	-3.40792	1.42619e-105
CLDN6	protein_coding	3.04935	0.00800369			UBXN10	protein_coding	-3.4069	0.011521
NTNG2	protein_coding	3.04901	0.0255393			LMF1	protein_coding	-3.40325	4.29889e-65
MMP19	protein_coding	3.04701	0.000750447			NKX3-2	protein_coding	-3.40091	3.01048e-05
KPNA7	protein_coding	3.04259	3.33648e-08			RNF144A	protein_coding	-3.40083	1.7088e-27
LSMEM1	protein_coding	3.04241	8.51515e-20			DGKG	protein_coding	-3.39912	0.0482652
SLC35G6	protein_coding	3.04191	0.00303299			FUOM	protein_coding	-3.39889	6.65056e-91
C9orf131	protein_coding	3.04075	0.00773241			MRPL12	protein_coding	-3.39602	1.24534e-173
VRTN	protein_coding	3.03976	5.40844e-21			PET117	protein_coding	-3.39201	6.54017e-52
SERPINE3	protein_coding	3.03816	2.11016e-08			FHIT	protein_coding	-3.39079	4.42821e-25
PPFIA2	protein_coding	3.03672	0.0398956			TRAPPC9	protein_coding	-3.38798	4.19853e-93
KRT80	protein_coding	3.03467	4.94902e-10			TMEM8B	protein_coding	-3.37863	1.82075e-75
NUP210L	protein_coding	3.03424	2.50206e-05			KCNQ4	protein_coding	-3.37551	0.00064209
RAB34	protein_coding	3.03355	2.14058e-06			CPNE4	protein_coding	-3.37462	8.67185e-23
SV2A	protein_coding	3.02746	2.84815e-09			RAB40B	protein_coding	-3.37184	1.02955e-89
MIA	protein_coding	3.0146	1.47303e-08			HSD17B8	protein_coding	-3.3704	6.08185e-50
C1QTNF1	protein_coding	3.01405	2.22577e-76			BGN	protein_coding	-3.36938	1.34334e-194
LMOD1	protein_coding	3.0126	0.00636366			SLC23A3	protein_coding	-3.36925	1.47106e-220
PILRA	protein_coding	3.01102	1.88337e-11			MEGF6	protein_coding	-3.36624	2.63164e-105
EPHA4	protein_coding	3.00746	7.1482e-26			ARHGAP44	protein_coding	-3.36372	3.68114e-24
CU639417.1	protein_coding	3.00606	0.027926			ACY1	protein_coding	-3.35691	1.14577e-176
TLR3	protein_coding	3.00025	7.04684e-15			TMPRSS6	protein_coding	-3.35273	3.54175e-72
NUTM2E	protein_coding	2.99791	0.0246622			SULT2A1	protein_coding	-3.34961	8.96657e-147
SBSN	protein_coding	2.99678	0.00322192			TTR	protein_coding	-3.34844	3.00803e-202
NR4A2	protein_coding	2.97834	2.6923e-47			DNPH1	protein_coding	-3.3483	6.73826e-174
KRT36	protein_coding	2.97816	0.0275886			FGGY	protein_coding	-3.3478	6.50213e-20
TENT5B	protein_coding	2.9779	6.44583e-112			FAF1	protein_coding	-3.3404	1.01859e-108
MAP2	protein_coding	2.96409	0.0117706			FTCDNL1	protein_coding	-3.34019	0.000152971
ZFP91-CNTF	protein_coding	2.95999	5.82917e-05			SND1	protein_coding	-3.33709	2.79214e-226
COL20A1	protein_coding	2.95875	4.17904e-15			RNF157	protein_coding	-3.33537	2.94146e-189
RHEBL1	protein_coding	2.95145	9.89921e-43			BPHL	protein_coding	-3.33387	2.42629e-149
CLEC4A	protein_coding	2.94466	1.69142e-06			ACP6	protein_coding	-3.33254	5.15735e-90
ANXA1	protein_coding	2.94085	1.27025e-05			SCMH1	protein_coding	-3.33113	8.80313e-104
RP1	protein_coding	2.9386	0.00134297			PSCA	protein_coding	-3.32862	3.25647e-13
AC008758.1	protein_coding	2.93572	0.0493448			PLCB2	protein_coding	-3.32519	7.75354e-07
RBFOX3	protein_coding	2.92957	4.6223e-18			HMGA2	protein_coding	-3.32475	2.34571e-185
MPIG6B	protein_coding	2.92659	4.55904e-18			PRR15L	protein_coding	-3.32134	4.79883e-139
PTPRCAP	protein_coding	2.92408	0.00434123			PC	protein_coding	-3.32066	2.19329e-160
GPR182	protein_coding	2.91598	0.0222549			ACOT1	protein_coding	-3.3194	6.40241e-99
SAMD9	protein_coding	2.91109	1.86874e-50			PPP1R1A	protein_coding	-3.31914	4.97474e-05
TSPYL2	protein_coding	2.90688	5.15126e-239			VILL	protein_coding	-3.319	1.45557e-110
FAM135B	protein_coding	2.90654	0.0113557			RASGEF1C	protein_coding	-3.30781	0.0147736
NUTM2B	protein_coding	2.90645	4.54394e-25			ATP6V1E2	protein_coding	-3.30754	9.48815e-36
DNAAF1	protein_coding	2.89856	1.44038e-26			PHYH	protein_coding	-3.30727	1.75767e-142
GAST	protein_coding	2.89168	3.17323e-09			B3GAT2	protein_coding	-3.30399	1.06585e-08
ARRDC3	protein_coding	2.88845	1.99208e-117			ZNF599	protein_coding	-3.30064	2.17114e-32
PIWIL2	protein_coding	2.88562	2.74595e-146			SLC5A11	protein_coding	-3.30044	6.66348e-72
TMEM47	protein_coding	2.88541	0.0180848			AC010323.1	protein_coding	-3.29474	2.15751e-25
GAN	protein_coding	2.88492	2.92323e-184			KAZN	protein_coding	-3.29405	1.37269e-54
CCDC181	protein_coding	2.88398	0.00377081			BABAM2	protein_coding	-3.29116	2.32878e-96
TAS1R3	protein_coding	2.8816	5.60529e-16			R3HDM2	protein_coding	-3.29008	3.58282e-104
DPYSL3	protein_coding	2.87729	0.00280412			G0S2	protein_coding	-3.28699	2.65448e-104
HS3ST5	protein_coding	2.86703	0.000823081			C7orf50	protein_coding	-3.28652	4.08811e-95
PCDH9	protein_coding	2.86517	0.000146057			HMCN2	protein_coding	-3.28627	5.77464e-68
CHRNG	protein_coding	2.86186	0.00827664			PDE10A	protein_coding	-3.28211	7.69811e-28
MSN	protein_coding	2.85227	0.0304597			MAGED1	protein_coding	-3.28195	3.42583e-233
CELF2	protein_coding	2.84701	0.0173013			DPH6	protein_coding	-3.28123	9.95881e-47
RRH	protein_coding	2.83844	1.61997e-05			DIP2C	protein_coding	-3.28015	5.12769e-72
RUNDC3A	protein_coding	2.83766	6.83025e-17			SERPINB6	protein_coding	-3.27994	3.50888e-196
FBLL1	protein_coding	2.83735	0.00648727			CGREF1	protein_coding	-3.27878	2.74567e-25
TULP2	protein_coding	2.83523	7.51957e-05			FAM131C	protein_coding	-3.27695	2.37853e-31
CALHM5	protein_coding	2.83112	0.0451944			AMACR	protein_coding	-3.27399	1.42894e-278
TLR7	protein_coding	2.81938	0.0014899			C4BPA	protein_coding	-3.27316	5.49345e-27
SPEF1	protein_coding	2.81526	0.00651229			HAVCR2	protein_coding	-3.2726	1.16205e-49
TCAP	protein_coding	2.81277	9.24014e-50			AC008397.1	protein_coding	-3.27032	0.00851736
ALPP	protein_coding	2.80903	1.6817e-40			AL445423.3	protein_coding	-3.26922	4.04179e-33
LDLRAD1	protein_coding	2.80865	1.15441e-06			PDZD7	protein_coding	-3.26771	7.65261e-96
LYZ	protein_coding	2.80709	3.89359e-109			POC1A	protein_coding	-3.26595	4.16872e-58
S1PR3	protein_coding	2.80675	2.33959e-13			MIPEP	protein_coding	-3.25901	7.02552e-86
TOR4A	protein_coding	2.80446	3.41191e-61			NUP210	protein_coding	-3.25534	3.25609e-243
WDR49	protein_coding	2.80133	0.00344788			SCRN2	protein_coding	-3.25426	0
TAS2R5	protein_coding	2.8012	2.70744e-22			SLC37A4	protein_coding	-3.25246	3.6462e-271
ACVRL1	protein_coding	2.79718	2.11732e-05			APLN	protein_coding	-3.24982	2.90013e-05
AL358472.6	protein_coding	2.79288	9.47581e-30			NID1	protein_coding	-3.24804	5.42959e-173
TAS2R3	protein_coding	2.79165	0.0103065			SEPTIN10	protein_coding	-3.24564	1.8691e-265
PLD5	protein_coding	2.78618	7.96104e-09			WIPF3	protein_coding	-3.24293	4.22144e-63
FOSL1	protein_coding	2.78593	1.3883e-53			SLC39A4	protein_coding	-3.24013	2.2203e-28
CHADL	protein_coding	2.78537	0.00923096			TSPAN33	protein_coding	-3.23986	7.66288e-30
OR10J1	protein_coding	2.77704	0.0171481			NKX1-2	protein_coding	-3.23663	4.78045e-08
SASH3	protein_coding	2.77591	5.36433e-05			STIMATE-MUSTN1	protein_coding	-3.23222	6.79407e-06
H1-6	protein_coding	2.7758	0.00171336			CYP2W1	protein_coding	-3.23103	3.50537e-109
PADI1	protein_coding	2.77323	1.1265e-10			COLCA2	protein_coding	-3.2269	3.77138e-18
SCEL	protein_coding	2.76616	1.58158e-06			DBH	protein_coding	-3.22567	0.0212488
PREX2	protein_coding	2.76517	0.00535059			TIMM9	protein_coding	-3.22463	4.56416e-98
AC022415.2	protein_coding	2.76484	7.82798e-10			LCN10	protein_coding	-3.22459	0.000161896
RGS16	protein_coding	2.76342	8.15672e-07			CUBN	protein_coding	-3.22335	3.56111e-78
LRIT3	protein_coding	2.76078	0.000152278			SLC7A2	protein_coding	-3.2225	1.51665e-110
ITGA10	protein_coding	2.76068	2.91877e-11			DTD1	protein_coding	-3.22034	1.004e-63
SLC5A10	protein_coding	2.76051	6.68179e-06			NPC1L1	protein_coding	-3.21991	5.79379e-53
ARNT2	protein_coding	2.75941	0.000122586			BHLHE40	protein_coding	-3.21988	9.46566e-118
NUTM2G	protein_coding	2.75917	1.5101e-29			RBP2	protein_coding	-3.21985	1.45349e-266
CD37	protein_coding	2.75738	1.70298e-10			ALOX15B	protein_coding	-3.21849	0.00257361
CHRM5	protein_coding	2.7543	5.22644e-07			PCCB	protein_coding	-3.21503	2.39592e-238
DISP3	protein_coding	2.75402	5.64908e-21			MAML3	protein_coding	-3.20952	1.3748e-93
GP6	protein_coding	2.75186	3.3498e-06			AP002884.2	protein_coding	-3.20688	0.015174
ZNF460	protein_coding	2.75181	5.74311e-30			PDZK1IP1	protein_coding	-3.2059	2.36629e-22
SPDYE17	protein_coding	2.74891	0.00155069			KCNJ4	protein_coding	-3.20585	0.00011409
KCNMB2	protein_coding	2.74751	7.2291e-06			SLC2A9	protein_coding	-3.20582	1.00638e-36
MUC5B	protein_coding	2.74492	8.02347e-06			DPCD	protein_coding	-3.20429	4.68724e-58
PLXNB3	protein_coding	2.74461	5.64006e-08			NOXO1	protein_coding	-3.20227	1.65192e-18
ODAPH	protein_coding	2.73263	4.91126e-05			CAT	protein_coding	-3.20202	1.94343e-233
AC003005.1	protein_coding	2.73013	6.46346e-11			NEK6	protein_coding	-3.20159	3.83498e-17
FAM229A	protein_coding	2.72449	9.99366e-55			SLC7A4	protein_coding	-3.1952	2.47111e-27
SHISA4	protein_coding	2.72168	5.96288e-09			ALDH4A1	protein_coding	-3.19146	1.00206e-64
B3GNT4	protein_coding	2.72094	3.59192e-35			RTL9	protein_coding	-3.19114	3.95057e-05
CCDC81	protein_coding	2.7192	2.92667e-15			CRAT	protein_coding	-3.18776	5.44162e-237
LECT2	protein_coding	2.71365	0.0314832			ABCB10	protein_coding	-3.18484	1.33932e-166
NPHP3-ACAD11	protein_coding	2.71023	9.59801e-08			EPHB2	protein_coding	-3.18338	4.27183e-34
AFF3	protein_coding	2.70343	7.10467e-08			DUSP6	protein_coding	-3.18321	6.56057e-150
KCNJ2	protein_coding	2.70068	4.89552e-07			APOA1	protein_coding	-3.18175	7.49498e-179
PCDHGA11	protein_coding	2.69994	0.00972369			ACKR3	protein_coding	-3.17955	2.40824e-41
RNF212	protein_coding	2.69731	3.61029e-09			PPP1R14A	protein_coding	-3.17914	8.86758e-46
ZNF878	protein_coding	2.69412	5.33253e-33			TMEM200C	protein_coding	-3.1772	1.13965e-08
VWA5B2	protein_coding	2.69288	2.274e-10			SEPTIN6	protein_coding	-3.1762	1.81568e-28
INSYN2A	protein_coding	2.6899	0.0164436			GATB	protein_coding	-3.16834	3.6768e-98
QRFP	protein_coding	2.68296	1.42457e-06			LBP	protein_coding	-3.16369	0.0205913
SENP3-EIF4A1	protein_coding	2.67693	3.75504e-20			TTC30A	protein_coding	-3.15954	2.04214e-30
SLIT2	protein_coding	2.67559	5.64372e-08			GCSH	protein_coding	-3.15811	2.65877e-82
HOXB5	protein_coding	2.67043	3.23088e-27			COMTD1	protein_coding	-3.15676	2.42003e-108
MCC	protein_coding	2.66609	4.64965e-29			CLDN2	protein_coding	-3.14695	2.94754e-166
GPR119	protein_coding	2.66442	0.000959353			NEURL1	protein_coding	-3.14437	1.35421e-38
TBX20	protein_coding	2.662	3.15086e-14			HIPK2	protein_coding	-3.13952	6.52424e-33
CFP	protein_coding	2.65998	4.48932e-08			ZMIZ1	protein_coding	-3.13703	9.70907e-97
DMPK	protein_coding	2.65093	2.52881e-144			NMNAT2	protein_coding	-3.13624	1.20889e-57
ERRFI1	protein_coding	2.64903	2.21575e-166			PAM	protein_coding	-3.13175	6.57497e-269
KCNK1	protein_coding	2.64649	3.64338e-05			PNPLA3	protein_coding	-3.13158	3.66393e-74
WNT4	protein_coding	2.64408	1.30786e-10			TGFBR3L	protein_coding	-3.13118	2.40305e-30
TSPO2	protein_coding	2.64348	5.59937e-09			CCDC85C	protein_coding	-3.12939	6.14e-234
FOXD4L4	protein_coding	2.64025	0.0496941			ADCK1	protein_coding	-3.12727	8.07767e-37
COL8A1	protein_coding	2.63684	0.000389525			LGALS3	protein_coding	-3.1263	0
TSSK3	protein_coding	2.63439	1.47513e-23			LDHA	protein_coding	-3.12584	1.79953e-277
FRMD4A	protein_coding	2.62654	3.28905e-76			PCSK9	protein_coding	-3.12564	7.7115e-266
BTBD18	protein_coding	2.62549	0.00496827			MGLL	protein_coding	-3.12407	3.62219e-89
PLK2	protein_coding	2.62387	6.23175e-76			CYP4V2	protein_coding	-3.12387	3.08439e-32
ZNF473	protein_coding	2.61819	2.54487e-162			HADH	protein_coding	-3.12262	7.24162e-222
KCNE5	protein_coding	2.61688	0.0280902			SPACA3	protein_coding	-3.1207	0.000855957
PNMA8A	protein_coding	2.61307	0.00389391			SLC27A2	protein_coding	-3.11753	3.77466e-163
ECT2L	protein_coding	2.61287	0.000321274			GRID1	protein_coding	-3.1166	7.33353e-11
ERVV-2	protein_coding	2.61174	0.0180234			RIN3	protein_coding	-3.1165	1.45039e-90
IL1A	protein_coding	2.60864	1.67775e-13			ALDH3B1	protein_coding	-3.1164	2.11714e-171
ENTPD3	protein_coding	2.60625	0.0325163			CA1	protein_coding	-3.11226	4.24691e-13
BCL2L2-PABPN1	protein_coding	2.60458	1.14465e-10			SLC29A2	protein_coding	-3.11131	4.01487e-216
CPA4	protein_coding	2.60235	2.66004e-05			SUCLG1	protein_coding	-3.10903	2.34961e-254
TNNT2	protein_coding	2.59844	4.99225e-24			AC108941.2	protein_coding	-3.10781	1.67517e-20
TAS2R4	protein_coding	2.59546	2.07798e-15			PLCH2	protein_coding	-3.1049	8.14078e-34
FAM47E-STBD1	protein_coding	2.59411	3.16802e-05			IHH	protein_coding	-3.09717	9.8015e-233
ANTXR1	protein_coding	2.59023	0.0015811			KLHL13	protein_coding	-3.09713	1.36539e-78
PMAIP1	protein_coding	2.58975	2.27694e-49			SLA	protein_coding	-3.09656	0.000813238
TRPC5	protein_coding	2.56902	0.0319624			KBTBD11	protein_coding	-3.09616	3.1719e-202
PDPN	protein_coding	2.56882	0.0022009			TPBGL	protein_coding	-3.0947	0.0022891
CCR3	protein_coding	2.56862	0.00092236			OTOP2	protein_coding	-3.09193	8.46853e-08
RNF151	protein_coding	2.56467	0.0283263			MSRA	protein_coding	-3.09037	2.27733e-33
AL121753.1	protein_coding	2.56408	2.12359e-12			GDPD2	protein_coding	-3.08417	1.15979e-42
GALR2	protein_coding	2.56255	1.96277e-07			PPP2R3B	protein_coding	-3.08358	4.46024e-63
ATF3	protein_coding	2.56144	6.14482e-115			TMEM37	protein_coding	-3.08337	3.95901e-159
LDOC1	protein_coding	2.55994	0.00914719			PARM1	protein_coding	-3.08337	1.38783e-90
DNAH7	protein_coding	2.55647	2.38217e-09			HYKK	protein_coding	-3.08244	7.76043e-48
BIK	protein_coding	2.5524	2.27487e-37			GOLT1A	protein_coding	-3.08212	7.74262e-164
ADAM20	protein_coding	2.5485	0.0210866			CHMP6	protein_coding	-3.08192	3.36608e-45
NBPF6	protein_coding	2.54735	4.58737e-09			NEURL1B	protein_coding	-3.07188	2.02743e-78
MN1	protein_coding	2.54159	0.0130702			UGT2B7	protein_coding	-3.06539	1.02204e-33
RBAK-RBAKDN	protein_coding	2.53837	0.000689096			TYSND1	protein_coding	-3.06466	8.59054e-164
GNB4	protein_coding	2.53768	1.33919e-05			MAP6	protein_coding	-3.05971	4.98652e-12
HOXC9	protein_coding	2.53624	8.15117e-24			BOLA3	protein_coding	-3.05863	2.99315e-85
SPACA7	protein_coding	2.53509	0.0145015			HDDC3	protein_coding	-3.05511	5.5594e-60
NRP2	protein_coding	2.53346	1.47893e-110			ASPRV1	protein_coding	-3.05502	3.18666e-07
CLU	protein_coding	2.52859	9.97701e-114			LGALS7B	protein_coding	-3.05381	0.0117318
FGF22	protein_coding	2.52807	1.02054e-07			EDF1	protein_coding	-3.05014	2.61082e-178
AC026954.2	protein_coding	2.52112	0.00032506			GC	protein_coding	-3.0499	0.00271348
COL10A1	protein_coding	2.51686	0.000944797			LIPA	protein_coding	-3.0456	2.12919e-228
CSRNP2	protein_coding	2.51603	2.82285e-218			SPEF2	protein_coding	-3.04392	1.21704e-22
RGMA	protein_coding	2.51531	3.46226e-07			PLA2G4A	protein_coding	-3.03936	0.00825851
CILP2	protein_coding	2.51343	5.77916e-11			TPSG1	protein_coding	-3.03814	1.32992e-17
KCNH3	protein_coding	2.51022	2.74434e-08			C3orf85	protein_coding	-3.03696	1.15502e-174
SLC3A2	protein_coding	2.50796	6.88134e-194			C1orf53	protein_coding	-3.03103	1.13155e-14
NODAL	protein_coding	2.50499	1.36606e-11			LEXM	protein_coding	-3.03069	0.000115249
ABCC9	protein_coding	2.50274	2.7809e-88			SLC16A13	protein_coding	-3.02949	9.70885e-72
IL12RB2	protein_coding	2.50229	4.2448e-06			WASHC3	protein_coding	-3.02726	2.91237e-64
ZNF43	protein_coding	2.50136	4.80051e-06			MELTF	protein_coding	-3.02643	1.60569e-171
C20orf204	protein_coding	2.49587	2.99209e-27			ENPP3	protein_coding	-3.02289	1.45138e-10
MYLK2	protein_coding	2.49446	4.19539e-06			CRTC1	protein_coding	-3.02238	4.41336e-101
INPP5K	protein_coding	2.49348	1.49557e-193			ITIH2	protein_coding	-3.0223	9.00317e-37
MAP3K12	protein_coding	2.49036	7.89632e-34			ANKRD31	protein_coding	-3.02176	3.06314e-06
ZNF613	protein_coding	2.48347	0.00276236			ZNF287	protein_coding	-3.02133	1.17766e-33
FES	protein_coding	2.48286	9.57672e-12			CHDH	protein_coding	-3.02131	8.06292e-154
PNLDC1	protein_coding	2.4801	7.13826e-06			TMEM187	protein_coding	-3.01991	9.71981e-30
PIEZO2	protein_coding	2.47235	0.0421473			IMMP2L	protein_coding	-3.01566	4.69551e-19
SPTB	protein_coding	2.46753	2.30168e-09			RHPN1	protein_coding	-3.01545	6.0083e-41
CCDC74A	protein_coding	2.4675	0.00463034			ABAT	protein_coding	-3.01429	2.2683e-90
ZC3H12D	protein_coding	2.46427	6.0746e-92			WFS1	protein_coding	-3.0128	2.12837e-85
AC010325.1	protein_coding	2.4624	0.000445704			SLC1A1	protein_coding	-3.00621	2.21043e-93
SLC25A2	protein_coding	2.46225	0.0327357			KIAA0319	protein_coding	-3.00564	7.12074e-13
CRB1	protein_coding	2.46218	0.0404978			XXYLT1	protein_coding	-3.0046	3.94525e-79
GRIK5	protein_coding	2.45995	0.000268668			APOA2	protein_coding	-3.00356	9.22038e-140
SLC41A1	protein_coding	2.45882	3.64184e-129			FARS2	protein_coding	-3.00273	7.69498e-47
TLR9	protein_coding	2.45808	1.71936e-05			PPP4R4	protein_coding	-3.00267	0.000894837
GNG2	protein_coding	2.4552	0.0169458			PROS1	protein_coding	-3.0021	1.02449e-170
BSCL2	protein_coding	2.45478	1.25731e-46			ORM1	protein_coding	-3.00026	0.000341029
PLEKHO2	protein_coding	2.45455	1.03263e-91			ASB13	protein_coding	-2.99864	7.43686e-84
VPREB3	protein_coding	2.45416	4.09643e-05			PTPRG	protein_coding	-2.99849	7.78602e-38
SNAI1	protein_coding	2.4533	3.77911e-97			SORL1	protein_coding	-2.99774	3.79361e-157
LHX3	protein_coding	2.44663	0.00675841			SLC25A6	protein_coding	-2.99645	6.33228e-245
DRP2	protein_coding	2.44613	0.00543922			P2RY6	protein_coding	-2.99452	7.13437e-44
LRRN3	protein_coding	2.44551	0.0437799			TSPAN32	protein_coding	-2.99347	1.33718e-06
TUFT1	protein_coding	2.44272	4.2016e-221			TMEM120A	protein_coding	-2.98972	1.42889e-257
NPIPB6	protein_coding	2.44264	3.30073e-06			SIL1	protein_coding	-2.98845	1.86193e-85
PTGER4	protein_coding	2.44033	0.000171137			ORM2	protein_coding	-2.98695	7.86174e-05
GSTT4	protein_coding	2.43625	0.0327773			FER1L6	protein_coding	-2.98522	1.10434e-05
NCF2	protein_coding	2.43331	0.00534547			RFLNA	protein_coding	-2.98079	5.87634e-79
BMP2	protein_coding	2.43318	1.44926e-134			COL2A1	protein_coding	-2.98047	6.51966e-46
NOS2	protein_coding	2.43236	1.58422e-69			MYO7B	protein_coding	-2.98045	2.16358e-109
NPPB	protein_coding	2.4304	0.0062111			ERGIC1	protein_coding	-2.97986	7.50647e-290
INSYN1	protein_coding	2.42418	0.00634843			BEGAIN	protein_coding	-2.97548	3.35186e-16
SPX	protein_coding	2.42266	3.09728e-05			SLCO2A1	protein_coding	-2.97515	0.00667504
SYNPO2L	protein_coding	2.4196	0.000141891			MYO1D	protein_coding	-2.9735	7.87894e-147
ATP8B3	protein_coding	2.41921	1.60975e-09			MAPT	protein_coding	-2.97079	9.79978e-31
KMO	protein_coding	2.41828	2.07997e-06			ADAMTS13	protein_coding	-2.97052	1.09742e-38
JUN	protein_coding	2.41733	2.96079e-131			TMTC4	protein_coding	-2.96924	2.05979e-119
LY6G6C	protein_coding	2.41312	4.24385e-06			ZC4H2	protein_coding	-2.96744	1.90198e-62
ZNF750	protein_coding	2.41188	0.0313595			LRP8	protein_coding	-2.96578	3.37413e-43
SDK1	protein_coding	2.40965	0.0493719			GNAZ	protein_coding	-2.96514	5.82131e-11
TMED6	protein_coding	2.40723	8.04699e-26			LCN12	protein_coding	-2.96321	1.62045e-51
ABCB11	protein_coding	2.40542	1.1159e-06			ACE2	protein_coding	-2.963	9.48726e-194
DNALI1	protein_coding	2.40538	5.50911e-05			TFEB	protein_coding	-2.96066	2.67233e-43
H2BC10	protein_coding	2.40047	0.0155091			TXNRD3	protein_coding	-2.95603	1.43989e-57
KLHL11	protein_coding	2.39887	3.36662e-146			ENTPD2	protein_coding	-2.95349	1.19504e-42
HSPB8	protein_coding	2.39705	9.26237e-58			LRRC3	protein_coding	-2.95035	9.82115e-28
FAM43A	protein_coding	2.39661	9.85883e-31			ATP2A3	protein_coding	-2.94569	1.67216e-92
ENAM	protein_coding	2.39214	0.000807454			PCYOX1L	protein_coding	-2.94304	1.67604e-52
GFOD1	protein_coding	2.38912	3.91322e-06			MAP2K5	protein_coding	-2.94266	1.06372e-57
GCM1	protein_coding	2.38617	8.59629e-14			SERPINF2	protein_coding	-2.94204	1.27821e-108
CABP7	protein_coding	2.38612	7.73672e-05			HDAC11	protein_coding	-2.94124	3.29977e-63
AIM2	protein_coding	2.3855	0.0137247			SHISAL2A	protein_coding	-2.94066	3.65165e-10
COLGALT2	protein_coding	2.38516	0.0446461			C11orf65	protein_coding	-2.93874	2.90585e-06
LIX1	protein_coding	2.38413	0.00468212			SCART1	protein_coding	-2.93812	1.85483e-15
STRC	protein_coding	2.3782	1.48376e-07			TCN2	protein_coding	-2.93686	4.34172e-233
SPDYE3	protein_coding	2.3778	0.00826446			SCARB1	protein_coding	-2.9347	1.85174e-262
MGARP	protein_coding	2.37286	0.000964624			FRAS1	protein_coding	-2.93088	6.17422e-104
POLR2A	protein_coding	2.37272	8.73817e-109			ANTXR2	protein_coding	-2.92937	1.76335e-67
BNIP5	protein_coding	2.37133	8.34053e-97			LCN2	protein_coding	-2.92922	0.0376581
PHACTR3	protein_coding	2.36921	1.1199e-10			ZFPM1	protein_coding	-2.92808	3.04764e-44
NXF1	protein_coding	2.36673	2.89178e-151			PAOX	protein_coding	-2.92686	4.86332e-28
RRAD	protein_coding	2.36459	0.000157931			RAB6B	protein_coding	-2.92586	8.3101e-47
NLGN3	protein_coding	2.36423	5.71319e-48			HOXB8	protein_coding	-2.92363	1.47823e-72
CCDC168	protein_coding	2.36399	0.00191605			SLC23A1	protein_coding	-2.92028	2.29412e-132
TMPPE	protein_coding	2.36379	1.99645e-27			KRT20	protein_coding	-2.91713	6.72711e-184
AXIN2	protein_coding	2.36325	1.87261e-92			TSNARE1	protein_coding	-2.91537	3.01375e-25
MSLNL	protein_coding	2.36096	0.0118543			COL18A1	protein_coding	-2.91371	2.55771e-64
ZNF670-ZNF695	protein_coding	2.35868	4.33331e-21			ANTKMT	protein_coding	-2.91366	1.4975e-72
PHLDA2	protein_coding	2.35677	4.23796e-98			KLF13	protein_coding	-2.91314	1.31952e-172
DUSP4	protein_coding	2.35653	2.56291e-11			CDK18	protein_coding	-2.91282	3.518e-157
SIK1B	protein_coding	2.3546	6.76635e-103			IDH1	protein_coding	-2.91209	1.30289e-188
FLNA	protein_coding	2.35164	1.76311e-125			HAAO	protein_coding	-2.91113	1.82417e-185
KIF5A	protein_coding	2.35062	1.30888e-16			TPST2	protein_coding	-2.91045	1.98857e-155
ISL1	protein_coding	2.35053	1.91927e-05			TMEM74B	protein_coding	-2.91039	6.59337e-54
C11orf42	protein_coding	2.34664	6.54637e-08			SULT1A1	protein_coding	-2.91005	1.76023e-85
SEMA7A	protein_coding	2.34468	8.00426e-70			TSPAN9	protein_coding	-2.90877	1.25138e-63
UGT1A3	protein_coding	2.34245	1.91448e-09			PACS2	protein_coding	-2.90868	5.77321e-124
ASXL3	protein_coding	2.34191	0.0310367			TMEM250	protein_coding	-2.90856	7.31883e-110
DHH	protein_coding	2.33845	0.0306497			ENDOD1	protein_coding	-2.90752	2.97432e-151
CARD6	protein_coding	2.33712	2.09728e-42			RAMP2	protein_coding	-2.90706	2.01602e-09
SPDYE2B	protein_coding	2.33686	2.16204e-05			HPN	protein_coding	-2.90384	8.97347e-127
CAMK4	protein_coding	2.33672	1.42101e-12			COMMD7	protein_coding	-2.902	1.24293e-138
ZNF660	protein_coding	2.33629	0.000422844			PCCA	protein_coding	-2.89881	3.31064e-75
VAMP1	protein_coding	2.33615	7.45756e-68			ARHGEF4	protein_coding	-2.89601	5.00839e-28
IHO1	protein_coding	2.33612	0.000113439			RIIAD1	protein_coding	-2.89506	0.0142496
LIFR	protein_coding	2.33282	0.0129641			CCT6B	protein_coding	-2.89299	5.02767e-09
MT1E	protein_coding	2.33182	0.0120832			DBNL	protein_coding	-2.89197	1.121e-130
MLC1	protein_coding	2.33177	0.000108843			TAZ	protein_coding	-2.89136	1.24963e-57
TRPM5	protein_coding	2.32966	0.00446324			MAML2	protein_coding	-2.8894	4.37586e-25
SPINK1	protein_coding	2.32846	5.09472e-94			C20orf27	protein_coding	-2.88628	6.36764e-115
SELPLG	protein_coding	2.32397	0.00337318			SLC30A10	protein_coding	-2.88331	1.07851e-23
GLRA1	protein_coding	2.32231	0.0178663			PLB1	protein_coding	-2.88163	3.40269e-114
MOG	protein_coding	2.32048	0.0264001			CYP4F2	protein_coding	-2.88051	5.7931e-14
AC099811.2	protein_coding	2.31495	0.000377813			SEPTIN5	protein_coding	-2.87911	1.59072e-20
ZNF442	protein_coding	2.31309	2.01017e-24			MSMO1	protein_coding	-2.8789	3.86866e-229
NUTM1	protein_coding	2.31302	0.00400064			EFHD1	protein_coding	-2.87789	0.000317615
ZNF625	protein_coding	2.30856	0.00264607			DHRS12	protein_coding	-2.87735	1.08118e-52
AC018362.3	protein_coding	2.3063	0.00159471			MCCC2	protein_coding	-2.87706	3.30508e-137
CCDC74B	protein_coding	2.30539	3.2121e-06			KHK	protein_coding	-2.87488	2.19562e-83
WEE1	protein_coding	2.30418	1.21795e-198			DYM	protein_coding	-2.8748	3.35528e-73
EMCN	protein_coding	2.30186	0.0022519			HINT2	protein_coding	-2.87334	7.29716e-63
MLIP	protein_coding	2.29484	0.00258921			PLXNC1	protein_coding	-2.87325	2.45176e-23
LYPD1	protein_coding	2.29342	0.00413268			PHKB	protein_coding	-2.87285	2.48415e-178
ZNF304	protein_coding	2.29125	0.0220998			TRAPPC6A	protein_coding	-2.87102	2.19739e-85
LAT2	protein_coding	2.29079	4.14519e-16			SLC9A3	protein_coding	-2.86987	3.5274e-71
PTPRZ1	protein_coding	2.28702	0.00339936			MS4A8	protein_coding	-2.86682	1.06058e-13
PKD1L3	protein_coding	2.28656	0.0216018			RNLS	protein_coding	-2.86551	1.3267e-19
HPCA	protein_coding	2.284	0.00161664			SMIM19	protein_coding	-2.86462	2.45766e-49
ATP6V1G2-DDX39B	protein_coding	2.28376	9.56929e-18			RAB37	protein_coding	-2.86448	3.10258e-67
SETD1B	protein_coding	2.27524	2.00474e-157			VIPR1	protein_coding	-2.86421	4.11657e-106
CCL2	protein_coding	2.27513	8.15013e-09			ABHD15	protein_coding	-2.86322	3.35934e-126
CDH6	protein_coding	2.27486	9.60722e-05			CHCHD10	protein_coding	-2.8632	1.17784e-146
P2RY11	protein_coding	2.27394	1.0536e-85			NDUFAF3	protein_coding	-2.86181	9.01064e-93
LHFPL6	protein_coding	2.27336	0.0369243			PTH1R	protein_coding	-2.86181	9.18676e-10
TENT5A	protein_coding	2.27097	2.2641e-218			STRADB	protein_coding	-2.86141	7.64411e-167
LUZP2	protein_coding	2.27067	0.00377736			CENPH	protein_coding	-2.86122	1.8467e-60
LONRF2	protein_coding	2.27043	0.00100692			STPG3	protein_coding	-2.86066	3.45018e-14
GCNT7	protein_coding	2.27	2.2225e-06			CRPPA	protein_coding	-2.85999	9.44475e-25
ZNF93	protein_coding	2.26971	0.0118446			DOK1	protein_coding	-2.85863	1.06e-16
TCTEX1D4	protein_coding	2.26926	2.03711e-05			SYNGR1	protein_coding	-2.85801	2.59377e-34
LRRD1	protein_coding	2.26639	0.00683205			DECR1	protein_coding	-2.85517	2.37953e-146
SH2D5	protein_coding	2.26579	7.56439e-14			LRRCC1	protein_coding	-2.85478	4.30213e-72
IAH1	protein_coding	2.25389	6.19228e-17			ARPIN	protein_coding	-2.85472	1.62381e-86
TMEM81	protein_coding	2.24823	9.74198e-40			DOCK1	protein_coding	-2.8538	7.92758e-181
AKAP12	protein_coding	2.24816	0.00187804			APRT	protein_coding	-2.85174	8.01038e-175
C9orf152	protein_coding	2.24814	8.74797e-08			SLC5A1	protein_coding	-2.85042	4.75587e-49
KBTBD8	protein_coding	2.24735	4.20874e-27			CMTM4	protein_coding	-2.84952	1.9357e-291
CD200	protein_coding	2.24268	0.0236517			NME7	protein_coding	-2.84832	2.24964e-38
LY6G6E	protein_coding	2.2412	0.000660465			SLC11A2	protein_coding	-2.84595	5.50631e-176
KRT15	protein_coding	2.23328	1.76734e-81			HRCT1	protein_coding	-2.84593	0.00314835
NFAT5	protein_coding	2.23187	4.46732e-49			TTC30B	protein_coding	-2.84408	4.36488e-31
GPM6A	protein_coding	2.22998	0.00742315			RGS11	protein_coding	-2.84403	1.42408e-74
BGLAP	protein_coding	2.22831	6.71511e-11			CLEC18C	protein_coding	-2.84384	0.000657601
QRICH2	protein_coding	2.22806	1.98676e-14			NIPAL2	protein_coding	-2.84105	1.30127e-08
AL157935.2	protein_coding	2.22744	2.43264e-12			HEG1	protein_coding	-2.83631	2.02254e-28
HBEGF	protein_coding	2.22614	6.58587e-50			KCNG3	protein_coding	-2.83544	0.00391408
NAV3	protein_coding	2.22454	8.02842e-13			LRBA	protein_coding	-2.83513	1.75811e-204
LGR5	protein_coding	2.22403	4.3569e-17			KLK1	protein_coding	-2.83487	6.0058e-144
H2BC6	protein_coding	2.222	1.50342e-05			NHSL1	protein_coding	-2.83273	3.67903e-58
GADD45B	protein_coding	2.2213	4.52693e-61			SLC13A2	protein_coding	-2.82941	2.73716e-14
STX11	protein_coding	2.22105	4.76091e-05			UCP2	protein_coding	-2.82874	2.95948e-156
SNX32	protein_coding	2.21953	2.26876e-09			ACOT4	protein_coding	-2.82803	2.04323e-20
HVCN1	protein_coding	2.21902	0.000773914			MOGAT3	protein_coding	-2.82667	3.39465e-91
SERTAD1	protein_coding	2.21867	4.58059e-106			SH3PXD2B	protein_coding	-2.82642	2.12847e-31
AC068533.4	protein_coding	2.21819	5.51223e-10			ASGR2	protein_coding	-2.82562	3.14002e-13
UCN	protein_coding	2.21777	6.22663e-14			ERI3	protein_coding	-2.82292	3.28667e-89
PLAC9	protein_coding	2.21436	0.00304851			EXOC3L4	protein_coding	-2.81981	7.795e-54
CCDC13	protein_coding	2.21096	0.000112373			GNAT1	protein_coding	-2.81734	0.0153026
MMP13	protein_coding	2.21038	0.00317701			LAMA1	protein_coding	-2.81335	6.00763e-20
TTLL10	protein_coding	2.20707	0.000313749			SERPINA5	protein_coding	-2.81252	1.49265e-120
CDC42EP3	protein_coding	2.20611	1.07373e-55			EFCAB11	protein_coding	-2.81227	2.96817e-50
CD274	protein_coding	2.20511	3.40234e-05			VWA8	protein_coding	-2.81199	1.25531e-104
AC048338.2	protein_coding	2.20412	0.0196956			BTNL3	protein_coding	-2.80939	1.48956e-49
S100Z	protein_coding	2.20317	0.00636753			ETHE1	protein_coding	-2.8077	3.167e-146
DRAXIN	protein_coding	2.20268	2.00869e-06			LMNB1	protein_coding	-2.80742	1.78522e-180
CENATAC	protein_coding	2.20101	5.56715e-148			RSPH14	protein_coding	-2.80542	0.00389824
TOR1AIP2	protein_coding	2.20082	1.34311e-208			MSR1	protein_coding	-2.80441	5.74874e-27
AC008758.6	protein_coding	2.19978	0.00535651			RSU1	protein_coding	-2.8038	2.37885e-66
HS3ST1	protein_coding	2.19945	4.53174e-19			TKT	protein_coding	-2.80082	4.75261e-271
SMAD7	protein_coding	2.19925	3.90532e-59			SLC26A3	protein_coding	-2.79956	9.811e-139
GNG13	protein_coding	2.19851	2.34799e-07			KCNJ12	protein_coding	-2.79126	0.00230618
SP8	protein_coding	2.19526	3.07297e-09			COL5A3	protein_coding	-2.79019	0.00244716
AC091959.1	protein_coding	2.19421	5.43024e-80			GUCY2D	protein_coding	-2.79009	3.65749e-08
C21orf91	protein_coding	2.19121	1.11469e-56			MPST	protein_coding	-2.78954	1.91943e-181
COL4A1	protein_coding	2.19097	0.0428664			CTNNBIP1	protein_coding	-2.78609	0.000170779
GPRC5A	protein_coding	2.19048	1.94173e-123			ACVR1C	protein_coding	-2.78464	6.91811e-09
DOK3	protein_coding	2.19037	1.01855e-58			TNIK	protein_coding	-2.78454	2.22959e-76
MAMLD1	protein_coding	2.19028	0.030566			CITED4	protein_coding	-2.78282	3.45563e-27
TFCP2L1	protein_coding	2.18951	0.000313728			CYP2C9	protein_coding	-2.78235	5.99636e-46
TNFSF13B	protein_coding	2.18734	0.000234566			RXRA	protein_coding	-2.78165	9.63859e-223
RAB3C	protein_coding	2.18716	0.0164443			SLC30A9	protein_coding	-2.77946	2.35492e-168
WDR88	protein_coding	2.18235	4.09047e-10			ERP27	protein_coding	-2.77902	2.55442e-78
SPDYA	protein_coding	2.18041	2.71689e-08			CYP4F12	protein_coding	-2.77814	2.22567e-93
DMRTC2	protein_coding	2.18038	0.00152992			METTL7B	protein_coding	-2.77776	8.94941e-204
CREBRF	protein_coding	2.1795	1.81321e-89			TMEM160	protein_coding	-2.77752	1.03958e-43
BCL2L11	protein_coding	2.17865	3.26612e-139			ANKS1A	protein_coding	-2.77731	1.79004e-114
TNFRSF9	protein_coding	2.17726	3.78736e-21			CHST14	protein_coding	-2.77562	8.88717e-40
IFIT2	protein_coding	2.17632	2.58862e-21			BBS9	protein_coding	-2.77403	1.87104e-27
PARD6B	protein_coding	2.17471	6.56113e-180			FAM219A	protein_coding	-2.77156	3.54957e-49
DNASE2	protein_coding	2.17379	0.0159622			NOXA1	protein_coding	-2.77122	3.35725e-46
TMEM108	protein_coding	2.17357	0.00735232			PTPRM	protein_coding	-2.77004	2.1488e-65
RSPH9	protein_coding	2.17058	2.50544e-14			SLC9A3R2	protein_coding	-2.76797	1.47667e-70
ARC	protein_coding	2.16819	0.0023146			HMGCL	protein_coding	-2.76755	1.28907e-95
TUBB3	protein_coding	2.16706	5.25636e-47			TCP10L2	protein_coding	-2.76652	0.0186701
PHLDA1	protein_coding	2.16278	3.65936e-41			DAO	protein_coding	-2.7658	1.04496e-22
ACTA1	protein_coding	2.16135	5.30576e-05			SQLE	protein_coding	-2.76482	9.77833e-189
CXCR6	protein_coding	2.15891	3.96508e-06			AFG3L2	protein_coding	-2.76315	9.68936e-250
CFAP65	protein_coding	2.15677	0.00026057			DQX1	protein_coding	-2.76259	6.7712e-41
NXPE1	protein_coding	2.15675	9.87182e-07			UGT1A1	protein_coding	-2.76112	8.31111e-221
LY6G6F-LY6G6D	protein_coding	2.14547	8.49088e-05			BTNL8	protein_coding	-2.7584	2.53808e-127
ZNF718	protein_coding	2.14418	1.466e-59			UNC45B	protein_coding	-2.75809	0.00073639
ARHGAP22	protein_coding	2.14241	0.000536303			ID1	protein_coding	-2.75711	2.14435e-151
ZBTB20	protein_coding	2.14218	4.40855e-11			ZNF132	protein_coding	-2.75665	0.000109041
CLDN9	protein_coding	2.14155	1.08767e-06			RGL1	protein_coding	-2.75572	9.01784e-42
ALKAL2	protein_coding	2.1359	0.000510247			SLC6A4	protein_coding	-2.75382	3.01624e-104
SBK3	protein_coding	2.1333	3.67146e-20			MARCHF9	protein_coding	-2.75312	5.23414e-95
KIAA2012	protein_coding	2.12892	1.99669e-09			AC007326.4	protein_coding	-2.75258	3.07085e-17
OR10G4	protein_coding	2.12532	0.0211208			NBAS	protein_coding	-2.75203	2.0837e-75
IER5	protein_coding	2.12307	3.38921e-156			SPA17	protein_coding	-2.75172	1.4404e-21
CSMD2	protein_coding	2.12269	4.02702e-05			AK9	protein_coding	-2.75113	9.23415e-19
HSPB9	protein_coding	2.12166	0.000724374			ANO1	protein_coding	-2.74995	0.00762399
KCNAB1	protein_coding	2.12097	0.000852501			SETBP1	protein_coding	-2.74452	1.78298e-29
GP2	protein_coding	2.12074	0.0335896			LRRC66	protein_coding	-2.74391	3.91702e-60
SGCA	protein_coding	2.11722	0.027568			CISD3	protein_coding	-2.74308	2.42491e-104
SPOCD1	protein_coding	2.11374	1.76491e-08			AC008397.2	protein_coding	-2.74179	1.13194e-12
NECTIN4	protein_coding	2.11285	3.12653e-05			ACE	protein_coding	-2.7415	1.00735e-67
AC138894.1	protein_coding	2.11108	0.000256932			NIPSNAP1	protein_coding	-2.74068	3.0019e-156
IL20RB	protein_coding	2.10972	1.55913e-16			GABRA2	protein_coding	-2.73973	2.20808e-83
SAMD8	protein_coding	2.10355	7.96119e-128			COL17A1	protein_coding	-2.73863	1.0393e-121
FAM53C	protein_coding	2.10255	3.53925e-210			FAM210B	protein_coding	-2.73717	3.94543e-173
CD52	protein_coding	2.10234	0.00573934			ITFG1	protein_coding	-2.73692	1.39135e-116
FBXO32	protein_coding	2.10097	1.1258e-16			DIS3L2	protein_coding	-2.73621	2.77835e-87
GPX8	protein_coding	2.10091	3.3594e-08			CDK5	protein_coding	-2.73592	7.03393e-87
USP53	protein_coding	2.10045	1.27567e-97			PFN4	protein_coding	-2.73585	1.9278e-06
TAS2R30	protein_coding	2.0992	0.0222809			KLRG2	protein_coding	-2.73555	2.71336e-09
ACOT9	protein_coding	2.09889	1.02438e-143			AP003419.1	protein_coding	-2.73414	2.931e-40
SLC25A41	protein_coding	2.09839	0.000139333			TRPT1	protein_coding	-2.73379	6.83476e-88
KLHL15	protein_coding	2.09703	1.4533e-83			AL132780.3	protein_coding	-2.73318	0.0352586
CASQ1	protein_coding	2.09623	0.00231523			CETN2	protein_coding	-2.73289	4.56158e-86
AC006064.6	protein_coding	2.09613	3.3665e-55			C1orf131	protein_coding	-2.73108	1.45698e-84
C1QTNF2	protein_coding	2.09579	0.00556811			AC006538.2	protein_coding	-2.73094	7.82295e-06
PROX1	protein_coding	2.09538	4.39262e-07			SH2D2A	protein_coding	-2.72867	1.56464e-27
DUSP10	protein_coding	2.09406	8.24405e-07			NOX1	protein_coding	-2.7285	2.76382e-85
TCF24	protein_coding	2.09337	3.53905e-09			ESD	protein_coding	-2.72458	6.52754e-129
OMP	protein_coding	2.09218	1.99148e-06			SLC2A1	protein_coding	-2.7244	8.17506e-114
AC015813.2	protein_coding	2.09186	1.25204e-36			GBE1	protein_coding	-2.72182	3.34386e-38
OLFML2A	protein_coding	2.08983	9.81203e-05			TTC39B	protein_coding	-2.71764	2.91063e-70
KIF19	protein_coding	2.08954	0.023635			DIAPH2	protein_coding	-2.71586	1.60568e-58
ZNF490	protein_coding	2.0861	6.32098e-48			TTBK1	protein_coding	-2.71545	1.88847e-11
CCL20	protein_coding	2.08003	6.25915e-33			KCNT1	protein_coding	-2.71009	6.88722e-15
PHKG1	protein_coding	2.0799	3.9378e-09			TTLL11	protein_coding	-2.70808	2.10793e-11
AMH	protein_coding	2.0791	1.68678e-101			AKR7A2	protein_coding	-2.70778	2.62343e-114
PCDHGB7	protein_coding	2.07863	0.0338231			C1RL	protein_coding	-2.7077	1.02464e-83
AOC3	protein_coding	2.07855	4.55016e-50			CHCHD6	protein_coding	-2.70551	1.73867e-35
ACP3	protein_coding	2.07321	3.40609e-31			FOXO6	protein_coding	-2.70482	0.0199927
ITGB7	protein_coding	2.07245	0.0120212			CPT2	protein_coding	-2.70403	9.69359e-91
LSAMP	protein_coding	2.07043	0.00559645			WDR25	protein_coding	-2.70233	1.87228e-14
DRICH1	protein_coding	2.0697	2.60433e-11			ADA	protein_coding	-2.70067	2.56096e-64
HOXA3	protein_coding	2.06909	1.46565e-45			MFSD3	protein_coding	-2.70009	3.99058e-42
ZSCAN18	protein_coding	2.06844	0.00121702			MBOAT2	protein_coding	-2.69926	6.65607e-41
COL9A2	protein_coding	2.06671	0.0125283			IARS2	protein_coding	-2.69871	3.44803e-174
SLC22A15	protein_coding	2.06611	0.015742			HS6ST2	protein_coding	-2.69845	1.68397e-81
GAL3ST2	protein_coding	2.06592	1.1414e-07			TKFC	protein_coding	-2.69726	3.53138e-118
SNIP1	protein_coding	2.06382	1.82903e-54			SERPINC1	protein_coding	-2.69687	1.01855e-58
CAV1	protein_coding	2.06308	6.00532e-19			GATD3A	protein_coding	-2.69531	4.62825e-156
FAM240B	protein_coding	2.05903	0.00331902			DMAC1	protein_coding	-2.69367	5.17097e-51
TMEM270	protein_coding	2.05491	9.22602e-07			TMEM52	protein_coding	-2.69217	3.9539e-41
SYTL5	protein_coding	2.04953	1.00632e-18			AC010547.4	protein_coding	-2.6878	0.000737997
IGFALS	protein_coding	2.04901	0.00177963			HBQ1	protein_coding	-2.68578	1.93863e-08
FXYD6	protein_coding	2.04804	0.00633261			ENTPD8	protein_coding	-2.68435	1.18299e-85
PTN	protein_coding	2.04681	1.31664e-06			TCIM	protein_coding	-2.68295	4.36996e-30
DLX2	protein_coding	2.04651	1.00987e-09			NINJ2	protein_coding	-2.68127	2.99464e-09
TP53TG5	protein_coding	2.04193	1.76511e-13			ATRN	protein_coding	-2.68097	5.50723e-182
AC018809.3	protein_coding	2.03949	0.00276788			FP565260.3	protein_coding	-2.67996	2.27257e-16
PDZD2	protein_coding	2.03903	2.68977e-12			FBXL17	protein_coding	-2.67992	8.68048e-45
FAM71F2	protein_coding	2.03774	3.6709e-12			GPR39	protein_coding	-2.67677	4.91466e-50
KCNS1	protein_coding	2.03719	8.65038e-05			PCP4L1	protein_coding	-2.67572	2.72135e-33
TRIM22	protein_coding	2.0321	1.45258e-06			CORO2A	protein_coding	-2.67342	5.25095e-183
PCDHGA1	protein_coding	2.03128	5.35421e-19			IQGAP2	protein_coding	-2.6728	1.17137e-54
DNAH17	protein_coding	2.02821	5.10743e-24			KCNJ10	protein_coding	-2.67196	0.0273337
ANXA8	protein_coding	2.02401	1.23707e-08			FAM184A	protein_coding	-2.66951	1.3857e-15
CTRL	protein_coding	2.01138	2.27935e-05			FADS2	protein_coding	-2.66929	6.38826e-67
CNGB3	protein_coding	2.01062	0.00414118			TBCD	protein_coding	-2.66861	5.67802e-60
CASTOR2	protein_coding	2.00585	9.46191e-106			COL6A1	protein_coding	-2.66835	5.30223e-73
LRRN4	protein_coding	2.00544	0.00123434			XDH	protein_coding	-2.66753	3.41372e-30
KIAA0408	protein_coding	2.00511	0.0180397			FADS6	protein_coding	-2.66583	5.65541e-136
TCHH	protein_coding	2.00157	1.11124e-06			CCSER1	protein_coding	-2.66141	0.00098868
SLC9A5	protein_coding	2.00038	3.2001e-14			CYB5D2	protein_coding	-2.66018	3.25592e-50
ZNF429	protein_coding	1.99937	1.74154e-05			GALNT2	protein_coding	-2.65954	4.06741e-214
POC1B-GALNT4	protein_coding	1.9991	2.80946e-20			PEX7	protein_coding	-2.65732	1.86337e-45
KIAA1549L	protein_coding	1.99841	0.0163491			INSIG1	protein_coding	-2.65458	1.19084e-235
PDGFRA	protein_coding	1.99759	0.000176914			MPI	protein_coding	-2.65426	1.98471e-163
ZNF528	protein_coding	1.99654	2.21306e-07			CBR1	protein_coding	-2.65326	1.45035e-168
SOX15	protein_coding	1.99261	1.01342e-10			FAM53B	protein_coding	-2.65323	4.94869e-103
PTGIR	protein_coding	1.99237	0.015389			HTRA3	protein_coding	-2.65228	0.000216211
DNAJB4	protein_coding	1.99098	2.80401e-46			OTOF	protein_coding	-2.64933	5.69451e-07
SKIL	protein_coding	1.98637	1.04418e-60			SERINC2	protein_coding	-2.64708	4.14461e-147
CYP11A1	protein_coding	1.98598	0.0289623			DBI	protein_coding	-2.64609	7.1845e-176
EIF5A2	protein_coding	1.98506	3.58828e-63			CARMIL3	protein_coding	-2.64584	1.63265e-10
AC008770.4	protein_coding	1.98052	1.10994e-32			METTL7A	protein_coding	-2.643	3.77488e-126
TMC1	protein_coding	1.9804	0.00396937			FH	protein_coding	-2.64079	1.27404e-143
NFKBIZ	protein_coding	1.97998	1.71507e-99			CADPS2	protein_coding	-2.64055	2.45636e-08
PEX5L	protein_coding	1.97766	0.0209973			SLC6A19	protein_coding	-2.63999	7.19098e-09
KDM5A	protein_coding	1.97356	7.9239e-82			KLHL3	protein_coding	-2.6399	0.0391061
CRIP2	protein_coding	1.9707	4.84754e-06			C1QTNF5	protein_coding	-2.63899	2.41503e-19
AP002512.3	protein_coding	1.96922	0.0143235			SLC7A9	protein_coding	-2.63841	6.45136e-113
SIGLEC15	protein_coding	1.96366	3.12253e-05			SOWAHA	protein_coding	-2.63773	3.6722e-65
NKPD1	protein_coding	1.96081	3.83129e-08			EIF4EBP1	protein_coding	-2.63697	1.3092e-60
AEBP1	protein_coding	1.95731	0.0151159			OBSCN	protein_coding	-2.63347	9.79641e-97
MFAP5	protein_coding	1.95621	0.0227313			CDH4	protein_coding	-2.63314	6.9053e-06
CLEC7A	protein_coding	1.95087	0.00211427			ENOSF1	protein_coding	-2.63236	1.76986e-90
BRD4	protein_coding	1.95077	2.52027e-105			PDGFRL	protein_coding	-2.63218	0.00364428
CRAMP1	protein_coding	1.95068	4.59411e-55			SLC36A1	protein_coding	-2.63132	4.94814e-129
GNAT2	protein_coding	1.94967	0.000435133			POGLUT2	protein_coding	-2.63052	5.64092e-30
MMP7	protein_coding	1.94959	0.00751998			CA7	protein_coding	-2.62898	0.00245673
RASGRP1	protein_coding	1.94891	5.82396e-08			HAGH	protein_coding	-2.62729	1.71356e-150
AC090004.1	protein_coding	1.94803	0.0015591			PITPNM3	protein_coding	-2.6269	1.90163e-06
NPIPB13	protein_coding	1.94712	0.00163927			EBF4	protein_coding	-2.62276	3.66983e-19
GABRB3	protein_coding	1.94671	0.00334427			NBEA	protein_coding	-2.62026	1.00348e-21
KIRREL2	protein_coding	1.94541	0.0185193			TIMD4	protein_coding	-2.6197	1.05656e-10
IQCN	protein_coding	1.94198	1.85277e-24			CHID1	protein_coding	-2.61538	5.66779e-99
TRIM59	protein_coding	1.93962	1.9482e-10			SAPCD2	protein_coding	-2.61515	1.23239e-141
IRF7	protein_coding	1.93814	6.77651e-97			EMID1	protein_coding	-2.61419	1.27895e-14
AC244197.3	protein_coding	1.93803	4.98762e-30			GPC5	protein_coding	-2.61346	0.0022614
ZSCAN32	protein_coding	1.93761	2.06196e-79			ECI1	protein_coding	-2.61316	5.41743e-112
ZNF280C	protein_coding	1.93496	3.37667e-37			NDUFS4	protein_coding	-2.6108	1.82481e-100
ZMYND10	protein_coding	1.93441	2.5472e-06			CHPT1	protein_coding	-2.61047	7.1409e-228
LRRN4CL	protein_coding	1.93393	0.00452867			RRAGD	protein_coding	-2.61039	4.3198e-22
KCNJ8	protein_coding	1.9335	4.80665e-12			NTHL1	protein_coding	-2.61007	2.72746e-68
CFAP251	protein_coding	1.93296	5.88962e-17			ALOX5AP	protein_coding	-2.60916	1.55192e-13
SALL1	protein_coding	1.93294	0.0380036			POU4F1	protein_coding	-2.60841	1.68779e-116
RNF152	protein_coding	1.9314	3.02151e-27			EEPD1	protein_coding	-2.6083	1.91613e-24
CACNB1	protein_coding	1.92959	4.59517e-15			CHCHD5	protein_coding	-2.607	1.93277e-46
OPRD1	protein_coding	1.92807	9.6883e-08			SPAG16	protein_coding	-2.60651	1.45452e-54
CCBE1	protein_coding	1.92768	4.04269e-07			ENOX2	protein_coding	-2.60396	2.77131e-40
IL9R	protein_coding	1.9271	0.00132078			MTARC1	protein_coding	-2.60238	2.16048e-106
ZNF292	protein_coding	1.92662	1.25741e-86			B4GALT2	protein_coding	-2.59562	3.25569e-88
SPDYE1	protein_coding	1.92483	1.572e-08			SHC3	protein_coding	-2.59405	0.0182781
ATP6V0D2	protein_coding	1.92405	0.00956581			ACSF3	protein_coding	-2.59179	4.92361e-90
FAM186B	protein_coding	1.92294	1.79961e-07			TFF1	protein_coding	-2.59134	2.03581e-61
CYSLTR1	protein_coding	1.92257	8.37457e-09			CHRDL2	protein_coding	-2.58809	0.0180848
ZBTB10	protein_coding	1.92083	4.16369e-62			EBP	protein_coding	-2.58569	9.86312e-157
UBD	protein_coding	1.91883	5.53009e-29			ENTPD5	protein_coding	-2.58528	3.08215e-84
DNAJB13	protein_coding	1.91419	8.43985e-06			AGPAT2	protein_coding	-2.58302	5.64534e-103
CLEC19A	protein_coding	1.91126	0.00181529			AC006254.1	protein_coding	-2.58205	0.0137372
PRND	protein_coding	1.90959	0.0253888			NDRG1	protein_coding	-2.58043	1.12946e-144
AC027644.4	protein_coding	1.90606	8.49143e-08			RAC3	protein_coding	-2.57837	3.57723e-72
POU3F2	protein_coding	1.90589	0.0195813			HSPA12B	protein_coding	-2.57836	1.24492e-24
ABCG1	protein_coding	1.90305	0.00242213			SI	protein_coding	-2.57653	2.7854e-189
RO60	protein_coding	1.90229	5.77029e-88			CYB561	protein_coding	-2.57646	1.986e-104
CHRNA3	protein_coding	1.89963	0.0200978			FAH	protein_coding	-2.57571	7.90165e-92
FAM160A1	protein_coding	1.89705	9.52322e-37			PPDPF	protein_coding	-2.57562	2.79128e-132
GPR63	protein_coding	1.89697	0.0160248			TTLL6	protein_coding	-2.57364	4.18128e-23
C8orf34	protein_coding	1.89684	0.019981			PRDM12	protein_coding	-2.57331	0.013025
AC069288.1	protein_coding	1.89554	0.000123986			SLC45A3	protein_coding	-2.57289	7.16051e-66
AL136295.5	protein_coding	1.89395	5.06841e-45			C11orf71	protein_coding	-2.57001	6.03809e-60
TNXB	protein_coding	1.89276	5.45407e-12			RNF208	protein_coding	-2.56989	2.91114e-41
IRAG1	protein_coding	1.88889	0.0477179			FAM20C	protein_coding	-2.56966	3.59509e-38
LEFTY1	protein_coding	1.88587	0.031657			MEGF9	protein_coding	-2.56646	6.65487e-23
AMOTL2	protein_coding	1.88555	6.89617e-144			TEX19	protein_coding	-2.56447	1.15124e-05
BEST4	protein_coding	1.8855	0.000675066			PYGL	protein_coding	-2.56307	1.11652e-127
NUFIP2	protein_coding	1.88501	7.77419e-81			TMEM207	protein_coding	-2.5607	6.88916e-54
BEST2	protein_coding	1.88431	0.026843			ERVMER34-1	protein_coding	-2.56026	5.4647e-76
AVIL	protein_coding	1.88357	2.19025e-15			PFKFB4	protein_coding	-2.55947	6.1267e-63
CDK11A	protein_coding	1.88314	1.26579e-128			TSTD1	protein_coding	-2.55808	1.8387e-54
TNK1	protein_coding	1.87957	6.6366e-56			C17orf97	protein_coding	-2.55797	8.56343e-06
CASS4	protein_coding	1.87777	4.69713e-07			CPNE2	protein_coding	-2.55773	8.7198e-137
ECM1	protein_coding	1.8777	2.14118e-15			DHRS2	protein_coding	-2.55602	3.7573e-20
ZMAT3	protein_coding	1.87539	8.78808e-52			SLC19A1	protein_coding	-2.55549	3.32313e-78
EXPH5	protein_coding	1.87375	7.83199e-20			FTCD	protein_coding	-2.55512	1.34799e-37
ERVH48-1	protein_coding	1.87331	0.00408599			LRP11	protein_coding	-2.55498	3.034e-48
RNASEK-C17orf49	protein_coding	1.87021	9.19325e-06			SNX24	protein_coding	-2.55424	3.61483e-79
ATAD3C	protein_coding	1.86977	1.86826e-10			GALNT16	protein_coding	-2.55317	1.09092e-19
H3C14	protein_coding	1.86913	3.02492e-09			OR2A7	protein_coding	-2.55214	1.62403e-06
H3C15	protein_coding	1.86913	3.02492e-09			BSND	protein_coding	-2.55148	3.0454e-20
LATS2	protein_coding	1.86867	1.21969e-73			PDE3B	protein_coding	-2.5464	2.86013e-58
ATP10A	protein_coding	1.86863	0.0114351			DPYSL5	protein_coding	-2.5453	4.05506e-23
EMC10	protein_coding	1.86767	0.042501			FARSB	protein_coding	-2.54524	9.9868e-119
CCDC38	protein_coding	1.86531	0.00533018			ZNF318	protein_coding	-2.54456	4.34323e-101
SOCS1	protein_coding	1.86442	7.63273e-08			ABCA3	protein_coding	-2.5432	7.93366e-57
GPM6B	protein_coding	1.86436	1.49168e-09			AMIGO1	protein_coding	-2.54262	1.30908e-14
RPS6KA2	protein_coding	1.86427	0.0294551			CCDC187	protein_coding	-2.54246	6.71752e-07
FAM171B	protein_coding	1.86423	1.17309e-19			CYP2C19	protein_coding	-2.54194	6.24973e-87
KCNJ15	protein_coding	1.86351	0.000720551			SMIM24	protein_coding	-2.54173	3.34574e-118
ZNF860	protein_coding	1.86336	2.17478e-13			ZNF618	protein_coding	-2.54116	2.52957e-23
C2orf81	protein_coding	1.86214	0.0038013			PIFO	protein_coding	-2.54106	2.8162e-07
MMP24	protein_coding	1.86038	1.25017e-13			NEURL2	protein_coding	-2.54101	2.72645e-26
POMK	protein_coding	1.85803	3.95439e-28			EXOC3L1	protein_coding	-2.53966	3.89423e-05
AFF4	protein_coding	1.85519	2.2076e-54			GLYCTK	protein_coding	-2.53775	2.12664e-128
C5AR1	protein_coding	1.85501	3.69792e-06			AC013717.1	protein_coding	-2.53442	1.49234e-06
MAFF	protein_coding	1.85385	7.04891e-75			DHRS11	protein_coding	-2.53342	3.40698e-189
AL662899.2	protein_coding	1.85353	5.23439e-06			HOMER1	protein_coding	-2.53317	2.01155e-24
TBC1D10C	protein_coding	1.85333	0.003522			CHRNA4	protein_coding	-2.53281	5.29373e-25
CD160	protein_coding	1.85327	0.00605643			DGAT1	protein_coding	-2.5313	4.22993e-248
MGAT4C	protein_coding	1.85319	0.000236023			ZC3H6	protein_coding	-2.53036	5.97892e-17
PIM2	protein_coding	1.85217	3.94256e-60			LAD1	protein_coding	-2.5302	1.14033e-185
RHD	protein_coding	1.85204	0.000150771			CBS	protein_coding	-2.53012	8.29921e-82
ZNF280A	protein_coding	1.84907	2.13513e-13			RTN4IP1	protein_coding	-2.53011	2.30905e-28
UBXN7	protein_coding	1.84803	5.00289e-83			ADAMTS15	protein_coding	-2.52928	1.62393e-63
AC006030.1	protein_coding	1.84789	9.54492e-05			GAS6	protein_coding	-2.52925	5.52204e-53
PAPOLG	protein_coding	1.84733	5.18746e-84			MATN1	protein_coding	-2.52915	0.0126627
BRD8	protein_coding	1.84587	1.9037e-121			CUEDC1	protein_coding	-2.52903	5.11651e-40
AIPL1	protein_coding	1.84581	0.0122708			TMEM82	protein_coding	-2.52822	2.25823e-42
GRK7	protein_coding	1.84539	0.00836278			SLC25A43	protein_coding	-2.52734	4.97771e-104
PRAG1	protein_coding	1.84387	1.10833e-105			EMB	protein_coding	-2.52619	0.0231074
DRC3	protein_coding	1.84221	9.4402e-26			LINGO3	protein_coding	-2.52524	0.00967258
ZNF665	protein_coding	1.84201	3.44919e-07			ACAT1	protein_coding	-2.52233	7.00244e-155
REELD1	protein_coding	1.8413	0.0220076			SPEGNB	protein_coding	-2.52165	0.0450236
RSPH4A	protein_coding	1.8413	0.0284822			METTL26	protein_coding	-2.52034	8.69538e-90
RELT	protein_coding	1.84118	1.40666e-60			MCF2L	protein_coding	-2.52017	2.08255e-84
PSMC3IP	protein_coding	1.84054	1.37585e-47			MALRD1	protein_coding	-2.51934	5.73801e-80
NRIP3	protein_coding	1.83878	1.50967e-06			RNF128	protein_coding	-2.5187	8.46006e-86
IGFL2	protein_coding	1.83796	6.69487e-05			ACY3	protein_coding	-2.51667	5.58769e-108
FGF13	protein_coding	1.83668	1.18968e-05			ACAD10	protein_coding	-2.51654	1.72516e-102
CHST1	protein_coding	1.83604	0.0354261			DAP	protein_coding	-2.51631	8.38625e-55
FOXD4L1	protein_coding	1.83588	0.0193458			FUT8	protein_coding	-2.51611	5.50455e-71
SHCBP1	protein_coding	1.83517	5.874e-57			PRAP1	protein_coding	-2.5161	6.36028e-46
DNAJA4	protein_coding	1.83502	0.000836274			COQ2	protein_coding	-2.51542	1.90912e-50
ABHD4	protein_coding	1.83067	2.59695e-87			GUCA2B	protein_coding	-2.515	3.44086e-44
CSDC2	protein_coding	1.83038	0.000796815			AVEN	protein_coding	-2.51239	2.80835e-34
H2BC11	protein_coding	1.82955	1.77696e-21			MGAT5	protein_coding	-2.5122	3.64529e-63
AP000311.1	protein_coding	1.82889	0.000116345			HSD17B14	protein_coding	-2.51171	1.196e-107
CREBBP	protein_coding	1.82813	4.25009e-06			LRP3	protein_coding	-2.51102	5.66118e-161
CPT1C	protein_coding	1.82052	0.000218164			RTN4R	protein_coding	-2.51028	5.94375e-55
GAGE1	protein_coding	1.82038	0.0408701			PLA2R1	protein_coding	-2.51021	1.98502e-14
IZUMO1	protein_coding	1.81958	3.37661e-05			QPRT	protein_coding	-2.50963	1.37554e-132
AC011448.1	protein_coding	1.81929	6.838e-41			PTPRA	protein_coding	-2.50846	1.0187e-125
MTRNR2L4	protein_coding	1.81735	6.33511e-06			DNAJC1	protein_coding	-2.50823	3.24271e-69
TPBG	protein_coding	1.81709	1.99902e-33			AMN	protein_coding	-2.50757	2.19786e-135
SDCBP	protein_coding	1.81689	2.3951e-159			GCHFR	protein_coding	-2.50652	2.04639e-90
LTBP2	protein_coding	1.81586	0.0484609			FAM13A	protein_coding	-2.50605	3.76589e-159
KRT12	protein_coding	1.81423	0.00371278			FAAP100	protein_coding	-2.50343	1.11056e-12
GPR82	protein_coding	1.81349	0.00342006			COL27A1	protein_coding	-2.50314	7.83405e-106
SQSTM1	protein_coding	1.81271	7.56379e-133			PRKX	protein_coding	-2.50259	6.70407e-71
KCND1	protein_coding	1.8115	1.36851e-24			FP565260.4	protein_coding	-2.50243	0.0297668
BNIPL	protein_coding	1.81047	1.23473e-18			SLC3A1	protein_coding	-2.50206	4.19076e-68
PPP1R15A	protein_coding	1.81011	4.07511e-105			NACC2	protein_coding	-2.50164	1.5592e-42
GUCA1B	protein_coding	1.81007	1.31147e-14			ASTN2	protein_coding	-2.5016	4.17921e-43
CDH18	protein_coding	1.80904	0.028991			MCMDC2	protein_coding	-2.50094	2.4005e-13
FPR1	protein_coding	1.80847	0.017589			MOCS1	protein_coding	-2.49911	1.74982e-76
CASP10	protein_coding	1.80743	2.4033e-74			RHOT1	protein_coding	-2.4982	1.87414e-117
REM2	protein_coding	1.8054	9.03242e-05			GNB1L	protein_coding	-2.49565	6.02953e-43
CD6	protein_coding	1.80323	0.000902254			PYCR3	protein_coding	-2.49273	2.5021e-35
ZNF81	protein_coding	1.79956	2.70822e-20			GYG2	protein_coding	-2.49103	1.65702e-121
TRIML2	protein_coding	1.7988	0.0073421			ATP5F1A	protein_coding	-2.49017	7.12556e-161
APOBEC3B	protein_coding	1.79668	4.54418e-75			SORD	protein_coding	-2.48937	2.22061e-143
C7	protein_coding	1.79325	0.00705017			PYCR1	protein_coding	-2.48902	2.49198e-115
PLAAT4	protein_coding	1.78876	7.49482e-06			THSD7B	protein_coding	-2.48774	0.0211658
CYP3A5	protein_coding	1.78873	2.2589e-95			PXMP4	protein_coding	-2.48583	3.93499e-132
WFDC2	protein_coding	1.78584	0.038584			KIAA1671	protein_coding	-2.48544	9.89173e-171
ADM	protein_coding	1.78525	8.1752e-60			NUDT6	protein_coding	-2.48528	6.31413e-22
FRMPD1	protein_coding	1.7852	0.00226407			PKHD1	protein_coding	-2.4848	1.02516e-22
ATP1A4	protein_coding	1.78082	0.00139717			CDHR2	protein_coding	-2.48432	1.24229e-37
PCDH11X	protein_coding	1.77889	0.00762906			CYB5A	protein_coding	-2.48431	1.40495e-76
HLA-DOB	protein_coding	1.77784	6.08416e-09			ADORA2B	protein_coding	-2.48399	1.04598e-14
TAC3	protein_coding	1.77693	3.7021e-09			FMO5	protein_coding	-2.48274	2.85388e-71
ENC1	protein_coding	1.77432	2.09189e-68			TMEM134	protein_coding	-2.48133	7.60161e-58
MT2A	protein_coding	1.77402	1.13473e-09			KLHDC9	protein_coding	-2.48029	0.00073796
CPA2	protein_coding	1.77336	0.00930241			DHRSX	protein_coding	-2.47973	3.61647e-54
SPATA21	protein_coding	1.77315	0.0172343			BCKDHB	protein_coding	-2.47797	4.02325e-38
MBIP	protein_coding	1.77273	4.86205e-65			CAPN5	protein_coding	-2.47555	1.35441e-100
PHYHIP	protein_coding	1.76866	0.031913			ADH4	protein_coding	-2.47509	3.69603e-21
NME9	protein_coding	1.76707	0.000587683			PTPRU	protein_coding	-2.47353	4.06264e-138
TRIM46	protein_coding	1.76124	0.0257332			EEF1A1	protein_coding	-2.4733	1.38989e-196
HIPK1	protein_coding	1.76031	1.04483e-75			APEH	protein_coding	-2.47282	1.20156e-66
AC007040.2	protein_coding	1.75978	0.00615921			UPB1	protein_coding	-2.47255	1.5476e-128
INHBB	protein_coding	1.7596	0.00237994			ANXA9	protein_coding	-2.47193	1.62479e-79
FRMD4B	protein_coding	1.75955	8.52694e-42			C1QL1	protein_coding	-2.47095	4.13964e-08
ASPG	protein_coding	1.75933	0.0183415			AL360181.3	protein_coding	-2.47057	3.11946e-30
IDS	protein_coding	1.75519	9.47013e-53			EBF3	protein_coding	-2.46929	1.96744e-14
SOCS4	protein_coding	1.75478	1.60534e-26			FAM171A1	protein_coding	-2.4692	2.53767e-22
AKAP5	protein_coding	1.75432	3.13213e-43			MTG1	protein_coding	-2.46879	2.86773e-114
PER1	protein_coding	1.7527	6.41346e-66			NIT2	protein_coding	-2.46791	2.37555e-130
RFTN1	protein_coding	1.7523	0.00255764			TP53I11	protein_coding	-2.46619	8.94646e-29
FAM166A	protein_coding	1.75113	0.0118382			ETFRF1	protein_coding	-2.4643	6.08879e-21
RNF112	protein_coding	1.75084	0.00120958			PLOD2	protein_coding	-2.46356	2.30223e-153
HHLA1	protein_coding	1.75018	7.93837e-06			GCNT1	protein_coding	-2.46196	1.04063e-34
NPIPB7	protein_coding	1.74843	0.00529962			ALDH1B1	protein_coding	-2.45966	1.12464e-97
KCNH4	protein_coding	1.74775	0.000948285			LYRM9	protein_coding	-2.45921	1.24309e-26
MPZ	protein_coding	1.74411	0.000399709			AIG1	protein_coding	-2.45831	5.81694e-109
SLC39A6	protein_coding	1.74195	9.47123e-74			ICA1	protein_coding	-2.457	1.17159e-37
ZNF707	protein_coding	1.74173	1.51354e-54			GCKR	protein_coding	-2.45652	2.07436e-09
TMEM158	protein_coding	1.74122	0.0341204			C4orf3	protein_coding	-2.45643	1.34139e-130
SELENOM	protein_coding	1.73938	0.0168894			GUCA2A	protein_coding	-2.45384	4.60459e-101
SLA2	protein_coding	1.73758	0.000994081			ASL	protein_coding	-2.45306	5.84988e-121
POPDC2	protein_coding	1.73614	0.0338091			ICAM3	protein_coding	-2.45284	7.91883e-29
EDN1	protein_coding	1.73598	6.4008e-61			AOC1	protein_coding	-2.45249	8.47321e-102
CNTN2	protein_coding	1.73384	0.00210479			RABAC1	protein_coding	-2.45164	1.367e-62
SMARCA2	protein_coding	1.73132	2.43651e-08			SFXN2	protein_coding	-2.45058	5.16906e-53
RND3	protein_coding	1.73097	3.20752e-75			AGTPBP1	protein_coding	-2.44966	5.14125e-32
MEF2D	protein_coding	1.73038	4.00686e-95			CCDC15	protein_coding	-2.44944	8.57736e-09
CCDC142	protein_coding	1.73005	2.23166e-119			MRPL24	protein_coding	-2.44898	1.76821e-69
ERVW-1	protein_coding	1.72713	3.42754e-07			SLC39A11	protein_coding	-2.44779	4.93681e-42
CHAC1	protein_coding	1.72667	1.48831e-21			HIBADH	protein_coding	-2.44733	3.23572e-106
LYG1	protein_coding	1.7265	3.40162e-05			MAGI1	protein_coding	-2.44571	7.60129e-89
FGF5	protein_coding	1.72418	0.024767			HEXD	protein_coding	-2.4451	4.66966e-83
CSRNP1	protein_coding	1.72326	2.8268e-49			CYP51A1	protein_coding	-2.44438	4.62096e-171
OVGP1	protein_coding	1.72323	4.90148e-09			UROS	protein_coding	-2.44353	4.22831e-86
TMEM249	protein_coding	1.72218	0.0047375			DPH5	protein_coding	-2.44338	1.23009e-61
MAK	protein_coding	1.72191	0.00100731			AFG1L	protein_coding	-2.44252	1.08631e-30
CALCRL	protein_coding	1.7219	0.00223636			F8A1	protein_coding	-2.43897	1.21679e-50
CABYR	protein_coding	1.7215	3.80845e-19			PDIA4	protein_coding	-2.43885	2.7882e-190
NOCT	protein_coding	1.72129	1.58924e-29			EIPR1	protein_coding	-2.43863	1.02817e-88
EPHA2	protein_coding	1.71841	2.71002e-96			TSPAN1	protein_coding	-2.43826	3.49264e-33
SRMS	protein_coding	1.71821	1.65003e-06			GPR153	protein_coding	-2.43751	4.50296e-36
SOX2	protein_coding	1.71754	1.51348e-06			DYNC2LI1	protein_coding	-2.43658	6.02511e-35
PXDN	protein_coding	1.71502	0.0010697			LY75-CD302	protein_coding	-2.43636	1.12845e-46
LCOR	protein_coding	1.71423	1.51494e-39			SDC1	protein_coding	-2.43615	2.32855e-90
AMDHD1	protein_coding	1.71381	5.60996e-13			SLC25A15	protein_coding	-2.43594	4.43213e-80
MTMR11	protein_coding	1.7111	1.6702e-42			RBM44	protein_coding	-2.43388	0.0402165
SENP5	protein_coding	1.71109	3.04552e-73			H6PD	protein_coding	-2.43381	1.78267e-70
TTYH1	protein_coding	1.71059	3.45093e-05			ACSS1	protein_coding	-2.43324	3.1638e-150
ZNF614	protein_coding	1.71006	3.40618e-50			B3GNTL1	protein_coding	-2.43296	4.23225e-25
TNFAIP3	protein_coding	1.70997	5.63819e-76			DLX4	protein_coding	-2.43224	4.65059e-134
FBN1	protein_coding	1.70992	0.00528667			TTYH3	protein_coding	-2.42999	7.10108e-90
MAFG	protein_coding	1.70779	3.21523e-94			OXT	protein_coding	-2.42922	4.3358e-11
C21orf62	protein_coding	1.70692	0.00689004			LTBP4	protein_coding	-2.42757	1.61171e-75
RBM20	protein_coding	1.70635	0.000578232			F7	protein_coding	-2.42654	6.13798e-129
PROZ	protein_coding	1.70459	1.87324e-08			JOSD2	protein_coding	-2.42545	1.72944e-46
WDR47	protein_coding	1.703	2.67721e-27			NFS1	protein_coding	-2.42515	1.21229e-108
DNAAF3	protein_coding	1.70109	2.29604e-05			CFB	protein_coding	-2.4251	3.63987e-159
FAM184B	protein_coding	1.69812	0.00349623			ANKRD16	protein_coding	-2.42436	1.43451e-32
SPDYE2	protein_coding	1.69785	4.47397e-06			TMEM218	protein_coding	-2.42293	1.79395e-29
CDK6	protein_coding	1.69663	3.69679e-40			SPIDR	protein_coding	-2.421	4.41073e-52
ZNF296	protein_coding	1.69487	3.92562e-28			AL163636.1	protein_coding	-2.4204	1.32337e-20
ZNF121	protein_coding	1.69377	7.22233e-34			FDPS	protein_coding	-2.41873	1.05931e-198
GOLGA6L7	protein_coding	1.69359	0.0288463			ORAI1	protein_coding	-2.41839	3.42614e-67
ADH1B	protein_coding	1.69327	0.0464058			CKAP4	protein_coding	-2.41831	1.95758e-34
SRSF12	protein_coding	1.69025	0.0109216			NRSN2	protein_coding	-2.41793	1.05301e-98
ARHGDIB	protein_coding	1.6862	2.61967e-16			HMGB3	protein_coding	-2.41761	1.1348e-69
POTEF	protein_coding	1.6856	3.27748e-05			TRAPPC11	protein_coding	-2.41621	3.09276e-59
OSR2	protein_coding	1.68532	7.08208e-25			ACTR3B	protein_coding	-2.41572	6.46552e-44
PROX2	protein_coding	1.68495	0.0135256			SPATA24	protein_coding	-2.4151	9.0022e-29
IRX5	protein_coding	1.68429	1.92803e-11			MAPKAPK3	protein_coding	-2.41479	3.96223e-87
ARL9	protein_coding	1.68336	0.0166925			PHPT1	protein_coding	-2.4142	2.62592e-111
NNAT	protein_coding	1.68257	4.63892e-17			SHH	protein_coding	-2.41337	1.63452e-72
MCAM	protein_coding	1.68105	1.89702e-17			RNASE4	protein_coding	-2.41249	1.19858e-39
CDCA5	protein_coding	1.67917	5.94757e-50			EXOC6	protein_coding	-2.41186	3.11442e-34
ARL11	protein_coding	1.6787	0.0104828			NSDHL	protein_coding	-2.41116	1.35081e-134
KLRD1	protein_coding	1.67822	1.5149e-10			ALDH7A1	protein_coding	-2.40904	1.31682e-137
PPFIBP1	protein_coding	1.6756	1.07932e-76			RECK	protein_coding	-2.40885	5.31058e-08
SPDYE5	protein_coding	1.67532	2.75334e-06			RAB3A	protein_coding	-2.40804	2.46932e-08
TLR4	protein_coding	1.67395	0.0221734			GPR55	protein_coding	-2.40794	0.021453
SDS	protein_coding	1.6739	0.00150737			RBKS	protein_coding	-2.40751	3.14119e-68
GATAD2B	protein_coding	1.67228	3.12349e-41			IFT43	protein_coding	-2.40659	3.00611e-36
ZBTB21	protein_coding	1.67156	4.68627e-39			UGT1A6	protein_coding	-2.40535	2.1703e-140
AGAP2	protein_coding	1.67145	0.00960112			GLI1	protein_coding	-2.40434	0.0013315
MAP1S	protein_coding	1.67108	5.70665e-88			RTL8B	protein_coding	-2.40229	6.77414e-49
ZNF626	protein_coding	1.67022	0.00660415			IGSF3	protein_coding	-2.40222	1.27712e-141
BRD2	protein_coding	1.66982	3.69821e-159			MDP1	protein_coding	-2.40182	2.00575e-27
CLCN1	protein_coding	1.66789	4.92148e-05			PLTP	protein_coding	-2.4005	8.54813e-27
MBD1	protein_coding	1.66756	2.29826e-108			MYL3	protein_coding	-2.39837	2.49973e-23
AC027796.3	protein_coding	1.66635	0.00550585			XCL1	protein_coding	-2.39723	2.35393e-12
ANKRD12	protein_coding	1.66365	7.64131e-36			SLC44A1	protein_coding	-2.39284	8.22891e-163
SLC28A2	protein_coding	1.66208	0.00228806			AGXT	protein_coding	-2.39284	1.09636e-10
NTN3	protein_coding	1.65635	0.0110928			DES	protein_coding	-2.39269	0.000640325
LOXL4	protein_coding	1.6551	7.41756e-07			NPHP4	protein_coding	-2.39263	5.78864e-67
MUC19	protein_coding	1.65492	0.0283555			SLC25A1	protein_coding	-2.391	9.12831e-165
GBP2	protein_coding	1.65488	4.55685e-74			GCAT	protein_coding	-2.3898	1.14105e-40
POLG	protein_coding	1.65403	2.95107e-50			SLC25A11	protein_coding	-2.38962	3.96958e-99
CNKSR1	protein_coding	1.65212	0.0108745			AS3MT	protein_coding	-2.38934	1.547e-37
ULBP1	protein_coding	1.65206	0.00180985			MYO5C	protein_coding	-2.38934	5.07698e-75
CRTC2	protein_coding	1.65132	1.21938e-90			TFRC	protein_coding	-2.38931	0
RERE	protein_coding	1.65127	3.70813e-53			ZDHHC12	protein_coding	-2.38917	4.78888e-69
ATP6V1G2	protein_coding	1.64943	0.0026131			PEX11G	protein_coding	-2.38814	1.63479e-15
SLC24A4	protein_coding	1.64756	0.00117247			HRK	protein_coding	-2.38734	0.00921898
SLC24A2	protein_coding	1.64738	0.0123227			HEMK1	protein_coding	-2.38597	2.39011e-71
SRGAP2C	protein_coding	1.64737	0.00534504			SPATA6	protein_coding	-2.38519	2.37447e-07
RASSF1	protein_coding	1.64695	1.14442e-47			CCDC146	protein_coding	-2.38434	0.00253015
CCDC62	protein_coding	1.64615	0.00195435			RAVER2	protein_coding	-2.38169	3.6595e-88
PALLD	protein_coding	1.64527	3.45933e-08			ADCY5	protein_coding	-2.38155	3.05643e-24
MXD1	protein_coding	1.64524	3.92285e-56			CLMN	protein_coding	-2.37858	1.30202e-18
PGM2L1	protein_coding	1.64515	6.45174e-14			NUCB1	protein_coding	-2.37707	6.60086e-164
SLC25A25	protein_coding	1.64494	1.21538e-80			ZNF362	protein_coding	-2.37639	6.36716e-46
AJUBA	protein_coding	1.6433	1.72479e-93			TUBB	protein_coding	-2.37567	2.29647e-166
BDKRB2	protein_coding	1.64028	8.55164e-06			CRADD	protein_coding	-2.37551	2.65321e-21
FGFBP1	protein_coding	1.63949	8.23378e-06			PRKAR1B	protein_coding	-2.37474	1.67982e-84
KBTBD12	protein_coding	1.63937	0.00974013			TMPRSS4	protein_coding	-2.3737	7.35795e-145
ZC3H12C	protein_coding	1.63244	1.00407e-42			RYR1	protein_coding	-2.37295	1.27435e-06
ATXN7L2	protein_coding	1.63197	1.14651e-41			FAHD1	protein_coding	-2.372	3.7836e-94
SLU7	protein_coding	1.63178	1.55513e-73			MGST3	protein_coding	-2.36955	1.07162e-110
ZNF280B	protein_coding	1.63083	8.11055e-24			IFI27	protein_coding	-2.36934	0.0120766
PEA15	protein_coding	1.6299	1.69285e-79			PM20D2	protein_coding	-2.36716	8.52746e-97
BTBD19	protein_coding	1.62754	1.2845e-08			ANKRD9	protein_coding	-2.36678	1.25113e-96
DSEL	protein_coding	1.62687	0.000583258			RPH3AL	protein_coding	-2.36628	5.50121e-43
ZNF662	protein_coding	1.62666	0.00246399			MAB21L4	protein_coding	-2.36544	7.9911e-65
ARRDC2	protein_coding	1.62619	2.1747e-75			NAGA	protein_coding	-2.3651	2.23372e-136
DCP1A	protein_coding	1.62432	5.91669e-45			ARMC9	protein_coding	-2.36507	2.72198e-23
TAOK1	protein_coding	1.62304	4.11886e-39			SHB	protein_coding	-2.36451	1.99899e-77
ALPK2	protein_coding	1.62247	3.68624e-07			MSRB1	protein_coding	-2.3645	2.62123e-80
FHL1	protein_coding	1.62245	0.00861808			TRDMT1	protein_coding	-2.36392	1.32597e-17
UCP3	protein_coding	1.62019	0.00522254			PECR	protein_coding	-2.36248	2.76455e-104
NHLRC4	protein_coding	1.61971	0.000200126			ZNF726	protein_coding	-2.36207	1.88327e-21
ZNF605	protein_coding	1.61838	0.00129827			NKD2	protein_coding	-2.35739	5.69555e-29
TTC28	protein_coding	1.61821	5.06614e-07			COMMD10	protein_coding	-2.35718	1.08546e-69
MTMR7	protein_coding	1.61797	5.86917e-06			EMX1	protein_coding	-2.35663	3.05831e-78
CXXC1	protein_coding	1.61719	1.32992e-81			BMP8B	protein_coding	-2.3565	3.1327e-79
DLEU7	protein_coding	1.61688	0.00209638			LAPTM4B	protein_coding	-2.35601	2.97418e-98
CLDN11	protein_coding	1.61585	0.0311129			DHCR7	protein_coding	-2.35457	5.27365e-203
CRHR2	protein_coding	1.6152	0.0368232			TSEN2	protein_coding	-2.35335	3.94058e-63
RBMS3	protein_coding	1.61441	0.030085			TFF3	protein_coding	-2.35302	1.40213e-39
HLA-DOA	protein_coding	1.61394	0.0409693			SHPK	protein_coding	-2.35302	1.60582e-150
BRCA2	protein_coding	1.61211	7.25681e-25			MTCH2	protein_coding	-2.35299	5.64018e-130
CBL	protein_coding	1.61017	5.46462e-60			MRPS26	protein_coding	-2.35246	5.60843e-79
TAGLN	protein_coding	1.60869	6.21946e-05			EDA	protein_coding	-2.35215	6.17013e-24
NANOG	protein_coding	1.60715	0.00105789			ATP5MC3	protein_coding	-2.35179	2.41192e-97
CELA3B	protein_coding	1.6068	0.0431089			GRB14	protein_coding	-2.35107	1.06297e-35
BTC	protein_coding	1.60479	0.0453892			FGG	protein_coding	-2.35069	1.08441e-38
IRF1	protein_coding	1.60289	2.79629e-22			TMEM198	protein_coding	-2.34877	2.01607e-83
SPART	protein_coding	1.60283	0.0214013			NPRL3	protein_coding	-2.34836	1.55224e-82
REP15	protein_coding	1.60242	0.00680982			UGT2A3	protein_coding	-2.34616	1.05699e-114
ZNF154	protein_coding	1.60152	0.00039662			ENDOG	protein_coding	-2.34506	1.70589e-50
MDFIC	protein_coding	1.60104	0.0164551			MMUT	protein_coding	-2.345	9.23704e-111
NUDT17	protein_coding	1.60011	6.20599e-20			SIRT3	protein_coding	-2.3443	4.72631e-76
MED13	protein_coding	1.60003	6.04332e-58			SLC25A10	protein_coding	-2.34379	3.04173e-74
GDF9	protein_coding	1.59881	0.000130648			SYNE3	protein_coding	-2.34358	1.00771e-25
C18orf25	protein_coding	1.5983	8.80688e-33			PROM1	protein_coding	-2.34217	1.08764e-44
VEGFD	protein_coding	1.59803	0.0266554			GDF7	protein_coding	-2.33998	1.99653e-42
PSMB9	protein_coding	1.59677	0.00308007			UNC13B	protein_coding	-2.33902	9.88546e-86
WHAMM	protein_coding	1.59664	1.47052e-76			PRMT6	protein_coding	-2.3384	2.85237e-60
TMPRSS7	protein_coding	1.59542	0.00639436			PRKACA	protein_coding	-2.33694	7.00034e-114
VWA5A	protein_coding	1.59376	2.59308e-07			TARBP1	protein_coding	-2.33639	1.53909e-51
CA2	protein_coding	1.59311	2.56521e-15			DGCR6L	protein_coding	-2.33613	5.32492e-71
RHBDF1	protein_coding	1.59073	7.11781e-62			DERA	protein_coding	-2.33566	3.04888e-127
ZNF684	protein_coding	1.58967	4.93182e-12			DHX32	protein_coding	-2.33544	8.30061e-112
MAP1LC3B2	protein_coding	1.58928	4.158e-21			RASA4B	protein_coding	-2.33244	1.20134e-66
ZNF10	protein_coding	1.58815	2.28568e-27			AATK	protein_coding	-2.33081	5.10047e-133
DCUN1D3	protein_coding	1.58786	1.20225e-55			ADAMTS7	protein_coding	-2.33046	0.00124823
SFTA2	protein_coding	1.58721	0.000797484			PTP4A3	protein_coding	-2.32811	1.67457e-37
DAPK3	protein_coding	1.58691	2.05325e-90			NT5DC1	protein_coding	-2.32576	1.38394e-91
NPIPB4	protein_coding	1.58679	2.807e-19			PIGU	protein_coding	-2.32555	2.40493e-62
SHISA9	protein_coding	1.58294	0.00029001			MLST8	protein_coding	-2.32527	2.70631e-134
SLC14A1	protein_coding	1.58189	0.0445788			HPDL	protein_coding	-2.32461	6.07416e-46
OR5AS1	protein_coding	1.58027	1.10859e-07			HSD17B7	protein_coding	-2.32437	8.59834e-89
WHRN	protein_coding	1.5802	3.32884e-07			PRTN3	protein_coding	-2.32426	0.0144291
IFFO1	protein_coding	1.575	0.000147413			SPPL2B	protein_coding	-2.32365	1.9233e-74
CTAGE8	protein_coding	1.57456	1.38138e-34			PGLS	protein_coding	-2.32358	2.38174e-98
RGS22	protein_coding	1.57377	0.00691474			AC009133.6	protein_coding	-2.32321	5.6494e-32
PCDHA9	protein_coding	1.57356	0.0444605			ARVCF	protein_coding	-2.32309	3.46714e-59
P2RX5-TAX1BP3	protein_coding	1.57247	6.36648e-18			CYFIP2	protein_coding	-2.32293	1.67492e-63
CNIH3	protein_coding	1.57228	0.00817827			SCCPDH	protein_coding	-2.32144	8.07728e-108
KCTD13	protein_coding	1.57149	7.53084e-35			LONP2	protein_coding	-2.32129	5.951e-78
SRPX	protein_coding	1.57124	0.00120944			BDH1	protein_coding	-2.32057	1.20952e-83
CENPQ	protein_coding	1.57029	9.91093e-38			FAM89A	protein_coding	-2.32053	1.77554e-55
APOLD1	protein_coding	1.5701	5.77851e-12			BOP1	protein_coding	-2.32034	5.89951e-133
DCAF15	protein_coding	1.56569	2.67684e-60			ETFA	protein_coding	-2.31792	2.89849e-139
MYSM1	protein_coding	1.56331	1.42195e-38			SCD5	protein_coding	-2.31555	1.82863e-59
RMND5A	protein_coding	1.56225	5.26963e-63			SEMA6C	protein_coding	-2.31537	1.80549e-55
ZSCAN20	protein_coding	1.56191	8.09187e-24			C6	protein_coding	-2.31517	2.76528e-05
RBBP5	protein_coding	1.56145	2.95016e-81			TMEM92	protein_coding	-2.31448	3.21231e-87
ZNF433	protein_coding	1.56102	5.85504e-14			PPARG	protein_coding	-2.31415	2.97455e-95
RELN	protein_coding	1.56028	0.000122301			LPAR1	protein_coding	-2.31394	1.55508e-08
IER3	protein_coding	1.55915	4.03275e-52			ESPN	protein_coding	-2.31361	8.14056e-120
ATP1A3	protein_coding	1.55853	5.39086e-06			PGGHG	protein_coding	-2.3135	1.38493e-09
ADGRF1	protein_coding	1.55733	9.90603e-06			HSD17B4	protein_coding	-2.31158	8.85216e-106
MTF1	protein_coding	1.55586	2.46997e-25			FBXO16	protein_coding	-2.31089	1.20606e-10
STARD8	protein_coding	1.55574	0.00355557			HNRNPA1	protein_coding	-2.30952	8.47502e-148
CABP4	protein_coding	1.55574	6.00812e-05			OSBPL5	protein_coding	-2.30688	1.98085e-15
EPPIN	protein_coding	1.55522	0.0360495			TRIOBP	protein_coding	-2.30669	7.7445e-40
GPCPD1	protein_coding	1.55501	1.54067e-35			CENPM	protein_coding	-2.30581	8.74366e-42
KMT2B	protein_coding	1.55491	1.31428e-60			IL2RG	protein_coding	-2.30513	2.70108e-90
ABCF2	protein_coding	1.55428	1.13849e-53			S100A14	protein_coding	-2.30445	7.19478e-123
AC073585.1	protein_coding	1.55324	0.00364141			PANK1	protein_coding	-2.30246	3.68474e-97
BTN2A1	protein_coding	1.55171	2.22151e-90			PADI2	protein_coding	-2.30197	8.44267e-12
AC025283.2	protein_coding	1.55093	6.91773e-05			ARHGDIG	protein_coding	-2.30012	0.00293714
SULT2B1	protein_coding	1.54977	0.000280365			INPP4B	protein_coding	-2.3001	0.00477692
NCF1	protein_coding	1.54911	0.0488801			ZNF358	protein_coding	-2.29904	2.4355e-93
RBM15	protein_coding	1.54852	2.39046e-68			NPL	protein_coding	-2.29866	3.6884e-05
CNIH2	protein_coding	1.54716	1.19894e-05			GRAMD1B	protein_coding	-2.29747	2.17671e-88
ZNF791	protein_coding	1.54695	2.4831e-42			DTD2	protein_coding	-2.2974	2.81177e-31
HGS	protein_coding	1.54634	2.00478e-103			LRRC9	protein_coding	-2.29526	3.99094e-05
TPH1	protein_coding	1.54551	0.00476873			SLC44A4	protein_coding	-2.29502	1.94352e-47
STX1A	protein_coding	1.54547	4.04258e-29			BCKDK	protein_coding	-2.29438	1.79777e-89
NID2	protein_coding	1.54323	0.000409456			TINAG	protein_coding	-2.293	2.082e-49
MED26	protein_coding	1.54321	3.88653e-41			LMX1B	protein_coding	-2.29202	4.7416e-09
MAFK	protein_coding	1.54169	2.03045e-47			PNPLA4	protein_coding	-2.29199	1.79993e-61
LEF1	protein_coding	1.54086	1.50412e-18			KLK4	protein_coding	-2.29066	8.7474e-08
GPATCH1	protein_coding	1.54029	3.95439e-64			PRTFDC1	protein_coding	-2.28945	6.60377e-49
GABRP	protein_coding	1.53891	0.000266083			HGSNAT	protein_coding	-2.28908	1.2585e-46
C12orf42	protein_coding	1.53876	0.0420049			PPM1H	protein_coding	-2.28808	3.32501e-131
TRIM72	protein_coding	1.53812	1.82101e-10			IFT140	protein_coding	-2.28803	2.22793e-54
ZNF669	protein_coding	1.53788	8.63312e-27			TNFAIP2	protein_coding	-2.28788	6.28315e-11
RAB2B	protein_coding	1.53769	7.7445e-40			EPM2A	protein_coding	-2.28755	3.29207e-15
ZNF274	protein_coding	1.53563	2.48821e-59			PRXL2B	protein_coding	-2.28479	5.37154e-139
CARD9	protein_coding	1.53482	4.74996e-14			RASA3	protein_coding	-2.28472	7.98421e-19
CARD14	protein_coding	1.53447	4.87843e-11			STOML1	protein_coding	-2.2843	3.3323e-33
CD22	protein_coding	1.53377	0.0458748			GOLGA7B	protein_coding	-2.28274	5.24244e-14
OR5A2	protein_coding	1.53368	0.00121464			IFT27	protein_coding	-2.28251	1.91383e-42
CEP97	protein_coding	1.53274	1.61366e-14			ISX	protein_coding	-2.28213	9.37465e-75
KLHL21	protein_coding	1.5317	3.5274e-71			NAA80	protein_coding	-2.28133	6.32445e-22
AC097625.1	protein_coding	1.53033	7.2411e-18			GTF2IRD1	protein_coding	-2.28002	3.64225e-117
TRIM73	protein_coding	1.52826	7.93129e-12			HGFAC	protein_coding	-2.27966	0.00216482
AL022238.3	protein_coding	1.52783	4.82972e-18			VWA1	protein_coding	-2.27859	2.35779e-73
TBC1D9	protein_coding	1.52673	1.02036e-05			EDNRB	protein_coding	-2.27837	4.40862e-40
FSCN1	protein_coding	1.52638	1.42087e-32			NPAS2	protein_coding	-2.27744	9.74693e-27
MT1X	protein_coding	1.52498	2.71353e-06			CCDC24	protein_coding	-2.2762	4.62548e-47
AL441992.2	protein_coding	1.52415	6.38883e-11			C11orf86	protein_coding	-2.27555	3.57989e-72
ARR3	protein_coding	1.52252	0.0398457			MRPL15	protein_coding	-2.27485	3.53471e-97
TRIM23	protein_coding	1.52223	4.13618e-29			NDUFA7	protein_coding	-2.27471	3.81321e-55
RBM24	protein_coding	1.52137	9.16999e-06			ARNTL2	protein_coding	-2.27336	7.88065e-26
NFKBID	protein_coding	1.52061	1.9645e-22			SHD	protein_coding	-2.27325	8.26275e-15
CCDC200	protein_coding	1.52002	4.31858e-09			MYRFL	protein_coding	-2.27189	7.13261e-17
ERICH2	protein_coding	1.51944	0.0131593			NAGS	protein_coding	-2.27168	1.61441e-72
OSTM1	protein_coding	1.51799	5.02103e-35			MT1A	protein_coding	-2.27061	0.00168141
CCDC152	protein_coding	1.51753	0.000288043			HNRNPA1P48	protein_coding	-2.27055	3.21813e-16
CNTNAP3	protein_coding	1.51751	0.00101321			FAM172A	protein_coding	-2.2697	1.39392e-34
RAB22A	protein_coding	1.51688	5.35081e-94			TMEM143	protein_coding	-2.26948	2.16488e-31
FOXJ3	protein_coding	1.51656	1.23128e-69			B3GNT7	protein_coding	-2.26822	6.96336e-48
CORO6	protein_coding	1.51436	3.43846e-06			PPP1R35	protein_coding	-2.26767	4.49757e-60
BCL6	protein_coding	1.51149	1.26952e-39			ONECUT1	protein_coding	-2.26643	9.57407e-05
FGFR1	protein_coding	1.50986	2.72584e-29			DERL3	protein_coding	-2.26639	7.62472e-26
MEX3B	protein_coding	1.50863	2.59749e-05			KCNAB3	protein_coding	-2.26633	3.31019e-08
SCNM1	protein_coding	1.50803	3.15414e-42			TGFA	protein_coding	-2.26605	3.996e-05
ZBTB34	protein_coding	1.50616	9.32465e-47			SERGEF	protein_coding	-2.26292	1.53841e-30
SLC36A4	protein_coding	1.50523	1.5473e-23			ATG10	protein_coding	-2.26278	1.36651e-32
BMF	protein_coding	1.50358	7.62865e-61			TMEM200A	protein_coding	-2.26277	1.13978e-44
ACSBG2	protein_coding	1.50333	0.0212216			DGCR6	protein_coding	-2.26265	3.66263e-66
EXTL3	protein_coding	1.50203	3.6603e-31			NUP37	protein_coding	-2.26194	5.49172e-65
TLE1	protein_coding	1.50166	3.24012e-17			MYB	protein_coding	-2.2615	4.15489e-19
ZBTB17	protein_coding	1.50089	8.77295e-49			SPATA7	protein_coding	-2.26087	1.50574e-19
ZNF805	protein_coding	1.49993	5.35373e-29			MLN	protein_coding	-2.2598	7.83199e-20
EFEMP2	protein_coding	1.49979	0.00203709			ISM2	protein_coding	-2.25803	1.55857e-06
OSGIN1	protein_coding	1.49975	1.27442e-59			SYT17	protein_coding	-2.25785	1.73452e-08
ELOVL4	protein_coding	1.49829	0.0378641			SOWAHD	protein_coding	-2.25629	7.33811e-16
CDKN2AIP	protein_coding	1.49614	1.18847e-62			CTSD	protein_coding	-2.25628	3.60209e-136
ARSJ	protein_coding	1.49515	9.78692e-21			MESP1	protein_coding	-2.25572	0.00620382
DENND2C	protein_coding	1.49461	2.13732e-05			TMEM175	protein_coding	-2.25498	3.30462e-63
RAP2B	protein_coding	1.49459	1.90007e-56			ARL1	protein_coding	-2.25469	4.85154e-113
SBK2	protein_coding	1.49446	0.0339283			DCLRE1A	protein_coding	-2.254	4.57509e-75
BRD1	protein_coding	1.4919	9.37344e-76			SQOR	protein_coding	-2.2533	8.62516e-39
NFAM1	protein_coding	1.4907	0.040692			CTDSP1	protein_coding	-2.25151	6.60943e-134
PLEKHM1	protein_coding	1.49053	3.42789e-28			PITPNM2	protein_coding	-2.25065	3.77142e-45
C14orf132	protein_coding	1.48932	0.0295166			KIAA0319L	protein_coding	-2.24894	3.96664e-149
COL1A2	protein_coding	1.48929	0.01547			ZNF775	protein_coding	-2.24859	1.01635e-18
SOCS3	protein_coding	1.48922	4.19075e-27			PAQR5	protein_coding	-2.24845	1.01428e-59
SRCAP	protein_coding	1.4883	1.22787e-24			ENPP5	protein_coding	-2.24761	3.31382e-15
CYB5R2	protein_coding	1.48667	4.41796e-10			LENG9	protein_coding	-2.24731	1.37591e-15
WNT2B	protein_coding	1.48473	1.93927e-07			BACH2	protein_coding	-2.24544	0.0178964
HRH1	protein_coding	1.48461	1.76848e-17			GDI2	protein_coding	-2.2442	1.25359e-153
MILR1	protein_coding	1.48438	0.000543532			NCS1	protein_coding	-2.24372	2.9139e-40
SPTAN1	protein_coding	1.4842	6.21061e-112			RAB38	protein_coding	-2.24323	4.64479e-35
C3orf62	protein_coding	1.48357	2.13166e-21			MVK	protein_coding	-2.24214	4.87331e-66
CFAP54	protein_coding	1.48309	7.55392e-07			IFT88	protein_coding	-2.24135	1.16389e-48
SLC2A12	protein_coding	1.4812	0.0295245			ZRANB3	protein_coding	-2.24084	1.95668e-28
CBR3	protein_coding	1.48028	0.0044546			CEP63	protein_coding	-2.23795	4.45107e-48
BAMBI	protein_coding	1.47941	1.13649e-32			BCL2	protein_coding	-2.23783	7.29825e-10
CRABP2	protein_coding	1.4793	1.66142e-46			PTPRB	protein_coding	-2.2372	1.38792e-13
MACC1	protein_coding	1.47876	6.5233e-46			TGM2	protein_coding	-2.2362	5.63687e-112
ISL2	protein_coding	1.47856	2.21174e-19			SH3GL1	protein_coding	-2.2355	7.85315e-102
MORC3	protein_coding	1.47849	1.82878e-48			ME2	protein_coding	-2.23423	1.40492e-52
AC010422.8	protein_coding	1.47839	1.8956e-42			DCTN2	protein_coding	-2.23422	2.43796e-183
CHD2	protein_coding	1.47726	1.5441e-67			CCNP	protein_coding	-2.2338	1.87764e-18
CA14	protein_coding	1.47711	0.000123464			CMC4	protein_coding	-2.23198	3.40158e-18
SWAP70	protein_coding	1.4769	3.06597e-69			CASTOR1	protein_coding	-2.23063	3.25351e-09
STYK1	protein_coding	1.47556	1.90831e-08			TMEM135	protein_coding	-2.22885	1.4999e-129
MAP3K9	protein_coding	1.47368	1.81312e-38			ALG6	protein_coding	-2.22881	1.43149e-23
PNPLA2	protein_coding	1.47342	1.90442e-65			PTPRS	protein_coding	-2.22733	0.000946598
ANKRD22	protein_coding	1.47253	0.00559645			FAM117B	protein_coding	-2.22667	1.44662e-39
MYADM	protein_coding	1.47209	4.26241e-61			ZNF704	protein_coding	-2.22618	4.58982e-07
LATS1	protein_coding	1.4713	1.36374e-53			ZNF485	protein_coding	-2.22533	3.20766e-25
CD55	protein_coding	1.47089	1.5803e-30			NUDT12	protein_coding	-2.22497	1.37269e-54
YPEL3	protein_coding	1.46851	1.88177e-25			GRIK2	protein_coding	-2.22476	4.47892e-08
RBBP6	protein_coding	1.46839	9.94576e-63			FARP1	protein_coding	-2.2234	2.65615e-62
SAV1	protein_coding	1.46729	1.04727e-30			TESC	protein_coding	-2.22229	0.00642265
L3MBTL1	protein_coding	1.46723	2.89144e-05			MAGEF1	protein_coding	-2.22079	1.08217e-82
TMPRSS9	protein_coding	1.46684	0.00556505			IL1RAP	protein_coding	-2.21958	4.95526e-35
DPF2	protein_coding	1.46537	2.53007e-70			ARMC1	protein_coding	-2.21928	1.52274e-62
CRY2	protein_coding	1.46534	4.91339e-43			FREM2	protein_coding	-2.21742	1.5407e-10
C12orf50	protein_coding	1.4651	8.08926e-05			CTPS2	protein_coding	-2.21568	2.08432e-75
KNL1	protein_coding	1.46403	5.14614e-40			MFSD6	protein_coding	-2.21485	1.0407e-39
DCAF12	protein_coding	1.46262	6.8779e-100			B3GNT3	protein_coding	-2.2145	1.85646e-17
ZNF382	protein_coding	1.46037	6.34564e-07			CCDC87	protein_coding	-2.21393	2.91398e-06
DCDC1	protein_coding	1.4603	0.0340406			SLC25A46	protein_coding	-2.21368	8.11157e-107
ZNF682	protein_coding	1.46015	2.53633e-06			TBX10	protein_coding	-2.21312	7.78751e-06
AP5Z1	protein_coding	1.45788	2.51358e-81			MCM6	protein_coding	-2.21037	1.97166e-62
BMP4	protein_coding	1.45772	5.54138e-37			PIR	protein_coding	-2.21036	4.34872e-52
ZDHHC11	protein_coding	1.45667	5.11198e-13			ZNF853	protein_coding	-2.20873	9.73811e-17
SCIMP	protein_coding	1.45346	0.00417992			WNT11	protein_coding	-2.2084	1.72034e-43
GPAT4	protein_coding	1.45226	1.44504e-83			WDR12	protein_coding	-2.208	4.06255e-95
C2CD3	protein_coding	1.45217	8.57839e-78			GTF2IRD2B	protein_coding	-2.20768	6.66569e-32
FBXW7	protein_coding	1.45139	4.47203e-27			OLA1	protein_coding	-2.20767	1.18897e-84
ZNF440	protein_coding	1.45138	1.39414e-42			ARHGAP10	protein_coding	-2.20467	5.3963e-37
GCLC	protein_coding	1.45125	4.21413e-83			ZNF512B	protein_coding	-2.20407	3.02692e-138
C17orf67	protein_coding	1.45078	3.22284e-09			NAGLU	protein_coding	-2.20317	2.15615e-86
UBE2W	protein_coding	1.4496	2.73737e-28			NDUFS7	protein_coding	-2.20311	1.62987e-92
ZNF724	protein_coding	1.44858	5.24774e-11			RPL3	protein_coding	-2.20306	2.5561e-157
CPEB4	protein_coding	1.4481	1.66992e-36			SH3GLB2	protein_coding	-2.20284	1.8211e-111
GPNMB	protein_coding	1.44803	2.1754e-08			AGAP1	protein_coding	-2.20226	1.74583e-43
DHX58	protein_coding	1.44744	0.00874348			SLC43A1	protein_coding	-2.20147	2.99715e-20
LRRN2	protein_coding	1.44629	0.0434589			ACOT13	protein_coding	-2.20084	5.82649e-58
NCOA7	protein_coding	1.44624	6.73423e-32			NECAB3	protein_coding	-2.1983	1.36225e-46
ZNF317	protein_coding	1.44529	5.88966e-65			ADGRG5	protein_coding	-2.19773	3.57987e-24
SNORC	protein_coding	1.44494	6.7672e-09			ATRAID	protein_coding	-2.1976	1.24687e-79
ARL10	protein_coding	1.44443	4.27985e-06			SLC27A3	protein_coding	-2.19701	2.68477e-43
ELAPOR1	protein_coding	1.44405	0.00651206			ILDR1	protein_coding	-2.19687	5.25193e-05
TNFSF15	protein_coding	1.444	1.34883e-18			DISP2	protein_coding	-2.19671	7.31061e-40
CHST7	protein_coding	1.4422	0.000218183			CFAP299	protein_coding	-2.1945	2.94214e-06
GPATCH2L	protein_coding	1.44206	1.47096e-46			NSMCE4A	protein_coding	-2.19423	5.04386e-100
GCNA	protein_coding	1.44138	8.19508e-07			LRRIQ3	protein_coding	-2.19135	0.00521417
OR5AU1	protein_coding	1.44083	0.0210243			PPM1L	protein_coding	-2.19082	1.47727e-14
ZNF99	protein_coding	1.44018	0.00933348			FBLN1	protein_coding	-2.18974	2.28883e-111
BAZ2A	protein_coding	1.43862	1.05749e-25			E2F5	protein_coding	-2.18894	7.18787e-38
CYTH1	protein_coding	1.43761	1.0738e-74			SLC26A1	protein_coding	-2.1889	6.19487e-43
ZBTB43	protein_coding	1.43681	1.33384e-21			DHODH	protein_coding	-2.18853	5.03539e-32
PER2	protein_coding	1.43659	6.43605e-22			CDH1	protein_coding	-2.1876	1.1352e-106
ZNF212	protein_coding	1.4362	9.2176e-54			PARD3B	protein_coding	-2.18703	0.0028635
ETV3	protein_coding	1.43595	1.72924e-55			METTL21A	protein_coding	-2.18646	4.32462e-90
ZNF814	protein_coding	1.43551	3.78131e-28			SLC35B4	protein_coding	-2.18595	1.43802e-25
DCUN1D2	protein_coding	1.43289	2.36228e-56			OARD1	protein_coding	-2.18552	7.87398e-80
RAD54L2	protein_coding	1.43153	3.59192e-35			TMEM150B	protein_coding	-2.18533	9.16523e-80
AGO2	protein_coding	1.43133	7.19727e-28			MYLK	protein_coding	-2.18517	8.16785e-125
C12orf4	protein_coding	1.43072	7.34754e-35			MCTP2	protein_coding	-2.18429	6.26666e-42
DDX23	protein_coding	1.43054	3.93498e-82			UBAC2	protein_coding	-2.18407	1.87433e-93
ZNF483	protein_coding	1.43048	2.17427e-09			C4orf33	protein_coding	-2.1838	1.42213e-24
KIF17	protein_coding	1.43001	0.000360655			FDXACB1	protein_coding	-2.18364	9.29003e-27
HOXA6	protein_coding	1.42989	0.0120119			PNMA5	protein_coding	-2.18298	0.0049194
PCDH12	protein_coding	1.42963	0.00102996			GEMIN8	protein_coding	-2.18277	2.80179e-45
KANSL1	protein_coding	1.42956	2.72458e-73			CHMP3	protein_coding	-2.1826	2.8322e-114
CXADR	protein_coding	1.42863	4.0568e-41			HAUS4	protein_coding	-2.18244	2.99099e-90
CEP55	protein_coding	1.42724	5.25713e-32			ABCC4	protein_coding	-2.18184	2.96805e-55
LSP1	protein_coding	1.42668	0.0135067			BRI3BP	protein_coding	-2.18079	3.69419e-144
TP53	protein_coding	1.42663	6.19477e-29			PEX10	protein_coding	-2.18072	1.87043e-61
SPOPL	protein_coding	1.42476	1.82582e-46			JAML	protein_coding	-2.18054	9.91963e-53
APOBEC3F	protein_coding	1.42367	9.83482e-18			TP73	protein_coding	-2.17987	1.82202e-54
LDHAL6A	protein_coding	1.42276	0.0409175			PLXND1	protein_coding	-2.17865	3.61044e-46
CCNE2	protein_coding	1.42247	2.1294e-25			C16orf95	protein_coding	-2.17858	5.08981e-14
ZNF90	protein_coding	1.42149	8.83637e-15			SEMA6A	protein_coding	-2.17856	1.09536e-19
THAP10	protein_coding	1.42096	2.5731e-05			TMEM163	protein_coding	-2.17842	1.48479e-07
OR1I1	protein_coding	1.41577	0.000265607			ALMS1	protein_coding	-2.17689	9.83545e-56
LIMS3	protein_coding	1.41544	0.0390925			NCOR2	protein_coding	-2.17527	2.4382e-91
NPIPB12	protein_coding	1.4151	1.58273e-40			CBLC	protein_coding	-2.17475	3.97445e-116
DLK2	protein_coding	1.41406	6.78739e-08			HYI	protein_coding	-2.17426	1.11682e-50
SNED1	protein_coding	1.41061	0.00443283			SPATA25	protein_coding	-2.1741	2.58932e-20
C8orf44-SGK3	protein_coding	1.4105	0.00257134			TDP2	protein_coding	-2.17409	1.15784e-151
CNN1	protein_coding	1.4089	0.000687613			TEX2	protein_coding	-2.17389	9.38974e-92
RBMS2	protein_coding	1.40834	2.17879e-05			ZDHHC14	protein_coding	-2.17376	4.7813e-10
GPRASP1	protein_coding	1.40627	9.80679e-11			HOXA13	protein_coding	-2.17369	2.86925e-33
TNFRSF10C	protein_coding	1.40426	0.00516025			VEGFB	protein_coding	-2.17296	8.07129e-61
GBP3	protein_coding	1.40379	7.43258e-15			METRN	protein_coding	-2.17159	7.2956e-24
AURKC	protein_coding	1.40319	3.36562e-05			PTPRJ	protein_coding	-2.16967	5.0996e-62
RHBDL1	protein_coding	1.40283	2.59853e-26			FGD1	protein_coding	-2.16781	4.17927e-13
BAAT	protein_coding	1.40262	1.28363e-24			TMEM170B	protein_coding	-2.16693	2.23521e-13
RTL5	protein_coding	1.40253	0.00547851			C9orf43	protein_coding	-2.16653	0.00783582
KIF18B	protein_coding	1.40208	4.33431e-62			AC005943.1	protein_coding	-2.16601	4.1562e-26
TMC2	protein_coding	1.40084	0.00813511			COQ6	protein_coding	-2.16594	2.99519e-66
SPRN	protein_coding	1.40071	1.90346e-13			IGSF1	protein_coding	-2.16546	2.6629e-31
ZNF28	protein_coding	1.40018	7.46989e-33			SLC38A5	protein_coding	-2.16513	7.44345e-05
TOR1AIP1	protein_coding	1.39927	9.74861e-49			ATG9B	protein_coding	-2.16274	7.49427e-17
BHMT2	protein_coding	1.39806	0.0133945			CCDC61	protein_coding	-2.16268	2.04423e-15
HBP1	protein_coding	1.39671	4.52845e-64			WDR70	protein_coding	-2.16239	9.68561e-51
SLIT1	protein_coding	1.3965	0.00169746			TPCN1	protein_coding	-2.16224	4.04267e-92
CEACAM19	protein_coding	1.3961	2.05712e-19			TET1	protein_coding	-2.16128	2.55784e-43
HOXB4	protein_coding	1.39581	8.07616e-10			SKIDA1	protein_coding	-2.1593	1.11515e-19
CCDC80	protein_coding	1.39511	8.93313e-05			DOP1B	protein_coding	-2.15838	4.26678e-74
DDR2	protein_coding	1.39396	0.0228419			WEE2	protein_coding	-2.1582	4.59624e-06
DKK3	protein_coding	1.39393	0.000187586			PTPRE	protein_coding	-2.15751	9.77714e-42
FAM20A	protein_coding	1.39378	0.00616307			LRRC75B	protein_coding	-2.15694	1.82678e-96
TMCO3	protein_coding	1.39315	1.13474e-53			PACSIN3	protein_coding	-2.15692	6.8969e-67
TIPARP	protein_coding	1.39289	3.65347e-56			KLF2	protein_coding	-2.15686	0.00121395
ZFHX2	protein_coding	1.39225	0.000231248			FAT2	protein_coding	-2.15608	2.56917e-06
AC005726.1	protein_coding	1.39175	7.81404e-12			RDH11	protein_coding	-2.15603	5.73177e-141
TLE3	protein_coding	1.39144	2.26186e-55			SH3YL1	protein_coding	-2.15575	2.67661e-116
TNRC6B	protein_coding	1.3911	4.1083e-23			BNIP3	protein_coding	-2.1549	2.08809e-96
FILIP1L	protein_coding	1.39003	9.45421e-55			CCDC22	protein_coding	-2.15485	3.59335e-72
AC013394.1	protein_coding	1.39002	9.82514e-05			DENND1A	protein_coding	-2.15238	5.85551e-76
HOXB3	protein_coding	1.38941	1.54815e-30			PRKCQ	protein_coding	-2.15219	3.57789e-17
ESCO1	protein_coding	1.38644	6.29432e-63			SHANK3	protein_coding	-2.15161	1.30837e-34
ZNF85	protein_coding	1.38356	0.0104244			MRPL39	protein_coding	-2.15122	2.39922e-56
CACNB2	protein_coding	1.38273	5.56747e-05			MCCC1	protein_coding	-2.15025	1.59874e-47
ZNF503	protein_coding	1.38273	5.28328e-27			SLC44A5	protein_coding	-2.14976	2.18011e-59
SYNJ1	protein_coding	1.37879	6.00384e-19			ARMCX5-GPRASP2	protein_coding	-2.14868	0.0261137
ZNF778	protein_coding	1.37863	7.61382e-19			TTC34	protein_coding	-2.1484	8.3579e-12
GNAI1	protein_coding	1.37744	0.000477782			SLC22A18AS	protein_coding	-2.14657	6.87263e-22
PAX6	protein_coding	1.37742	1.64328e-05			ACOX3	protein_coding	-2.14632	3.2312e-22
CCDC9	protein_coding	1.37734	4.42608e-45			ABCA2	protein_coding	-2.14627	6.31831e-92
RAET1G	protein_coding	1.37604	0.00256959			GABRA4	protein_coding	-2.14612	0.0143179
ARID3B	protein_coding	1.37598	3.54481e-79			STEAP3	protein_coding	-2.14595	5.03455e-66
ST8SIA4	protein_coding	1.37343	0.0379361			CTSO	protein_coding	-2.14578	1.46061e-12
FRS2	protein_coding	1.37337	2.05112e-41			ALDOA	protein_coding	-2.14419	2.97669e-89
SP9	protein_coding	1.3724	0.000913819			ITGAM	protein_coding	-2.14417	1.41242e-12
COQ10A	protein_coding	1.37168	2.29793e-33			IGFBP2	protein_coding	-2.1426	0.00630225
IFRD1	protein_coding	1.37061	1.73413e-60			MRPS31	protein_coding	-2.14186	1.74419e-53
PIP5K1A	protein_coding	1.36934	6.04169e-45			CASKIN1	protein_coding	-2.14174	1.7282e-40
MAP3K2	protein_coding	1.36913	1.41568e-32			ATP2C2	protein_coding	-2.14017	5.43812e-20
JCAD	protein_coding	1.36809	5.18394e-05			MPP7	protein_coding	-2.13972	3.7845e-47
OR10K1	protein_coding	1.36603	0.042164			NUDT7	protein_coding	-2.13937	5.57129e-20
USF1	protein_coding	1.36541	6.67383e-60			PLGRKT	protein_coding	-2.13834	1.42176e-14
ZNF341	protein_coding	1.36516	5.25568e-22			TLE2	protein_coding	-2.13706	1.01048e-41
RELL1	protein_coding	1.36489	7.17366e-26			EEF1AKMT1	protein_coding	-2.13666	3.26866e-12
TRIB1	protein_coding	1.36406	4.03302e-56			SEPTIN9	protein_coding	-2.13645	1.76127e-180
PLEKHM3	protein_coding	1.3633	6.28799e-34			TTC36	protein_coding	-2.1364	3.83335e-07
ZNF331	protein_coding	1.36259	5.70716e-30			EIF4E3	protein_coding	-2.1364	2.13926e-22
LBH	protein_coding	1.36174	2.47514e-60			TRAP1	protein_coding	-2.13628	1.17383e-100
FCRL5	protein_coding	1.3611	0.0062207			WDR7	protein_coding	-2.13567	1.43184e-17
ZNF136	protein_coding	1.35949	3.78741e-23			THNSL2	protein_coding	-2.13505	3.80335e-66
IFITM10	protein_coding	1.3593	1.04727e-05			DARS2	protein_coding	-2.13414	1.01677e-117
SLC25A21	protein_coding	1.3582	0.00107074			MYL5	protein_coding	-2.13409	3.98424e-33
PPFIBP2	protein_coding	1.35784	3.06806e-57			FAM156B	protein_coding	-2.13408	1.29503e-25
CDH13	protein_coding	1.35664	0.0406932			DGKQ	protein_coding	-2.13401	7.21792e-68
CREB5	protein_coding	1.35591	3.84248e-08			DUSP15	protein_coding	-2.13286	3.03021e-13
NXNL2	protein_coding	1.35558	0.000605237			NIPSNAP2	protein_coding	-2.13093	1.4028e-64
ZNF675	protein_coding	1.35532	3.52583e-22			SLC25A3	protein_coding	-2.13049	6.51505e-128
NPHS1	protein_coding	1.35512	0.00150973			KCNH2	protein_coding	-2.12951	5.2294e-19
LRRC46	protein_coding	1.35425	2.42114e-08			NRTN	protein_coding	-2.12833	0.00124418
PITPNM1	protein_coding	1.35366	7.00677e-71			AL662884.4	protein_coding	-2.12713	0.0186415
SLC4A5	protein_coding	1.35321	1.21638e-07			SWI5	protein_coding	-2.12614	1.47022e-36
TBX4	protein_coding	1.35151	3.80633e-05			ACADS	protein_coding	-2.12463	1.57727e-89
YOD1	protein_coding	1.35085	4.05428e-38			ARHGAP24	protein_coding	-2.12413	0.018563
IGHMBP2	protein_coding	1.35054	2.38007e-36			CROT	protein_coding	-2.12299	1.25471e-42
ZNF471	protein_coding	1.34985	0.00169663			GPR157	protein_coding	-2.12214	2.06696e-48
STPG4	protein_coding	1.34829	0.0203254			DIPK1A	protein_coding	-2.12212	8.82266e-16
IKZF5	protein_coding	1.34734	1.19944e-24			EGFL7	protein_coding	-2.12198	3.41973e-48
PRSS35	protein_coding	1.34619	5.24302e-15			NPEPL1	protein_coding	-2.12187	4.25718e-64
SAFB2	protein_coding	1.34613	2.94928e-59			NRL	protein_coding	-2.12186	1.87439e-09
TUBB2A	protein_coding	1.34608	1.5643e-60			ABCC6	protein_coding	-2.12095	2.53882e-113
KCNE4	protein_coding	1.34607	0.00144109			CCDC167	protein_coding	-2.12086	1.07934e-47
GPRC5D	protein_coding	1.34607	0.0446222			OTULINL	protein_coding	-2.11814	1.23463e-60
H3C2	protein_coding	1.3452	0.0128596			PRKCZ	protein_coding	-2.11736	3.48316e-97
SLC25A30	protein_coding	1.34451	1.60161e-19			CDON	protein_coding	-2.11708	1.92463e-13
IRAK2	protein_coding	1.34437	1.27326e-23			APOC2	protein_coding	-2.11635	3.69201e-07
FNIP1	protein_coding	1.34346	1.19205e-48			CYP27A1	protein_coding	-2.11585	1.15685e-115
TNFAIP8L3	protein_coding	1.34279	0.0230371			TNFAIP8L1	protein_coding	-2.11536	6.5703e-76
GPR37L1	protein_coding	1.34219	1.56538e-06			AIMP2	protein_coding	-2.11379	3.4175e-44
ZNFX1	protein_coding	1.34009	4.76325e-65			ATP7B	protein_coding	-2.11358	2.62894e-84
MIER1	protein_coding	1.33894	4.52628e-38			TGFBR3	protein_coding	-2.10972	1.05722e-52
OR6J1	protein_coding	1.33875	0.0272974			CPOX	protein_coding	-2.10814	2.6299e-86
ZNF844	protein_coding	1.33873	1.92319e-17			ACTR1B	protein_coding	-2.10791	3.22609e-123
CCNT1	protein_coding	1.33865	8.53465e-40			TPP1	protein_coding	-2.10737	5.32171e-157
BTN2A2	protein_coding	1.33755	6.98472e-14			SLC35G1	protein_coding	-2.1072	3.40297e-46
RNF25	protein_coding	1.33577	8.82924e-30			JMJD4	protein_coding	-2.10678	8.93743e-62
MYH4	protein_coding	1.33522	0.0197094			HLF	protein_coding	-2.10671	0.0418113
TMEM248	protein_coding	1.33506	1.40326e-57			TBC1D16	protein_coding	-2.10626	1.11834e-131
FBXW10	protein_coding	1.3349	0.0301504			SCAMP1	protein_coding	-2.10539	1.46682e-55
C12orf57	protein_coding	1.33345	3.40477e-27			MAP2K6	protein_coding	-2.10503	7.87022e-18
ITK	protein_coding	1.33278	0.00422511			FASTKD2	protein_coding	-2.10357	9.22501e-89
CRYBG3	protein_coding	1.33242	2.28641e-06			LYPLAL1	protein_coding	-2.10281	1.373e-34
NUB1	protein_coding	1.3313	4.92966e-51			ALDH2	protein_coding	-2.10279	4.74315e-91
PODNL1	protein_coding	1.33096	0.00030345			PRR4	protein_coding	-2.10193	0.00010221
AC022150.4	protein_coding	1.32974	1.45402e-07			LAP3	protein_coding	-2.10167	7.57501e-58
ZNF845	protein_coding	1.32889	5.43911e-34			FDFT1	protein_coding	-2.10005	2.65658e-117
CACTIN	protein_coding	1.32889	5.70229e-65			EPB41L4B	protein_coding	-2.09951	4.47676e-113
SPTY2D1	protein_coding	1.32867	4.95893e-36			RUSF1	protein_coding	-2.09914	4.75509e-101
DAXX	protein_coding	1.32774	2.97641e-44			CACNA1H	protein_coding	-2.09842	2.24572e-20
WBP4	protein_coding	1.32771	3.48646e-39			PARP3	protein_coding	-2.09794	5.17714e-25
OLR1	protein_coding	1.32636	0.00487242			ACOT7	protein_coding	-2.09738	1.90678e-83
TMEM269	protein_coding	1.32543	9.20314e-05			SCO1	protein_coding	-2.0971	9.35313e-78
ATXN7	protein_coding	1.32461	1.0885e-17			PRXL2A	protein_coding	-2.09619	7.88833e-132
ZNF716	protein_coding	1.32311	0.0263916			LRRC6	protein_coding	-2.09611	0.0137934
ASXL1	protein_coding	1.32297	1.49924e-88			ARL2	protein_coding	-2.09532	4.76521e-62
GPATCH3	protein_coding	1.32142	1.2804e-23			PXMP2	protein_coding	-2.09455	3.64068e-49
OR1A1	protein_coding	1.32079	0.0118941			DYNC2H1	protein_coding	-2.0943	6.38946e-13
VEZF1	protein_coding	1.31988	5.97004e-69			C17orf58	protein_coding	-2.09402	8.9464e-26
SEMA6B	protein_coding	1.31939	0.000268626			CACHD1	protein_coding	-2.09401	1.60703e-23
TAF13	protein_coding	1.31733	4.00953e-22			CUL7	protein_coding	-2.09399	7.40768e-73
VWDE	protein_coding	1.31722	0.000135071			PPP1R36	protein_coding	-2.09211	0.00831677
NKAIN3	protein_coding	1.31711	2.38087e-07			THSD8	protein_coding	-2.09027	0.0190169
CACNA2D2	protein_coding	1.31547	0.0316759			FN1	protein_coding	-2.08805	3.01681e-11
SFT2D2	protein_coding	1.31502	7.08309e-40			LTBP1	protein_coding	-2.08801	0.00704837
ZNF142	protein_coding	1.3134	1.23167e-37			C1orf74	protein_coding	-2.08751	7.10332e-38
KHDC4	protein_coding	1.31308	1.64873e-36			ETFB	protein_coding	-2.08716	7.26301e-69
ZNF462	protein_coding	1.31305	7.08142e-12			AC026464.6	protein_coding	-2.08702	1.33413e-27
A2ML1	protein_coding	1.31202	0.0478801			EIF2B3	protein_coding	-2.08652	2.25599e-46
CYP3A4	protein_coding	1.31198	0.047772			DHRS4	protein_coding	-2.0857	4.32712e-50
CCNT2	protein_coding	1.3116	2.98687e-41			RBM43	protein_coding	-2.08342	5.89084e-13
KCNV1	protein_coding	1.31127	0.0354451			NCLN	protein_coding	-2.08316	1.59059e-151
NPFFR1	protein_coding	1.31097	0.00338884			AXIN1	protein_coding	-2.0822	2.58802e-112
ZNF470	protein_coding	1.3105	0.00530529			BCAN	protein_coding	-2.08194	5.39897e-08
GNRH1	protein_coding	1.30984	6.2269e-06			CATSPERZ	protein_coding	-2.08185	1.02392e-08
MSL2	protein_coding	1.3098	1.41086e-41			ATP5F1D	protein_coding	-2.0809	4.7952e-72
VAV1	protein_coding	1.3088	0.00414648			AC013489.1	protein_coding	-2.08072	0.000607632
ZNF850	protein_coding	1.30723	4.64708e-05			VPS28	protein_coding	-2.08041	3.83712e-103
SPRED3	protein_coding	1.30676	6.41811e-13			FXYD2	protein_coding	-2.07923	0.00941933
PRICKLE3	protein_coding	1.30667	8.43476e-12			NHS	protein_coding	-2.07739	7.87555e-05
CCL16	protein_coding	1.30612	0.0333542			MISP3	protein_coding	-2.07692	2.8213e-54
ZFAND2A	protein_coding	1.30563	1.13503e-37			DNAJC28	protein_coding	-2.07678	3.14441e-13
ZNF843	protein_coding	1.30466	0.0217636			PHOSPHO1	protein_coding	-2.07615	2.97583e-05
AL121845.2	protein_coding	1.30353	5.29399e-07			DDC	protein_coding	-2.0761	6.28766e-95
FLRT2	protein_coding	1.30334	0.000508177			MFSD2A	protein_coding	-2.07606	7.66039e-28
KANSL2	protein_coding	1.30239	1.07134e-45			MTUS1	protein_coding	-2.07601	3.74132e-62
HYLS1	protein_coding	1.30201	0.038016			ATP11A	protein_coding	-2.07583	9.78613e-44
TPPP3	protein_coding	1.30162	0.046834			CYP17A1	protein_coding	-2.07563	0.00483832
RELB	protein_coding	1.30063	4.6347e-22			SFI1	protein_coding	-2.0743	5.82544e-83
ZXDB	protein_coding	1.30026	1.30071e-26			CALCR	protein_coding	-2.07392	0.031438
GPBP1L1	protein_coding	1.30019	1.97402e-61			NT5M	protein_coding	-2.07308	0.000576326
ZNF208	protein_coding	1.29977	0.0130307			PIGF	protein_coding	-2.07231	1.34895e-42
EDC4	protein_coding	1.29956	2.21046e-51			RPL10A	protein_coding	-2.07228	1.74176e-108
CBX6	protein_coding	1.29936	4.52172e-55			ITGA6	protein_coding	-2.07225	7.53637e-126
HBA1	protein_coding	1.29933	8.365e-05			CRYBG1	protein_coding	-2.0717	1.07271e-33
CEACAM18	protein_coding	1.29918	1.26569e-21			C6orf141	protein_coding	-2.07026	4.34775e-24
RAB26	protein_coding	1.29881	0.000637339			PEX11B	protein_coding	-2.07016	3.23162e-47
IRGQ	protein_coding	1.2988	1.69263e-37			PGC	protein_coding	-2.06989	0.00158179
UHMK1	protein_coding	1.29816	2.9142e-38			MYOM3	protein_coding	-2.06865	3.21213e-24
CARNS1	protein_coding	1.29757	0.0273774			PLD1	protein_coding	-2.06742	3.45351e-69
PARP14	protein_coding	1.29677	1.01851e-45			SPRY1	protein_coding	-2.06615	1.60242e-55
APOBEC3D	protein_coding	1.29569	2.43016e-05			ZFYVE9	protein_coding	-2.06463	3.09387e-70
GPR37	protein_coding	1.2946	0.00110686			COCH	protein_coding	-2.06411	1.7468e-58
ZKSCAN8	protein_coding	1.29182	7.54119e-22			RIMKLA	protein_coding	-2.06321	4.5144e-32
DDIAS	protein_coding	1.29182	2.67243e-23			FAAP20	protein_coding	-2.06314	2.49357e-52
IRF9	protein_coding	1.29177	9.93181e-23			RIMS3	protein_coding	-2.0629	1.20649e-06
AL583836.1	protein_coding	1.2915	0.00100204			PHF14	protein_coding	-2.06289	3.19481e-58
JAM2	protein_coding	1.29064	0.0144464			AADAT	protein_coding	-2.06258	9.7694e-26
SH3TC2	protein_coding	1.28992	1.41043e-12			NSUN7	protein_coding	-2.0613	3.61019e-31
AP3B2	protein_coding	1.28968	0.00496683			ENHO	protein_coding	-2.06086	0.0031394
CAMK1D	protein_coding	1.28961	0.0109403			ARFRP1	protein_coding	-2.06081	1.11941e-55
NUAK2	protein_coding	1.28924	1.21076e-37			IGDCC4	protein_coding	-2.06037	6.76476e-13
CCND1	protein_coding	1.28894	4.14655e-57			DOCK9	protein_coding	-2.05899	1.20379e-39
ATP1B2	protein_coding	1.28732	0.000215675			FOLR3	protein_coding	-2.05899	0.0414578
CDK5R1	protein_coding	1.28655	2.7741e-16			PNPO	protein_coding	-2.05875	1.64992e-185
KMT2D	protein_coding	1.28634	7.24677e-44			G6PC3	protein_coding	-2.05847	6.22981e-44
DMTF1	protein_coding	1.28633	2.91881e-48			H1-0	protein_coding	-2.05808	2.43493e-107
ZNF430	protein_coding	1.28608	3.31979e-24			SLC17A3	protein_coding	-2.05756	0.0377014
CKLF-CMTM1	protein_coding	1.28577	0.0282109			TMEM106B	protein_coding	-2.05725	8.32419e-85
EXOC8	protein_coding	1.28525	2.70249e-39			TIGD4	protein_coding	-2.05689	0.000609878
RNF103-CHMP3	protein_coding	1.28514	5.61154e-05			LGALS3BP	protein_coding	-2.05664	7.64143e-96
THAP3	protein_coding	1.28496	7.98617e-26			TTC8	protein_coding	-2.05624	1.43889e-25
ZNF519	protein_coding	1.2849	1.77367e-19			FADS1	protein_coding	-2.05541	3.04083e-90
ZNF888	protein_coding	1.28429	8.63301e-13			RAB20	protein_coding	-2.05433	9.69648e-39
RCSD1	protein_coding	1.28342	0.00997864			HMX2	protein_coding	-2.05426	0.000328033
MAP1LC3B	protein_coding	1.28093	5.2199e-67			MICOS13	protein_coding	-2.05237	1.61481e-56
ZFYVE1	protein_coding	1.27918	1.0478e-35			ANO10	protein_coding	-2.05081	1.46192e-35
MSANTD1	protein_coding	1.27916	0.0144464			ALDH1A3	protein_coding	-2.05068	0.00434785
KDM6B	protein_coding	1.27858	2.08628e-40			VPS29	protein_coding	-2.04944	6.47318e-81
SCGB3A2	protein_coding	1.27688	0.00317745			ADGRA3	protein_coding	-2.04888	6.17546e-34
RBAK	protein_coding	1.27663	2.00852e-49			MSRB2	protein_coding	-2.04819	5.7659e-31
GBP1	protein_coding	1.27585	1.48813e-08			ATP9A	protein_coding	-2.04557	7.34231e-78
HAUS8	protein_coding	1.27376	4.01112e-18			UGT2B10	protein_coding	-2.04542	1.24471e-06
TIMM23B-AGAP6	protein_coding	1.27326	5.59373e-26			ZNF76	protein_coding	-2.04454	1.9776e-76
CCDC150	protein_coding	1.27212	1.30216e-13			NUDT14	protein_coding	-2.04441	2.24946e-47
RSBN1	protein_coding	1.27149	1.23313e-29			SMPD3	protein_coding	-2.04388	9.16763e-58
TAX1BP1	protein_coding	1.27126	1.1711e-60			ATP6V0E2	protein_coding	-2.0436	2.00271e-78
C16orf70	protein_coding	1.27119	1.95928e-38			CDHR5	protein_coding	-2.04296	1.08273e-78
RASL11B	protein_coding	1.27022	0.000617827			BLOC1S1	protein_coding	-2.04257	4.23932e-63
ELL3	protein_coding	1.26994	0.0180977			MIF	protein_coding	-2.04078	6.72656e-84
MAP3K1	protein_coding	1.26967	2.58496e-33			C15orf48	protein_coding	-2.0406	7.54061e-50
NKIRAS1	protein_coding	1.26941	1.2363e-12			MVD	protein_coding	-2.0404	4.20285e-58
INO80D	protein_coding	1.26856	9.76294e-37			EPHX2	protein_coding	-2.03876	9.75656e-83
TBCEL	protein_coding	1.26845	3.61765e-27			BCO2	protein_coding	-2.03873	8.11921e-06
HINFP	protein_coding	1.26837	5.03863e-49			MOSPD3	protein_coding	-2.03842	3.61788e-58
AL031777.2	protein_coding	1.26817	2.01345e-07			NDUFAF2	protein_coding	-2.03803	4.11225e-32
C8orf76	protein_coding	1.26744	2.12267e-29			GSTO1	protein_coding	-2.03783	2.18401e-87
NCOA3	protein_coding	1.26652	2.08294e-39			KIAA1614	protein_coding	-2.03781	1.52177e-09
KLC3	protein_coding	1.26518	2.04964e-07			STK25	protein_coding	-2.03622	4.24067e-87
CARMIL2	protein_coding	1.26503	3.72299e-09			CACNA1D	protein_coding	-2.03592	2.65016e-31
NOP2	protein_coding	1.26368	2.86298e-51			AGPAT1	protein_coding	-2.03578	1.49942e-118
HELB	protein_coding	1.2634	1.04479e-09			DET1	protein_coding	-2.03558	4.58448e-25
GAL3ST4	protein_coding	1.26293	0.000737892			HACD1	protein_coding	-2.03435	2.79129e-16
PKDCC	protein_coding	1.26281	1.77427e-32			TECPR2	protein_coding	-2.03426	2.43325e-21
ZNF653	protein_coding	1.26243	1.06935e-10			MPND	protein_coding	-2.03365	5.95654e-44
RP1L1	protein_coding	1.26185	0.00600165			KCNK15	protein_coding	-2.03204	0.0213513
CMTM3	protein_coding	1.25983	1.38209e-26			TTLL1	protein_coding	-2.03202	6.23452e-10
SLC7A6OS	protein_coding	1.25883	2.33299e-50			SYT1	protein_coding	-2.02967	8.53439e-08
JMJD1C	protein_coding	1.25873	2.31612e-43			HEBP1	protein_coding	-2.02953	6.25322e-45
ZNF224	protein_coding	1.25769	5.01093e-23			ARSA	protein_coding	-2.0295	1.02732e-69
STX3	protein_coding	1.25725	3.25366e-67			PRRT1	protein_coding	-2.02934	2.91334e-07
ANKRD50	protein_coding	1.257	2.13087e-28			SIPA1L1	protein_coding	-2.02805	7.53519e-112
ATG14	protein_coding	1.25618	7.4826e-35			POLR3B	protein_coding	-2.0277	3.88646e-34
LRRC43	protein_coding	1.25583	0.0371814			EXT2	protein_coding	-2.02763	2.99368e-137
RBM33	protein_coding	1.25246	2.02219e-59			MID1	protein_coding	-2.02761	5.12327e-43
DACT3	protein_coding	1.25219	0.000451272			GPX4	protein_coding	-2.02734	1.00857e-89
PRRG1	protein_coding	1.25144	2.73608e-18			TEAD4	protein_coding	-2.02645	1.14144e-54
PRSS27	protein_coding	1.25141	0.00442104			TPD52L1	protein_coding	-2.02632	3.9852e-76
CSNK1D	protein_coding	1.25092	8.29491e-72			TFEC	protein_coding	-2.02571	6.09277e-29
APOBEC3A	protein_coding	1.24886	0.0209423			HOXD8	protein_coding	-2.02454	1.61105e-10
STK35	protein_coding	1.24823	7.48355e-71			SLC38A10	protein_coding	-2.02379	3.34253e-76
GPR146	protein_coding	1.24804	2.51969e-06			ARHGAP18	protein_coding	-2.02344	4.07953e-52
ZNF267	protein_coding	1.24758	3.48133e-24			SLC22A4	protein_coding	-2.02316	8.59616e-20
CDKN1C	protein_coding	1.24752	5.36823e-15			PRMT3	protein_coding	-2.02301	3.44076e-32
SAR1A	protein_coding	1.24734	4.19189e-48			PTGES2	protein_coding	-2.02272	3.98441e-93
CHIC1	protein_coding	1.24487	2.45266e-15			CMTM8	protein_coding	-2.02139	3.80064e-25
ANKRD61	protein_coding	1.24452	0.000120645			BIVM	protein_coding	-2.02126	1.86266e-45
AL121845.3	protein_coding	1.24437	1.01959e-37			ZBTB42	protein_coding	-2.02094	7.95836e-27
ERI1	protein_coding	1.24224	1.13798e-23			AMBP	protein_coding	-2.0209	1.50668e-09
CCL24	protein_coding	1.24198	0.0220036			TPK1	protein_coding	-2.02015	4.93315e-14
SCRG1	protein_coding	1.24174	0.0477123			HSP90B1	protein_coding	-2.02009	2.01584e-91
FZD7	protein_coding	1.23913	4.64863e-57			SUMF2	protein_coding	-2.01937	5.95238e-115
ETS1	protein_coding	1.23906	2.53405e-10			CAPNS1	protein_coding	-2.01788	3.20525e-86
SPNS2	protein_coding	1.23865	0.00719069			C8orf82	protein_coding	-2.0174	5.61919e-64
MAP1A	protein_coding	1.2381	1.76857e-05			MRPS25	protein_coding	-2.01654	2.43988e-103
DTX2	protein_coding	1.23797	4.42237e-46			HYAL2	protein_coding	-2.01644	8.49914e-61
POLD1	protein_coding	1.23792	2.37671e-40			ADGRF2	protein_coding	-2.01628	3.06504e-15
SMC4	protein_coding	1.23662	1.22487e-37			MBLAC1	protein_coding	-2.01614	2.9087e-10
ZNF140	protein_coding	1.23659	9.10165e-22			THADA	protein_coding	-2.01531	8.13516e-21
NUPR1	protein_coding	1.2364	0.030085			HIF3A	protein_coding	-2.01529	1.63333e-21
SIKE1	protein_coding	1.23598	1.24402e-30			ALG9	protein_coding	-2.01491	2.72299e-90
SBNO1	protein_coding	1.23591	1.00999e-57			SYT8	protein_coding	-2.01436	1.63265e-30
MAGI2	protein_coding	1.23583	0.0169334			FBXO4	protein_coding	-2.01427	3.60442e-18
DUSP14	protein_coding	1.2358	8.90477e-30			ZNHIT1	protein_coding	-2.0127	4.16425e-70
USHBP1	protein_coding	1.23534	0.000490565			PRORP	protein_coding	-2.01217	1.46256e-45
GALNT4	protein_coding	1.23534	2.09913e-18			GOLGA8A	protein_coding	-2.01185	3.26375e-48
XIAP	protein_coding	1.23425	7.08821e-24			FAHD2A	protein_coding	-2.01132	3.628e-83
RHOH	protein_coding	1.23378	0.0441652			PKP4	protein_coding	-2.00962	4.68307e-85
TNFRSF12A	protein_coding	1.23361	8.17577e-26			NLE1	protein_coding	-2.00961	1.71254e-40
LCTL	protein_coding	1.23318	0.00889009			ERLIN1	protein_coding	-2.00813	1.53975e-149
CASC3	protein_coding	1.23235	1.75242e-69			ARSB	protein_coding	-2.00723	6.90052e-24
ZNF570	protein_coding	1.23204	0.0412785			CHRNA2	protein_coding	-2.00594	0.000315674
POU5F1	protein_coding	1.2315	0.027452			AGAP3	protein_coding	-2.00517	7.34857e-50
PDK4	protein_coding	1.23137	0.0304685			H1-10	protein_coding	-2.00508	4.576e-100
MARF1	protein_coding	1.23023	4.59136e-24			RSPH3	protein_coding	-2.00353	7.21039e-23
ZCCHC8	protein_coding	1.22987	1.11716e-48			POLI	protein_coding	-2.00155	1.39266e-22
DUSP8	protein_coding	1.22982	4.6094e-27			C19orf73	protein_coding	-1.99871	0.00176084
XRCC2	protein_coding	1.22904	1.30042e-28			SDF2L1	protein_coding	-1.99833	2.19225e-45
ZNF587B	protein_coding	1.22881	2.8175e-38			COMT	protein_coding	-1.99833	3.9946e-96
RCBTB2	protein_coding	1.2288	0.000983252			GPI	protein_coding	-1.99698	2.41694e-111
PLSCR4	protein_coding	1.22836	2.17154e-10			ZNF449	protein_coding	-1.99692	3.45853e-16
RNF38	protein_coding	1.22826	6.38247e-53			PPOX	protein_coding	-1.99689	1.15175e-30
ELK4	protein_coding	1.22811	6.55702e-27			TMEM231	protein_coding	-1.99676	8.08288e-15
RSRP1	protein_coding	1.22806	1.24301e-42			C9orf40	protein_coding	-1.99633	2.03779e-17
JHY	protein_coding	1.22707	0.00143752			POLR3G	protein_coding	-1.99587	9.01738e-12
DBF4B	protein_coding	1.22705	9.01303e-47			TLCD1	protein_coding	-1.99347	5.86666e-34
RHOV	protein_coding	1.22654	5.84248e-07			TNFSF10	protein_coding	-1.99298	1.90827e-70
KMT2A	protein_coding	1.22399	2.42927e-39			TIGD5	protein_coding	-1.99244	8.38094e-25
COLEC12	protein_coding	1.2238	0.000577484			IFT57	protein_coding	-1.99243	9.51535e-23
DYRK3	protein_coding	1.22344	0.000511263			RPL10	protein_coding	-1.99144	2.91455e-118
ELL2	protein_coding	1.22328	1.53744e-27			YBX2	protein_coding	-1.99126	9.50579e-56
MYBL1	protein_coding	1.2228	6.25671e-07			AC112128.1	protein_coding	-1.99121	2.80693e-24
LNX1	protein_coding	1.22214	4.75294e-16			ETV4	protein_coding	-1.99099	8.78365e-86
DLC1	protein_coding	1.22148	1.62013e-29			FAM217A	protein_coding	-1.98942	0.0451371
RSKR	protein_coding	1.22028	4.07507e-23			NTPCR	protein_coding	-1.98852	2.02756e-44
PLEKHG1	protein_coding	1.2189	7.46189e-13			NLGN2	protein_coding	-1.98702	8.08809e-19
HECA	protein_coding	1.21673	5.45558e-31			PDSS2	protein_coding	-1.98658	3.0101e-29
CAB39L	protein_coding	1.21603	7.97097e-14			STX8	protein_coding	-1.9861	4.49111e-27
EIF1AD	protein_coding	1.21443	2.87367e-42			FAM3A	protein_coding	-1.98575	4.12574e-83
ZNF143	protein_coding	1.2143	6.76466e-38			RPL23	protein_coding	-1.98573	7.94086e-117
MCOLN1	protein_coding	1.21145	9.20569e-23			FAM234A	protein_coding	-1.98476	6.57777e-106
TUBD1	protein_coding	1.20979	3.07602e-23			ADAM22	protein_coding	-1.98469	2.3268e-32
EHD4	protein_coding	1.20934	2.61569e-48			TMEM161A	protein_coding	-1.98454	1.61368e-49
ZNF79	protein_coding	1.20882	1.50307e-17			STN1	protein_coding	-1.98447	2.88529e-53
SPEN	protein_coding	1.20842	1.64249e-50			NDUFA10	protein_coding	-1.98369	1.54136e-75
EPS8	protein_coding	1.20737	1.00389e-52			ARL6IP4	protein_coding	-1.98291	7.48204e-86
IGF2BP1	protein_coding	1.20704	1.23243e-50			GLRX	protein_coding	-1.98273	3.0838e-88
PCDHGA6	protein_coding	1.20701	0.0368179			MTA1	protein_coding	-1.98205	1.09801e-84
ZNF385C	protein_coding	1.20633	4.03252e-05			MTHFD1	protein_coding	-1.98077	2.03189e-69
C5orf34	protein_coding	1.20628	4.52082e-09			NAT8L	protein_coding	-1.97969	1.80332e-24
GCLM	protein_coding	1.20599	1.76338e-25			C4B	protein_coding	-1.9796	8.19778e-20
UNKL	protein_coding	1.20582	2.0748e-37			CHSY3	protein_coding	-1.97784	0.0118034
TXNL4B	protein_coding	1.20526	7.81629e-31			P4HA1	protein_coding	-1.97752	4.05982e-73
ZNF8	protein_coding	1.20525	3.93453e-29			HERC3	protein_coding	-1.97653	7.98251e-23
TSSC4	protein_coding	1.20433	5.58271e-27			NPHP1	protein_coding	-1.97629	1.09424e-08
SPINDOC	protein_coding	1.20422	1.44051e-36			ST3GAL6	protein_coding	-1.97618	6.25553e-46
ATCAY	protein_coding	1.20396	0.0104912			CPNE8	protein_coding	-1.97499	2.54292e-31
C10orf88	protein_coding	1.20217	5.39858e-18			TAS2R14	protein_coding	-1.97408	0.000806882
NWD2	protein_coding	1.20211	0.00061096			MYEF2	protein_coding	-1.97371	1.83047e-41
BDP1	protein_coding	1.20162	6.58735e-28			PIGV	protein_coding	-1.97315	5.16955e-40
MC1R	protein_coding	1.2011	2.11665e-15			SSTR5	protein_coding	-1.97278	6.84602e-11
ZFP36L1	protein_coding	1.20022	1.17774e-46			SEMA4G	protein_coding	-1.97265	1.75767e-142
DDX60L	protein_coding	1.20001	0.00308222			ZNF277	protein_coding	-1.97217	1.76642e-42
ZC3H12A	protein_coding	1.19939	1.72455e-33			ADCK2	protein_coding	-1.97124	2.2514e-35
MTA2	protein_coding	1.19935	1.08827e-56			CACNG5	protein_coding	-1.97124	2.88451e-08
FAT1	protein_coding	1.19742	1.05179e-54			ARRB1	protein_coding	-1.97123	1.01713e-73
GOLGB1	protein_coding	1.19597	1.18666e-69			TTC26	protein_coding	-1.97001	1.01829e-21
CDK11B	protein_coding	1.19595	2.72081e-51			PDZD3	protein_coding	-1.96848	2.6029e-114
CALHM1	protein_coding	1.19497	0.0354815			FAM86B1	protein_coding	-1.96684	6.62691e-11
ZBTB48	protein_coding	1.19458	8.01458e-21			CREB3L2	protein_coding	-1.9667	6.67554e-94
GOLGA3	protein_coding	1.19377	1.78794e-34			EVL	protein_coding	-1.96596	3.25242e-14
SAP25	protein_coding	1.19294	0.00065462			CPS1	protein_coding	-1.96561	3.62852e-14
AKAP13	protein_coding	1.19245	1.4106e-31			KATNB1	protein_coding	-1.96437	1.62491e-39
GGN	protein_coding	1.19234	0.00166438			RAD51B	protein_coding	-1.96376	3.16428e-11
KRBA2	protein_coding	1.1922	2.70205e-06			NAAA	protein_coding	-1.96325	1.77806e-68
ANKRD29	protein_coding	1.19207	0.0135705			NUBPL	protein_coding	-1.96257	1.44845e-26
KCNJ6	protein_coding	1.19179	0.0493778			NUDT16	protein_coding	-1.96246	5.2622e-124
PRKN	protein_coding	1.19149	0.00965897			UXS1	protein_coding	-1.96118	1.95753e-75
FOXD4	protein_coding	1.19144	0.00728472			MMP11	protein_coding	-1.96109	5.84651e-31
RNF111	protein_coding	1.18977	2.09288e-42			CACNA1E	protein_coding	-1.96057	0.0369096
MKI67	protein_coding	1.18972	4.48367e-35			LGALS4	protein_coding	-1.96008	7.60729e-25
STK17B	protein_coding	1.18871	8.52131e-23			ADCY1	protein_coding	-1.95973	3.75912e-26
MYLIP	protein_coding	1.18769	2.91159e-33			ITPR3	protein_coding	-1.95942	1.73245e-91
HEXIM1	protein_coding	1.18624	1.72943e-47			VIL1	protein_coding	-1.95933	1.44096e-161
NYAP1	protein_coding	1.1862	0.000752866			CPZ	protein_coding	-1.95922	2.45233e-05
ZNF461	protein_coding	1.1848	7.01689e-07			CNOT11	protein_coding	-1.958	1.69047e-51
HAS3	protein_coding	1.18438	8.15592e-05			GRK3	protein_coding	-1.95777	2.14292e-17
AC000120.3	protein_coding	1.18419	1.66753e-06			SYT7	protein_coding	-1.95695	7.40235e-60
MGP	protein_coding	1.18412	0.045005			WDR35	protein_coding	-1.95689	1.70373e-25
TNIP2	protein_coding	1.18403	1.37197e-36			AP5S1	protein_coding	-1.9568	7.66196e-54
TGM1	protein_coding	1.18371	2.54711e-06			CLTCL1	protein_coding	-1.95559	5.86887e-20
ARL6IP1	protein_coding	1.18342	1.97759e-35			ZNF497	protein_coding	-1.95534	1.37044e-05
KIF5C	protein_coding	1.18332	0.0104314			ASGR1	protein_coding	-1.95528	2.71135e-17
COL3A1	protein_coding	1.18252	1.05264e-06			CD99L2	protein_coding	-1.95527	3.19735e-55
SMCR8	protein_coding	1.18089	4.248e-37			TM6SF2	protein_coding	-1.9547	1.37743e-29
DTX3	protein_coding	1.18012	3.35243e-30			GLB1	protein_coding	-1.95348	3.49813e-103
IRS2	protein_coding	1.17998	6.85029e-28			LGSN	protein_coding	-1.95314	4.51833e-33
KPNA4	protein_coding	1.17939	9.9083e-54			SH3D19	protein_coding	-1.95297	4.05047e-91
HAPLN3	protein_coding	1.17896	9.84152e-12			EFNB3	protein_coding	-1.95282	0.000581062
PHF1	protein_coding	1.17892	1.35554e-41			LRRC23	protein_coding	-1.95243	2.45567e-20
SCG5	protein_coding	1.1787	0.014943			POLR2I	protein_coding	-1.95211	5.72971e-38
ZNF875	protein_coding	1.17847	0.0133065			CEP70	protein_coding	-1.95123	1.1588e-65
MTMR3	protein_coding	1.17762	2.10098e-23			KCNK10	protein_coding	-1.95067	0.0338231
ZNF175	protein_coding	1.17761	1.46837e-14			PRSS8	protein_coding	-1.94983	3.95666e-110
NEGR1	protein_coding	1.17708	0.00320576			MTMR4	protein_coding	-1.94842	8.79172e-77
IL17RB	protein_coding	1.17547	5.00789e-26			TMEM117	protein_coding	-1.94751	1.64328e-59
FAM131A	protein_coding	1.17535	0.00041682			MDM1	protein_coding	-1.94751	6.92668e-24
PLEKHH2	protein_coding	1.17491	0.00344504			CFAP300	protein_coding	-1.94688	0.00173115
KLF4	protein_coding	1.17467	1.30258e-33			CDK20	protein_coding	-1.9465	3.93725e-36
H2BC12	protein_coding	1.17459	1.40319e-31			PALM	protein_coding	-1.94636	4.64376e-55
CENPL	protein_coding	1.17443	1.43563e-20			LACTB	protein_coding	-1.94542	1.31161e-39
GSDMB	protein_coding	1.17421	3.76876e-31			GAPDH	protein_coding	-1.94327	2.32912e-104
SSTR2	protein_coding	1.17416	5.71983e-06			CMTM7	protein_coding	-1.94266	3.57583e-31
AC104389.5	protein_coding	1.17328	0.00150259			BOLA1	protein_coding	-1.9424	1.34784e-29
APOD	protein_coding	1.1731	1.53822e-22			SYTL3	protein_coding	-1.94212	0.00914036
PNMA2	protein_coding	1.17306	0.000632722			PMVK	protein_coding	-1.94208	6.41957e-42
MAFB	protein_coding	1.17293	5.16322e-09			BEND3	protein_coding	-1.94174	1.1133e-28
RNF24	protein_coding	1.17219	3.00625e-19			SBF2	protein_coding	-1.94031	1.3461e-39
FMR1	protein_coding	1.17185	2.5257e-47			TTC37	protein_coding	-1.93989	5.33638e-98
CATSPER3	protein_coding	1.17167	0.0218543			SDC2	protein_coding	-1.93967	2.02213e-15
FO681492.1	protein_coding	1.17152	0.0174589			SEL1L3	protein_coding	-1.93945	7.99258e-40
DYRK4	protein_coding	1.1713	2.32954e-08			CTSH	protein_coding	-1.93882	1.22663e-64
WIPF2	protein_coding	1.17072	9.90739e-27			DNAH1	protein_coding	-1.93826	8.04755e-07
YJEFN3	protein_coding	1.17038	1.99389e-21			VASH2	protein_coding	-1.93803	1.04509e-18
ADAMTSL3	protein_coding	1.16816	0.000110386			RPE65	protein_coding	-1.93681	0.0085705
ZNF530	protein_coding	1.16751	4.1513e-10			KIAA0895L	protein_coding	-1.93487	2.8855e-64
ELF1	protein_coding	1.16687	1.62648e-53			SLC50A1	protein_coding	-1.93447	3.6012e-64
PAFAH1B2	protein_coding	1.16675	6.09589e-60			PCED1A	protein_coding	-1.93444	1.23448e-102
CHKB-CPT1B	protein_coding	1.16617	1.00429e-14			CERCAM	protein_coding	-1.93199	1.06876e-21
PEAR1	protein_coding	1.16556	1.16726e-06			SBK1	protein_coding	-1.93183	6.748e-06
RNF6	protein_coding	1.16556	1.2372e-56			SRPK3	protein_coding	-1.93091	1.98999e-05
HPSE	protein_coding	1.16518	0.000853318			KAZALD1	protein_coding	-1.92976	5.01516e-44
NPIPB11	protein_coding	1.16464	3.20117e-05			HOMEZ	protein_coding	-1.92889	2.79353e-29
KCNJ14	protein_coding	1.16431	1.42958e-06			C1QTNF12	protein_coding	-1.92857	3.10018e-35
COX6B2	protein_coding	1.16299	0.0114687			NEIL3	protein_coding	-1.92841	1.30155e-13
OGA	protein_coding	1.16249	3.25404e-52			PAPLN	protein_coding	-1.92801	2.80943e-39
NRCAM	protein_coding	1.16227	3.15783e-15			CDX2	protein_coding	-1.92776	4.60176e-129
GNE	protein_coding	1.16219	3.4929e-18			TRIB3	protein_coding	-1.9266	5.3988e-72
ARID5B	protein_coding	1.16125	9.30362e-33			FAHD2B	protein_coding	-1.92622	5.1888e-45
ZFX	protein_coding	1.16033	1.14563e-24			MEX3A	protein_coding	-1.92614	8.66413e-22
IL17RD	protein_coding	1.16008	0.0278813			BMPR2	protein_coding	-1.92413	5.72335e-59
FRMD5	protein_coding	1.15966	0.00128175			CCDC121	protein_coding	-1.92331	1.41702e-11
AL513165.2	protein_coding	1.15962	0.0226121			RASGEF1A	protein_coding	-1.92308	0.00767707
UBN2	protein_coding	1.15943	1.16823e-11			FAM156A	protein_coding	-1.9229	3.09991e-37
DR1	protein_coding	1.1579	3.60768e-32			EPN1	protein_coding	-1.92258	2.03041e-110
CASP5	protein_coding	1.15658	0.000173491			GALT	protein_coding	-1.92217	1.70081e-71
WDR45	protein_coding	1.15581	7.84632e-52			MDH2	protein_coding	-1.92193	2.29325e-111
SLC52A1	protein_coding	1.1545	0.0471638			TMEM139	protein_coding	-1.92182	8.73817e-50
MUC13	protein_coding	1.15414	4.02411e-29			STX2	protein_coding	-1.9216	8.49121e-20
LSG1	protein_coding	1.15341	3.34647e-47			PLBD2	protein_coding	-1.92141	7.12461e-75
ZNF737	protein_coding	1.15307	9.12542e-07			FAM229B	protein_coding	-1.92128	1.33124e-05
FGA	protein_coding	1.15236	7.29267e-15			CHCHD3	protein_coding	-1.92071	1.97349e-57
HASPIN	protein_coding	1.15207	9.1815e-20			MORN2	protein_coding	-1.92057	1.22652e-16
TICAM1	protein_coding	1.15162	6.36993e-26			PTMS	protein_coding	-1.92036	1.66382e-78
KLHL28	protein_coding	1.1512	3.62587e-10			TECPR1	protein_coding	-1.92025	5.27706e-40
TRIM38	protein_coding	1.1503	4.26901e-43			SLC66A3	protein_coding	-1.91986	6.302e-22
CDR2	protein_coding	1.14951	1.03667e-33			MUC17	protein_coding	-1.91958	6.07185e-12
NPIPB3	protein_coding	1.14948	1.38286e-39			NPNT	protein_coding	-1.91946	1.73457e-69
REL	protein_coding	1.14909	3.36953e-13			GCDH	protein_coding	-1.91912	3.36763e-63
FAM126B	protein_coding	1.14887	1.43285e-18			SSC4D	protein_coding	-1.91886	3.11925e-06
ZNF799	protein_coding	1.14886	5.45336e-19			ZNF747	protein_coding	-1.91716	3.03215e-37
ANGPT2	protein_coding	1.14795	0.00557521			GPD1L	protein_coding	-1.91666	2.12467e-18
NCKAP5	protein_coding	1.14645	0.0458774			PDE6A	protein_coding	-1.91569	8.81623e-14
RASGRP3	protein_coding	1.14597	0.000388679			AIF1L	protein_coding	-1.91541	5.2352e-23
UBALD1	protein_coding	1.14534	8.45499e-25			HABP2	protein_coding	-1.9154	0.00366394
MSS51	protein_coding	1.14516	1.96856e-05			VWCE	protein_coding	-1.91454	1.47979e-38
SGO1	protein_coding	1.14461	1.89724e-13			STARD10	protein_coding	-1.91329	5.6776e-64
ZNF333	protein_coding	1.14404	1.04489e-14			PRR5	protein_coding	-1.91321	5.30788e-64
MDM4	protein_coding	1.14366	1.17948e-26			TRIM71	protein_coding	-1.91245	2.11736e-48
NFKB2	protein_coding	1.14263	2.73439e-28			BCL7A	protein_coding	-1.91075	1.9356e-39
RNPC3	protein_coding	1.14243	1.69216e-24			PTPN13	protein_coding	-1.91045	1.49109e-15
PPAN-P2RY11	protein_coding	1.14076	3.85047e-07			PUS10	protein_coding	-1.91034	4.07924e-53
ZNF701	protein_coding	1.14028	5.73127e-20			RSPH1	protein_coding	-1.90929	3.68396e-12
NDC80	protein_coding	1.13974	1.45301e-24			PLCB3	protein_coding	-1.90892	1.93657e-137
VPS37B	protein_coding	1.13943	1.04743e-44			C12orf66	protein_coding	-1.90756	8.24153e-13
ZBTB49	protein_coding	1.13836	3.52517e-09			SPIB	protein_coding	-1.90742	4.96777e-23
ZNF441	protein_coding	1.13825	6.60352e-09			CFAP46	protein_coding	-1.90555	0.0308316
MS4A4E	protein_coding	1.13813	3.94376e-09			ADRA2C	protein_coding	-1.90532	2.33474e-12
FEM1C	protein_coding	1.13805	1.1597e-33			NLRX1	protein_coding	-1.90449	3.40984e-16
SF3B4	protein_coding	1.13792	6.36418e-39			HSD17B12	protein_coding	-1.90398	4.81093e-59
ATXN1L	protein_coding	1.13696	1.74026e-36			MTFMT	protein_coding	-1.90366	4.36996e-30
CEMIP2	protein_coding	1.13661	8.21556e-25			MBOAT1	protein_coding	-1.90299	5.22586e-84
ZNF141	protein_coding	1.1359	7.52824e-15			STX16-NPEPL1	protein_coding	-1.90299	7.55013e-10
APOL2	protein_coding	1.13462	2.74643e-27			SMARCA1	protein_coding	-1.90122	1.50829e-54
SIX4	protein_coding	1.13389	1.45319e-10			ALOX15	protein_coding	-1.90081	1.0198e-07
KLHL18	protein_coding	1.13387	1.19127e-26			SIMC1	protein_coding	-1.90061	1.76689e-52
TFIP11	protein_coding	1.13311	1.27728e-30			SLC25A24	protein_coding	-1.90052	2.26693e-109
CASP8AP2	protein_coding	1.13301	4.08483e-24			MRPL23	protein_coding	-1.8999	1.85115e-53
ZBTB41	protein_coding	1.13298	2.56889e-17			CLIC3	protein_coding	-1.89967	7.7955e-09
HSH2D	protein_coding	1.13176	2.32822e-10			TSR3	protein_coding	-1.89959	5.21861e-39
SRRT	protein_coding	1.13127	1.12395e-56			FAM216A	protein_coding	-1.89956	2.19349e-13
RESF1	protein_coding	1.13032	3.39339e-39			MTRES1	protein_coding	-1.89934	2.91369e-33
PPP1R2	protein_coding	1.12898	8.43014e-29			EXTL1	protein_coding	-1.89915	0.0116942
C1orf52	protein_coding	1.1279	2.04348e-19			RNPEPL1	protein_coding	-1.8988	7.22213e-70
PANK3	protein_coding	1.12749	7.61125e-16			MAN2A1	protein_coding	-1.8984	1.56978e-68
SASS6	protein_coding	1.12746	1.25586e-15			LRFN3	protein_coding	-1.89836	2.18432e-33
DYNC1LI2	protein_coding	1.12662	6.80112e-34			WDR5	protein_coding	-1.89815	1.17258e-75
CHGB	protein_coding	1.12623	0.000150149			RASA4	protein_coding	-1.8981	1.03847e-74
METTL4	protein_coding	1.1253	1.42301e-13			MSANTD3-TMEFF1	protein_coding	-1.89795	0.000108203
VCPIP1	protein_coding	1.12516	7.46455e-30			TIMM13	protein_coding	-1.89711	7.04847e-49
RGPD3	protein_coding	1.12503	0.0440004			IPO4	protein_coding	-1.89708	2.52352e-31
LY6G5C	protein_coding	1.12475	0.012718			C2orf15	protein_coding	-1.89676	4.93427e-23
MTBP	protein_coding	1.12459	3.51385e-15			NDRG3	protein_coding	-1.89673	6.88658e-107
PDRG1	protein_coding	1.1245	4.70128e-31			DIO1	protein_coding	-1.89571	1.61687e-08
FAM222A	protein_coding	1.12418	1.68321e-20			AC016027.6	protein_coding	-1.89527	0.0302873
MDC1	protein_coding	1.12237	1.22924e-29			ARL3	protein_coding	-1.89526	2.5181e-29
IFITM2	protein_coding	1.12179	0.0167041			FAAH	protein_coding	-1.89497	3.62647e-53
ANKRD52	protein_coding	1.12176	3.45545e-39			DZIP3	protein_coding	-1.89387	1.3157e-74
REST	protein_coding	1.12151	2.24263e-26			PRDX2	protein_coding	-1.89354	8.44136e-93
NAV1	protein_coding	1.12074	0.00782764			C1QTNF3-AMACR	protein_coding	-1.89328	1.51274e-05
ZBTB44	protein_coding	1.12006	9.54045e-23			ECE1	protein_coding	-1.89323	5.14454e-88
ZNF574	protein_coding	1.11982	7.27996e-32			FBXL15	protein_coding	-1.89259	1.04004e-59
RBM28	protein_coding	1.11903	5.95333e-35			SAMD10	protein_coding	-1.8923	8.6486e-39
ZNF227	protein_coding	1.11843	2.75775e-30			ARL15	protein_coding	-1.89202	6.22935e-42
SPACA4	protein_coding	1.11815	0.00229098			KIF21B	protein_coding	-1.89145	7.3011e-08
PLEKHA3	protein_coding	1.11782	1.22705e-16			SCNN1D	protein_coding	-1.89071	1.13076e-07
POTEE	protein_coding	1.11738	0.0464639			IFT22	protein_coding	-1.89068	2.42161e-26
CGAS	protein_coding	1.11706	6.61576e-19			KIAA1549	protein_coding	-1.89031	5.25562e-43
VPS53	protein_coding	1.11691	2.25382e-23			LMO4	protein_coding	-1.89021	8.2313e-84
SIGLEC12	protein_coding	1.11612	1.60074e-14			FBXW4	protein_coding	-1.88993	4.19653e-39
ACRV1	protein_coding	1.116	0.0210618			RABL6	protein_coding	-1.88978	1.39714e-131
TRIM31	protein_coding	1.11534	1.60465e-18			RAP1GAP2	protein_coding	-1.88898	1.87024e-62
SYDE1	protein_coding	1.11511	0.00674627			SIRPA	protein_coding	-1.88884	5.71015e-85
SMCHD1	protein_coding	1.11499	3.02282e-34			CDC42EP5	protein_coding	-1.8885	8.65471e-18
SDR42E1	protein_coding	1.1148	2.00867e-07			MYORG	protein_coding	-1.88775	2.16992e-99
TUBB6	protein_coding	1.11372	2.9375e-17			SSBP3	protein_coding	-1.88498	3.50589e-57
RNF103	protein_coding	1.11362	9.05856e-35			RIMS4	protein_coding	-1.88423	3.67146e-20
PCDHA4	protein_coding	1.1127	0.0140111			RNF130	protein_coding	-1.88417	9.8664e-57
C1GALT1	protein_coding	1.11219	1.49056e-31			DMTN	protein_coding	-1.8841	1.92213e-92
BROX	protein_coding	1.11179	3.71233e-26			ACBD4	protein_coding	-1.88285	1.19785e-49
MAP2K7	protein_coding	1.11142	1.68508e-27			BMP8A	protein_coding	-1.88276	4.49359e-26
NEK2	protein_coding	1.11098	1.25413e-24			SLC22A18	protein_coding	-1.88256	3.51321e-63
ZNF674	protein_coding	1.11075	2.97939e-08			B3GALT5	protein_coding	-1.88164	1.26396e-13
RNF43	protein_coding	1.11068	1.87606e-32			APOC1	protein_coding	-1.88031	2.89937e-42
CCDC93	protein_coding	1.11065	2.50726e-35			SAC3D1	protein_coding	-1.88022	4.1562e-25
UNC13D	protein_coding	1.11026	1.50271e-08			MYCL	protein_coding	-1.88019	8.81658e-08
SLC4A8	protein_coding	1.10969	0.000134268			DGCR2	protein_coding	-1.87971	3.06769e-131
VWA7	protein_coding	1.10943	2.91949e-30			SOD3	protein_coding	-1.87969	4.03335e-25
TVP23C	protein_coding	1.10793	3.76649e-18			SLC46A3	protein_coding	-1.8782	1.99358e-36
ZNF107	protein_coding	1.10776	5.4467e-17			MUC20	protein_coding	-1.87809	6.04006e-31
BAG4	protein_coding	1.10753	1.16414e-19			BSN	protein_coding	-1.87791	3.6481e-07
TNPO2	protein_coding	1.10643	3.75622e-34			NME4	protein_coding	-1.87778	2.87458e-84
SLC4A2	protein_coding	1.10617	2.24172e-53			STYXL2	protein_coding	-1.87739	0.0458234
EAF1	protein_coding	1.10547	2.6292e-33			WDTC1	protein_coding	-1.87716	1.87999e-78
PRICKLE1	protein_coding	1.10524	0.0360452			TTC13	protein_coding	-1.87675	4.40551e-40
ZNF26	protein_coding	1.10418	7.14234e-13			TPCN2	protein_coding	-1.8766	3.33339e-78
ZNF445	protein_coding	1.10295	9.71796e-27			RPL27A	protein_coding	-1.87647	1.13648e-105
OR1M1	protein_coding	1.1012	0.0415142			MINK1	protein_coding	-1.87619	3.21224e-68
TES	protein_coding	1.1007	1.36852e-55			CRLS1	protein_coding	-1.87619	1.17673e-46
SNTB2	protein_coding	1.1004	1.29064e-13			ACO1	protein_coding	-1.87476	2.50567e-105
DLL1	protein_coding	1.10001	0.00350821			ST6GALNAC1	protein_coding	-1.87446	1.22527e-08
NKX3-1	protein_coding	1.09939	2.75922e-06			CELF3	protein_coding	-1.87258	2.59017e-10
HP1BP3	protein_coding	1.09934	8.77357e-37			CAPN12	protein_coding	-1.87144	2.105e-44
MOB1A	protein_coding	1.09871	2.77401e-36			FAM104B	protein_coding	-1.87061	8.2424e-19
SMTN	protein_coding	1.09806	2.34266e-40			MVB12B	protein_coding	-1.87043	5.27706e-40
SLC6A12	protein_coding	1.09744	1.45476e-07			COQ5	protein_coding	-1.87026	2.52366e-47
OCLN	protein_coding	1.09716	2.17147e-32			CHST6	protein_coding	-1.87005	4.06996e-11
SHROOM3	protein_coding	1.09708	1.98553e-24			HIBCH	protein_coding	-1.86899	1.58086e-68
LUM	protein_coding	1.09655	0.000921414			MAMDC4	protein_coding	-1.86885	1.66298e-20
TJAP1	protein_coding	1.09619	1.06559e-39			PUDP	protein_coding	-1.86871	1.18714e-74
PXDC1	protein_coding	1.0958	1.71903e-23			GSN	protein_coding	-1.86862	3.02072e-85
GREB1	protein_coding	1.0944	0.0367199			CRYM	protein_coding	-1.86847	1.83501e-19
TNFRSF11A	protein_coding	1.09439	1.7151e-07			FKBP9	protein_coding	-1.86778	8.02305e-80
CITED2	protein_coding	1.094	5.31875e-28			SYNE4	protein_coding	-1.86678	1.26336e-31
ZNF383	protein_coding	1.0934	1.20435e-08			PLXNB1	protein_coding	-1.86657	6.6292e-58
ELP2	protein_coding	1.0918	3.98338e-28			RMDN1	protein_coding	-1.86626	1.79373e-63
KAT6A	protein_coding	1.09164	1.90185e-21			CFTR	protein_coding	-1.86411	1.38193e-41
IKZF3	protein_coding	1.09062	0.000205514			BLMH	protein_coding	-1.8638	4.43664e-59
CLASRP	protein_coding	1.09041	6.61758e-39			ZNF572	protein_coding	-1.86329	5.63013e-17
FRMD6	protein_coding	1.09009	2.71971e-14			BDH2	protein_coding	-1.86218	6.18295e-94
FOSL2	protein_coding	1.08928	7.05995e-42			KNG1	protein_coding	-1.86111	3.74521e-29
S100PBP	protein_coding	1.08912	3.79721e-15			SCGB2B2	protein_coding	-1.86061	0.0275007
DNAH3	protein_coding	1.08823	2.65883e-14			ICAM4	protein_coding	-1.86052	9.76855e-09
CENPO	protein_coding	1.08683	3.61473e-36			HMBS	protein_coding	-1.8602	1.09853e-50
TPH2	protein_coding	1.08677	0.021453			TMEM178A	protein_coding	-1.8602	0.00147992
ATG16L1	protein_coding	1.08649	3.68514e-37			MECR	protein_coding	-1.86015	8.17274e-24
OTUD7B	protein_coding	1.08631	1.49124e-35			COL5A1	protein_coding	-1.85942	0.0306463
RAB11FIP1	protein_coding	1.08404	1.90575e-28			TEDC1	protein_coding	-1.85809	1.95655e-21
USP37	protein_coding	1.08282	2.41032e-21			SLC25A13	protein_coding	-1.858	2.10691e-71
INTS6	protein_coding	1.08213	5.72448e-35			ACYP2	protein_coding	-1.8578	3.4809e-14
CTSV	protein_coding	1.08202	1.22e-16			ATP5PO	protein_coding	-1.85729	1.27994e-70
FLAD1	protein_coding	1.08027	7.23307e-29			NHLRC3	protein_coding	-1.85706	2.87109e-65
SIN3B	protein_coding	1.07911	1.09453e-27			THNSL1	protein_coding	-1.85622	1.49523e-36
SAT1	protein_coding	1.079	1.64146e-36			NUDT3	protein_coding	-1.85573	6.47241e-96
CNST	protein_coding	1.07816	2.01155e-24			ISOC2	protein_coding	-1.85569	1.96917e-41
HSPA2	protein_coding	1.07728	0.000478444			PIGP	protein_coding	-1.85524	2.3841e-33
MFAP3	protein_coding	1.07672	9.67745e-19			ABHD14B	protein_coding	-1.85484	7.24038e-68
RHPN2	protein_coding	1.07541	2.45739e-39			CDS1	protein_coding	-1.85407	1.22211e-48
FAM122B	protein_coding	1.07532	2.95076e-35			TMEM238	protein_coding	-1.85339	2.0243e-09
ZNF559-ZNF177	protein_coding	1.07492	0.0146738			FCHSD2	protein_coding	-1.85296	1.72296e-34
ANKRD40	protein_coding	1.07446	5.86462e-41			GPT	protein_coding	-1.85286	1.12896e-16
TNKS1BP1	protein_coding	1.07397	4.27778e-36			KANK3	protein_coding	-1.85209	2.24967e-05
GDAP2	protein_coding	1.07288	3.57501e-22			ADSL	protein_coding	-1.85175	1.61018e-64
LARP4	protein_coding	1.07062	1.12379e-45			CYRIA	protein_coding	-1.85123	0.0192775
TRMT6	protein_coding	1.06985	4.01236e-23			MAGEE1	protein_coding	-1.85092	6.68766e-05
GABARAPL1	protein_coding	1.06964	5.90472e-39			SOX30	protein_coding	-1.84991	8.90489e-18
ATN1	protein_coding	1.06957	1.63569e-51			ACAD9	protein_coding	-1.84892	8.90417e-53
ARHGAP5	protein_coding	1.06919	1.69913e-32			CHPF	protein_coding	-1.8473	6.58191e-75
LIN28A	protein_coding	1.0688	0.039479			APEX1	protein_coding	-1.84671	6.63625e-77
USP35	protein_coding	1.06877	1.89987e-20			LYPD6	protein_coding	-1.846	2.69469e-28
RMC1	protein_coding	1.06836	5.41271e-19			ZNF32	protein_coding	-1.84543	2.11827e-48
CLSPN	protein_coding	1.06815	1.16515e-22			HLCS	protein_coding	-1.84508	1.40096e-24
CCDC137	protein_coding	1.06771	8.86054e-28			RBCK1	protein_coding	-1.84489	2.78839e-83
SCML2	protein_coding	1.06719	1.38596e-26			ENO1	protein_coding	-1.84485	4.20364e-80
USP11	protein_coding	1.06659	1.00647e-50			SMO	protein_coding	-1.84431	2.82255e-69
PRX	protein_coding	1.06651	4.68465e-06			MAP2K2	protein_coding	-1.84419	2.7189e-95
MOSPD1	protein_coding	1.06647	2.60545e-23			MPG	protein_coding	-1.84277	1.35001e-43
NFYA	protein_coding	1.06583	2.59725e-41			CYP8B1	protein_coding	-1.84247	0.0477123
EMSY	protein_coding	1.06567	4.8219e-19			LRRC40	protein_coding	-1.84182	3.08573e-36
PIAS4	protein_coding	1.06481	2.70877e-26			CDK4	protein_coding	-1.84152	5.55435e-67
GPR161	protein_coding	1.06464	6.07751e-12			PAPSS2	protein_coding	-1.84116	2.98094e-35
DGKE	protein_coding	1.0642	3.07368e-17			QDPR	protein_coding	-1.84017	1.17934e-47
TCP10L	protein_coding	1.06337	0.0344057			DLAT	protein_coding	-1.83994	1.0474e-74
SUCO	protein_coding	1.06335	1.54447e-22			AC074143.1	protein_coding	-1.83986	2.3957e-11
CRCP	protein_coding	1.06294	9.33176e-30			BTBD2	protein_coding	-1.83731	1.64323e-118
MEIOC	protein_coding	1.06277	0.0166501			NSL1	protein_coding	-1.8366	2.20961e-50
NACAD	protein_coding	1.06222	0.000154031			B3GALT6	protein_coding	-1.83623	6.02967e-52
SDE2	protein_coding	1.06129	3.98862e-32			PSKH1	protein_coding	-1.83609	2.54468e-23
WDR20	protein_coding	1.06108	2.39992e-23			FGFRL1	protein_coding	-1.83603	2.29715e-44
GJB7	protein_coding	1.05985	3.64809e-09			ST3GAL2	protein_coding	-1.83589	3.48054e-72
TMEM159	protein_coding	1.0595	2.42359e-15			GALNT1	protein_coding	-1.83559	2.15091e-51
MTMR9	protein_coding	1.05944	2.89777e-19			ZNF75D	protein_coding	-1.83451	4.61423e-51
LIME1	protein_coding	1.05932	4.31299e-21			MGAT3	protein_coding	-1.83412	3.17907e-38
UBFD1	protein_coding	1.05917	9.65671e-39			HILPDA	protein_coding	-1.83408	1.02689e-33
JMJD6	protein_coding	1.05883	1.17145e-32			SLC40A1	protein_coding	-1.83326	2.93494e-70
PPP4R3A	protein_coding	1.05865	4.44428e-35			SLCO2B1	protein_coding	-1.83214	2.04639e-90
SPRED2	protein_coding	1.05854	6.80805e-39			SLC27A4	protein_coding	-1.83196	1.46286e-89
TRPM7	protein_coding	1.05852	2.98598e-26			NRGN	protein_coding	-1.83002	4.74533e-14
HES2	protein_coding	1.05851	0.000539334			PHGR1	protein_coding	-1.82986	2.40738e-61
JDP2	protein_coding	1.05849	9.10012e-13			FGF7	protein_coding	-1.82917	0.0223766
CRYGS	protein_coding	1.05807	7.82862e-06			ZNF514	protein_coding	-1.82916	3.49406e-89
DDX51	protein_coding	1.05794	3.36185e-27			FUT2	protein_coding	-1.82901	6.59783e-46
ZNF426	protein_coding	1.05792	3.07256e-12			GAA	protein_coding	-1.82809	4.04888e-117
TMIGD1	protein_coding	1.0579	1.11247e-06			BLVRA	protein_coding	-1.82762	3.1297e-28
FBXO31	protein_coding	1.05739	2.02467e-30			HEPH	protein_coding	-1.82748	1.50766e-111
MAP4K1	protein_coding	1.0572	0.0318109			FAM78A	protein_coding	-1.82739	0.000500975
IP6K1	protein_coding	1.05714	8.65737e-37			EPO	protein_coding	-1.82736	8.32319e-07
LCA5	protein_coding	1.05703	6.76981e-08			SLC33A1	protein_coding	-1.82718	3.0533e-59
DUSP16	protein_coding	1.05691	1.32514e-26			LPCAT4	protein_coding	-1.82701	4.39613e-64
ZNF644	protein_coding	1.05655	8.74272e-21			GLUD1	protein_coding	-1.82402	6.47623e-108
[truncated: 4,077 more rows]

## Sheet: T3 FOLFOX vs CTRL-NT
Up-regulated genes						Down-regulated genes					Filters
											Log2 Fold Change > 0.5
gene	gene.type	log2FC	FDR			gene	gene.type	log2FC	FDR		P-value < 0.05
AL662899.1	protein_coding	10.9339	2.10609e-18			AL034430.1	protein_coding	-11.702	2.2132e-21
VHLL	protein_coding	7.16801	2.44148e-07			ACTL10	protein_coding	-9.36697	1.80724e-13
AC005670.2	protein_coding	7.07508	1.98691e-06			TRABD2B	protein_coding	-8.15578	3.35848e-10
KRT71	protein_coding	7.06247	9.90438e-07			CLC	protein_coding	-7.50807	1.3991e-07
CEP295NL	protein_coding	7.04411	3.86185e-32			CBFA2T3	protein_coding	-7.38068	7.8221e-26
KLRC2	protein_coding	6.71535	5.50592e-06			PGBD5	protein_coding	-7.36512	0
NPIPB9	protein_coding	6.63952	4.80248e-06			SPOCK1	protein_coding	-7.28513	7.28723e-07
CCL26	protein_coding	6.59408	1.88696e-06			KCNJ12	protein_coding	-7.22661	3.82028e-07
TRIM6-TRIM34	protein_coding	6.51441	8.65624e-06			PPP2R2C	protein_coding	-7.18553	2.95045e-06
AP001458.2	protein_coding	6.47475	1.14565e-05			LGALS14	protein_coding	-7.13806	1.28635e-129
LY6G6F	protein_coding	6.47427	1.00829e-18			MTTP	protein_coding	-7.01557	2.86513e-285
CFHR1	protein_coding	6.46983	1.38636e-05			ALB	protein_coding	-6.95102	2.42495e-20
PLSCR2	protein_coding	6.32019	2.56258e-05			LOX	protein_coding	-6.92243	2.17493e-186
HAS1	protein_coding	6.0685	0.000157735			AFP	protein_coding	-6.88064	6.76273e-24
TENM2	protein_coding	5.87709	0.00110978			AQP12B	protein_coding	-6.85812	6.31009e-94
GPRC6A	protein_coding	5.86915	0.000233693			ZNF423	protein_coding	-6.774	2.20556e-05
FAM71A	protein_coding	5.76828	0.000379906			RPS6KA2	protein_coding	-6.76448	8.27316e-06
INSL4	protein_coding	5.72283	2.18838e-08			TPPP2	protein_coding	-6.68006	1.44903e-05
DPEP2NB	protein_coding	5.67919	0.00131621			LACTBL1	protein_coding	-6.64977	1.12554e-05
PRR35	protein_coding	5.60619	1.20171e-05			PTPRN2	protein_coding	-6.6278	3.59462e-06
RGCC	protein_coding	5.5327	9.23972e-134			LGI4	protein_coding	-6.5621	5.84726e-135
C2orf66	protein_coding	5.49517	0.00158948			PPP4R4	protein_coding	-6.55971	1.932e-08
SERINC4	protein_coding	5.43457	0.00188184			MPDZ	protein_coding	-6.5263	5.03354e-05
AC010619.1	protein_coding	5.41398	0.00185058			CLYBL	protein_coding	-6.46696	1.73269e-18
AC026464.1	protein_coding	5.39674	0.00186371			APOA4	protein_coding	-6.31953	1.04728e-128
TRIML1	protein_coding	5.32989	0.00286014			AQP12A	protein_coding	-6.31775	1.31996e-09
SLC22A10	protein_coding	5.28509	0.00371194			ADGRB1	protein_coding	-6.3086	0.000119772
FANCD2OS	protein_coding	5.25919	0.00374969			FBP1	protein_coding	-6.29695	5.59624e-33
ADRA2A	protein_coding	5.20475	0.00541543			CACNG4	protein_coding	-6.22169	2.30545e-122
DKK1	protein_coding	5.18502	1.21296e-283			MOGAT2	protein_coding	-6.06329	2.30106e-60
AC104532.1	protein_coding	5.173	0.00418664			TNNT3	protein_coding	-6.03169	0.000280433
RAB40AL	protein_coding	5.16744	0.000904672			CP	protein_coding	-6.02791	1.34583e-84
AMPD1	protein_coding	5.15463	0.00478354			ST6GALNAC3	protein_coding	-5.8667	2.88389e-66
OR4C6	protein_coding	5.14403	0.00492182			FRMD3	protein_coding	-5.85506	2.54387e-49
GPR179	protein_coding	5.13012	1.6512e-13			ANXA13	protein_coding	-5.83159	1.16302e-201
MMP12	protein_coding	5.11011	5.38533e-05			ITM2A	protein_coding	-5.78197	0.00388617
CHST4	protein_coding	5.05018	0.00655856			LCT	protein_coding	-5.77695	2.45628e-233
TAGAP	protein_coding	5.04666	0.00650803			AJAP1	protein_coding	-5.63231	0.00018068
SPIC	protein_coding	5.02764	0.0109343			XPNPEP2	protein_coding	-5.63009	7.30766e-165
RHO	protein_coding	5.02456	0.00722237			CR1L	protein_coding	-5.59905	0.00319741
ODF3	protein_coding	5.01287	0.000100922			AL451062.2	protein_coding	-5.57344	0.0119639
TRH	protein_coding	5.01204	0.00187885			VSTM2L	protein_coding	-5.55958	4.2402e-22
OR51G2	protein_coding	5.00765	0.00752524			CD207	protein_coding	-5.5595	0.00216365
NLRP9	protein_coding	5.00765	0.00752524			PREX1	protein_coding	-5.54941	5.92443e-51
DSG4	protein_coding	4.98757	0.00189135			EPHA8	protein_coding	-5.48984	5.46083e-19
OR52I2	protein_coding	4.98498	0.00813832			CACNG1	protein_coding	-5.46477	0.00390826
KRT34	protein_coding	4.98148	0.00014626			KIF1A	protein_coding	-5.40666	1.99521e-15
LHFPL4	protein_coding	4.94068	0.0110835			GNG4	protein_coding	-5.39614	7.81428e-138
LRRTM2	protein_coding	4.93973	0.00991172			MYH13	protein_coding	-5.36975	0.0177543
CCK	protein_coding	4.93887	0.00247139			TSPYL5	protein_coding	-5.36059	0.0281605
C1orf100	protein_coding	4.88425	2.96801e-06			ANXA6	protein_coding	-5.34198	4.30271e-284
BTG4	protein_coding	4.86319	0.0141518			FABP6	protein_coding	-5.31856	4.67266e-19
SLC9C2	protein_coding	4.85539	0.0146673			TSPAN18	protein_coding	-5.31758	1.23571e-108
FSTL5	protein_coding	4.84419	0.0127291			IL37	protein_coding	-5.31421	0.000948275
HSPB2	protein_coding	4.83098	0.0141305			PDE3A	protein_coding	-5.30755	3.47707e-79
CD163	protein_coding	4.79897	2.99602e-08			KRTAP5-9	protein_coding	-5.29394	0.0105148
ADAMTS18	protein_coding	4.78623	0.0205076			DUOXA2	protein_coding	-5.28564	0.023328
ANKRD35	protein_coding	4.77724	0.01575			DBH	protein_coding	-5.27505	0.000987474
CALHM4	protein_coding	4.77479	0.0177098			CELF2	protein_coding	-5.23284	0.00982724
AC011530.1	protein_coding	4.76349	0.0168471			DAB1	protein_coding	-5.20572	1.18559e-49
KRTAP3-1	protein_coding	4.75797	9.62641e-16			CYS1	protein_coding	-5.19916	8.91881e-35
VGLL1	protein_coding	4.74808	4.07792e-10			PARVB	protein_coding	-5.19871	2.89079e-134
C7orf61	protein_coding	4.73449	1.17329e-25			SLC51A	protein_coding	-5.16113	1.24027e-196
KRT3	protein_coding	4.7222	0.000362758			PEMT	protein_coding	-5.15142	5.94976e-134
MYOZ3	protein_coding	4.70925	1.25541e-32			ATOH1	protein_coding	-5.1507	0.0103169
RNF113B	protein_coding	4.70705	0.0197088			TMEM179	protein_coding	-5.12208	0.0128686
CLCA1	protein_coding	4.70573	0.000435795			CTNNA3	protein_coding	-5.11007	0.0379284
AC004805.1	protein_coding	4.68814	0.0203552			TSHZ3	protein_coding	-5.09822	0.00474429
KRBA1	protein_coding	4.67582	0.000486577			SULT1E1	protein_coding	-5.07109	4.94193e-121
GPR151	protein_coding	4.66603	0.0297515			S100G	protein_coding	-5.06314	7.55488e-148
PTCRA	protein_coding	4.65671	0.0241818			ATP8B4	protein_coding	-5.05577	8.20856e-06
KLRC3	protein_coding	4.6554	0.025602			IGFBP1	protein_coding	-5.053	1.86339e-53
IL36RN	protein_coding	4.6174	0.0374311			ESRRB	protein_coding	-5.04937	0.040038
LMOD2	protein_coding	4.61598	0.0101972			ANPEP	protein_coding	-5.04424	1.48876e-181
AC068775.1	protein_coding	4.61545	0.00569568			CYRIA	protein_coding	-5.03385	4.92593e-06
TBC1D3F	protein_coding	4.61066	0.0290047			ANO1	protein_coding	-5.02722	8.58408e-05
AC005192.1	protein_coding	4.5925	5.31672e-213			HAL	protein_coding	-5.02712	5.51474e-112
CHRND	protein_coding	4.5006	0.00991204			FAM189A1	protein_coding	-5.01904	0.00264564
VWA3A	protein_coding	4.4941	0.0442391			EML5	protein_coding	-5.01033	0.00372358
GZMM	protein_coding	4.48355	1.42503e-18			PALD1	protein_coding	-4.96671	3.59263e-16
BCL6B	protein_coding	4.47048	0.0401574			LGALS16	protein_coding	-4.95381	0.00420628
LCN6	protein_coding	4.47014	0.0103917			ITGA4	protein_coding	-4.93712	0.0183709
FAM180A	protein_coding	4.46169	0.0366107			TNFSF4	protein_coding	-4.93529	1.32658e-21
OR13H1	protein_coding	4.44558	0.0428077			PDE9A	protein_coding	-4.90617	5.63689e-108
MSH4	protein_coding	4.44358	1.2485e-13			CLEC4F	protein_coding	-4.90437	0.00378468
FRZB	protein_coding	4.44103	5.91393e-12			MAT1A	protein_coding	-4.89935	2.41322e-98
ISLR	protein_coding	4.42026	0.010636			HSD3B2	protein_coding	-4.89514	2.92886e-18
MIA-RAB4B	protein_coding	4.41964	0.0256104			COPG2	protein_coding	-4.86218	2.96741e-194
KLHL41	protein_coding	4.40803	1.98706e-19			C16orf74	protein_coding	-4.85594	2.70072e-41
C16orf90	protein_coding	4.39802	0.000124909			EEFSEC	protein_coding	-4.84848	7.89921e-124
SNX31	protein_coding	4.37941	0.0449662			FNDC10	protein_coding	-4.84519	4.39079e-67
HEATR9	protein_coding	4.37917	0.000104263			SLC2A7	protein_coding	-4.82915	3.53207e-26
C12orf71	protein_coding	4.34131	3.10486e-09			WSCD2	protein_coding	-4.82813	2.73516e-06
MEGF11	protein_coding	4.31286	8.74432e-24			TFF2	protein_coding	-4.82778	1.27248e-15
RAB39B	protein_coding	4.31179	0.0142573			RTN1	protein_coding	-4.81264	0.000790573
IDI2	protein_coding	4.30363	0.0159425			GFRA1	protein_coding	-4.80763	0.0257344
SHOC1	protein_coding	4.26843	0.0167246			ZFYVE28	protein_coding	-4.79477	4.13585e-60
PTGER1	protein_coding	4.26748	1.13144e-05			CALB2	protein_coding	-4.78904	0.0388395
PDE6G	protein_coding	4.26447	9.36271e-08			HTRA1	protein_coding	-4.78156	2.9012e-12
WDR38	protein_coding	4.23519	0.0201004			GRK5	protein_coding	-4.776	1.46499e-179
PLET1	protein_coding	4.18811	0.0196662			CHST15	protein_coding	-4.76894	0.00295219
CST4	protein_coding	4.1821	0.00338887			GYS2	protein_coding	-4.75999	3.15712e-14
RAB7B	protein_coding	4.17562	0.00613303			IL17D	protein_coding	-4.75619	2.0857e-64
POU2F3	protein_coding	4.17313	2.91055e-17			AQP10	protein_coding	-4.75104	3.15373e-164
GOLGA6A	protein_coding	4.15168	0.00534819			SLC22A3	protein_coding	-4.74918	4.88365e-37
LBX1	protein_coding	4.13657	0.0276689			LHFPL3	protein_coding	-4.73886	1.39846e-24
GRIN2B	protein_coding	4.13596	0.00288049			COL5A1	protein_coding	-4.73254	7.05032e-77
OR8G1	protein_coding	4.0959	0.025817			AKAP7	protein_coding	-4.71487	1.29982e-180
IL13	protein_coding	4.09517	0.0459646			URAD	protein_coding	-4.69928	1.68235e-80
C8orf88	protein_coding	4.09196	0.00499073			CRYL1	protein_coding	-4.69546	1.64037e-181
RFTN2	protein_coding	4.06003	2.22743e-42			ALPL	protein_coding	-4.68644	0.0359565
SPINK14	protein_coding	4.05045	0.0465945			HTR6	protein_coding	-4.68325	0.0361545
EID3	protein_coding	4.04045	4.03568e-19			SLC2A5	protein_coding	-4.68003	6.66197e-84
SYT16	protein_coding	4.03241	1.28644e-07			HOGA1	protein_coding	-4.67468	4.82012e-133
SCT	protein_coding	4.00222	0.0006952			DYSF	protein_coding	-4.67168	3.84795e-78
NLRP7	protein_coding	3.98659	6.09096e-06			RASGRP2	protein_coding	-4.67138	5.9782e-155
TNFRSF4	protein_coding	3.98435	0.000858414			SLC10A2	protein_coding	-4.6685	1.81406e-97
ASCL5	protein_coding	3.98043	7.59117e-09			MAF	protein_coding	-4.66332	1.16424e-168
LTA	protein_coding	3.97811	1.51509e-06			AC063943.2	protein_coding	-4.6512	0.0366842
DCAF4L1	protein_coding	3.95904	1.23977e-19			IDH2	protein_coding	-4.64763	1.95982e-106
GNMT	protein_coding	3.95084	9.92797e-10			PPP1R3G	protein_coding	-4.63624	2.06925e-68
ZIC3	protein_coding	3.94963	0.0424946			S100A9	protein_coding	-4.61562	3.16722e-44
FNDC7	protein_coding	3.94235	0.00857104			DMBT1	protein_coding	-4.61196	3.0978e-05
ALPP	protein_coding	3.93053	3.20899e-11			AQP8	protein_coding	-4.61084	2.20368e-11
HUS1B	protein_coding	3.92743	2.22531e-08			SUGCT	protein_coding	-4.61013	4.70878e-42
ANGPTL1	protein_coding	3.91634	1.28427e-06			CORO2B	protein_coding	-4.60182	0.000133006
FAM177B	protein_coding	3.91276	2.72863e-14			NR1H4	protein_coding	-4.58212	9.31742e-72
NYAP2	protein_coding	3.8863	0.000440896			IGFBP2	protein_coding	-4.57574	3.21276e-12
PTGER3	protein_coding	3.85359	0.0157066			SLCO4C1	protein_coding	-4.57099	3.13421e-50
WDFY4	protein_coding	3.83841	1.47323e-06			ZG16	protein_coding	-4.55029	2.09471e-65
TMPRSS11E	protein_coding	3.83229	0.0495931			GLI2	protein_coding	-4.54597	4.68095e-08
NANOGP8	protein_coding	3.83037	0.000720431			FABP2	protein_coding	-4.53155	5.72591e-91
SLC25A18	protein_coding	3.8178	2.80172e-45			AVP	protein_coding	-4.51721	6.29849e-06
WFIKKN2	protein_coding	3.81682	3.60566e-05			SDK1	protein_coding	-4.51583	0.0125915
PIWIL1	protein_coding	3.81134	0.00238493			UPK3A	protein_coding	-4.49517	2.11121e-25
TDRP	protein_coding	3.80542	0.0129545			SORCS2	protein_coding	-4.49164	2.07644e-137
ADCY10	protein_coding	3.79652	2.78294e-22			FER1L6	protein_coding	-4.48885	3.27591e-09
GNG3	protein_coding	3.7862	1.36124e-21			CA4	protein_coding	-4.48436	6.88067e-13
NMUR2	protein_coding	3.77761	7.80828e-19			SH3RF3	protein_coding	-4.46928	0.000282921
NHLH1	protein_coding	3.77405	7.01773e-19			PAH	protein_coding	-4.46039	2.75312e-103
UBD	protein_coding	3.76961	2.26058e-96			BACE2	protein_coding	-4.43058	4.34897e-06
BIRC3	protein_coding	3.76344	2.72382e-87			ATXN10	protein_coding	-4.42821	6.17184e-131
SLC35G5	protein_coding	3.75457	0.00213819			CKB	protein_coding	-4.42164	1.19486e-104
FAM81B	protein_coding	3.74666	0.0166374			FXYD1	protein_coding	-4.41087	1.36753e-42
LDLRAD1	protein_coding	3.74586	1.16506e-13			TSPEAR	protein_coding	-4.39583	0.000191973
CTRB2	protein_coding	3.71417	2.55751e-13			HIVEP3	protein_coding	-4.37983	1.27242e-06
ARMS2	protein_coding	3.69566	0.0215648			IL36G	protein_coding	-4.37686	9.85498e-07
FPR2	protein_coding	3.68712	0.00431294			GALNT13	protein_coding	-4.36124	0.021753
MUC6	protein_coding	3.67425	1.0286e-08			TMEM63C	protein_coding	-4.35825	4.15082e-61
CTRB1	protein_coding	3.66713	2.01534e-07			PCSK6	protein_coding	-4.35461	1.14614e-241
TLR1	protein_coding	3.66524	7.40902e-09			ZNF132	protein_coding	-4.34629	9.06034e-09
SMIM32	protein_coding	3.64621	6.36237e-05			AL121900.1	protein_coding	-4.33762	7.93635e-60
RTP4	protein_coding	3.6458	1.3625e-05			ATP8B2	protein_coding	-4.32015	1.22307e-121
NKX2-1	protein_coding	3.59532	0.00348903			SLC15A1	protein_coding	-4.31469	9.3152e-188
KITLG	protein_coding	3.56326	9.31263e-56			TMEM141	protein_coding	-4.30554	1.11797e-183
CLTRN	protein_coding	3.56196	5.81118e-37			PRKAR2B	protein_coding	-4.29657	0.000262781
THSD1	protein_coding	3.5593	2.1734e-11			RPE65	protein_coding	-4.29486	3.54367e-07
CLDN6	protein_coding	3.5531	0.000110331			DUOX2	protein_coding	-4.28387	7.24838e-22
UNC13A	protein_coding	3.55041	6.23172e-29			CA12	protein_coding	-4.27702	8.84148e-83
FLI1	protein_coding	3.54495	0.00923351			HOXC4	protein_coding	-4.27695	1.89608e-38
PADI1	protein_coding	3.53765	1.57866e-21			SDC3	protein_coding	-4.27072	3.27685e-80
WNT16	protein_coding	3.52194	0.000429575			C10orf99	protein_coding	-4.2649	1.64086e-43
CPHXL	protein_coding	3.51761	0.0280793			TMEM256	protein_coding	-4.23037	6.62405e-104
HDAC9	protein_coding	3.51335	1.2581e-29			ZHX2	protein_coding	-4.21474	9.3605e-97
PLAAT4	protein_coding	3.46934	7.14078e-35			LBP	protein_coding	-4.19994	0.000521343
CCDC89	protein_coding	3.45983	0.00199894			SLC2A9	protein_coding	-4.19408	9.77847e-59
LRRC4	protein_coding	3.45497	0.00104385			UPP2	protein_coding	-4.18299	0.0062766
C22orf15	protein_coding	3.43123	1.07279e-08			CMSS1	protein_coding	-4.18287	6.05418e-93
EMP3	protein_coding	3.43081	2.22687e-66			MMP28	protein_coding	-4.1824	3.18326e-15
ANKRD1	protein_coding	3.4196	2.85145e-72			NAT8	protein_coding	-4.17882	1.80615e-45
TNF	protein_coding	3.39801	0.00296928			GPC3	protein_coding	-4.17827	4.96696e-57
CLEC4A	protein_coding	3.3829	3.06803e-10			SLC22A7	protein_coding	-4.17803	5.60946e-33
SIK1	protein_coding	3.3828	1.18243e-12			KLF2	protein_coding	-4.16726	2.15245e-08
RAB27B	protein_coding	3.38258	0.0188127			HHAT	protein_coding	-4.16724	1.16472e-19
CFAP94	protein_coding	3.377	3.05149e-08			PCDH19	protein_coding	-4.16443	0.000705312
HSPB6	protein_coding	3.37584	3.87148e-06			AL139300.1	protein_coding	-4.15511	0.00944492
GPR83	protein_coding	3.36915	3.89003e-33			GMDS	protein_coding	-4.15044	1.44731e-101
PRSS48	protein_coding	3.36908	0.0159503			FGL1	protein_coding	-4.13021	2.38056e-28
KRT80	protein_coding	3.36589	1.07485e-13			GNRH2	protein_coding	-4.12704	1.20423e-10
GAL3ST2	protein_coding	3.36002	2.5045e-24			FTCDNL1	protein_coding	-4.12315	1.49468e-06
UGT1A5	protein_coding	3.35099	2.98518e-11			MBLAC2	protein_coding	-4.12135	2.01976e-43
TTC24	protein_coding	3.33806	1.8319e-05			WNT7B	protein_coding	-4.11876	1.00332e-10
RAPSN	protein_coding	3.33383	1.04027e-05			HAVCR1	protein_coding	-4.11863	3.94532e-193
TNFRSF9	protein_coding	3.32503	8.13464e-41			SMYD3	protein_coding	-4.11632	5.43219e-88
RGS20	protein_coding	3.31063	0.000248147			TRIM55	protein_coding	-4.11045	0.00356885
KCTD4	protein_coding	3.29259	0.045266			DSCAML1	protein_coding	-4.10969	1.7728e-06
PYGM	protein_coding	3.26263	4.41804e-41			ASS1	protein_coding	-4.10519	4.58968e-215
MMP7	protein_coding	3.25472	1.17308e-07			CHST13	protein_coding	-4.09502	6.88647e-143
LPAR6	protein_coding	3.24696	7.93122e-06			LTBP1	protein_coding	-4.09397	2.61403e-27
ANGPTL2	protein_coding	3.2365	0.000264693			ZNF575	protein_coding	-4.06886	3.3197e-61
TLR3	protein_coding	3.22814	2.59551e-19			RHBDL3	protein_coding	-4.06288	0.0454719
LY6G6E	protein_coding	3.22287	5.10378e-11			MS4A10	protein_coding	-4.0614	1.27805e-73
MAFA	protein_coding	3.22258	6.86527e-10			CHP2	protein_coding	-4.03857	3.51936e-113
NCR1	protein_coding	3.21935	1.32238e-13			SULF2	protein_coding	-4.03377	5.57791e-169
MIA	protein_coding	3.19741	5.19636e-11			PDK3	protein_coding	-4.01291	2.07084e-93
GRAPL	protein_coding	3.17916	0.0219625			C17orf78	protein_coding	-3.99894	4.37658e-23
INHBB	protein_coding	3.17631	5.97677e-16			UGT1A9	protein_coding	-3.99226	9.5211e-26
SLC10A1	protein_coding	3.17525	2.66117e-08			CCDC198	protein_coding	-3.98004	5.91797e-78
ACVRL1	protein_coding	3.17521	8.06718e-09			BRSK2	protein_coding	-3.9537	2.33112e-126
NMBR	protein_coding	3.17291	0.0216292			SMIM10L2B	protein_coding	-3.95026	1.59095e-33
NBPF4	protein_coding	3.17213	6.18845e-39			SPNS3	protein_coding	-3.94518	0.0148822
SLC35G6	protein_coding	3.16233	0.00136864			RHOBTB1	protein_coding	-3.93607	2.4964e-09
AC138811.2	protein_coding	3.15793	2.75705e-31			TERT	protein_coding	-3.93109	7.08053e-31
KPNA7	protein_coding	3.15743	1.13929e-10			MAGED4	protein_coding	-3.92081	1.7717e-20
CDO1	protein_coding	3.1549	0.000109118			ALCAM	protein_coding	-3.91466	8.26257e-11
PSTPIP1	protein_coding	3.15467	0.00377522			SERPINA6	protein_coding	-3.90417	5.78633e-49
VRTN	protein_coding	3.15265	1.23414e-22			SLC16A10	protein_coding	-3.89963	1.2588e-71
GPBAR1	protein_coding	3.14843	1.35155e-15			PCK2	protein_coding	-3.89619	2.22625e-149
SEZ6	protein_coding	3.13721	0.00413474			AK8	protein_coding	-3.89038	9.6083e-21
BIK	protein_coding	3.13428	4.26254e-58			PNCK	protein_coding	-3.88993	2.5916e-39
P2RX2	protein_coding	3.12708	5.11406e-09			SLC39A2	protein_coding	-3.88687	2.81011e-30
SBSN	protein_coding	3.12703	0.000296453			ADGRD1	protein_coding	-3.88566	7.99067e-125
LGR5	protein_coding	3.12126	4.07572e-17			GPA33	protein_coding	-3.87878	3.25282e-43
OMG	protein_coding	3.11963	0.0254639			FOXJ1	protein_coding	-3.87622	5.66402e-22
SOCS2	protein_coding	3.11653	1.75958e-06			FAP	protein_coding	-3.8699	0.00639129
CLIP4	protein_coding	3.11155	4.51318e-06			SHC3	protein_coding	-3.86521	6.77806e-14
LY6G6C	protein_coding	3.10069	1.91283e-12			MGMT	protein_coding	-3.85924	7.31607e-73
IGFL2	protein_coding	3.09192	3.2991e-24			COL11A1	protein_coding	-3.85476	0.00496655
TXK	protein_coding	3.0908	3.71251e-22			XYLT1	protein_coding	-3.83802	2.17062e-15
JSRP1	protein_coding	3.07813	1.00764e-08			CTNNBIP1	protein_coding	-3.83424	1.98979e-61
SLC6A16	protein_coding	3.07684	0.000470093			CLDN19	protein_coding	-3.83046	8.92251e-85
ARSF	protein_coding	3.0765	0.0113591			UBE2L6	protein_coding	-3.81949	0.00142079
ARHGAP31	protein_coding	3.0753	3.53289e-15			AKR1B10	protein_coding	-3.8104	9.79981e-49
SIRPB2	protein_coding	3.07041	2.53319e-05			SEPTIN6	protein_coding	-3.807	9.62416e-48
PZP	protein_coding	3.0657	4.3379e-15			OCA2	protein_coding	-3.80236	1.79859e-22
GPR62	protein_coding	3.05816	0.011766			COL5A3	protein_coding	-3.80069	5.35581e-32
PKN3	protein_coding	3.05463	1.74761e-05			GSTA2	protein_coding	-3.79956	8.66379e-60
WDR49	protein_coding	3.0544	0.000461057			F2	protein_coding	-3.79171	1.56981e-71
AC010422.6	protein_coding	3.04114	4.80873e-54			ACOT6	protein_coding	-3.79073	0.0258646
CCR3	protein_coding	3.04011	1.33139e-06			PDCD6-AHRR	protein_coding	-3.78696	4.48759e-05
GPER1	protein_coding	3.0318	1.01151e-07			ORM1	protein_coding	-3.78359	9.53397e-07
RADIL	protein_coding	3.03063	2.49809e-10			IQSEC3	protein_coding	-3.77757	1.46625e-23
KRT36	protein_coding	3.02539	0.00982631			FGR	protein_coding	-3.77735	0.000104879
C1QTNF1	protein_coding	3.01498	7.41423e-66			COL1A2	protein_coding	-3.7768	3.71654e-12
TSPO2	protein_coding	3.01299	3.48032e-12			RFLNB	protein_coding	-3.77669	3.98314e-89
RND1	protein_coding	3.00858	1.13371e-48			TMEM132D	protein_coding	-3.77454	0.000607444
NRP2	protein_coding	3.00634	1.03009e-88			NTNG1	protein_coding	-3.76632	0.0203936
SLC25A2	protein_coding	3.00308	0.000733879			HAPLN2	protein_coding	-3.75171	8.35358e-12
SYT5	protein_coding	3.00105	4.02378e-11			TDO2	protein_coding	-3.74385	2.29096e-05
NUTM2B	protein_coding	2.99935	1.65636e-21			DUSP6	protein_coding	-3.74146	1.82745e-174
GRM3	protein_coding	2.99913	0.0138447			STUM	protein_coding	-3.74006	1.13983e-08
PSG8	protein_coding	2.99516	0.036798			UNC5B	protein_coding	-3.73648	3.26695e-120
TMCC2	protein_coding	2.99339	2.02848e-12			MAP6	protein_coding	-3.73502	2.54284e-35
MFAP4	protein_coding	2.99175	6.1406e-21			RTL9	protein_coding	-3.73228	7.86055e-08
CALHM5	protein_coding	2.98676	0.0136032			FXYD3	protein_coding	-3.7235	8.52753e-88
FBLL1	protein_coding	2.97394	0.0012662			PDK1	protein_coding	-3.71688	1.34991e-118
TMED6	protein_coding	2.96492	3.62311e-37			HMGCS2	protein_coding	-3.71558	3.0961e-83
PRG4	protein_coding	2.96475	0.0399083			ACVR1C	protein_coding	-3.71342	7.41619e-15
LIX1	protein_coding	2.94633	2.8505e-06			ABCA1	protein_coding	-3.71147	8.78667e-07
TCN1	protein_coding	2.94458	0.0463074			NPC1L1	protein_coding	-3.7046	1.50224e-67
GAST	protein_coding	2.94449	1.8551e-10			GSTM1	protein_coding	-3.70317	7.29324e-06
H2AP	protein_coding	2.92887	0.0453106			ALDH6A1	protein_coding	-3.69606	3.08718e-186
GPR119	protein_coding	2.92219	2.35067e-05			INSYN2B	protein_coding	-3.69303	8.73323e-08
STMN4	protein_coding	2.91368	0.0455232			SH3PXD2A	protein_coding	-3.6887	1.27994e-93
HIGD1B	protein_coding	2.90176	6.05486e-07			TSPAN7	protein_coding	-3.68108	4.73244e-36
FLRT3	protein_coding	2.90046	7.751e-69			MORN5	protein_coding	-3.68051	0.0452443
SAMD9	protein_coding	2.87632	6.93403e-27			PLAC1	protein_coding	-3.673	2.16109e-32
HHIPL2	protein_coding	2.87113	0.00718599			UGT2B17	protein_coding	-3.67045	5.4623e-131
NUTM2E	protein_coding	2.85975	0.0461399			DIP2C	protein_coding	-3.66637	5.9205e-97
TENT5C	protein_coding	2.85407	2.47367e-18			B4GALNT3	protein_coding	-3.66317	9.50415e-36
DEPP1	protein_coding	2.8522	5.78977e-44			SARDH	protein_coding	-3.6616	5.30001e-28
ZIK1	protein_coding	2.84516	6.86622e-05			ADAM23	protein_coding	-3.65379	1.43225e-66
LECT2	protein_coding	2.83981	0.00957713			ACAT2	protein_coding	-3.6526	3.77761e-127
CHADL	protein_coding	2.8367	0.00201888			LARGE1	protein_coding	-3.64408	2.58837e-100
TEX14	protein_coding	2.83291	3.20899e-11			NTRK2	protein_coding	-3.6428	0.0395196
RUNDC3A	protein_coding	2.83277	1.35479e-15			CMIP	protein_coding	-3.6386	2.68128e-81
LSMEM1	protein_coding	2.828	2.86344e-18			BMP6	protein_coding	-3.63629	0.0147805
PERCC1	protein_coding	2.82384	0.0165587			FIBCD1	protein_coding	-3.63014	4.23832e-25
AC023055.1	protein_coding	2.82212	1.4004e-09			RASGEF1A	protein_coding	-3.62996	1.36954e-09
SHISA4	protein_coding	2.82117	7.28119e-11			MAOB	protein_coding	-3.61712	1.06846e-150
KCNV2	protein_coding	2.81358	0.0222055			CDH4	protein_coding	-3.61403	1.36981e-59
THBS1	protein_coding	2.80704	5.67017e-30			ENPP7	protein_coding	-3.60636	2.15415e-61
GRM2	protein_coding	2.80239	2.92695e-07			NR3C2	protein_coding	-3.60563	2.21132e-08
LAMA2	protein_coding	2.79522	0.00461535			MAOA	protein_coding	-3.6027	9.63504e-16
C9orf152	protein_coding	2.79229	2.25409e-16			AC108941.2	protein_coding	-3.60067	2.6331e-28
CCN1	protein_coding	2.78894	2.44343e-75			GLDN	protein_coding	-3.59862	1.73121e-11
ECT2L	protein_coding	2.78894	2.43432e-06			COL26A1	protein_coding	-3.5973	6.37031e-29
HMCN1	protein_coding	2.78855	0.0329993			C11orf97	protein_coding	-3.59627	0.00217289
TNFSF13B	protein_coding	2.78803	3.25148e-09			DUSP9	protein_coding	-3.59061	5.5764e-82
CHRM5	protein_coding	2.78652	1.55554e-08			LRRC61	protein_coding	-3.58981	1.10059e-89
FNDC11	protein_coding	2.77507	1.79796e-07			CRISP3	protein_coding	-3.58367	0.0138252
LYZ	protein_coding	2.77257	5.92583e-85			ARHGAP39	protein_coding	-3.5812	1.13506e-93
VASN	protein_coding	2.77229	1.46027e-34			DOCK11	protein_coding	-3.57476	5.84809e-06
KIAA1210	protein_coding	2.77047	0.00682169			MINAR1	protein_coding	-3.57258	0.000136913
PIWIL2	protein_coding	2.77026	7.56998e-88			SUPT3H	protein_coding	-3.57167	1.05262e-78
LMOD1	protein_coding	2.76579	0.0135034			TTBK1	protein_coding	-3.566	1.88433e-19
NUP210L	protein_coding	2.76436	6.16228e-05			PFKFB1	protein_coding	-3.56266	1.93223e-30
DMPK	protein_coding	2.75971	1.40827e-62			PHEX	protein_coding	-3.56222	6.22215e-120
WFDC10A	protein_coding	2.73962	0.0012493			TMEM53	protein_coding	-3.5593	1.0219e-50
KMO	protein_coding	2.73692	5.28108e-09			PLA2G4A	protein_coding	-3.53693	0.00221628
OR6B1	protein_coding	2.73294	0.0108281			PLAGL1	protein_coding	-3.53305	2.78174e-05
ASPG	protein_coding	2.73219	0.0224239			GNAZ	protein_coding	-3.52711	3.8265e-15
CCDC81	protein_coding	2.72692	1.28712e-16			LIPT2	protein_coding	-3.52605	2.66403e-54
MCF2	protein_coding	2.72592	0.015555			HIPK2	protein_coding	-3.52377	5.18181e-63
MPIG6B	protein_coding	2.72409	7.67171e-16			KCNQ4	protein_coding	-3.52296	1.79105e-05
LY6G6F-LY6G6D	protein_coding	2.72312	2.20856e-08			ALOX12B	protein_coding	-3.51827	0.0425759
ANXA8	protein_coding	2.72209	1.54287e-21			OTOP2	protein_coding	-3.51158	6.92465e-12
H1-6	protein_coding	2.71999	0.000457801			GPR143	protein_coding	-3.50746	8.63887e-25
C20orf204	protein_coding	2.71988	2.63306e-39			MEP1A	protein_coding	-3.50699	3.86734e-61
LRIT3	protein_coding	2.7182	3.78846e-05			ZHX3	protein_coding	-3.50268	4.0157e-118
NR4A1	protein_coding	2.71769	1.92333e-61			PEPD	protein_coding	-3.50179	3.51481e-145
CST1	protein_coding	2.71617	4.48629e-16			CCDC173	protein_coding	-3.50112	0.0124905
TAS1R3	protein_coding	2.71407	8.28873e-14			FAM78B	protein_coding	-3.4999	0.000231343
SEMA7A	protein_coding	2.70718	6.04541e-64			HPCAL1	protein_coding	-3.49941	2.14836e-87
SFTPB	protein_coding	2.70677	1.07549e-06			FABP5	protein_coding	-3.49572	0.00296332
SPDYE21	protein_coding	2.70491	0.0119412			C7orf50	protein_coding	-3.4948	1.49405e-75
INPP5K	protein_coding	2.70341	8.58466e-118			STKLD1	protein_coding	-3.49421	1.37433e-76
STRC	protein_coding	2.69733	9.24815e-13			PKIG	protein_coding	-3.48796	8.51644e-52
BCL2L15	protein_coding	2.67844	2.80735e-19			MDH1B	protein_coding	-3.48781	0.001083
BNIP5	protein_coding	2.67744	1.14531e-53			PRRX1	protein_coding	-3.48428	0.00436841
AL358472.6	protein_coding	2.67715	2.06832e-23			FAM171A1	protein_coding	-3.47893	4.09979e-46
VPREB3	protein_coding	2.67606	1.98653e-06			ADAMTS7	protein_coding	-3.4783	3.33554e-07
GP6	protein_coding	2.67392	5.1514e-06			UNCX	protein_coding	-3.47608	2.07965e-08
TCAP	protein_coding	2.67146	5.64993e-20			MMAB	protein_coding	-3.4726	7.89921e-124
ASPN	protein_coding	2.65852	0.0291719			ANOS1	protein_coding	-3.46731	0.00162104
PHACTR3	protein_coding	2.65191	3.76749e-14			PKLR	protein_coding	-3.46707	9.67556e-53
PILRA	protein_coding	2.65043	1.08055e-08			LRRC26	protein_coding	-3.46506	1.63197e-15
RBFOX3	protein_coding	2.6483	6.59627e-12			PRODH	protein_coding	-3.46396	1.02353e-110
GAN	protein_coding	2.63838	9.26215e-49			CLMP	protein_coding	-3.45635	9.475e-26
IL17C	protein_coding	2.63619	0.0469531			SCN5A	protein_coding	-3.45437	4.00656e-10
HAP1	protein_coding	2.63533	4.36029e-25			ALDOB	protein_coding	-3.45285	9.49791e-34
HDX	protein_coding	2.63465	0.000146005			MSLN	protein_coding	-3.4465	2.69691e-69
RPA4	protein_coding	2.62919	1.70886e-06			NEK6	protein_coding	-3.44171	9.92945e-177
SPEF1	protein_coding	2.62796	0.0104605			C1orf21	protein_coding	-3.44111	4.9274e-27
SEPTIN12	protein_coding	2.62672	0.00468333			HMGA2	protein_coding	-3.43293	6.45087e-112
NXPE1	protein_coding	2.62385	4.59612e-10			AHSG	protein_coding	-3.4328	1.81009e-49
CEND1	protein_coding	2.61868	0.000279168			MARVELD1	protein_coding	-3.42704	1.16852e-116
AC003005.1	protein_coding	2.61846	9.64113e-12			NPTXR	protein_coding	-3.42351	1.52344e-93
NOG	protein_coding	2.6156	0.000560601			TMEM200C	protein_coding	-3.4225	5.44135e-17
PHLDA1	protein_coding	2.61531	3.53013e-43			MAPT	protein_coding	-3.41839	1.76809e-60
COL9A2	protein_coding	2.61316	2.35067e-05			KISS1R	protein_coding	-3.41819	1.26013e-31
AZU1	protein_coding	2.60685	0.000402821			BMP7	protein_coding	-3.41803	1.93502e-43
PRSS35	protein_coding	2.60115	1.04844e-32			MSRA	protein_coding	-3.41741	1.05422e-45
DRICH1	protein_coding	2.59852	1.96208e-23			BEGAIN	protein_coding	-3.41497	5.15409e-22
CEACAM16	protein_coding	2.5934	0.0471839			PGM1	protein_coding	-3.41465	2.22658e-106
NOS2	protein_coding	2.59332	2.22186e-45			MAML2	protein_coding	-3.4109	4.38991e-61
AC008763.2	protein_coding	2.58637	9.28312e-09			MALL	protein_coding	-3.40994	1.14955e-128
GSTT4	protein_coding	2.58576	0.006296			LHX1	protein_coding	-3.39873	7.22105e-23
TLR9	protein_coding	2.57554	8.47888e-08			GATM	protein_coding	-3.3987	2.4569e-100
C11orf91	protein_coding	2.56439	0.0344362			APLN	protein_coding	-3.39252	2.66179e-07
DNAAF1	protein_coding	2.56263	2.27362e-21			FCAMR	protein_coding	-3.38326	2.42645e-18
FAM229A	protein_coding	2.56121	7.00083e-25			SLCO6A1	protein_coding	-3.3802	0.0189349
AC048338.2	protein_coding	2.5608	0.0014162			B9D1	protein_coding	-3.37891	4.97992e-93
TTLL10	protein_coding	2.55953	2.23881e-07			NDNF	protein_coding	-3.3782	4.38336e-46
AC015802.6	protein_coding	2.55826	4.39755e-10			SLC22A31	protein_coding	-3.37667	9.71245e-90
ERN2	protein_coding	2.55637	1.936e-05			MUC16	protein_coding	-3.37516	0.00177688
SLC3A2	protein_coding	2.5562	1.25999e-60			HOXB8	protein_coding	-3.37298	4.53096e-49
ITPRIP	protein_coding	2.55395	9.09467e-40			USH1G	protein_coding	-3.37246	4.26178e-88
AMH	protein_coding	2.54503	5.36892e-34			TLDC2	protein_coding	-3.37055	4.19685e-53
VWA3B	protein_coding	2.54216	0.0426453			ZP2	protein_coding	-3.36673	6.91457e-08
MT1E	protein_coding	2.53672	0.00133177			AL121594.1	protein_coding	-3.36476	7.27517e-32
BTC	protein_coding	2.53603	4.67475e-05			SEMA3G	protein_coding	-3.36037	2.08986e-54
C9orf131	protein_coding	2.52743	0.0292418			LRP8	protein_coding	-3.35081	1.13139e-57
TAS2R5	protein_coding	2.52738	2.90694e-19			SPAG4	protein_coding	-3.34618	1.23797e-43
AL121753.1	protein_coding	2.52521	1.74584e-15			RBPMS2	protein_coding	-3.34154	9.49491e-58
CD37	protein_coding	2.52325	8.78902e-09			PDE10A	protein_coding	-3.33793	4.35285e-30
TECTB	protein_coding	2.52248	7.97367e-06			HDAC4	protein_coding	-3.33536	6.5097e-20
ZNF671	protein_coding	2.52041	0.00293615			HSD17B2	protein_coding	-3.33337	1.27023e-101
AC006030.1	protein_coding	2.51503	2.19786e-11			ZNF287	protein_coding	-3.32784	3.06476e-35
COL6A6	protein_coding	2.50566	0.00772717			B3GAT2	protein_coding	-3.32645	2.20817e-12
SPDYE9	protein_coding	2.50415	0.0118834			APOB	protein_coding	-3.31764	2.42929e-39
NPPB	protein_coding	2.50054	0.00127133			ANTXR2	protein_coding	-3.3168	4.35644e-73
ADRA1A	protein_coding	2.49682	0.0215755			LHPP	protein_coding	-3.31475	2.44618e-78
NBPF6	protein_coding	2.49653	2.83982e-11			PTPRG	protein_coding	-3.30841	2.8059e-70
OR10J1	protein_coding	2.49455	0.0200662			ZMIZ1	protein_coding	-3.30637	6.54097e-149
TCTE1	protein_coding	2.4934	0.00339967			THEM6	protein_coding	-3.30408	1.47115e-112
SLN	protein_coding	2.49334	0.000692063			PLTP	protein_coding	-3.30084	1.2634e-61
AC026954.2	protein_coding	2.49122	0.000448938			AWAT1	protein_coding	-3.29974	0.0019485
AFF3	protein_coding	2.4889	9.57563e-05			EDIL3	protein_coding	-3.29952	5.54461e-12
RC3H1	protein_coding	2.47693	8.488e-29			PI4K2B	protein_coding	-3.29826	5.62721e-75
MSLNL	protein_coding	2.4767	0.00101477			IGFBP5	protein_coding	-3.29803	4.28435e-10
SPINK1	protein_coding	2.47342	3.88044e-25			FAM3D	protein_coding	-3.29717	0.0321642
SCEL	protein_coding	2.47278	3.95408e-06			ACADSB	protein_coding	-3.29034	6.80534e-110
NUTM2G	protein_coding	2.47008	1.87195e-22			MMP1	protein_coding	-3.29	1.05885e-40
LSMEM2	protein_coding	2.46741	0.00127311			HTRA3	protein_coding	-3.28809	6.9046e-07
HS3ST5	protein_coding	2.46575	0.00146467			TEX19	protein_coding	-3.28645	1.38678e-09
NPY4R	protein_coding	2.45389	0.00484375			SLC38A4	protein_coding	-3.2839	1.22619e-12
RASD1	protein_coding	2.45342	2.78715e-24			NKAIN4	protein_coding	-3.27807	1.88047e-87
VWA5B2	protein_coding	2.45197	2.0485e-09			ANXA4	protein_coding	-3.27545	3.55707e-168
AC093155.3	protein_coding	2.44839	0.00555678			FCRLB	protein_coding	-3.2673	1.54016e-05
PNLDC1	protein_coding	2.44819	6.46348e-07			GK	protein_coding	-3.26456	1.51776e-103
SLC6A12	protein_coding	2.44464	8.12292e-05			TRPM2	protein_coding	-3.26003	0.000758392
GP5	protein_coding	2.44304	0.0167556			ARHGEF17	protein_coding	-3.25773	2.35093e-164
KCNJ8	protein_coding	2.43931	1.00342e-32			SULT1B1	protein_coding	-3.25331	6.41469e-91
HS3ST1	protein_coding	2.43373	8.4912e-24			STK39	protein_coding	-3.247	3.85086e-82
ZCCHC12	protein_coding	2.42475	0.0118449			RNF144A	protein_coding	-3.24635	3.28504e-24
LIFR	protein_coding	2.42452	0.00368833			ONECUT2	protein_coding	-3.23996	2.18325e-26
PLD5	protein_coding	2.41799	5.33484e-07			SNTB1	protein_coding	-3.23425	3.64583e-119
CYP3A5	protein_coding	2.4167	1.47302e-86			SLC30A10	protein_coding	-3.23269	8.79214e-35
UGT1A3	protein_coding	2.41357	8.53295e-10			PTRH1	protein_coding	-3.22771	1.66915e-38
NPHS1	protein_coding	2.41347	4.86553e-14			SLC26A2	protein_coding	-3.22659	8.1972e-71
GRM7	protein_coding	2.41293	0.0166019			MEGF6	protein_coding	-3.22424	1.21653e-87
TCTEX1D4	protein_coding	2.40835	4.1504e-08			HLA-DMB	protein_coding	-3.21858	2.89693e-13
MCC	protein_coding	2.40674	6.36553e-20			ABAT	protein_coding	-3.21572	1.03867e-111
GUCA1A	protein_coding	2.4018	0.00963599			SLC17A1	protein_coding	-3.20533	2.18152e-14
MUC5B	protein_coding	2.39906	0.000315969			PTPRC	protein_coding	-3.20255	0.0289553
NPHP3-ACAD11	protein_coding	2.39684	6.87817e-07			FABP1	protein_coding	-3.20232	2.66256e-11
SAMD11	protein_coding	2.39078	0.00753159			FYN	protein_coding	-3.20147	8.61617e-10
ABCC9	protein_coding	2.3885	2.07606e-35			ZNF704	protein_coding	-3.19912	7.04131e-15
AIM2	protein_coding	2.38802	0.00430875			KAZN	protein_coding	-3.19831	5.88786e-59
KCNE5	protein_coding	2.38504	0.0308856			EPHB2	protein_coding	-3.19312	2.74226e-46
BEST4	protein_coding	2.38292	1.15767e-07			SCD	protein_coding	-3.19147	2.40802e-136
FOSB	protein_coding	2.38287	5.8347e-22			SLA	protein_coding	-3.18601	5.68151e-05
IL20RB	protein_coding	2.38065	2.78437e-24			CRPPA	protein_coding	-3.17906	1.42653e-35
TSPYL2	protein_coding	2.37926	9.1651e-61			ZCCHC24	protein_coding	-3.17709	8.93182e-10
TLR7	protein_coding	2.37814	0.00508136			PDE2A	protein_coding	-3.17709	1.33032e-20
UCN	protein_coding	2.37513	1.33305e-13			NRROS	protein_coding	-3.17227	6.85192e-09
NKPD1	protein_coding	2.36945	1.40773e-14			TNNC1	protein_coding	-3.17023	2.27927e-59
HOXB5	protein_coding	2.36894	1.79859e-22			EHD3	protein_coding	-3.1702	0.0387897
ANXA8L1	protein_coding	2.36413	0.00307946			HMCN2	protein_coding	-3.16414	3.91988e-48
NLGN3	protein_coding	2.36397	1.04148e-25			SH3PXD2B	protein_coding	-3.1629	2.60187e-77
QRICH2	protein_coding	2.36197	5.84622e-13			PTPRN	protein_coding	-3.16065	5.75686e-07
TNNT2	protein_coding	2.36119	7.14949e-12			MAGED1	protein_coding	-3.15861	5.92535e-105
IL9R	protein_coding	2.3578	6.87032e-08			GALNT12	protein_coding	-3.15423	1.7923e-28
CCDC13	protein_coding	2.35398	1.77484e-06			RASGEF1C	protein_coding	-3.1522	0.00160997
TNFAIP3	protein_coding	2.3536	5.18787e-45			FSTL1	protein_coding	-3.15165	7.6439e-06
TMEM270	protein_coding	2.35359	7.45441e-11			IGSF9	protein_coding	-3.14962	3.62493e-48
RAB3C	protein_coding	2.34967	0.00226898			FBLN2	protein_coding	-3.14488	3.15743e-08
ERICH2	protein_coding	2.33738	5.04428e-08			DTD1	protein_coding	-3.13723	8.38904e-59
SPDYE2	protein_coding	2.33207	8.3773e-12			ENPP3	protein_coding	-3.13564	2.43018e-14
BMP2	protein_coding	2.32977	4.67774e-32			CGREF1	protein_coding	-3.13356	4.0948e-30
BSCL2	protein_coding	2.32773	2.30335e-26			ONECUT1	protein_coding	-3.13198	7.67675e-09
ITGA10	protein_coding	2.32696	8.90108e-08			NINJ2	protein_coding	-3.12862	7.02664e-17
IFIT2	protein_coding	2.3262	3.1608e-21			ASPDH	protein_coding	-3.12811	3.45572e-19
SLC5A10	protein_coding	2.32486	0.000155003			LRRC6	protein_coding	-3.12516	0.000144132
ADAM20	protein_coding	2.3248	0.020031			SMIM10L2A	protein_coding	-3.11527	1.64046e-70
FAM47E-STBD1	protein_coding	2.32422	0.000275898			GOLGA7B	protein_coding	-3.11437	1.85111e-25
HSPB8	protein_coding	2.31911	9.67473e-42			HAVCR2	protein_coding	-3.11098	4.46965e-52
TSSK3	protein_coding	2.31756	6.63205e-20			NUDT8	protein_coding	-3.1103	2.24772e-59
MMP20	protein_coding	2.31174	0.000138756			GATA4	protein_coding	-3.10969	2.67945e-20
CABP7	protein_coding	2.31072	2.86555e-05			CPQ	protein_coding	-3.10866	5.81901e-51
ANXA1	protein_coding	2.30306	0.00121768			OTOF	protein_coding	-3.10529	1.42782e-16
P2RY11	protein_coding	2.30221	4.08982e-36			SFRP5	protein_coding	-3.10326	5.82679e-18
PKDCC	protein_coding	2.30109	9.36926e-73			PHYH	protein_coding	-3.10274	5.95787e-87
PIEZO2	protein_coding	2.30109	0.0388579			OSBPL5	protein_coding	-3.09991	7.50674e-32
CLU	protein_coding	2.29195	4.39083e-34			NHS	protein_coding	-3.09212	0.00154074
CYP4A22	protein_coding	2.29175	0.0323891			PTPRS	protein_coding	-3.09074	6.84338e-47
CYP21A2	protein_coding	2.29113	0.00943663			OAF	protein_coding	-3.08837	6.40952e-121
TENM4	protein_coding	2.29018	0.00268446			CYP2U1	protein_coding	-3.08481	2.1349e-34
AOC2	protein_coding	2.28802	5.96903e-36			VAV2	protein_coding	-3.08352	1.66965e-102
MB	protein_coding	2.28309	0.00713654			REEP1	protein_coding	-3.07855	2.26418e-26
TOR4A	protein_coding	2.28235	1.95338e-15			SLC28A1	protein_coding	-3.07676	5.8714e-15
VCAN	protein_coding	2.28133	2.33387e-23			NBEA	protein_coding	-3.07583	2.15944e-24
CACNA1I	protein_coding	2.2807	0.000657115			AGT	protein_coding	-3.07566	3.58669e-37
ACTRT3	protein_coding	2.27788	0.0275289			INPP5A	protein_coding	-3.07546	5.2837e-70
GALR2	protein_coding	2.27755	1.15461e-06			KCTD16	protein_coding	-3.07497	0.00505022
AC018809.3	protein_coding	2.27298	7.616e-05			EPB41L3	protein_coding	-3.07435	2.19401e-05
ZNF304	protein_coding	2.2688	0.00763023			CCDC183	protein_coding	-3.07309	2.66605e-68
NCF4	protein_coding	2.26849	0.0422144			ACAD11	protein_coding	-3.07268	7.99067e-125
ATP6V0D2	protein_coding	2.26719	0.000133315			SNTA1	protein_coding	-3.07067	1.37019e-59
ECM1	protein_coding	2.2634	8.409e-24			UGT1A8	protein_coding	-3.07015	3.50054e-06
ZBTB20	protein_coding	2.26011	3.84643e-15			PDZK1IP1	protein_coding	-3.06652	3.2396e-28
CPA2	protein_coding	2.25825	1.21959e-05			DPEP1	protein_coding	-3.05855	2.14609e-50
RRAD	protein_coding	2.25681	0.000128307			SERPINA4	protein_coding	-3.05748	3.55444e-66
CCL2	protein_coding	2.25669	1.78399e-15			GLB1L2	protein_coding	-3.05493	4.08626e-62
IRF7	protein_coding	2.25444	8.33342e-38			TREH	protein_coding	-3.05383	4.60211e-26
KCNH7	protein_coding	2.25187	0.00524654			SYNC	protein_coding	-3.04875	1.01385e-07
INSYN2A	protein_coding	2.24912	0.0323718			PPFIA4	protein_coding	-3.04727	1.54617e-51
CHRNG	protein_coding	2.24851	0.046736			LCN2	protein_coding	-3.04386	0.0237295
GPRC5A	protein_coding	2.24438	2.57299e-50			ADK	protein_coding	-3.04377	4.73612e-86
SPDYE3	protein_coding	2.24177	0.0019494			IGDCC4	protein_coding	-3.03852	4.8029e-37
SGCA	protein_coding	2.2303	0.0116589			POU3F2	protein_coding	-3.03784	0.00489673
CCL20	protein_coding	2.22856	5.52799e-14			OTC	protein_coding	-3.03242	0.00303926
EPHA4	protein_coding	2.22724	1.95054e-11			GSTZ1	protein_coding	-3.03231	9.36748e-57
NEFH	protein_coding	2.22602	0.00990955			AGXT2	protein_coding	-3.02973	1.94067e-19
LYG1	protein_coding	2.22533	4.83804e-11			SULT2A1	protein_coding	-3.0197	3.39494e-46
FOSL1	protein_coding	2.22122	1.20471e-26			ARHGAP44	protein_coding	-3.01942	8.73329e-30
PDZD2	protein_coding	2.2167	4.39639e-18			RIMS3	protein_coding	-3.00778	2.96726e-15
HVCN1	protein_coding	2.21662	0.000109366			XXYLT1	protein_coding	-3.00402	5.932e-52
ZC3H12D	protein_coding	2.21652	6.06018e-53			PCSK9	protein_coding	-3.00053	2.70921e-133
ACSM2B	protein_coding	2.21589	3.90553e-14			AC126283.1	protein_coding	-2.99976	1.67835e-15
ATP8B3	protein_coding	2.2155	9.30094e-09			EPHA6	protein_coding	-2.99808	3.75054e-07
CCDC168	protein_coding	2.21522	0.00282882			NMNAT2	protein_coding	-2.9969	2.92738e-19
TAS2R4	protein_coding	2.21429	3.49404e-10			ITGB2	protein_coding	-2.99608	6.87812e-22
NODAL	protein_coding	2.21294	3.15649e-10			LMF1	protein_coding	-2.98261	6.59046e-53
DACT2	protein_coding	2.21022	1.14114e-09			SLC23A3	protein_coding	-2.97794	8.4554e-55
CD52	protein_coding	2.21012	0.000782504			WIPF3	protein_coding	-2.97481	4.27764e-39
RSPH9	protein_coding	2.20953	4.04704e-17			DYNC2H1	protein_coding	-2.97346	6.85566e-37
RNF212	protein_coding	2.20945	1.24102e-06			HPR	protein_coding	-2.97103	0.0178457
NR2E1	protein_coding	2.20762	8.22748e-07			EDA	protein_coding	-2.97062	5.14469e-20
PSMB9	protein_coding	2.205	9.5343e-06			ZNF618	protein_coding	-2.96385	2.82857e-24
KCNMB2	protein_coding	2.20274	0.000594029			MSMO1	protein_coding	-2.96315	1.03312e-129
ZNF750	protein_coding	2.20104	0.0421441			FHIT	protein_coding	-2.95973	3.27452e-21
FGF22	protein_coding	2.19803	8.96415e-07			CA9	protein_coding	-2.95606	1.2652e-06
PHKG1	protein_coding	2.19513	9.07003e-09			MEGF9	protein_coding	-2.95298	1.62774e-47
ACP4	protein_coding	2.19473	0.0074536			SI	protein_coding	-2.94883	5.84488e-27
SASH3	protein_coding	2.19239	0.00396107			GGACT	protein_coding	-2.94796	2.44398e-09
ABCB11	protein_coding	2.18772	3.95403e-07			FSIP1	protein_coding	-2.94174	0.0280869
ZNF43	protein_coding	2.18703	6.64364e-05			KLHL32	protein_coding	-2.94057	0.0108742
MATN4	protein_coding	2.18588	0.0352138			GPR20	protein_coding	-2.93799	1.72623e-08
FO681492.1	protein_coding	2.18554	8.62939e-11			CEACAM20	protein_coding	-2.93796	7.46838e-14
SBK3	protein_coding	2.18364	3.67508e-24			ACKR3	protein_coding	-2.93532	4.87336e-45
GP2	protein_coding	2.18237	0.00878139			CCT6B	protein_coding	-2.93311	1.04427e-09
SCARA5	protein_coding	2.17822	0.000542387			ADAMTS15	protein_coding	-2.92805	1.55555e-58
ALPG	protein_coding	2.17671	7.22743e-15			GSTA1	protein_coding	-2.92351	1.58432e-30
ZNF660	protein_coding	2.17586	6.84386e-05			CEACAM7	protein_coding	-2.92282	1.36452e-44
KIF5A	protein_coding	2.17516	5.95902e-11			LCN10	protein_coding	-2.92211	1.10216e-06
SIK1B	protein_coding	2.16919	1.47809e-47			ACOT1	protein_coding	-2.92152	8.90271e-67
SPDYE17	protein_coding	2.16806	0.0316678			NME7	protein_coding	-2.92075	3.19448e-46
LY6G6D	protein_coding	2.16692	0.00159515			STOX1	protein_coding	-2.91844	7.61129e-56
KRT15	protein_coding	2.16632	1.61829e-39			GBE1	protein_coding	-2.91714	1.42369e-59
CTRL	protein_coding	2.1653	3.92869e-07			SLC7A2	protein_coding	-2.91648	3.62418e-40
SFTA2	protein_coding	2.16152	2.43493e-07			TNNI3	protein_coding	-2.91127	7.51237e-06
RRH	protein_coding	2.16152	0.00135064			POC1A	protein_coding	-2.91072	1.91012e-48
CXCR6	protein_coding	2.15975	1.0724e-07			ACOX2	protein_coding	-2.90768	6.06537e-45
FAM43A	protein_coding	2.15653	1.26262e-21			MST1	protein_coding	-2.90571	2.3815e-65
RP1	protein_coding	2.15428	0.0372267			AC008397.1	protein_coding	-2.90482	0.0039851
MFRP	protein_coding	2.15303	0.0152693			FAF1	protein_coding	-2.90455	2.34144e-49
FABP7	protein_coding	2.13994	0.00359462			LDHA	protein_coding	-2.89455	1.71464e-92
MGAT4C	protein_coding	2.13838	1.20256e-05			RAMP2	protein_coding	-2.8893	2.55689e-15
MYH4	protein_coding	2.13778	8.80382e-07			FGGY	protein_coding	-2.88598	9.76512e-27
NR4A2	protein_coding	2.13416	1.09834e-19			HSD17B8	protein_coding	-2.88562	8.8483e-46
ZNF625	protein_coding	2.13415	0.00176386			GOLGA8H	protein_coding	-2.88548	0.0269827
IQCN	protein_coding	2.13343	1.47425e-26			GCSH	protein_coding	-2.88446	3.79456e-49
SETD1B	protein_coding	2.12665	2.37926e-71			SUCLG2	protein_coding	-2.884	5.15283e-102
SIGLEC15	protein_coding	2.12458	1.9078e-07			RNLS	protein_coding	-2.88336	3.67408e-21
SPDYE1	protein_coding	2.11762	4.31349e-10			THBS2	protein_coding	-2.88324	0.00197741
IL12RB2	protein_coding	2.11477	0.000472611			GALNT16	protein_coding	-2.88073	9.96535e-19
RAB34	protein_coding	2.11451	0.00310465			FRAS1	protein_coding	-2.87587	2.09705e-84
NECTIN4	protein_coding	2.11314	2.5448e-06			PCCA	protein_coding	-2.8747	1.19195e-80
SPX	protein_coding	2.1122	0.000191644			BHLHE40	protein_coding	-2.86242	5.25306e-88
C11orf94	protein_coding	2.1079	0.030997			ERICH4	protein_coding	-2.85687	1.29866e-27
PLXNB3	protein_coding	2.10658	6.89683e-05			VIM	protein_coding	-2.85364	4.15326e-09
AC015813.2	protein_coding	2.10626	3.77793e-20			CA1	protein_coding	-2.851	6.14422e-15
SLC45A2	protein_coding	2.10609	0.0013691			SLC38A5	protein_coding	-2.85066	5.8349e-10
CASTOR2	protein_coding	2.10445	2.02178e-82			CAT	protein_coding	-2.85042	1.67141e-82
SENP3-EIF4A1	protein_coding	2.10427	9.31534e-10			ORM2	protein_coding	-2.84334	2.52699e-06
BTBD18	protein_coding	2.10262	0.0387897			SQLE	protein_coding	-2.84272	5.49036e-107
CARD6	protein_coding	2.10119	3.55058e-29			SPON1	protein_coding	-2.84054	9.83304e-119
FES	protein_coding	2.09966	3.50452e-09			POGLUT3	protein_coding	-2.8335	7.16587e-61
ODAPH	protein_coding	2.09962	0.00415077			EVA1C	protein_coding	-2.83161	0.00503594
NRSN1	protein_coding	2.09959	0.0451945			FREM2	protein_coding	-2.83094	1.16707e-20
FGF9	protein_coding	2.09713	0.00528073			CHSY3	protein_coding	-2.82921	0.00741357
ISL1	protein_coding	2.09571	0.000312646			HAO2	protein_coding	-2.82787	9.24052e-06
APOD	protein_coding	2.09339	9.38667e-33			MRO	protein_coding	-2.82066	3.34797e-18
NCF2	protein_coding	2.09114	0.00990515			MFSD2A	protein_coding	-2.81601	7.84714e-50
BGLAP	protein_coding	2.08808	4.58944e-06			PNPLA3	protein_coding	-2.81347	4.46965e-52
CENATAC	protein_coding	2.08618	3.40419e-81			RBP3	protein_coding	-2.81333	8.00491e-07
APOBEC3B	protein_coding	2.07588	1.7207e-46			SLC5A1	protein_coding	-2.81186	3.85128e-36
GRK7	protein_coding	2.07012	0.000267597			NREP	protein_coding	-2.8097	2.49229e-27
SV2A	protein_coding	2.05861	6.81095e-06			ABCA4	protein_coding	-2.80882	0.0385617
GPRC5D	protein_coding	2.05809	4.95453e-05			SLC39A4	protein_coding	-2.8086	1.8334e-30
VWA5A	protein_coding	2.05629	1.9829e-15			SCART1	protein_coding	-2.80603	1.7274e-30
CCDC74A	protein_coding	2.05464	0.013048			LRBA	protein_coding	-2.80544	2.22152e-49
LRRN4	protein_coding	2.05419	2.69021e-05			MIPEP	protein_coding	-2.79762	8.08698e-68
CSRNP2	protein_coding	2.05181	2.54647e-61			THSD7B	protein_coding	-2.79703	0.00129933
CLCN1	protein_coding	2.05	5.08536e-09			PTPRB	protein_coding	-2.79627	2.08835e-41
PKD1L3	protein_coding	2.0495	0.0257011			SND1	protein_coding	-2.79554	2.93031e-159
MLIP	protein_coding	2.04843	0.00426595			LAMA1	protein_coding	-2.79292	8.16916e-27
BCL2L2-PABPN1	protein_coding	2.04475	3.05509e-12			SLC11A2	protein_coding	-2.79128	5.148e-80
AXIN2	protein_coding	2.04398	1.76337e-38			ALOX15B	protein_coding	-2.78742	0.000637496
SH3TC2	protein_coding	2.04205	2.3205e-13			LRP5	protein_coding	-2.78518	8.99007e-55
COL20A1	protein_coding	2.04073	1.3435e-06			TPBGL	protein_coding	-2.78502	0.00058516
B3GNT4	protein_coding	2.03504	1.90255e-17			SLC26A3	protein_coding	-2.78162	3.36479e-42
IHO1	protein_coding	2.03496	0.000349248			PLCH2	protein_coding	-2.77915	2.85787e-32
KCNK1	protein_coding	2.02758	0.00227303			MAML3	protein_coding	-2.7787	1.2634e-61
RBAK-RBAKDN	protein_coding	2.02578	0.00967938			SEPTIN5	protein_coding	-2.77555	2.76213e-22
SELPLG	protein_coding	2.02177	0.0050466			SYT17	protein_coding	-2.77166	2.41989e-09
AC006486.1	protein_coding	2.02155	0.036945			EMID1	protein_coding	-2.77147	6.61957e-26
TBCEL-TECTA	protein_coding	2.02144	6.61866e-06			REX1BD	protein_coding	-2.76957	3.67838e-57
AC006064.6	protein_coding	2.01981	4.33219e-28			BABAM2	protein_coding	-2.76734	1.29828e-82
ALDH1A2	protein_coding	2.01879	0.000844701			TBX10	protein_coding	-2.76629	4.32186e-08
NFKB2	protein_coding	2.01775	2.6196e-45			HMGB3	protein_coding	-2.76488	4.03033e-36
KCTD13	protein_coding	2.01672	3.77619e-40			TPST2	protein_coding	-2.763	6.17587e-78
AC018362.3	protein_coding	2.01518	0.006001			CYP4V2	protein_coding	-2.7613	3.5617e-38
CYP3A7	protein_coding	2.01499	1.42594e-06			OXCT1	protein_coding	-2.7571	3.42402e-10
DUSP4	protein_coding	2.01227	2.90039e-07			IHH	protein_coding	-2.75364	4.38988e-52
CFAP65	protein_coding	2.01141	0.0010454			SERPINA12	protein_coding	-2.75186	0.00350209
SYTL5	protein_coding	2.01123	7.58784e-15			PCCB	protein_coding	-2.74986	2.28567e-73
OMP	protein_coding	2.01032	1.56757e-05			TMEM8B	protein_coding	-2.74934	3.68407e-53
NCOA7	protein_coding	2.0094	1.07051e-34			SHISAL2A	protein_coding	-2.74799	1.13843e-11
TENT5A	protein_coding	2.00723	8.39568e-78			FAM184A	protein_coding	-2.74725	1.48728e-22
TUFT1	protein_coding	2.00687	8.17454e-77			TNIK	protein_coding	-2.74626	2.69748e-42
CFP	protein_coding	2.00574	0.000139004			LAPTM5	protein_coding	-2.74566	7.60526e-54
RHEBL1	protein_coding	2.0005	1.3124e-11			SLC5A11	protein_coding	-2.74517	7.19496e-22
LRRD1	protein_coding	1.9974	0.0212516			MEX3A	protein_coding	-2.74279	6.4046e-51
LAT2	protein_coding	1.99581	3.8611e-14			BPHL	protein_coding	-2.7422	1.866e-87
GIP	protein_coding	1.99503	0.0266769			TKT	protein_coding	-2.74207	9.30548e-87
SPDYA	protein_coding	1.99366	1.32767e-07			CADPS2	protein_coding	-2.73755	1.61325e-09
ADGRF1	protein_coding	1.99164	2.11374e-09			DYM	protein_coding	-2.73229	3.16627e-58
GLIPR1	protein_coding	1.99112	2.96425e-06			B3GALT5	protein_coding	-2.73165	2.74349e-32
CILP2	protein_coding	1.99106	1.76154e-07			CALCR	protein_coding	-2.72969	0.00232844
CLEC19A	protein_coding	1.99016	0.000152256			PPP1R1A	protein_coding	-2.72693	0.000940935
CPA4	protein_coding	1.98653	0.00203716			KRT20	protein_coding	-2.72647	4.67188e-39
DISP3	protein_coding	1.98569	1.73245e-09			BOC	protein_coding	-2.72581	0.00817483
ERRFI1	protein_coding	1.98527	1.271e-56			PFKL	protein_coding	-2.72343	1.71752e-67
PMAIP1	protein_coding	1.98451	1.47758e-27			SLC5A9	protein_coding	-2.72182	4.59369e-114
SPDYE2B	protein_coding	1.98111	0.000627072			PGLYRP2	protein_coding	-2.72144	1.33839e-06
CYP11A1	protein_coding	1.97822	0.0224698			NID1	protein_coding	-2.71961	5.33223e-78
SYNPO2L	protein_coding	1.97753	0.0013833			TST	protein_coding	-2.71945	1.94237e-64
BNIPL	protein_coding	1.97628	1.96068e-12			ROR1	protein_coding	-2.71606	4.07437e-09
STX1A	protein_coding	1.97314	4.05862e-35			MGAT5	protein_coding	-2.71578	1.16513e-49
SLC25A41	protein_coding	1.97252	6.97709e-05			IL20RA	protein_coding	-2.71455	0.0494626
VAMP1	protein_coding	1.97007	1.96362e-25			MT1A	protein_coding	-2.701	3.50679e-05
BMF	protein_coding	1.9685	1.18729e-63			BGN	protein_coding	-2.69908	1.25907e-37
TMEM249	protein_coding	1.96494	0.000397736			DES	protein_coding	-2.69846	4.57756e-05
TMPRSS7	protein_coding	1.96464	9.01201e-06			AGMO	protein_coding	-2.69809	2.11337e-32
CLEC7A	protein_coding	1.96413	8.27604e-05			ACP6	protein_coding	-2.69778	7.03956e-62
TTC28	protein_coding	1.96383	1.59967e-16			ITPK1	protein_coding	-2.69765	9.84934e-115
H2BC6	protein_coding	1.95904	2.23663e-05			BASP1	protein_coding	-2.68042	0.0273916
ZNF93	protein_coding	1.95838	0.0165896			BSND	protein_coding	-2.68024	3.04043e-18
FLNA	protein_coding	1.95668	9.57277e-44			SUSD2	protein_coding	-2.68019	3.9685e-27
AC244197.3	protein_coding	1.95441	1.78098e-28			HADH	protein_coding	-2.67736	2.17456e-50
FRMD4A	protein_coding	1.95294	2.60468e-42			TIMM9	protein_coding	-2.67729	2.45538e-56
SLC41A1	protein_coding	1.95281	3.86011e-44			WDR25	protein_coding	-2.67637	3.66204e-16
S100Z	protein_coding	1.95131	0.00874367			FBLN5	protein_coding	-2.66992	4.60042e-29
DMRTC2	protein_coding	1.95101	0.00378468			DHTKD1	protein_coding	-2.66969	3.4304e-102
MTMR11	protein_coding	1.94701	1.48236e-33			BST2	protein_coding	-2.66718	0.00813344
DNAJA4	protein_coding	1.94475	0.000119215			ITIH3	protein_coding	-2.6654	0.00512895
FRY	protein_coding	1.94408	0.0164763			LDHD	protein_coding	-2.66365	2.54925e-23
TENT5B	protein_coding	1.93905	1.00254e-19			ID1	protein_coding	-2.66363	9.97565e-58
RELB	protein_coding	1.93886	4.52634e-24			LOXL1	protein_coding	-2.66311	5.11983e-07
IGFBP7	protein_coding	1.93677	9.4976e-10			RASA3	protein_coding	-2.66214	8.49988e-39
ZNF473	protein_coding	1.93519	1.98028e-59			LIPC	protein_coding	-2.66101	1.28172e-36
AC022415.2	protein_coding	1.93413	4.51744e-05			ZNF438	protein_coding	-2.6608	0.00290767
TNK1	protein_coding	1.93336	2.6331e-28			FAM13A	protein_coding	-2.65873	2.0779e-104
UCP3	protein_coding	1.9325	4.10764e-05			SIAE	protein_coding	-2.65855	4.14679e-59
CFAP251	protein_coding	1.93177	3.56659e-19			DRGX	protein_coding	-2.65557	0.0365435
CEACAM19	protein_coding	1.92777	1.18348e-24			CBS	protein_coding	-2.65529	1.67052e-74
WNT10A	protein_coding	1.92644	1.01394e-19			ASTN2	protein_coding	-2.65175	1.84689e-34
DUSP10	protein_coding	1.92602	8.50542e-06			GLTPD2	protein_coding	-2.65064	2.44065e-41
PTGER4	protein_coding	1.92308	0.00224988			CACNG5	protein_coding	-2.64798	7.00292e-15
IRX5	protein_coding	1.92246	1.81672e-15			IDH1	protein_coding	-2.64408	2.41437e-53
FOXD4L1	protein_coding	1.91923	0.00523354			C1orf53	protein_coding	-2.64163	2.27918e-15
CDK11A	protein_coding	1.9175	4.23837e-36			SUMF1	protein_coding	-2.64024	5.29607e-46
DOK3	protein_coding	1.91372	2.0498e-31			METTL7A	protein_coding	-2.63931	1.11127e-116
WEE1	protein_coding	1.90837	1.7986e-68			RIN3	protein_coding	-2.6369	1.28252e-59
CLDN9	protein_coding	1.90607	5.30467e-05			SLC9A3	protein_coding	-2.63637	6.62286e-57
WNT4	protein_coding	1.90576	1.37744e-05			LRRC20	protein_coding	-2.63599	3.18758e-71
TMEM81	protein_coding	1.90531	3.44919e-14			SPIDR	protein_coding	-2.63554	3.80197e-48
ZNF292	protein_coding	1.90531	1.00806e-15			ZNF599	protein_coding	-2.63528	1.50954e-23
FPR1	protein_coding	1.90396	0.0035058			ATP6V1E2	protein_coding	-2.63496	6.01202e-16
IRAK2	protein_coding	1.90373	3.87781e-48			FTCD	protein_coding	-2.63462	7.30913e-45
H3C14	protein_coding	1.90191	1.32159e-12			CRACDL	protein_coding	-2.63374	0.0150862
H3C15	protein_coding	1.90191	1.32159e-12			CPEB2	protein_coding	-2.63352	3.28142e-11
CASP5	protein_coding	1.89959	1.43661e-07			CAPN5	protein_coding	-2.63293	1.98802e-25
AC090004.1	protein_coding	1.89717	0.00394097			GDF7	protein_coding	-2.63246	5.50461e-41
GCM1	protein_coding	1.8968	9.01384e-09			SORL1	protein_coding	-2.63212	1.54086e-56
IL17RB	protein_coding	1.89557	1.20674e-56			C9orf43	protein_coding	-2.62574	0.00027514
QRFP	protein_coding	1.89519	0.000565917			C3orf80	protein_coding	-2.62561	0.0253999
PON1	protein_coding	1.89347	0.0237151			TTC30A	protein_coding	-2.6245	7.62627e-28
HOXC9	protein_coding	1.89298	7.74333e-08			GLS2	protein_coding	-2.62184	9.6374e-25
CD6	protein_coding	1.88939	6.16578e-05			APOA1	protein_coding	-2.61996	2.21905e-25
OR3A2	protein_coding	1.88749	0.00316852			HOMER1	protein_coding	-2.61808	5.60162e-20
MGARP	protein_coding	1.88538	0.00655572			MYBPC2	protein_coding	-2.61592	4.68675e-07
TBC1D10C	protein_coding	1.88515	0.000791475			ST6GAL1	protein_coding	-2.61466	6.40955e-62
FGFBP1	protein_coding	1.88485	0.00366513			ASPHD2	protein_coding	-2.61193	0.00123781
ANKRD22	protein_coding	1.88479	2.48119e-05			DCHS2	protein_coding	-2.6116	0.000281224
WNT2B	protein_coding	1.88286	1.73073e-10			KCNT1	protein_coding	-2.61041	2.62025e-21
LANCL3	protein_coding	1.88134	0.035763			SOX5	protein_coding	-2.61022	0.000112702
OLR1	protein_coding	1.88001	1.97801e-06			JPH1	protein_coding	-2.60704	1.09684e-11
ERVH48-1	protein_coding	1.87502	0.00103639			AC073612.1	protein_coding	-2.60636	0.000633498
NXF1	protein_coding	1.87431	7.20831e-31			PAM	protein_coding	-2.60522	2.78748e-116
FCRL5	protein_coding	1.8738	1.59362e-06			TSPAN32	protein_coding	-2.60443	1.40305e-06
HPCA	protein_coding	1.87093	0.0150695			APOC3	protein_coding	-2.60419	6.23294e-22
STX11	protein_coding	1.86907	0.000244237			LRRC4B	protein_coding	-2.60304	0.000131327
TAS2R30	protein_coding	1.8688	0.0264774			CPVL	protein_coding	-2.60222	1.28329e-66
CDH26	protein_coding	1.86864	3.76474e-15			NDRG1	protein_coding	-2.60133	1.20412e-77
MAP3K12	protein_coding	1.86857	1.2158e-19			BBS9	protein_coding	-2.60101	5.93278e-32
FGA	protein_coding	1.86568	1.65927e-14			DIAPH2	protein_coding	-2.60026	4.88285e-55
SQSTM1	protein_coding	1.86497	1.8252e-49			AADAT	protein_coding	-2.60011	3.00248e-37
GAGE1	protein_coding	1.86255	0.0182081			CPNE4	protein_coding	-2.59977	3.65203e-19
IL1A	protein_coding	1.85984	1.11523e-06			PPM1L	protein_coding	-2.59851	1.11792e-21
ZNF114	protein_coding	1.85869	0.0139583			ABCB10	protein_coding	-2.59751	1.02311e-66
TMPRSS9	protein_coding	1.85638	4.2502e-05			GNRHR	protein_coding	-2.59716	0.0243524
ATAD3C	protein_coding	1.85411	5.46249e-10			GNAO1	protein_coding	-2.59567	4.48954e-18
SLC9A5	protein_coding	1.85231	1.58588e-12			TCP10L2	protein_coding	-2.59466	0.00476007
ARNT2	protein_coding	1.85188	0.010596			MAGED4B	protein_coding	-2.59465	1.73133e-10
AC069288.1	protein_coding	1.84768	0.00039475			NEURL1	protein_coding	-2.59365	8.66833e-24
CARD9	protein_coding	1.84552	1.49755e-16			CPNE5	protein_coding	-2.59235	0.00549901
MMP13	protein_coding	1.84503	0.0104056			RAB6B	protein_coding	-2.59121	1.05838e-35
SPTB	protein_coding	1.84486	0.000208431			PC	protein_coding	-2.58747	1.05445e-83
CASP14	protein_coding	1.84226	0.017522			MMP2	protein_coding	-2.58469	0.00119034
GBP2	protein_coding	1.8378	1.48532e-35			ZDHHC14	protein_coding	-2.58123	7.43022e-16
FAM186B	protein_coding	1.83707	1.54891e-06			CBY2	protein_coding	-2.58101	0.0145812
PROX1	protein_coding	1.83401	8.57614e-08			HS6ST2	protein_coding	-2.58093	1.76948e-66
NRCAM	protein_coding	1.83266	2.31212e-24			FAH	protein_coding	-2.57592	2.1197e-36
SLC24A2	protein_coding	1.83164	0.00140216			EFHD1	protein_coding	-2.57404	7.6693e-08
RNF152	protein_coding	1.83028	4.74359e-24			GJA1	protein_coding	-2.57323	0.00174538
C17orf67	protein_coding	1.82856	1.9683e-18			INSIG1	protein_coding	-2.57278	8.70159e-119
GNG13	protein_coding	1.82639	5.36046e-05			CUBN	protein_coding	-2.57204	1.3485e-18
CAB39L	protein_coding	1.82384	6.45385e-27			ZNF726	protein_coding	-2.57178	6.21928e-29
CHKB-CPT1B	protein_coding	1.82356	3.76932e-21			CYP2W1	protein_coding	-2.57157	3.20237e-60
TRIML2	protein_coding	1.82303	0.0016752			SFXN2	protein_coding	-2.5701	4.31027e-36
AL157935.2	protein_coding	1.82286	1.60319e-08			CHRDL2	protein_coding	-2.56706	0.0197235
AIPL1	protein_coding	1.82253	0.00449419			HNRNPA1	protein_coding	-2.56602	1.30682e-83
DNAH7	protein_coding	1.82187	0.00024891			ADCY5	protein_coding	-2.56323	5.19654e-27
KIAA2012	protein_coding	1.82089	7.11705e-08			HGFAC	protein_coding	-2.56234	5.41698e-05
TRIM74	protein_coding	1.82	0.0255918			LAMA4	protein_coding	-2.56171	1.71143e-09
STPG4	protein_coding	1.81776	0.00018035			CCDC85C	protein_coding	-2.56084	1.07789e-108
AC068533.4	protein_coding	1.81772	3.98184e-06			FAT2	protein_coding	-2.55939	6.31411e-10
MYPN	protein_coding	1.81595	0.0173267			TSPAN9	protein_coding	-2.55933	1.04825e-59
C17orf107	protein_coding	1.81424	4.2149e-11			RAB40B	protein_coding	-2.55823	5.98514e-65
YPEL3	protein_coding	1.81373	1.61112e-26			LGALS3	protein_coding	-2.55664	2.29161e-45
EMCN	protein_coding	1.8106	0.0150423			PYGL	protein_coding	-2.55541	3.68351e-24
GUCA1B	protein_coding	1.8106	2.48467e-12			SEPTIN10	protein_coding	-2.55455	4.77068e-57
ZNF718	protein_coding	1.80792	1.87893e-27			DPCD	protein_coding	-2.55437	7.18995e-42
COL4A3	protein_coding	1.80734	0.0368669			RYR1	protein_coding	-2.55266	3.15917e-06
PGAM2	protein_coding	1.8067	0.0385849			SPATA6	protein_coding	-2.55035	5.96419e-08
TMC1	protein_coding	1.80624	0.00308021			FARS2	protein_coding	-2.54969	3.79446e-38
BRD1	protein_coding	1.80382	8.83726e-44			SDC2	protein_coding	-2.54959	9.07131e-28
LHX3	protein_coding	1.80367	0.0450445			PRODH2	protein_coding	-2.54785	8.01145e-05
ATP6V1G2-DDX39B	protein_coding	1.80191	2.21247e-10			EPO	protein_coding	-2.54673	4.67671e-13
IRF1	protein_coding	1.80181	1.10417e-36			PROS1	protein_coding	-2.54611	7.19045e-114
SPOCD1	protein_coding	1.79751	1.00116e-08			RBM44	protein_coding	-2.54474	0.0131449
TBX4	protein_coding	1.79693	1.60417e-06			AFG1L	protein_coding	-2.54112	3.01969e-35
FAXDC2	protein_coding	1.79669	1.03061e-24			SCML4	protein_coding	-2.5409	2.94247e-36
GBP1	protein_coding	1.7958	3.7186e-21			CPS1	protein_coding	-2.53787	4.73244e-36
ABCG1	protein_coding	1.79356	0.000792007			SERPINE2	protein_coding	-2.53651	8.86255e-18
UBA7	protein_coding	1.79303	5.47195e-07			SOAT2	protein_coding	-2.53646	3.45099e-27
NRP1	protein_coding	1.79301	7.23418e-21			SUCLG1	protein_coding	-2.53584	1.62441e-50
CREBRF	protein_coding	1.79213	1.82629e-21			LMNB1	protein_coding	-2.53499	2.15626e-92
ANKUB1	protein_coding	1.79165	0.00515684			DPH6	protein_coding	-2.5322	1.43588e-43
AL022238.3	protein_coding	1.79119	3.50372e-22			KIAA0319	protein_coding	-2.52683	3.72821e-15
GNB4	protein_coding	1.79031	0.0017183			GATB	protein_coding	-2.52595	4.66123e-63
FBXO32	protein_coding	1.78938	4.87282e-12			TGFA	protein_coding	-2.52231	2.20273e-06
KLC3	protein_coding	1.78454	3.6144e-16			PDZD7	protein_coding	-2.52075	1.34941e-52
ACP3	protein_coding	1.78303	2.95186e-12			GLIPR2	protein_coding	-2.51998	5.77279e-11
WDR88	protein_coding	1.78199	1.66068e-06			ALMS1	protein_coding	-2.51882	7.82621e-37
IER5	protein_coding	1.78161	1.36088e-16			SPEF2	protein_coding	-2.51815	2.29847e-16
AC010325.1	protein_coding	1.78062	0.0194112			SLC25A6	protein_coding	-2.51701	1.89085e-71
ARHGDIB	protein_coding	1.77811	1.60598e-14			TRIB2	protein_coding	-2.51624	0.00197098
NAV3	protein_coding	1.77658	6.2636e-10			TRAPPC9	protein_coding	-2.51467	1.93832e-23
GOLGA6L7	protein_coding	1.77627	0.0116906			STX8	protein_coding	-2.51218	1.56672e-43
THEMIS2	protein_coding	1.77443	0.00278016			SLC17A3	protein_coding	-2.51114	0.00079474
ZNF490	protein_coding	1.7713	2.29049e-24			SLC6A19	protein_coding	-2.51111	3.02463e-12
MYLK2	protein_coding	1.77093	0.000915235			CD38	protein_coding	-2.511	0.0282973
DLK2	protein_coding	1.77046	7.7185e-15			GABRA2	protein_coding	-2.50965	2.39618e-34
ARL11	protein_coding	1.77009	0.00103971			SLC45A3	protein_coding	-2.50762	3.57394e-57
SIGLEC6	protein_coding	1.76886	0.00564294			RSU1	protein_coding	-2.50718	1.12731e-69
H4C4	protein_coding	1.76818	0.016814			PLCG2	protein_coding	-2.50162	2.35866e-11
BTBD19	protein_coding	1.7676	5.653e-12			CCDC146	protein_coding	-2.49969	2.94422e-05
ACTA1	protein_coding	1.76732	0.000618852			FUOM	protein_coding	-2.49852	3.17404e-50
CDH6	protein_coding	1.76712	0.000149649			TCIM	protein_coding	-2.49692	5.40395e-20
IDS	protein_coding	1.76408	5.16574e-33			GUCY2D	protein_coding	-2.49612	9.05231e-07
SPATA21	protein_coding	1.76322	0.00737335			NRN1	protein_coding	-2.49596	0.000738374
GCNT7	protein_coding	1.76309	0.000348782			MAP2K6	protein_coding	-2.49357	3.04433e-32
CAMK4	protein_coding	1.76115	6.00758e-07			CHCHD6	protein_coding	-2.49255	2.95939e-37
TAL2	protein_coding	1.75746	0.0398113			EVPL	protein_coding	-2.49217	3.70788e-15
PCDH9	protein_coding	1.75672	0.00751924			ADGRB2	protein_coding	-2.4908	5.68711e-22
PDK4	protein_coding	1.75618	2.53263e-05			SLC30A8	protein_coding	-2.48911	0.0276755
PLK2	protein_coding	1.75465	1.9702e-28			ACY1	protein_coding	-2.48789	3.03146e-63
CNTN2	protein_coding	1.75373	0.000513228			PODXL2	protein_coding	-2.48722	2.94467e-33
FAM240B	protein_coding	1.75225	0.00824316			AK9	protein_coding	-2.48691	2.25104e-17
MT2A	protein_coding	1.75046	2.55356e-06			SLC36A1	protein_coding	-2.48596	1.056e-49
FP565260.1	protein_coding	1.74742	0.029492			KCNJ4	protein_coding	-2.48504	4.99388e-05
CCDC142	protein_coding	1.74467	1.86539e-51			LRRC3	protein_coding	-2.48317	6.01349e-26
CDK6	protein_coding	1.74442	6.41404e-18			SEZ6L2	protein_coding	-2.48162	5.77196e-49
SERTAD1	protein_coding	1.74094	2.71377e-17			SLC23A1	protein_coding	-2.4816	1.01328e-89
TRIM31	protein_coding	1.74076	5.15631e-32			CKAP4	protein_coding	-2.47751	9.1651e-61
TBX20	protein_coding	1.73879	3.82177e-05			DQX1	protein_coding	-2.47733	1.5549e-60
S100A3	protein_coding	1.73823	0.00586774			SMIM1	protein_coding	-2.47608	5.24255e-21
ZMYND10	protein_coding	1.73459	6.39504e-06			GSTM4	protein_coding	-2.47527	2.1722e-66
RSPH4A	protein_coding	1.73407	0.0198571			KBTBD11	protein_coding	-2.47524	1.18905e-89
CLDN11	protein_coding	1.73351	0.00464593			COL17A1	protein_coding	-2.47381	7.4996e-45
FAM71F2	protein_coding	1.73153	6.00229e-08			ARHGEF9	protein_coding	-2.47158	6.86558e-42
COLEC12	protein_coding	1.73046	2.01072e-11			ALDH4A1	protein_coding	-2.47044	2.05604e-54
IGFALS	protein_coding	1.72948	0.00453678			RBP2	protein_coding	-2.46332	1.21178e-29
KDM5A	protein_coding	1.72542	5.00884e-23			PTPRM	protein_coding	-2.4625	1.50297e-24
POPDC2	protein_coding	1.7242	0.00360545			ITPR2	protein_coding	-2.46084	1.45973e-08
SPATA12	protein_coding	1.72219	0.00656469			ANKRD31	protein_coding	-2.46031	2.07733e-06
CCDC62	protein_coding	1.72169	0.000204694			ZCCHC18	protein_coding	-2.46021	0.014374
PLAC9	protein_coding	1.71729	0.0194636			C4BPA	protein_coding	-2.45809	1.13689e-18
CRAMP1	protein_coding	1.717	4.97959e-24			GNB1L	protein_coding	-2.45789	1.01233e-41
SNORC	protein_coding	1.70726	1.24907e-09			TSPAN33	protein_coding	-2.45552	3.23942e-24
PCDHA9	protein_coding	1.70627	0.00790467			NCS1	protein_coding	-2.45492	1.47391e-62
ZNF707	protein_coding	1.70575	8.72403e-33			DHRS2	protein_coding	-2.45385	1.3809e-14
NHLRC4	protein_coding	1.70484	0.000394571			CHMP6	protein_coding	-2.45149	3.80296e-36
SUMO4	protein_coding	1.70395	0.0168452			NKX3-2	protein_coding	-2.4513	8.06452e-05
IZUMO1	protein_coding	1.70347	3.69364e-05			TUBAL3	protein_coding	-2.44561	1.81823e-20
PHYHIP	protein_coding	1.70338	0.0194627			NOVA1	protein_coding	-2.44536	1.30122e-05
AL583836.1	protein_coding	1.70216	6.87828e-06			NBAS	protein_coding	-2.44532	1.22423e-25
TOR1AIP2	protein_coding	1.70193	3.76086e-41			MRPL12	protein_coding	-2.44321	3.3723e-54
FAM184B	protein_coding	1.70047	0.000811374			GPR39	protein_coding	-2.43771	7.44621e-39
AC138894.1	protein_coding	1.69934	0.00459166			LRRCC1	protein_coding	-2.43497	1.09226e-40
TBC1D9	protein_coding	1.69854	3.17293e-06			CLEC18C	protein_coding	-2.43306	6.33298e-05
PTGIR	protein_coding	1.69797	0.0228782			GJB1	protein_coding	-2.43099	1.6132e-31
RHBDL1	protein_coding	1.6972	1.34242e-14			RUNDC3B	protein_coding	-2.43033	9.43155e-05
AL121845.3	protein_coding	1.695	3.16538e-18			ACSS1	protein_coding	-2.43013	4.16184e-40
VEGFD	protein_coding	1.69218	0.00254936			HDDC3	protein_coding	-2.42905	4.38948e-41
TSPOAP1	protein_coding	1.69027	0.0344968			CCDC71	protein_coding	-2.4279	9.20211e-22
SERPINE3	protein_coding	1.68971	0.00988879			GYG2	protein_coding	-2.42766	1.48093e-40
ERVW-1	protein_coding	1.68746	2.57488e-07			CYP51A1	protein_coding	-2.426	8.14539e-100
AL031777.2	protein_coding	1.68745	1.01012e-12			PITPNM3	protein_coding	-2.42046	7.68217e-08
IFFO1	protein_coding	1.68645	4.88187e-06			SMIM19	protein_coding	-2.42045	1.78895e-29
BCO1	protein_coding	1.68363	2.00237e-17			GLUD2	protein_coding	-2.42041	0.0230028
OR1D2	protein_coding	1.68292	0.0112527			ACE	protein_coding	-2.42016	2.11332e-52
C12orf42	protein_coding	1.68153	0.00704306			ALOX15	protein_coding	-2.41929	2.11203e-12
MDFIC	protein_coding	1.6814	0.021929			FADS2	protein_coding	-2.41671	9.75318e-94
DCLK1	protein_coding	1.68138	0.0498476			TFRC	protein_coding	-2.41663	2.22687e-66
CCDC74B	protein_coding	1.67892	0.0010583			DOK1	protein_coding	-2.41266	9.38671e-23
CASS4	protein_coding	1.67699	2.26443e-06			UNC45B	protein_coding	-2.41175	0.000209825
HLA-DOB	protein_coding	1.67624	3.55731e-07			GALNT2	protein_coding	-2.41071	2.7059e-95
RHBDF1	protein_coding	1.67438	1.40055e-34			NUP210	protein_coding	-2.41014	1.01068e-59
FGFR1	protein_coding	1.67427	1.07389e-16			CETN2	protein_coding	-2.40953	1.91663e-50
NME9	protein_coding	1.6738	0.000656417			DBI	protein_coding	-2.40897	1.36386e-34
OPRD1	protein_coding	1.67265	9.28618e-07			REEP6	protein_coding	-2.4083	1.2217e-51
SPRN	protein_coding	1.66994	1.81376e-17			TSNARE1	protein_coding	-2.40562	1.28738e-36
ACOT9	protein_coding	1.66976	7.21703e-31			MYLK	protein_coding	-2.40394	3.50538e-101
IRF9	protein_coding	1.66955	3.00207e-25			C11orf96	protein_coding	-2.40365	0.0181762
ABHD4	protein_coding	1.66941	2.45019e-43			B3GNT7	protein_coding	-2.40241	6.43937e-28
GSDMB	protein_coding	1.66892	2.60919e-26			ESD	protein_coding	-2.40099	5.60779e-46
SPDYE5	protein_coding	1.66624	4.26317e-07			MLC1	protein_coding	-2.40044	0.0322844
AC005726.1	protein_coding	1.66539	2.72673e-19			ACOT4	protein_coding	-2.39524	1.23604e-19
TAS2R19	protein_coding	1.66498	0.0181676			PRUNE2	protein_coding	-2.39496	1.82948e-12
NTN3	protein_coding	1.66475	0.00351243			TNFRSF14	protein_coding	-2.39417	3.11757e-38
KCND1	protein_coding	1.66292	2.83922e-15			SPIRE1	protein_coding	-2.39187	4.3808e-13
PROZ	protein_coding	1.65923	3.58236e-10			CD244	protein_coding	-2.38965	8.00164e-15
SULT2B1	protein_coding	1.65879	1.21559e-06			ADGRL3	protein_coding	-2.38938	5.1272e-05
ZNF81	protein_coding	1.65875	2.15464e-21			SPA17	protein_coding	-2.38938	5.02821e-19
GPR37L1	protein_coding	1.65804	2.42652e-11			SSTR3	protein_coding	-2.38846	1.46128e-52
PLAUR	protein_coding	1.65396	4.51253e-17			SCRN2	protein_coding	-2.38751	2.12635e-94
TCHH	protein_coding	1.65309	4.95711e-05			AL445423.3	protein_coding	-2.38419	6.36545e-29
HOXA3	protein_coding	1.65014	1.04042e-19			NUDT18	protein_coding	-2.38346	9.7361e-30
POTEF	protein_coding	1.64778	6.43593e-06			PDE4C	protein_coding	-2.37961	1.33501e-12
HHLA1	protein_coding	1.64774	0.000141708			CCDC15	protein_coding	-2.37939	1.19011e-10
PHLDA2	protein_coding	1.64719	1.18702e-14			BTNL3	protein_coding	-2.37798	3.23586e-33
BRD8	protein_coding	1.64539	6.85517e-55			SLC37A4	protein_coding	-2.3776	3.48882e-60
ALPK2	protein_coding	1.64448	3.75909e-08			VWA8	protein_coding	-2.37505	1.18443e-43
FILIP1L	protein_coding	1.64436	5.65351e-48			HNRNPA1P48	protein_coding	-2.3749	2.66941e-09
ZNF670-ZNF695	protein_coding	1.64299	1.31191e-10			FGF7	protein_coding	-2.3748	0.000897022
SAFB2	protein_coding	1.6422	7.95841e-43			DGAT2	protein_coding	-2.37358	1.12831e-59
ALDH8A1	protein_coding	1.64136	2.12103e-07			ATP2C2	protein_coding	-2.37229	5.23035e-52
RASL10A	protein_coding	1.64132	0.0231439			ASPRV1	protein_coding	-2.36936	4.59959e-07
CNTNAP3	protein_coding	1.63712	2.00571e-05			ETHE1	protein_coding	-2.36528	2.03772e-27
ACSM1	protein_coding	1.63661	0.017418			CDON	protein_coding	-2.36456	8.93344e-31
IFITM10	protein_coding	1.6365	3.86769e-07			COL6A2	protein_coding	-2.36207	1.28975e-26
GBP3	protein_coding	1.63644	8.27606e-20			FIGNL2	protein_coding	-2.36062	1.74947e-20
EIF5A2	protein_coding	1.63627	9.84678e-28			C6	protein_coding	-2.36051	4.61863e-09
AC008758.6	protein_coding	1.63532	0.0410891			MLN	protein_coding	-2.35953	4.72399e-13
AL136295.5	protein_coding	1.63382	6.9505e-23			HIF3A	protein_coding	-2.35919	2.67249e-30
SAP25	protein_coding	1.6336	4.74333e-06			RALGPS1	protein_coding	-2.35803	2.0769e-53
AKAP5	protein_coding	1.63146	1.41992e-21			TMEM170B	protein_coding	-2.35328	2.15251e-20
PCDH11X	protein_coding	1.63129	0.00699272			EEF1A1	protein_coding	-2.35281	1.30369e-59
PLA2G2A	protein_coding	1.63074	1.00179e-08			DEFB1	protein_coding	-2.35223	3.08366e-07
TTLL13P	protein_coding	1.63032	0.0437898			PCP4L1	protein_coding	-2.35219	3.45992e-20
TMEM17	protein_coding	1.62803	0.0224671			FAM53B	protein_coding	-2.3518	2.01526e-57
ATP10B	protein_coding	1.62787	6.94879e-07			PIFO	protein_coding	-2.34856	5.73669e-07
BRD4	protein_coding	1.62686	3.58674e-34			C11orf53	protein_coding	-2.34787	0.023895
ENC1	protein_coding	1.62514	5.78078e-23			PLOD2	protein_coding	-2.34645	3.01654e-43
CNGB3	protein_coding	1.62505	0.00953932			C17orf97	protein_coding	-2.3459	3.50517e-07
TTLL7	protein_coding	1.62489	0.00685203			MELTF	protein_coding	-2.34507	1.65663e-67
RHD	protein_coding	1.62231	0.000496122			SERPINB6	protein_coding	-2.34438	2.03773e-51
PROX2	protein_coding	1.61904	0.0110585			ENHO	protein_coding	-2.34411	0.000132717
LRRN4CL	protein_coding	1.61869	0.00713464			RTN4R	protein_coding	-2.34264	6.3888e-33
SYCE1	protein_coding	1.61834	0.0006531			CHST14	protein_coding	-2.34229	5.98952e-36
MAP3K9	protein_coding	1.61699	2.05512e-27			ILDR1	protein_coding	-2.34061	7.97646e-07
PGM2L1	protein_coding	1.61602	2.55568e-10			TDP2	protein_coding	-2.34026	3.49414e-87
SLC2A8	protein_coding	1.6149	2.62879e-55			TMPRSS6	protein_coding	-2.33857	4.17923e-17
AMDHD1	protein_coding	1.61454	2.16915e-10			MCCC2	protein_coding	-2.33758	2.93048e-81
JUN	protein_coding	1.61319	1.05079e-21			ENDOU	protein_coding	-2.33714	0.00202612
TRIM73	protein_coding	1.61232	3.95966e-09			SLITRK3	protein_coding	-2.3362	0.00386515
KCNH4	protein_coding	1.61068	0.000353665			TTR	protein_coding	-2.33521	3.77257e-05
NFAT5	protein_coding	1.61037	0.00172728			IARS2	protein_coding	-2.33352	3.77901e-85
CXADR	protein_coding	1.6102	5.39554e-27			TMEM74B	protein_coding	-2.33233	3.20571e-43
MITF	protein_coding	1.60645	0.00275512			AC013489.1	protein_coding	-2.332	0.0430264
AC011448.1	protein_coding	1.60621	3.64439e-15			TMEM178A	protein_coding	-2.33053	2.55079e-13
AC007040.2	protein_coding	1.6058	0.0284251			NPIPA3	protein_coding	-2.32782	0.00359416
SBK2	protein_coding	1.60221	0.011038			SCTR	protein_coding	-2.32456	3.13559e-10
TP53TG5	protein_coding	1.60184	4.01416e-09			CENPH	protein_coding	-2.32354	8.25614e-30
REELD1	protein_coding	1.60141	0.0314814			SLC6A18	protein_coding	-2.32008	0.00590233
SOX15	protein_coding	1.60122	2.96106e-07			EVI5L	protein_coding	-2.31996	1.04799e-32
ALKAL2	protein_coding	1.60027	0.00884246			LAP3	protein_coding	-2.31985	1.82467e-47
ADH1B	protein_coding	1.59954	0.0384224			PHKB	protein_coding	-2.31956	5.12786e-41
ZSCAN32	protein_coding	1.59627	4.84319e-29			ADA	protein_coding	-2.31871	9.73376e-38
PLEKHG1	protein_coding	1.59513	9.99758e-22			TGFBR3L	protein_coding	-2.31836	5.79051e-17
CYP3A4	protein_coding	1.59379	0.00121626			AC010323.1	protein_coding	-2.31793	2.69436e-10
CYSLTR1	protein_coding	1.59312	5.19033e-07			EEPD1	protein_coding	-2.31665	3.24107e-18
AC007192.1	protein_coding	1.59235	0.000427328			EEF1AKMT1	protein_coding	-2.31602	2.78733e-17
CXXC1	protein_coding	1.59159	2.4068e-24			FCGRT	protein_coding	-2.31572	7.12237e-54
HSH2D	protein_coding	1.59078	7.70513e-13			ALDH1B1	protein_coding	-2.31488	3.29627e-59
WHRN	protein_coding	1.58822	4.09684e-05			RGL1	protein_coding	-2.31387	1.81307e-44
RO60	protein_coding	1.5882	1.13647e-33			PTPRE	protein_coding	-2.31307	1.48537e-47
IL17RE	protein_coding	1.58783	1.6004e-25			IL34	protein_coding	-2.31259	9.30693e-09
PLCXD2	protein_coding	1.58672	6.61626e-11			NPL	protein_coding	-2.3125	4.44415e-07
C8orf34	protein_coding	1.58629	0.0337971			LIPA	protein_coding	-2.31034	5.6543e-55
GPNMB	protein_coding	1.58468	2.48758e-09			NEURL2	protein_coding	-2.31011	2.87456e-17
SLIT1	protein_coding	1.58358	6.02328e-05			KANK4	protein_coding	-2.30957	2.89066e-20
AL662899.2	protein_coding	1.58258	2.29615e-07			MSANTD3-TMEFF1	protein_coding	-2.30867	2.49598e-08
IFITM2	protein_coding	1.5816	5.79395e-05			C11orf86	protein_coding	-2.30855	1.05112e-30
DRC3	protein_coding	1.58124	8.64366e-14			ADCK1	protein_coding	-2.30825	1.07727e-25
SNX32	protein_coding	1.57923	5.6638e-05			CARMIL3	protein_coding	-2.30041	3.64562e-12
CAV1	protein_coding	1.57737	1.82145e-09			PPP2R3B	protein_coding	-2.29968	2.115e-36
VWA7	protein_coding	1.57523	2.44669e-43			TRPC3	protein_coding	-2.29799	2.96766e-06
CNIH2	protein_coding	1.5743	3.26926e-06			IQGAP2	protein_coding	-2.2975	4.01492e-57
APOBEC3F	protein_coding	1.57115	2.9461e-17			LCN12	protein_coding	-2.29698	3.67353e-37
H4C15	protein_coding	1.57067	4.555e-23			SHANK3	protein_coding	-2.29586	1.7229e-42
AP5Z1	protein_coding	1.56529	1.04518e-32			CEP85L	protein_coding	-2.29451	0.00822915
S1PR3	protein_coding	1.56493	0.000521136			HRCT1	protein_coding	-2.29397	0.00266686
ADGB	protein_coding	1.56264	0.0469972			RPL3	protein_coding	-2.29117	4.91773e-37
CARD14	protein_coding	1.56256	1.33838e-12			C16orf95	protein_coding	-2.29112	2.1269e-19
USP53	protein_coding	1.56174	1.73207e-14			IGSF3	protein_coding	-2.29106	6.49535e-42
SLC4A5	protein_coding	1.5617	1.39382e-10			PAPSS2	protein_coding	-2.28824	1.87637e-22
ANKRD29	protein_coding	1.56169	2.9707e-05			BMP8B	protein_coding	-2.28757	2.38085e-56
LRRN2	protein_coding	1.56109	0.0196839			ZC3H6	protein_coding	-2.28698	2.27309e-13
EMILIN3	protein_coding	1.55809	0.00605706			MARCHF11	protein_coding	-2.28668	1.92741e-05
QRFPR	protein_coding	1.555	0.037777			RNF157	protein_coding	-2.28629	3.96997e-61
RNASEK-C17orf49	protein_coding	1.55487	0.0021868			VILL	protein_coding	-2.28568	3.03849e-36
MMP24	protein_coding	1.55405	4.11608e-12			CHPT1	protein_coding	-2.28308	7.37192e-79
C11orf42	protein_coding	1.55275	0.00583987			C3orf85	protein_coding	-2.27796	3.86266e-25
ZNF653	protein_coding	1.55223	1.93509e-10			LRRC19	protein_coding	-2.27773	1.08648e-28
TTN	protein_coding	1.5491	4.60047e-05			CFH	protein_coding	-2.27741	0.0333543
DDX23	protein_coding	1.54889	4.23868e-35			HYKK	protein_coding	-2.27536	2.04564e-24
C21orf91	protein_coding	1.54828	2.4167e-24			TMEM121B	protein_coding	-2.2747	5.25848e-08
POLG	protein_coding	1.54786	3.17803e-24			ARHGEF4	protein_coding	-2.27455	1.42407e-25
PRAG1	protein_coding	1.54749	7.89939e-47			TRO	protein_coding	-2.27319	1.11152e-07
TM4SF5	protein_coding	1.54717	1.12648e-13			WFS1	protein_coding	-2.26824	5.85041e-53
KCNS1	protein_coding	1.54421	0.00355592			NDUFAF3	protein_coding	-2.26791	1.82363e-54
ZNF503	protein_coding	1.5417	1.62529e-20			BCL2	protein_coding	-2.26668	1.69055e-09
AP000311.1	protein_coding	1.54149	0.00123086			TNC	protein_coding	-2.26606	0.00138073
TPBG	protein_coding	1.54071	5.15704e-19			TBCD	protein_coding	-2.26555	1.40757e-29
DNAH17	protein_coding	1.53898	1.89336e-10			EFNB3	protein_coding	-2.26283	7.07205e-06
TPPP3	protein_coding	1.5384	0.00477172			ALDH7A1	protein_coding	-2.26117	3.06184e-49
IKBKE	protein_coding	1.53839	1.13929e-30			CPE	protein_coding	-2.26021	2.40297e-06
LIME1	protein_coding	1.53827	7.9039e-15			NAALADL1	protein_coding	-2.25967	9.81373e-07
PCDH12	protein_coding	1.53795	0.000256556			OSCP1	protein_coding	-2.25923	0.00463921
BDKRB2	protein_coding	1.53766	3.43549e-05			LAPTM4B	protein_coding	-2.25786	1.85313e-51
RERE	protein_coding	1.53714	4.08594e-30			CDYL2	protein_coding	-2.25672	3.49617e-06
FRMPD1	protein_coding	1.53607	0.00402405			FBXL17	protein_coding	-2.2565	2.1019e-27
COQ10A	protein_coding	1.53505	1.7287e-29			CD3E	protein_coding	-2.25629	0.000887967
CELA3B	protein_coding	1.53431	0.0274909			NCAM1	protein_coding	-2.25599	0.011962
TCF24	protein_coding	1.53039	0.000137417			CASTOR1	protein_coding	-2.25444	6.1177e-10
ZMAT3	protein_coding	1.52935	5.94267e-20			TRIM71	protein_coding	-2.25301	1.97823e-43
PCYT1B	protein_coding	1.52906	0.000293223			ENOSF1	protein_coding	-2.25127	1.14606e-62
CALCRL	protein_coding	1.52518	0.00350295			DPF3	protein_coding	-2.24901	4.49629e-06
MUC19	protein_coding	1.52385	0.0228193			PRDM12	protein_coding	-2.24786	0.00647991
PODNL1	protein_coding	1.5238	1.60417e-06			EBP	protein_coding	-2.2476	1.0315e-28
HOXA6	protein_coding	1.52122	0.00160366			NDUFS4	protein_coding	-2.2471	1.90129e-25
POLR2A	protein_coding	1.52118	5.47691e-28			PLA2R1	protein_coding	-2.24696	1.80927e-14
TMPPE	protein_coding	1.51884	6.44439e-07			EMB	protein_coding	-2.24491	0.011034
SAT1	protein_coding	1.51878	2.16243e-17			TMEM163	protein_coding	-2.24419	2.13599e-12
RELT	protein_coding	1.51853	4.19133e-19			ICAM3	protein_coding	-2.24403	1.9433e-26
KLRK1	protein_coding	1.51687	0.0037277			HPN	protein_coding	-2.24355	5.04681e-29
DAPK3	protein_coding	1.51656	4.72403e-22			UNC13C	protein_coding	-2.24242	2.19285e-19
ATF3	protein_coding	1.51406	3.8865e-24			NHSL1	protein_coding	-2.24126	4.40303e-42
CCDC27	protein_coding	1.51298	0.0310272			GAMT	protein_coding	-2.23938	1.1326e-46
RNF43	protein_coding	1.51275	4.66764e-32			GRIK2	protein_coding	-2.2382	8.6665e-10
GFOD1	protein_coding	1.51177	0.00908674			ALDH3B1	protein_coding	-2.23801	4.75007e-50
AC008878.1	protein_coding	1.50903	0.00369126			PRKX	protein_coding	-2.23633	1.9411e-29
CDHR4	protein_coding	1.50864	0.0178723			SLC16A13	protein_coding	-2.23267	1.40913e-40
CRTC2	protein_coding	1.50834	2.89491e-31			MOGAT3	protein_coding	-2.23263	1.64792e-59
ZBTB17	protein_coding	1.50776	1.6868e-18			TNFSF12	protein_coding	-2.23221	0.0303458
PTHLH	protein_coding	1.50675	0.0290551			DCHS1	protein_coding	-2.23115	3.52392e-33
TP53	protein_coding	1.50636	1.17825e-20			BACH2	protein_coding	-2.23015	0.0121875
AC027644.4	protein_coding	1.50483	2.28464e-05			ISX	protein_coding	-2.22749	4.03894e-37
IER3	protein_coding	1.50418	6.98068e-22			MAP2K5	protein_coding	-2.22747	6.53182e-27
SRCAP	protein_coding	1.50417	1.76538e-11			GJD3	protein_coding	-2.22602	4.49865e-07
ZNF333	protein_coding	1.50409	3.45808e-17			MCCC1	protein_coding	-2.22519	2.762e-46
RETREG1	protein_coding	1.50404	9.52888e-12			EFCAB11	protein_coding	-2.22335	1.12889e-49
ATXN7L2	protein_coding	1.5038	1.41929e-16			RPL10A	protein_coding	-2.22331	2.90231e-30
DNAJB13	protein_coding	1.50215	0.000644871			PPDPF	protein_coding	-2.21794	1.08361e-42
CYP19A1	protein_coding	1.5013	0.0206382			PAOX	protein_coding	-2.2178	3.70192e-27
HBEGF	protein_coding	1.50064	1.07319e-14			PYCR1	protein_coding	-2.21742	6.01237e-70
MAK	protein_coding	1.49984	0.00252427			ADAMTS10	protein_coding	-2.21631	0.00821352
IAH1	protein_coding	1.49812	2.21677e-06			MSR1	protein_coding	-2.21603	1.07064e-24
VMO1	protein_coding	1.49745	0.000551226			GOLT1A	protein_coding	-2.21588	2.44713e-36
PNPLA2	protein_coding	1.49685	1.167e-19			FDPS	protein_coding	-2.21558	5.4685e-52
SRSF12	protein_coding	1.49622	0.0160271			FAM169A	protein_coding	-2.21549	7.51019e-30
HGS	protein_coding	1.49595	4.29521e-35			GRID1	protein_coding	-2.21376	5.33427e-09
ZNFX1	protein_coding	1.49498	1.90701e-30			FAM117B	protein_coding	-2.21291	6.58723e-43
TAC3	protein_coding	1.49145	3.26044e-06			AIF1L	protein_coding	-2.21029	5.50154e-17
CDC42EP3	protein_coding	1.4914	1.23292e-20			HMGCS1	protein_coding	-2.21014	5.07562e-73
OSCAR	protein_coding	1.49096	0.00787213			MATN1	protein_coding	-2.20825	0.0109188
POMK	protein_coding	1.49009	4.4896e-08			TUBB	protein_coding	-2.20688	4.90162e-66
PLEKHO2	protein_coding	1.48944	8.13489e-16			EFR3B	protein_coding	-2.20674	2.82127e-46
REM2	protein_coding	1.48776	0.000663088			LMO4	protein_coding	-2.20651	2.89002e-53
DAAM2	protein_coding	1.48698	4.45247e-07			SAPCD2	protein_coding	-2.20516	8.97115e-28
ARRDC2	protein_coding	1.48663	7.47735e-31			DIS3L2	protein_coding	-2.20398	1.8421e-46
NOTCH2NLR	protein_coding	1.48658	0.0427965			FXYD6	protein_coding	-2.20128	0.00280805
LRRC46	protein_coding	1.48433	1.22732e-08			COL27A1	protein_coding	-2.20121	1.61036e-36
APOBEC3D	protein_coding	1.48277	3.22997e-06			LRRC75A	protein_coding	-2.20023	3.29011e-64
AVIL	protein_coding	1.4825	1.1322e-05			NOXO1	protein_coding	-2.19932	3.65954e-07
SLC4A9	protein_coding	1.48151	0.0451674			SPRY1	protein_coding	-2.19797	3.52998e-51
ZNF385C	protein_coding	1.48105	3.80737e-08			SYNE3	protein_coding	-2.19649	8.36518e-25
NPIPB13	protein_coding	1.48066	0.0302448			TMEM231	protein_coding	-2.19626	1.19012e-20
LCAT	protein_coding	1.47616	1.96233e-17			MGLL	protein_coding	-2.19497	1.10952e-25
CHST7	protein_coding	1.47381	0.000110709			AC007326.4	protein_coding	-2.19474	1.95541e-16
BAAT	protein_coding	1.47375	3.68963e-08			LRP11	protein_coding	-2.194	7.60526e-54
FAM53C	protein_coding	1.47292	9.7304e-45			NSDHL	protein_coding	-2.19365	1.73816e-34
AC073585.1	protein_coding	1.47243	0.00261407			WNT11	protein_coding	-2.19279	1.33847e-22
CACTIN	protein_coding	1.4724	2.59845e-22			NUBPL	protein_coding	-2.19203	9.67546e-33
CD55	protein_coding	1.47163	1.87232e-18			PIGZ	protein_coding	-2.19147	1.73546e-57
SLC5A5	protein_coding	1.47125	0.0470297			COL6A1	protein_coding	-2.18997	5.37068e-24
CSDC2	protein_coding	1.4711	0.00682357			COMMD10	protein_coding	-2.18945	1.44758e-29
FOXN1	protein_coding	1.47026	2.50079e-06			SLC27A2	protein_coding	-2.1885	6.47136e-34
ARRDC3	protein_coding	1.46988	8.19079e-15			TRDMT1	protein_coding	-2.18843	3.76309e-18
ZBTB48	protein_coding	1.46821	5.50618e-18			DBNL	protein_coding	-2.18718	3.20697e-51
SDCBP	protein_coding	1.46588	1.98847e-50			MARCHF9	protein_coding	-2.18677	1.36608e-42
EPHA2	protein_coding	1.46464	1.03282e-30			HMX2	protein_coding	-2.18638	8.72173e-06
MAFF	protein_coding	1.46462	6.40174e-22			FMO5	protein_coding	-2.18567	5.03782e-52
PPFIBP2	protein_coding	1.46448	2.11319e-25			HBQ1	protein_coding	-2.18535	5.75617e-07
PLSCR4	protein_coding	1.46398	6.56616e-11			SERPINF2	protein_coding	-2.18467	2.97962e-14
SLC12A2	protein_coding	1.46251	3.41183e-16			PDE3B	protein_coding	-2.18389	1.04117e-52
L3MBTL1	protein_coding	1.46172	2.77251e-06			MTARC1	protein_coding	-2.18374	6.22771e-44
CACNB2	protein_coding	1.46013	4.28125e-05			AADAC	protein_coding	-2.18292	6.456e-20
UNC13D	protein_coding	1.45998	4.69181e-14			SERPINC1	protein_coding	-2.17952	5.98938e-12
MTRNR2L4	protein_coding	1.45952	0.000166262			MAGEE1	protein_coding	-2.17836	1.13436e-07
OR5A2	protein_coding	1.45798	0.0011183			BCKDHB	protein_coding	-2.17683	7.62758e-31
C16orf71	protein_coding	1.45697	0.00629813			CCDC61	protein_coding	-2.17427	1.16656e-22
NYAP1	protein_coding	1.45574	5.26642e-07			SORD	protein_coding	-2.17387	4.33952e-78
SHROOM3	protein_coding	1.45515	5.54549e-15			CDK18	protein_coding	-2.1721	3.01079e-60
CD226	protein_coding	1.4549	0.0265824			STPG3	protein_coding	-2.17193	4.56074e-13
CDSN	protein_coding	1.45489	0.0298516			NAT8L	protein_coding	-2.17101	2.25673e-28
ADM	protein_coding	1.45468	5.0236e-18			TYSND1	protein_coding	-2.16907	9.71621e-48
SNIP1	protein_coding	1.45446	1.76175e-14			EBF4	protein_coding	-2.16891	3.59354e-18
SLA2	protein_coding	1.45313	0.00325992			GDI2	protein_coding	-2.16871	2.76684e-75
C21orf62	protein_coding	1.44788	0.023851			EMILIN1	protein_coding	-2.16689	1.08629e-06
RASGRP1	protein_coding	1.44785	6.19646e-05			PLCB2	protein_coding	-2.16573	0.00119489
CD274	protein_coding	1.44672	0.00392115			MFSD3	protein_coding	-2.16463	6.24809e-27
CALCOCO1	protein_coding	1.44562	1.4748e-30			RRAGD	protein_coding	-2.16452	2.35645e-22
ANKRD12	protein_coding	1.44487	8.24425e-10			WDR12	protein_coding	-2.16373	4.6164e-72
SMAD7	protein_coding	1.4445	2.05421e-20			EIF4EBP1	protein_coding	-2.16313	3.76079e-26
ADCY4	protein_coding	1.44334	0.0175147			SERPINA1	protein_coding	-2.16121	5.13392e-37
SRRM5	protein_coding	1.44148	2.35287e-09			RAC3	protein_coding	-2.16069	1.12465e-33
NUDT17	protein_coding	1.44105	4.8151e-15			PTPN13	protein_coding	-2.15985	9.65601e-33
DCAF15	protein_coding	1.44026	2.92522e-12			SLC7A9	protein_coding	-2.15925	4.05477e-46
FAM171B	protein_coding	1.44007	6.92024e-08			AC008397.2	protein_coding	-2.15878	6.76749e-11
SLC28A2	protein_coding	1.4397	0.0096111			ARNTL2	protein_coding	-2.15857	2.82309e-34
AC010422.8	protein_coding	1.43738	4.20179e-24			RAPGEF4	protein_coding	-2.15736	0.0319024
EDN1	protein_coding	1.43642	3.58719e-30			SCD5	protein_coding	-2.15712	4.11263e-45
MSANTD1	protein_coding	1.43562	0.0040214			ERVMER34-1	protein_coding	-2.15554	9.15311e-42
ITGAD	protein_coding	1.43463	0.0311404			ACE2	protein_coding	-2.15421	2.48204e-32
GPRASP1	protein_coding	1.43408	3.3479e-12			ADAMTS17	protein_coding	-2.15408	0.00751719
USF1	protein_coding	1.43366	8.621e-16			MYO1D	protein_coding	-2.15212	2.85173e-101
CA11	protein_coding	1.43234	8.3726e-09			RAB38	protein_coding	-2.14747	1.37267e-19
PGF	protein_coding	1.4313	1.87414e-14			CYB561	protein_coding	-2.14637	3.6985e-52
PARD6B	protein_coding	1.4305	3.62082e-30			HOXD8	protein_coding	-2.14563	1.45137e-14
DTX2	protein_coding	1.42941	1.35926e-16			C20orf27	protein_coding	-2.14453	1.92053e-38
AMOTL2	protein_coding	1.4293	1.26591e-43			LINGO3	protein_coding	-2.14435	0.00566802
RTBDN	protein_coding	1.42892	0.0131966			RAVER2	protein_coding	-2.14374	3.1061e-53
CATSPER3	protein_coding	1.4285	0.000673848			LGALS1	protein_coding	-2.14236	6.17928e-09
CA14	protein_coding	1.42756	2.62512e-05			PSCA	protein_coding	-2.14168	1.72108e-11
CACNB1	protein_coding	1.42719	3.20081e-08			DNPH1	protein_coding	-2.1412	7.0683e-28
APOLD1	protein_coding	1.42488	8.08412e-09			SLC39A8	protein_coding	-2.14097	0.000134662
C1QTNF8	protein_coding	1.42414	0.00241046			R3HDM2	protein_coding	-2.13975	5.76935e-19
RAD54L2	protein_coding	1.42403	1.0749e-15			FH	protein_coding	-2.13836	2.03937e-59
ST8SIA5	protein_coding	1.42383	0.0494703			ASB13	protein_coding	-2.13815	1.35575e-44
TTYH1	protein_coding	1.42282	2.27452e-05			ADAM19	protein_coding	-2.13712	4.46325e-22
AC025283.2	protein_coding	1.42256	0.000616624			C6orf141	protein_coding	-2.13667	1.79931e-36
AGO2	protein_coding	1.42209	1.05413e-23			SDC1	protein_coding	-2.1366	5.43984e-55
CRYGS	protein_coding	1.4217	3.51678e-11			STYXL2	protein_coding	-2.13543	0.0261242
TRIB1	protein_coding	1.42051	2.83721e-34			CATSPERZ	protein_coding	-2.13509	5.62083e-12
SLC4A2	protein_coding	1.4205	1.36829e-23			ARPIN	protein_coding	-2.13481	3.39441e-23
AC040162.1	protein_coding	1.41912	6.13833e-09			WDR70	protein_coding	-2.13262	3.3781e-36
KCNJ15	protein_coding	1.41876	0.00924734			ACTN3	protein_coding	-2.13122	0.0124271
MACC1	protein_coding	1.41826	2.48251e-10			BOLA3	protein_coding	-2.12996	2.14481e-20
AC004687.2	protein_coding	1.41654	1.2774e-09			RAB37	protein_coding	-2.12904	1.27548e-54
CARMIL2	protein_coding	1.41628	1.1429e-06			OLA1	protein_coding	-2.12903	6.79337e-54
CCL16	protein_coding	1.41532	0.00478639			PEX7	protein_coding	-2.12849	4.33503e-35
ZNF460	protein_coding	1.41528	1.50283e-05			CYP4F2	protein_coding	-2.12803	1.09542e-19
CCBE1	protein_coding	1.41314	0.000501085			TMPRSS4	protein_coding	-2.12782	4.05184e-58
NFKBID	protein_coding	1.41162	1.53643e-14			MORN3	protein_coding	-2.12617	1.89639e-28
AL441992.2	protein_coding	1.41096	4.35701e-08			GCNT1	protein_coding	-2.12494	7.11419e-25
GPM6B	protein_coding	1.41072	1.73805e-06			ZNF853	protein_coding	-2.12386	1.90662e-21
IL3RA	protein_coding	1.41061	1.55573e-05			TIGD4	protein_coding	-2.12151	8.80491e-05
PCDHGA1	protein_coding	1.40948	3.14779e-09			TTLL11	protein_coding	-2.1211	6.52021e-12
C8orf44-SGK3	protein_coding	1.40728	0.00168317			POGLUT2	protein_coding	-2.12091	5.60822e-29
DLEU7	protein_coding	1.40719	0.00335319			B3GNTL1	protein_coding	-2.11803	6.30977e-19
ARHGAP22	protein_coding	1.40624	0.048708			HOXB9	protein_coding	-2.11771	2.2139e-39
NPIPB4	protein_coding	1.40612	8.80082e-11			SULT1A1	protein_coding	-2.11756	5.8985e-21
RNF25	protein_coding	1.40411	4.51024e-13			TMEM92	protein_coding	-2.11647	2.36333e-32
ZG16B	protein_coding	1.40321	0.000634006			ERGIC1	protein_coding	-2.11546	2.1017e-96
TRANK1	protein_coding	1.40214	0.00211028			ATRN	protein_coding	-2.11448	1.62961e-60
CRY2	protein_coding	1.40062	4.63058e-28			FAM172A	protein_coding	-2.11397	8.988e-22
AJUBA	protein_coding	1.39978	8.3024e-37			CLDN2	protein_coding	-2.11392	7.07506e-36
TAS2R31	protein_coding	1.39971	0.00542758			PM20D2	protein_coding	-2.11289	2.72234e-36
INHA	protein_coding	1.39968	0.00383535			IL1RAP	protein_coding	-2.11244	8.3038e-15
KBTBD12	protein_coding	1.39855	0.02325			PADI2	protein_coding	-2.1123	5.55338e-22
GAL3ST4	protein_coding	1.3981	4.39259e-06			B4GALT2	protein_coding	-2.11198	1.07508e-49
DYRK3	protein_coding	1.39793	3.82428e-05			HMGCL	protein_coding	-2.11168	1.33569e-41
KANSL2	protein_coding	1.39609	2.67249e-30			ARHGAP10	protein_coding	-2.11091	2.06621e-34
SCGB3A2	protein_coding	1.39391	0.00108745			POLR3G	protein_coding	-2.10982	1.3811e-17
LDLRAD4	protein_coding	1.39207	7.05063e-08			ERLIN1	protein_coding	-2.10924	4.21151e-96
CXCL16	protein_coding	1.39003	2.90974e-19			SLC25A24	protein_coding	-2.10757	3.63159e-75
TAF6	protein_coding	1.38952	6.67564e-34			SYNGR1	protein_coding	-2.10511	1.9916e-20
TRIM59	protein_coding	1.38857	4.16315e-05			C1QTNF5	protein_coding	-2.10501	2.09635e-17
CDR2	protein_coding	1.3884	2.8641e-33			TMEM207	protein_coding	-2.10361	0.00121821
KMT2B	protein_coding	1.38708	8.59251e-21			PITPNC1	protein_coding	-2.10351	0.0165251
CPT1B	protein_coding	1.38669	1.75831e-17			MPI	protein_coding	-2.1014	7.09235e-64
LOXL4	protein_coding	1.38546	1.34609e-05			PROM1	protein_coding	-2.10096	1.08579e-35
AC087289.3	protein_coding	1.38544	0.00105307			HEG1	protein_coding	-2.09978	3.67808e-15
TMEM248	protein_coding	1.38537	8.30564e-38			ACAT1	protein_coding	-2.099	7.97547e-39
KCNC3	protein_coding	1.38128	2.68595e-11			OXTR	protein_coding	-2.09893	0.00188239
ZNF791	protein_coding	1.37939	1.96081e-21			MPST	protein_coding	-2.09862	6.35667e-40
AKAP13	protein_coding	1.37855	1.78434e-24			MORN2	protein_coding	-2.09783	7.38957e-13
LEP	protein_coding	1.37812	0.0295009			PRKAR1B	protein_coding	-2.09767	3.73079e-44
PTCD1	protein_coding	1.37747	9.9688e-31			FGFBP3	protein_coding	-2.09717	3.4266e-12
BRCA2	protein_coding	1.37708	1.44055e-12			DECR1	protein_coding	-2.09679	8.85184e-36
YJEFN3	protein_coding	1.37671	3.71386e-16			C4orf3	protein_coding	-2.09586	1.57754e-48
WHAMM	protein_coding	1.3766	3.10178e-30			HSD17B14	protein_coding	-2.09582	1.07295e-43
PLEKHM1	protein_coding	1.37586	9.85222e-15			COMMD7	protein_coding	-2.09565	1.3388e-26
CLNK	protein_coding	1.37495	0.0144899			NLE1	protein_coding	-2.09539	1.87964e-39
SMIM5	protein_coding	1.37383	3.99542e-07			FBXO16	protein_coding	-2.09388	1.54682e-11
RBM20	protein_coding	1.37363	0.00967983			ATP2A3	protein_coding	-2.09259	4.68704e-42
EDC4	protein_coding	1.37322	1.79071e-22			IFT140	protein_coding	-2.09073	1.09327e-28
C9orf50	protein_coding	1.37296	0.0338628			MVK	protein_coding	-2.08997	7.90277e-27
DNAJC15	protein_coding	1.37261	5.76461e-16			SLC19A1	protein_coding	-2.08796	8.8483e-46
BCL2L11	protein_coding	1.37258	1.61956e-20			CTSO	protein_coding	-2.08591	4.51866e-15
TNFRSF11A	protein_coding	1.37182	3.5728e-10			ATG10	protein_coding	-2.0855	1.24258e-31
ARR3	protein_coding	1.36991	0.0411575			TMEM135	protein_coding	-2.08262	2.60139e-48
GNAT2	protein_coding	1.36968	0.00898361			GDPD2	protein_coding	-2.08215	6.26091e-18
SCNN1A	protein_coding	1.36913	3.56895e-19			EIPR1	protein_coding	-2.08203	6.89753e-46
ZNF850	protein_coding	1.36805	6.74323e-05			HSD17B7	protein_coding	-2.08185	2.45966e-43
BAMBI	protein_coding	1.36533	5.55873e-12			TP53I11	protein_coding	-2.08163	1.36386e-34
PRICKLE3	protein_coding	1.36503	4.34063e-14			SLC7A4	protein_coding	-2.07969	7.94303e-20
KCNH3	protein_coding	1.3639	0.0116588			RPH3AL	protein_coding	-2.07705	6.05099e-32
MBIP	protein_coding	1.36357	1.09384e-22			SLC29A2	protein_coding	-2.07565	4.44716e-56
BMP4	protein_coding	1.36147	9.23631e-28			SPACA3	protein_coding	-2.07544	0.00132542
C3orf62	protein_coding	1.36064	1.76633e-12			IFITM1	protein_coding	-2.07468	0.00152291
AC091959.1	protein_coding	1.36008	2.13048e-09			MYCL	protein_coding	-2.07399	3.13231e-12
SDS	protein_coding	1.35872	0.00848391			PLXND1	protein_coding	-2.07363	4.95552e-44
SMIM35	protein_coding	1.35811	0.0174068			CRYBG1	protein_coding	-2.07294	3.31854e-11
CLASRP	protein_coding	1.35745	1.67835e-15			EDF1	protein_coding	-2.07252	1.60793e-38
CXCR4	protein_coding	1.35684	0.000878856			SCMH1	protein_coding	-2.07208	5.48056e-37
PITPNM1	protein_coding	1.35638	1.11695e-21			GLI1	protein_coding	-2.07151	0.00209736
HLA-DOA	protein_coding	1.35534	0.0201651			NLGN2	protein_coding	-2.07108	5.39134e-22
SIGLEC8	protein_coding	1.35363	0.0400308			SMARCA1	protein_coding	-2.07014	7.41547e-67
SP9	protein_coding	1.35253	7.73999e-05			PYCR3	protein_coding	-2.06862	2.81679e-25
KLHL21	protein_coding	1.3497	5.94019e-28			DAP	protein_coding	-2.0667	2.89348e-69
NANOG	protein_coding	1.34963	0.00470068			RECK	protein_coding	-2.06496	1.06485e-06
NPIPB12	protein_coding	1.34789	1.66862e-31			E2F5	protein_coding	-2.06403	3.74005e-31
PPAN-P2RY11	protein_coding	1.34774	1.48556e-08			C1QL1	protein_coding	-2.06369	1.25228e-06
AURKC	protein_coding	1.34717	7.336e-05			DEPTOR	protein_coding	-2.0636	2.72252e-34
PSMC3IP	protein_coding	1.34688	1.62053e-15			RBM43	protein_coding	-2.063	6.77848e-16
PEA15	protein_coding	1.34611	1.80197e-29			ARL1	protein_coding	-2.0619	8.24833e-73
ABHD8	protein_coding	1.34579	1.82925e-10			TMPRSS3	protein_coding	-2.06148	0.00027486
SEMA6B	protein_coding	1.34552	5.13309e-05			ACAD10	protein_coding	-2.05989	2.12422e-64
DHX58	protein_coding	1.34401	0.00761138			LY75-CD302	protein_coding	-2.05927	8.33025e-20
OR6J1	protein_coding	1.34286	0.0112551			KLRG2	protein_coding	-2.05805	9.22855e-08
PARP14	protein_coding	1.34124	4.1428e-23			TTYH3	protein_coding	-2.05732	5.87171e-71
SAMD8	protein_coding	1.34008	3.86834e-13			MPP7	protein_coding	-2.05619	8.95636e-23
SH2D5	protein_coding	1.33882	1.24268e-06			UGT1A1	protein_coding	-2.05596	3.56287e-05
H2BC11	protein_coding	1.33875	5.60221e-08			TMTC4	protein_coding	-2.05583	9.87379e-42
OVGP1	protein_coding	1.33871	5.79147e-05			ABHD15	protein_coding	-2.05532	6.36089e-56
SHROOM4	protein_coding	1.33844	0.000217445			EXOC6	protein_coding	-2.05296	1.93022e-28
SLC22A9	protein_coding	1.33574	1.05676e-09			PLGRKT	protein_coding	-2.0506	4.8765e-12
SLC25A25	protein_coding	1.33527	1.64549e-31			PRMT3	protein_coding	-2.04924	6.55615e-31
CDC20B	protein_coding	1.33506	0.047834			REG1A	protein_coding	-2.04888	8.57634e-05
NPR2	protein_coding	1.33421	2.07844e-07			NIN	protein_coding	-2.04832	4.49244e-18
STYK1	protein_coding	1.33408	6.98976e-08			HERC3	protein_coding	-2.04795	8.67293e-15
SCNM1	protein_coding	1.33407	2.5913e-11			AVEN	protein_coding	-2.04758	2.11856e-25
C12orf50	protein_coding	1.33146	0.000152061			AMACR	protein_coding	-2.04619	3.36054e-92
MBD1	protein_coding	1.33107	3.01969e-35			FARP1	protein_coding	-2.04603	1.45214e-30
TLE3	protein_coding	1.32806	4.64131e-20			ZC4H2	protein_coding	-2.04598	9.39046e-38
REP15	protein_coding	1.32573	0.0228601			XDH	protein_coding	-2.04512	1.92053e-22
SPDYE16	protein_coding	1.32541	2.31277e-08			COLCA2	protein_coding	-2.04389	6.77101e-16
NPIPB6	protein_coding	1.32538	0.046367			ATOH7	protein_coding	-2.04304	0.0116222
AL121845.2	protein_coding	1.32368	2.13468e-06			GALK1	protein_coding	-2.04303	5.69113e-27
NDOR1	protein_coding	1.32346	1.95979e-17			BNIP3	protein_coding	-2.04124	1.87456e-55
PER1	protein_coding	1.32339	1.41442e-21			ADGRA3	protein_coding	-2.04045	9.67264e-53
CSNK1D	protein_coding	1.32273	1.08118e-31			PTGDR2	protein_coding	-2.03958	1.66333e-05
SPTAN1	protein_coding	1.32212	1.61451e-18			CPNE7	protein_coding	-2.03954	9.77062e-66
OSR2	protein_coding	1.32111	2.82757e-09			AC006254.1	protein_coding	-2.03867	0.0366355
EXTL3	protein_coding	1.31955	1.07523e-23			TTC39B	protein_coding	-2.0378	6.90187e-31
ADGRF3	protein_coding	1.31758	1.89524e-06			CD1D	protein_coding	-2.03635	0.0173434
CPM	protein_coding	1.31714	0.00113876			GCAT	protein_coding	-2.03591	9.12665e-34
GADD45B	protein_coding	1.31578	2.32924e-12			SLC6A4	protein_coding	-2.03262	4.0779e-22
NPIPA2	protein_coding	1.31416	9.22275e-05			GPR176	protein_coding	-2.03238	8.50278e-20
SKIL	protein_coding	1.31361	3.20052e-17			NACC2	protein_coding	-2.03215	4.62299e-74
MT1X	protein_coding	1.31304	0.00062444			IFT57	protein_coding	-2.03182	7.67998e-23
ATN1	protein_coding	1.31283	5.35026e-20			RDH11	protein_coding	-2.02816	3.74831e-69
CORO6	protein_coding	1.31279	3.51652e-05			APEH	protein_coding	-2.02723	5.38986e-55
PXDC1	protein_coding	1.31244	1.65104e-15			RPL23	protein_coding	-2.02642	1.94349e-26
MAFK	protein_coding	1.31225	3.69503e-19			DNMT3L	protein_coding	-2.02637	0.000365105
IL17RD	protein_coding	1.31197	0.00479475			ECEL1	protein_coding	-2.02625	1.85259e-09
STARD8	protein_coding	1.31134	0.0327917			MRPS26	protein_coding	-2.0261	1.61053e-21
MSS51	protein_coding	1.31079	1.6392e-08			TTLL6	protein_coding	-2.02608	8.74116e-18
FAM222A	protein_coding	1.30912	1.09153e-24			SHH	protein_coding	-2.02553	1.20364e-36
TSHZ2	protein_coding	1.30899	0.0103851			ERI3	protein_coding	-2.02535	3.77836e-34
GPAT4	protein_coding	1.30847	1.85924e-33			NKD2	protein_coding	-2.0239	1.64039e-17
TNRC6B	protein_coding	1.30711	4.24338e-16			SLC25A3	protein_coding	-2.02292	1.78518e-41
DCDC1	protein_coding	1.30691	0.0369454			ASGR2	protein_coding	-2.02213	4.19109e-07
PHACTR2	protein_coding	1.30527	7.61736e-17			KCNMA1	protein_coding	-2.02145	2.73777e-07
CCDC9	protein_coding	1.30513	6.9082e-21			SPATA25	protein_coding	-2.02137	5.37273e-27
CASP10	protein_coding	1.3049	1.4061e-24			TLN2	protein_coding	-2.02097	1.54157e-40
DTX3	protein_coding	1.3047	2.81202e-15			DARS2	protein_coding	-2.02087	1.55832e-66
PKD2L2	protein_coding	1.30336	0.0492506			SLC9A3R2	protein_coding	-2.01963	1.00205e-25
OCLN	protein_coding	1.30318	4.62314e-36			GCKR	protein_coding	-2.01824	1.13746e-10
HSPB1	protein_coding	1.30201	2.01503e-09			MCF2L	protein_coding	-2.01621	2.78299e-50
ARHGAP45	protein_coding	1.30101	9.48131e-17			HACD1	protein_coding	-2.01339	4.24759e-19
LGALS9	protein_coding	1.30083	7.95674e-11			KCNG3	protein_coding	-2.01201	0.0112667
FOXD4	protein_coding	1.29977	0.000586584			NKAIN1	protein_coding	-2.01198	0.0214461
TBCEL	protein_coding	1.2997	1.21261e-11			CFAP299	protein_coding	-2.00994	1.43174e-06
IL23A	protein_coding	1.29808	3.82198e-05			PXMP4	protein_coding	-2.00882	3.33294e-66
RAB22A	protein_coding	1.2973	1.80952e-32			UCP2	protein_coding	-2.00811	7.85675e-50
TNIP2	protein_coding	1.2964	1.24489e-15			PRF1	protein_coding	-2.00682	1.54707e-06
POTEE	protein_coding	1.29638	0.00378729			MMUT	protein_coding	-2.00507	9.51847e-58
ZNF382	protein_coding	1.29617	1.87343e-06			RIIAD1	protein_coding	-2.00333	0.00793628
GOLGB1	protein_coding	1.29611	3.04112e-26			TNFAIP2	protein_coding	-2.00328	1.6718e-07
OSBPL7	protein_coding	1.29537	7.10266e-17			AMIGO1	protein_coding	-2.00206	5.45728e-13
PIM2	protein_coding	1.29522	2.13334e-17			GUCA2A	protein_coding	-2.00197	8.3879e-18
ZNF471	protein_coding	1.29349	0.00135531			G0S2	protein_coding	-2.00141	9.00805e-20
UBALD1	protein_coding	1.29324	1.04068e-14			SCIN	protein_coding	-2.00123	1.18688e-16
APOL1	protein_coding	1.29321	0.000448938			APOA2	protein_coding	-2.00082	1.0509e-18
CXCL3	protein_coding	1.29245	4.57535e-06			KLF13	protein_coding	-2.00044	3.39231e-51
LNX1	protein_coding	1.29179	2.40771e-13			ALOX5AP	protein_coding	-2.00041	5.8471e-11
MCOLN1	protein_coding	1.29072	1.45125e-16			RHPN1	protein_coding	-1.99966	4.19273e-23
ZNF614	protein_coding	1.29046	1.83851e-20			AP003419.1	protein_coding	-1.99862	4.94312e-23
SLC36A4	protein_coding	1.29044	1.11821e-11			SKIDA1	protein_coding	-1.99773	1.65194e-23
JCAD	protein_coding	1.28942	7.91212e-05			SLCO2A1	protein_coding	-1.99718	7.82833e-08
GATAD2B	protein_coding	1.28921	1.10823e-09			ID2	protein_coding	-1.99613	8.42598e-58
ALOXE3	protein_coding	1.28788	0.000948644			ARSB	protein_coding	-1.99469	1.56716e-24
TPH2	protein_coding	1.28514	0.0015371			PKHD1	protein_coding	-1.99396	1.25315e-17
GREM1	protein_coding	1.28412	9.33831e-05			LRRC8C	protein_coding	-1.99175	0.0478115
WFIKKN1	protein_coding	1.28389	0.000101733			NT5DC1	protein_coding	-1.99133	1.63917e-52
TICAM1	protein_coding	1.28385	1.68322e-15			PEX11G	protein_coding	-1.99058	3.11673e-14
LEKR1	protein_coding	1.2836	0.00684296			HK1	protein_coding	-1.99042	3.75337e-25
KRI1	protein_coding	1.28332	8.03049e-18			MCMDC2	protein_coding	-1.98911	1.72123e-10
ZNF878	protein_coding	1.28322	4.78581e-05			ETFA	protein_coding	-1.98852	7.42713e-29
GPR161	protein_coding	1.28243	2.10141e-10			STRADB	protein_coding	-1.98701	1.14068e-44
CSF1	protein_coding	1.2814	4.65061e-07			AGXT	protein_coding	-1.98519	8.44655e-11
TSSC4	protein_coding	1.27886	1.73017e-11			DHCR7	protein_coding	-1.98304	1.20719e-77
CBR3	protein_coding	1.27866	0.0201997			TMEM52	protein_coding	-1.98242	4.54326e-15
RASSF1	protein_coding	1.27835	9.91032e-17			ENTPD2	protein_coding	-1.98174	4.69886e-25
TMC2	protein_coding	1.27826	0.00776724			AIG1	protein_coding	-1.98061	4.19704e-22
GCNA	protein_coding	1.27719	8.36877e-06			AGTPBP1	protein_coding	-1.97908	1.38058e-15
GPR146	protein_coding	1.27653	6.76508e-08			RPL10	protein_coding	-1.97901	8.13983e-31
NUAK2	protein_coding	1.2764	1.13101e-26			CDH16	protein_coding	-1.9789	4.80034e-14
SULT1C4	protein_coding	1.27559	3.183e-19			SLC30A9	protein_coding	-1.97878	1.22661e-39
IZUMO2	protein_coding	1.27468	0.0373493			TTC30B	protein_coding	-1.97876	6.28849e-19
RASGRP3	protein_coding	1.27465	1.5455e-05			RFLNA	protein_coding	-1.97845	3.16883e-30
BICRA	protein_coding	1.27401	2.33942e-21			APRT	protein_coding	-1.9765	1.50517e-34
NAALAD2	protein_coding	1.27277	3.47696e-07			PDIA4	protein_coding	-1.97648	1.36159e-59
DNAJB4	protein_coding	1.27242	2.99398e-15			ENOX2	protein_coding	-1.97637	1.7635e-29
PRICKLE2	protein_coding	1.27133	5.67505e-07			ZNF837	protein_coding	-1.97585	2.63329e-13
SLU7	protein_coding	1.27074	2.22749e-17			MRPL39	protein_coding	-1.97484	6.26409e-30
APOL2	protein_coding	1.27024	1.57398e-23			PARM1	protein_coding	-1.97376	5.31848e-34
EHD4	protein_coding	1.27017	1.57033e-18			TMEM250	protein_coding	-1.97227	1.0145e-38
WDR45	protein_coding	1.26967	1.45305e-22			POU4F1	protein_coding	-1.96962	2.09166e-38
OR1I1	protein_coding	1.26958	0.000819524			SYN2	protein_coding	-1.96929	0.0477773
DUSP5	protein_coding	1.26803	6.28436e-20			TMEM120A	protein_coding	-1.96793	2.67297e-31
ZNF10	protein_coding	1.26662	6.11376e-13			FAM219A	protein_coding	-1.96773	6.55163e-33
AMY2B	protein_coding	1.26602	7.31674e-09			SLC39A11	protein_coding	-1.96698	2.92792e-36
TUBB3	protein_coding	1.26372	7.14266e-10			STEAP3	protein_coding	-1.9664	1.75154e-55
ZBTB21	protein_coding	1.26352	2.40397e-13			IMMP2L	protein_coding	-1.96418	4.90344e-14
SP5	protein_coding	1.26273	1.27933e-09			HRK	protein_coding	-1.96409	0.0358253
ADA2	protein_coding	1.26196	0.0197225			SLC44A5	protein_coding	-1.96405	1.50297e-24
FAM186A	protein_coding	1.26182	0.0120245			AFG3L2	protein_coding	-1.96373	3.10599e-71
KLHL11	protein_coding	1.26057	3.27474e-19			UNC13B	protein_coding	-1.96337	1.38371e-59
ADRA1D	protein_coding	1.26051	0.0356089			HDAC11	protein_coding	-1.96112	1.32255e-33
BTN2A1	protein_coding	1.25884	9.69982e-27			CORO2A	protein_coding	-1.96062	2.72382e-87
TNXB	protein_coding	1.25848	1.69338e-05			TAF4B	protein_coding	-1.95911	1.13214e-17
DDX60L	protein_coding	1.255	0.000741328			NR0B2	protein_coding	-1.95899	3.22531e-06
NPIPB11	protein_coding	1.25287	1.8319e-05			TMEM232	protein_coding	-1.95864	0.0215029
RND3	protein_coding	1.25014	2.04548e-24			TMEM187	protein_coding	-1.95854	2.90628e-16
TIMM23B-AGAP6	protein_coding	1.24644	5.53359e-19			ADORA2B	protein_coding	-1.95795	4.4359e-15
RAP2B	protein_coding	1.24633	2.65546e-25			CBR1	protein_coding	-1.95683	9.10789e-33
CGB7	protein_coding	1.24626	0.000194363			POLR3B	protein_coding	-1.95683	1.1255e-33
SERPINI1	protein_coding	1.24453	3.77781e-11			AC013717.1	protein_coding	-1.95664	0.00287686
CREBBP	protein_coding	1.24428	2.27309e-13			ABCA3	protein_coding	-1.95654	3.56909e-32
PCDHGA2	protein_coding	1.24061	0.0361699			SH2D2A	protein_coding	-1.95639	3.46477e-15
STX3	protein_coding	1.24057	5.80614e-35			CHDH	protein_coding	-1.95518	3.57759e-29
DLX2	protein_coding	1.24041	0.000763562			RAB3A	protein_coding	-1.95375	3.11906e-08
WDR81	protein_coding	1.23957	1.82629e-21			KIF26B	protein_coding	-1.9506	2.50129e-08
MBNL3	protein_coding	1.239	1.50502e-08			OTULINL	protein_coding	-1.9506	1.64659e-18
SLC39A6	protein_coding	1.23738	1.74775e-25			C1orf131	protein_coding	-1.95026	4.9628e-35
PPP1R15A	protein_coding	1.23654	3.06702e-18			PLCE1	protein_coding	-1.95022	3.23081e-53
FOXD4L5	protein_coding	1.23542	0.0321043			CPT2	protein_coding	-1.9496	1.07286e-42
SLC24A4	protein_coding	1.2354	0.0108409			RHOT1	protein_coding	-1.94714	5.52235e-60
ST8SIA6	protein_coding	1.23536	8.6649e-06			SPAG16	protein_coding	-1.94682	2.2085e-30
ABTB1	protein_coding	1.2344	2.40853e-24			MGST3	protein_coding	-1.94605	1.21488e-18
TBC1D3I	protein_coding	1.23395	0.00681352			NRSN2	protein_coding	-1.94542	1.26424e-49
RORA	protein_coding	1.23379	1.67002e-09			CFAP300	protein_coding	-1.94507	0.0001444
FLAD1	protein_coding	1.23368	9.24455e-13			HINT2	protein_coding	-1.94501	5.74925e-21
SNPH	protein_coding	1.23249	0.0324425			ST3GAL5	protein_coding	-1.94474	1.6966e-06
RFTN1	protein_coding	1.23244	0.0161491			FAM20C	protein_coding	-1.94437	3.19461e-29
DPF2	protein_coding	1.23218	2.78021e-19			KIAA1671	protein_coding	-1.94338	1.41337e-45
SLC9B1	protein_coding	1.23202	0.0263378			CRADD	protein_coding	-1.93987	9.52446e-16
TYK2	protein_coding	1.23072	1.21365e-20			ADGRG5	protein_coding	-1.93957	3.3377e-14
DENND2C	protein_coding	1.23047	0.000143014			IDI1	protein_coding	-1.93889	8.64896e-77
IGFL4	protein_coding	1.23046	0.000670548			ENTPD5	protein_coding	-1.93731	1.00893e-41
MUTYH	protein_coding	1.23031	3.49862e-20			DHODH	protein_coding	-1.93606	9.53977e-17
COMP	protein_coding	1.22788	0.0438722			PACS2	protein_coding	-1.93518	2.5633e-33
SENP5	protein_coding	1.22768	8.52643e-25			PPP1R14A	protein_coding	-1.93488	1.24973e-18
TRIM62	protein_coding	1.22707	4.2516e-09			PRMT6	protein_coding	-1.93465	4.52262e-42
STAT6	protein_coding	1.22705	3.36137e-27			CMC4	protein_coding	-1.93268	1.29306e-12
SPSB3	protein_coding	1.22655	1.336e-10			HIBCH	protein_coding	-1.93081	6.06211e-37
ARID5B	protein_coding	1.22629	4.27071e-12			LCN15	protein_coding	-1.9305	5.24758e-05
RSKR	protein_coding	1.22481	4.16326e-10			LRP3	protein_coding	-1.93049	1.89477e-40
RBBP6	protein_coding	1.22456	2.66774e-19			ATP5MC3	protein_coding	-1.92978	4.42166e-20
KLHL15	protein_coding	1.22399	9.11362e-13			PSKH1	protein_coding	-1.92809	1.40437e-34
ATP5MF-PTCD1	protein_coding	1.22348	2.92779e-21			SPIB	protein_coding	-1.9275	3.48073e-21
UNKL	protein_coding	1.22343	1.26761e-25			GPR55	protein_coding	-1.92562	0.0388705
HPSE	protein_coding	1.22255	0.000238259			OXT	protein_coding	-1.92412	8.4426e-08
OR2I1P	protein_coding	1.2219	1.393e-05			FAM210B	protein_coding	-1.92314	4.7925e-36
BX255925.3	protein_coding	1.22179	1.03917e-09			PLEKHA2	protein_coding	-1.9223	2.71632e-38
TMEM240	protein_coding	1.22149	0.0333543			CYP2C19	protein_coding	-1.92115	4.37337e-26
OR5AS1	protein_coding	1.22127	8.6949e-05			TMEM198	protein_coding	-1.92017	7.577e-38
RIPOR2	protein_coding	1.2206	0.0421803			PTPRA	protein_coding	-1.91719	2.32569e-72
ZNF341	protein_coding	1.22041	6.56007e-09			ROS1	protein_coding	-1.91656	6.1716e-06
RESF1	protein_coding	1.22036	2.42354e-31			GRB14	protein_coding	-1.91485	1.00565e-29
LATS2	protein_coding	1.22021	8.34999e-17			LRRC9	protein_coding	-1.91446	0.000121661
CEACAM18	protein_coding	1.21977	5.061e-15			ARHGAP24	protein_coding	-1.91394	0.046293
OR10K1	protein_coding	1.21924	0.0395704			TTC36	protein_coding	-1.91269	6.48276e-07
ZNF684	protein_coding	1.21568	1.41009e-06			TSTD1	protein_coding	-1.9123	3.14737e-16
ZNF154	protein_coding	1.21537	0.00511028			SCAMP1	protein_coding	-1.91139	1.65156e-19
CDK11B	protein_coding	1.21534	3.99468e-16			SLC2A1	protein_coding	-1.91136	7.58028e-23
NWD2	protein_coding	1.21515	0.000209811			COL16A1	protein_coding	-1.91078	2.89844e-08
PRKN	protein_coding	1.21502	0.00543997			FBXO4	protein_coding	-1.91011	2.2936e-17
ZNF99	protein_coding	1.21468	0.0158602			LRRC66	protein_coding	-1.90941	1.42325e-15
ABCF2	protein_coding	1.21387	1.05135e-20			CTXN1	protein_coding	-1.90885	9.66768e-10
ZNF814	protein_coding	1.21311	7.09984e-11			PRTFDC1	protein_coding	-1.90879	3.29877e-25
RBBP5	protein_coding	1.213	1.59967e-15			PSAT1	protein_coding	-1.90865	8.45017e-36
C5AR1	protein_coding	1.21253	0.00527762			CD300C	protein_coding	-1.90728	0.0410447
SLC25A45	protein_coding	1.21252	1.24152e-20			MBLAC1	protein_coding	-1.9059	2.06564e-13
IFRD1	protein_coding	1.21202	4.29876e-13			MAGI1	protein_coding	-1.90507	1.55145e-19
PTPN14	protein_coding	1.21183	1.94948e-14			ALDOA	protein_coding	-1.90278	1.00933e-21
CBFA2T2	protein_coding	1.21028	3.91164e-17			HSD17B4	protein_coding	-1.90267	4.19964e-51
P2RX5-TAX1BP3	protein_coding	1.21001	4.36489e-10			PCYOX1L	protein_coding	-1.90167	7.2345e-41
SPACA4	protein_coding	1.20982	0.000104227			CRTC1	protein_coding	-1.90081	3.38924e-41
PISD	protein_coding	1.20896	4.53828e-28			TTC37	protein_coding	-1.90004	7.24667e-32
RELN	protein_coding	1.20805	0.00171177			ZRANB3	protein_coding	-1.89875	5.38039e-22
APOBEC3A	protein_coding	1.20771	0.0167254			GLRX	protein_coding	-1.89873	4.08539e-29
MORC3	protein_coding	1.207	9.17997e-21			BCO2	protein_coding	-1.89847	2.11576e-07
CLDN16	protein_coding	1.20693	1.17867e-05			FARSB	protein_coding	-1.89819	1.76929e-37
AC000120.3	protein_coding	1.2053	7.40371e-05			PIR	protein_coding	-1.89794	2.7886e-26
CABP1	protein_coding	1.20482	0.00920856			EVL	protein_coding	-1.89755	7.82472e-17
MXD1	protein_coding	1.20277	9.21445e-15			FADS1	protein_coding	-1.89614	2.34924e-27
PAPOLG	protein_coding	1.20256	2.10266e-14			PET117	protein_coding	-1.89523	3.21094e-24
ZNF79	protein_coding	1.20167	6.99729e-16			TXNRD3	protein_coding	-1.89433	5.02681e-24
SLC25A34	protein_coding	1.20159	1.8561e-07			CREB3L2	protein_coding	-1.89414	9.06077e-42
SMTN	protein_coding	1.20093	5.95943e-12			SH3YL1	protein_coding	-1.89392	1.24224e-63
OSTM1	protein_coding	1.20006	5.67477e-15			BCL2L14	protein_coding	-1.89388	6.58133e-21
LCOR	protein_coding	1.19987	1.71925e-05			ZNF285	protein_coding	-1.89297	1.53474e-07
DCUN1D3	protein_coding	1.19958	3.31638e-22			GRK3	protein_coding	-1.8929	1.51028e-21
PIK3IP1	protein_coding	1.19861	1.12597e-12			TFEB	protein_coding	-1.89041	3.7186e-21
SPINDOC	protein_coding	1.19856	3.83759e-14			DUOXA1	protein_coding	-1.88799	0.0265075
TJAP1	protein_coding	1.1983	1.89147e-24			TET1	protein_coding	-1.88793	4.5187e-21
TIMP1	protein_coding	1.19817	9.21485e-10			CEP70	protein_coding	-1.88669	2.42815e-30
KANSL1	protein_coding	1.19758	2.52019e-22			TIMM8A	protein_coding	-1.88593	1.86491e-34
CNKSR1	protein_coding	1.19729	0.0459814			GATD3A	protein_coding	-1.88524	4.60176e-48
CPT1C	protein_coding	1.19626	0.00686753			RPS8	protein_coding	-1.88523	7.50864e-23
USP11	protein_coding	1.19569	4.35829e-24			PRKCQ	protein_coding	-1.8837	4.27405e-16
MAFG	protein_coding	1.19488	2.10696e-22			RUNX3	protein_coding	-1.88151	2.42343e-08
SART1	protein_coding	1.19432	1.2097e-11			ADH1C	protein_coding	-1.88002	0.0141183
MAP1S	protein_coding	1.1923	3.90524e-11			CYB5D2	protein_coding	-1.87908	7.57796e-29
ARHGAP32	protein_coding	1.19201	1.28768e-09			RALGAPA2	protein_coding	-1.87821	1.42051e-28
LETM1	protein_coding	1.19144	2.51995e-18			HMGN5	protein_coding	-1.87799	2.94197e-16
CCDC150	protein_coding	1.19128	5.57621e-11			NRGN	protein_coding	-1.87679	3.18963e-17
H4C8	protein_coding	1.19076	1.29362e-09			C1RL	protein_coding	-1.87673	2.83565e-26
RAB11FIP1	protein_coding	1.19039	3.74552e-13			CDHR2	protein_coding	-1.87521	3.5987e-21
TNFSF15	protein_coding	1.1891	2.62061e-11			EBF3	protein_coding	-1.87511	4.01505e-09
KCTD19	protein_coding	1.18893	0.0159468			COMTD1	protein_coding	-1.87475	2.70976e-30
MEF2D	protein_coding	1.18858	6.93447e-28			CDK5	protein_coding	-1.87415	1.40735e-34
UBXN7	protein_coding	1.18756	1.91137e-08			MPC1	protein_coding	-1.87286	3.96778e-23
CCDC200	protein_coding	1.18722	9.43346e-07			CPOX	protein_coding	-1.87188	2.02367e-51
RAB2B	protein_coding	1.18671	1.73996e-16			TSEN2	protein_coding	-1.87157	2.61645e-36
DDX60	protein_coding	1.18565	0.0171045			LMX1B	protein_coding	-1.87141	1.54956e-08
ADGRF4	protein_coding	1.1824	1.55237e-22			SOWAHA	protein_coding	-1.8685	3.23218e-42
PEAR1	protein_coding	1.18228	1.53518e-07			BEND3	protein_coding	-1.86825	5.66402e-22
ZNF665	protein_coding	1.18178	0.00177746			COCH	protein_coding	-1.86823	1.24461e-35
TMEM40	protein_coding	1.18153	0.0415714			PUS10	protein_coding	-1.86806	6.2464e-37
ARID3B	protein_coding	1.18138	7.08948e-25			ANKS1A	protein_coding	-1.86783	5.99187e-33
ZDHHC1	protein_coding	1.18121	0.00140173			PCK1	protein_coding	-1.86778	2.58303e-16
SLC22A11	protein_coding	1.17874	2.96408e-08			CPNE8	protein_coding	-1.8669	1.33125e-28
ZNF212	protein_coding	1.17862	1.95979e-12			WDR35	protein_coding	-1.86613	3.72342e-26
GNRH1	protein_coding	1.17845	0.000152247			CENPI	protein_coding	-1.86597	2.40576e-21
ELL3	protein_coding	1.17807	0.0106512			MDP1	protein_coding	-1.86521	8.52096e-18
FSD2	protein_coding	1.17805	0.0343077			H1-10	protein_coding	-1.86369	2.47612e-23
C12orf57	protein_coding	1.17779	2.18611e-08			ENDOD1	protein_coding	-1.86251	3.92649e-45
RHPN2	protein_coding	1.1776	5.95409e-28			AL360181.3	protein_coding	-1.8625	1.97961e-11
HIPK1	protein_coding	1.17619	3.00358e-09			ETFRF1	protein_coding	-1.86122	2.3576e-13
NID2	protein_coding	1.1741	0.00452328			B3GNT5	protein_coding	-1.86002	5.30212e-40
GPBP1L1	protein_coding	1.17226	1.15506e-21			VPS29	protein_coding	-1.85889	4.93027e-28
PPFIBP1	protein_coding	1.17118	4.8497e-11			SPATA24	protein_coding	-1.85774	3.32319e-22
CSRNP1	protein_coding	1.17109	3.14572e-13			PPARG	protein_coding	-1.85695	5.79671e-44
FBXW7	protein_coding	1.16987	4.89883e-12			SLC25A43	protein_coding	-1.8561	1.16684e-48
MYSM1	protein_coding	1.16952	5.15005e-08			ATP5F1A	protein_coding	-1.85542	3.07737e-28
LEF1	protein_coding	1.16837	2.18611e-08			NAT2	protein_coding	-1.85517	3.50232e-06
KCNJ14	protein_coding	1.16835	2.23641e-06			CHST6	protein_coding	-1.8546	1.89931e-13
CHD2	protein_coding	1.16821	2.29627e-16			COL18A1	protein_coding	-1.85452	8.13967e-17
PCDHA4	protein_coding	1.16799	0.00219118			SEPTIN3	protein_coding	-1.85291	0.000135936
ARL14	protein_coding	1.16764	2.81371e-08			TTLL5	protein_coding	-1.85232	1.43338e-36
TSACC	protein_coding	1.16714	0.0005942			APOC4-APOC2	protein_coding	-1.85184	0.0161329
HYLS1	protein_coding	1.16655	0.0468969			ALDH2	protein_coding	-1.85111	8.50078e-35
TM4SF4	protein_coding	1.16626	0.00900842			CD47	protein_coding	-1.85004	3.67505e-07
SMPDL3A	protein_coding	1.1662	3.71386e-16			LTBP4	protein_coding	-1.84756	2.60648e-34
NLRC5	protein_coding	1.16578	0.00322521			TPT1	protein_coding	-1.84634	9.77515e-38
POU5F1	protein_coding	1.16565	0.0107736			CFAP221	protein_coding	-1.84533	1.665e-11
KCNE4	protein_coding	1.16449	0.00319799			MS4A8	protein_coding	-1.84369	3.21709e-10
PRPF3	protein_coding	1.16403	4.9762e-25			IFT88	protein_coding	-1.84245	2.74237e-41
BAZ2A	protein_coding	1.16359	4.89303e-07			WT1	protein_coding	-1.84171	1.99141e-13
SHKBP1	protein_coding	1.16279	1.50129e-15			KCNN1	protein_coding	-1.8416	0.00355709
ANKRD52	protein_coding	1.16194	1.86555e-16			SLC44A1	protein_coding	-1.84015	1.92122e-29
RELL1	protein_coding	1.16084	6.66679e-13			NIPSNAP1	protein_coding	-1.84006	1.86778e-27
PTN	protein_coding	1.16018	0.00157861			CCSER1	protein_coding	-1.83967	0.00182745
CLEC17A	protein_coding	1.15984	0.0356901			SCARB1	protein_coding	-1.83948	6.01336e-35
ESR2	protein_coding	1.15978	0.000216052			C1orf74	protein_coding	-1.83643	5.76642e-31
NPFFR1	protein_coding	1.15944	0.00681352			BHLHE41	protein_coding	-1.83592	0.0200865
REG4	protein_coding	1.15839	0.000254925			PTP4A3	protein_coding	-1.83553	2.6813e-26
HINFP	protein_coding	1.15811	4.80955e-18			PIGU	protein_coding	-1.83418	9.43535e-25
ZNF442	protein_coding	1.15791	0.00150239			HHIP	protein_coding	-1.83412	0.0278913
RNF103-CHMP3	protein_coding	1.15742	0.0024157			MYO5C	protein_coding	-1.83399	6.68476e-25
OAZ3	protein_coding	1.15695	0.000740569			TTLL1	protein_coding	-1.83303	1.54386e-10
POLR2J2	protein_coding	1.15695	5.02406e-07			ACOX3	protein_coding	-1.83299	4.80248e-22
ATXN7	protein_coding	1.15644	1.57619e-08			SIL1	protein_coding	-1.83222	2.11261e-35
CTSV	protein_coding	1.15621	5.9932e-08			DHRS12	protein_coding	-1.83215	1.9013e-27
ZFAND2A	protein_coding	1.15579	1.77983e-11			DCTN2	protein_coding	-1.83016	4.98953e-54
NOP2	protein_coding	1.15545	2.29881e-15			HSD17B12	protein_coding	-1.82888	2.57151e-59
SPEN	protein_coding	1.1539	1.2015e-21			FASTKD2	protein_coding	-1.82826	3.54771e-53
EPPK1	protein_coding	1.15385	5.07877e-16			TINAG	protein_coding	-1.82797	1.62793e-15
REXO1	protein_coding	1.15318	3.48256e-20			DCLRE1A	protein_coding	-1.82717	8.7498e-21
TACC1	protein_coding	1.15307	2.72728e-07			AC016027.6	protein_coding	-1.82483	0.0275897
TMOD4	protein_coding	1.15301	0.00449085			WARS2	protein_coding	-1.82428	1.04048e-35
PSORS1C1	protein_coding	1.15235	9.05236e-15			RPL29	protein_coding	-1.8239	9.79358e-24
ZBTB44	protein_coding	1.15163	8.52686e-15			P2RY6	protein_coding	-1.82196	3.49435e-20
ZNF224	protein_coding	1.14839	4.32197e-10			CRAT	protein_coding	-1.82191	3.85569e-40
AFF4	protein_coding	1.14737	5.4737e-05			ZNF512B	protein_coding	-1.82137	1.44072e-48
CAMSAP3	protein_coding	1.14693	2.03301e-12			KISS1	protein_coding	-1.81996	8.9722e-05
NNAT	protein_coding	1.14427	8.27212e-07			RRM2	protein_coding	-1.81992	4.1308e-46
KDM6B	protein_coding	1.14313	5.96012e-17			IFT43	protein_coding	-1.81968	5.81006e-17
PTPRH	protein_coding	1.14292	2.63401e-13			PHPT1	protein_coding	-1.81948	8.31442e-26
GPX8	protein_coding	1.14273	0.0071309			ITIH2	protein_coding	-1.81931	2.46062e-09
ELAPOR1	protein_coding	1.14253	0.0207139			C11orf71	protein_coding	-1.81657	7.25201e-33
TNFRSF12A	protein_coding	1.14215	7.59734e-12			DLX4	protein_coding	-1.81532	3.35147e-44
THAP3	protein_coding	1.13824	3.10422e-09			LPAR1	protein_coding	-1.81505	2.08635e-08
MAP3K14	protein_coding	1.13785	2.33842e-15			SCARA3	protein_coding	-1.81478	1.16667e-15
CDKN2AIP	protein_coding	1.13577	2.31571e-22			ZNF485	protein_coding	-1.81395	6.70398e-18
SCG5	protein_coding	1.13467	0.00736687			KIAA1549L	protein_coding	-1.81324	0.0185566
CMTM3	protein_coding	1.13456	1.22139e-12			NEURL1B	protein_coding	-1.81278	2.61054e-39
OR1A1	protein_coding	1.13157	0.0275289			TTC27	protein_coding	-1.81193	1.6213e-28
ZC3H12A	protein_coding	1.13128	1.7191e-13			H6PD	protein_coding	-1.81183	1.80287e-22
RCSD1	protein_coding	1.13083	0.014238			SOWAHD	protein_coding	-1.81126	5.17204e-09
CBX6	protein_coding	1.1302	4.3828e-23			VGF	protein_coding	-1.81048	3.8966e-11
SLC29A3	protein_coding	1.12976	2.192e-13			ANXA9	protein_coding	-1.80884	5.10482e-35
MYOF	protein_coding	1.12965	9.16052e-15			LZTS1	protein_coding	-1.80865	8.56146e-05
AP4E1	protein_coding	1.12895	8.23385e-08			F10	protein_coding	-1.80812	2.41669e-20
DCUN1D2	protein_coding	1.1287	6.32822e-17			GCHFR	protein_coding	-1.8077	1.51559e-13
XAB2	protein_coding	1.12786	7.68834e-11			METRN	protein_coding	-1.80731	2.23148e-29
DDX51	protein_coding	1.12746	2.6031e-14			RIMKLA	protein_coding	-1.80626	2.92904e-25
SLC35E4	protein_coding	1.12653	3.41407e-08			RPL27A	protein_coding	-1.80615	9.02637e-22
GABRP	protein_coding	1.12591	0.015267			HEXD	protein_coding	-1.80501	1.24478e-24
ETS1	protein_coding	1.12547	1.23222e-07			TRIB3	protein_coding	-1.8049	9.80285e-28
SLC6A20	protein_coding	1.12523	2.71248e-06			DYNC2LI1	protein_coding	-1.80354	1.44567e-21
SLC52A1	protein_coding	1.125	0.0259331			PLB1	protein_coding	-1.80344	2.88015e-47
TNFRSF19	protein_coding	1.12489	4.8229e-07			THPO	protein_coding	-1.80321	3.39424e-06
ZDHHC11	protein_coding	1.12484	2.48858e-06			GTF2IRD1	protein_coding	-1.8015	8.56559e-44
ZNF462	protein_coding	1.12473	5.15365e-07			SEC23A	protein_coding	-1.79913	3.89614e-29
SPDYE6	protein_coding	1.12449	4.12473e-05			MBOAT1	protein_coding	-1.7989	1.4261e-53
CARNS1	protein_coding	1.12447	0.00270056			FNDC4	protein_coding	-1.79788	5.90583e-08
STAR	protein_coding	1.12297	0.0473421			KIF21B	protein_coding	-1.79784	4.65449e-08
JDP2	protein_coding	1.12269	1.31517e-10			MALRD1	protein_coding	-1.79744	1.51845e-41
NKIRAS1	protein_coding	1.12264	2.60455e-09			MUC12	protein_coding	-1.79678	8.2827e-09
ZNF470	protein_coding	1.12027	0.0132196			NUDT6	protein_coding	-1.79668	1.26613e-14
DNAH3	protein_coding	1.12014	2.64973e-11			PHF14	protein_coding	-1.79609	5.49155e-45
H2BC5	protein_coding	1.11939	4.66412e-11			METTL7B	protein_coding	-1.79581	1.36868e-21
PRELP	protein_coding	1.11903	0.00496987			ADH4	protein_coding	-1.79498	1.19807e-08
DSEL	protein_coding	1.11856	0.0136948			MTG1	protein_coding	-1.79457	6.41263e-35
PPP1R2	protein_coding	1.11793	1.94477e-19			PLD1	protein_coding	-1.79346	9.97681e-30
NKAIN3	protein_coding	1.11725	7.54347e-05			KHK	protein_coding	-1.78986	1.14527e-31
ANKRD13D	protein_coding	1.1172	8.33666e-15			UBXN10	protein_coding	-1.7882	0.0285524
SH3BP2	protein_coding	1.11589	1.00059e-18			SPATA7	protein_coding	-1.7874	7.50149e-15
PLAAT2	protein_coding	1.11551	0.0068314			EIF5AL1	protein_coding	-1.78683	3.602e-19
MS4A4E	protein_coding	1.11551	1.0283e-05			ADAMTS14	protein_coding	-1.78613	0.0355144
AMPD2	protein_coding	1.11484	1.26991e-16			NUDT16	protein_coding	-1.78603	2.98797e-56
TNKS1BP1	protein_coding	1.11483	1.11706e-17			FOS	protein_coding	-1.78558	5.16933e-38
PPL	protein_coding	1.11475	3.77482e-18			ZNF449	protein_coding	-1.78532	9.09301e-15
ZSCAN20	protein_coding	1.11394	1.4085e-09			ACYP2	protein_coding	-1.78521	3.60287e-16
PDLIM7	protein_coding	1.11388	2.31782e-14			HHLA2	protein_coding	-1.78507	5.00481e-10
RELA	protein_coding	1.11373	3.36655e-23			MPV17L	protein_coding	-1.78408	2.33124e-34
JADE2	protein_coding	1.11329	6.91692e-18			PIMREG	protein_coding	-1.78367	7.86383e-22
PIAS3	protein_coding	1.11322	7.39914e-19			KANK3	protein_coding	-1.78291	5.31789e-06
PHF1	protein_coding	1.11285	4.90022e-09			GPD1L	protein_coding	-1.78257	7.91959e-21
APBB1	protein_coding	1.11227	1.00391e-12			FCHSD2	protein_coding	-1.78171	4.09838e-32
ZFP36L1	protein_coding	1.11201	4.27269e-17			ITGA1	protein_coding	-1.7811	6.79907e-08
NUTM2D	protein_coding	1.1118	2.85521e-06			FDFT1	protein_coding	-1.78085	3.2365e-32
METTL22	protein_coding	1.11179	7.88094e-10			FAHD1	protein_coding	-1.78033	1.58844e-47
DEDD2	protein_coding	1.11155	1.03345e-12			OBSCN	protein_coding	-1.78021	1.62692e-39
THAP10	protein_coding	1.11154	0.00077241			KLF12	protein_coding	-1.77867	7.05529e-16
IRGQ	protein_coding	1.11092	7.87455e-18			DAO	protein_coding	-1.77807	3.03127e-13
TUBD1	protein_coding	1.10881	1.33501e-12			GOLGA8A	protein_coding	-1.77751	7.63392e-32
CFLAR	protein_coding	1.10863	5.85212e-13			GPR157	protein_coding	-1.77612	6.12764e-32
NPIPB3	protein_coding	1.10857	1.01436e-25			SBK1	protein_coding	-1.7759	2.79546e-06
AC021087.5	protein_coding	1.10816	0.000357753			NR2F1	protein_coding	-1.7749	4.2526e-09
H2BC8	protein_coding	1.10699	5.52889e-13			MAB21L4	protein_coding	-1.77458	1.24991e-31
TRIM23	protein_coding	1.10653	1.51463e-12			CCDC167	protein_coding	-1.77368	7.74507e-14
MED12	protein_coding	1.10621	4.48653e-11			PITPNM2	protein_coding	-1.77319	1.14776e-22
SNAI1	protein_coding	1.10535	2.524e-12			PRTN3	protein_coding	-1.77308	0.0224519
RBM33	protein_coding	1.10533	1.39647e-22			SLC25A29	protein_coding	-1.77259	9.51531e-17
SPOPL	protein_coding	1.10376	2.87665e-10			LIMD2	protein_coding	-1.77221	6.65373e-06
TAGLN	protein_coding	1.10366	4.24977e-09			RPL36A	protein_coding	-1.77061	1.50944e-14
ZNF236	protein_coding	1.10353	0.000289039			SERGEF	protein_coding	-1.77025	8.60073e-24
CREB5	protein_coding	1.10234	3.43446e-05			RXRA	protein_coding	-1.76981	1.02614e-50
SPNS2	protein_coding	1.10225	0.00325827			SYT1	protein_coding	-1.76883	2.34995e-05
GJB7	protein_coding	1.10159	1.6965e-08			PFKFB4	protein_coding	-1.76709	3.32541e-20
CDCA5	protein_coding	1.10148	4.77046e-09			MLXIPL	protein_coding	-1.76683	2.1796e-28
ABCA10	protein_coding	1.10112	0.0179538			ITFG1	protein_coding	-1.76616	6.66963e-54
TIAF1	protein_coding	1.10003	1.22127e-10			H2AC20	protein_coding	-1.76595	0.0185896
ZNF429	protein_coding	1.09933	0.0212824			MSH3	protein_coding	-1.7651	1.55687e-36
CLHC1	protein_coding	1.09794	2.75245e-06			ALDH1A3	protein_coding	-1.76447	0.0120245
FAM131A	protein_coding	1.09776	1.39046e-05			CLDND2	protein_coding	-1.76396	0.000151984
TMEM269	protein_coding	1.0968	0.00351243			FAM216A	protein_coding	-1.76374	2.97325e-15
ZNF280C	protein_coding	1.09671	0.000190675			CDC42EP5	protein_coding	-1.76227	5.98056e-13
RNASE10	protein_coding	1.09516	0.00125737			STX2	protein_coding	-1.76205	1.24412e-16
NFKBIZ	protein_coding	1.09496	1.44764e-10			ANTKMT	protein_coding	-1.76174	4.45142e-25
BTN2A2	protein_coding	1.09475	3.1315e-10			EXOC3L4	protein_coding	-1.76141	9.48508e-26
RHOV	protein_coding	1.09189	0.00052341			ACKR4	protein_coding	-1.76073	0.0011746
SNAPC4	protein_coding	1.09185	8.85668e-20			SATB2	protein_coding	-1.75965	1.6631e-16
ADAM32	protein_coding	1.09171	0.000369034			FAM156A	protein_coding	-1.75937	3.05816e-10
DCAF12	protein_coding	1.09171	1.05765e-24			SLC29A4	protein_coding	-1.75912	5.86301e-38
RTN2	protein_coding	1.09127	2.2288e-11			SLC25A1	protein_coding	-1.75875	1.26814e-20
FAT1	protein_coding	1.09077	4.55612e-22			DMAC1	protein_coding	-1.75745	1.57341e-19
OR1M1	protein_coding	1.09018	0.0301173			CCNG1	protein_coding	-1.75594	1.52588e-63
C2CD3	protein_coding	1.08768	7.51521e-22			FGF11	protein_coding	-1.75529	5.87163e-09
ZNF662	protein_coding	1.08764	0.046918			CASKIN1	protein_coding	-1.75479	8.45418e-33
ASXL1	protein_coding	1.08727	1.21897e-21			ZNF277	protein_coding	-1.75439	3.94846e-38
SPACA6	protein_coding	1.08676	0.000169332			PECR	protein_coding	-1.75362	2.96517e-40
TMEM212	protein_coding	1.08633	0.000104851			RSPH3	protein_coding	-1.75282	3.45832e-18
CABYR	protein_coding	1.0861	3.07133e-06			TPK1	protein_coding	-1.75279	4.04523e-08
AOC3	protein_coding	1.08565	9.91632e-09			NPHP1	protein_coding	-1.75166	4.01254e-09
TMEM262	protein_coding	1.08471	0.00197139			PRORP	protein_coding	-1.75139	7.91439e-28
ATP6V1G2	protein_coding	1.08432	0.0385706			FBXW9	protein_coding	-1.7512	3.51915e-22
SIRT7	protein_coding	1.08407	6.32313e-12			COQ2	protein_coding	-1.75097	2.65507e-28
NATD1	protein_coding	1.08375	3.71394e-15			CCR1	protein_coding	-1.75057	2.18601e-07
CAMK1D	protein_coding	1.08322	0.0189349			SCCPDH	protein_coding	-1.7499	2.87242e-27
USP35	protein_coding	1.08309	3.75748e-14			TLCD3A	protein_coding	-1.74961	8.4264e-40
ZGLP1	protein_coding	1.08128	1.09628e-05			KIAA1549	protein_coding	-1.74732	9.63617e-20
ZFYVE1	protein_coding	1.08089	1.8982e-17			PIGF	protein_coding	-1.74676	1.56274e-26
BRD2	protein_coding	1.08028	1.17674e-23			DIPK1A	protein_coding	-1.7461	1.13921e-15
LRRC43	protein_coding	1.07841	0.0408518			FADS6	protein_coding	-1.74582	1.03265e-18
TRPM6	protein_coding	1.07742	4.46007e-07			TMEM218	protein_coding	-1.74523	8.52589e-15
SWAP70	protein_coding	1.07702	1.79385e-17			ADAT2	protein_coding	-1.7449	3.01065e-23
ELF3	protein_coding	1.07593	3.65613e-14			GUCA2B	protein_coding	-1.74404	1.09574e-08
MAP1LC3B2	protein_coding	1.0759	1.28735e-07			ANP32B	protein_coding	-1.74192	1.19554e-25
PRSS27	protein_coding	1.07498	0.0106953			DNAJC1	protein_coding	-1.74125	4.87399e-26
JMJD1C	protein_coding	1.0741	9.64112e-15			NTN1	protein_coding	-1.74048	0.00265904
EXPH5	protein_coding	1.07409	0.000205197			RTN4IP1	protein_coding	-1.73981	3.81097e-15
SHISA9	protein_coding	1.07338	0.000552429			SOX12	protein_coding	-1.73841	4.34643e-19
ABHD16A	protein_coding	1.07332	2.59699e-20			BRI3BP	protein_coding	-1.7381	4.9739e-59
DUSP18	protein_coding	1.07316	1.20581e-12			FBXL22	protein_coding	-1.7377	0.00206237
GPATCH1	protein_coding	1.07296	6.58738e-15			GPHN	protein_coding	-1.73757	6.18707e-20
CTAGE8	protein_coding	1.07215	3.22227e-11			COMMD1	protein_coding	-1.73752	6.81016e-21
CYP4F8	protein_coding	1.07212	0.0473744			TMEM37	protein_coding	-1.73536	7.93291e-34
IL4R	protein_coding	1.07163	5.6083e-15			FKBP1B	protein_coding	-1.73524	0.00485832
NUB1	protein_coding	1.07157	1.19371e-21			P4HA1	protein_coding	-1.73508	7.50262e-39
CFAP54	protein_coding	1.07012	0.0022656			TMEM171	protein_coding	-1.73488	6.71041e-07
GABARAPL1	protein_coding	1.06997	1.23681e-18			CYP4F12	protein_coding	-1.73458	1.69758e-27
WDR83	protein_coding	1.06925	1.20616e-13			ARMC1	protein_coding	-1.73231	5.57159e-31
FRMD8	protein_coding	1.06757	1.08111e-20			H1-0	protein_coding	-1.73206	8.81381e-57
HOXC12	protein_coding	1.06735	8.96608e-10			LGALS7B	protein_coding	-1.73193	0.0153858
RBFOX1	protein_coding	1.06674	0.0291591			KLHL13	protein_coding	-1.73126	7.97565e-15
PALB2	protein_coding	1.06657	5.04161e-13			PGAP4	protein_coding	-1.73097	4.01505e-09
BTN3A3	protein_coding	1.06551	8.61759e-06			TRABD2A	protein_coding	-1.73084	1.93273e-22
TSC22D4	protein_coding	1.06513	7.37159e-12			TCN2	protein_coding	-1.73076	1.05359e-16
LCTL	protein_coding	1.06419	0.0160804			AS3MT	protein_coding	-1.73028	1.5108e-20
CEMIP2	protein_coding	1.06319	1.1082e-11			BCL7A	protein_coding	-1.72926	2.52846e-31
HELZ2	protein_coding	1.0616	7.44603e-12			NPEPL1	protein_coding	-1.72907	4.08114e-28
FOXA3	protein_coding	1.06109	5.03206e-09			RPL7A	protein_coding	-1.72804	2.7162e-18
ABCA9	protein_coding	1.05962	0.045263			SLC25A15	protein_coding	-1.72683	5.7858e-23
ARHGEF11	protein_coding	1.05912	2.34553e-15			UGT2A3	protein_coding	-1.72587	8.68725e-54
MC1R	protein_coding	1.05871	2.62191e-09			MSN	protein_coding	-1.72539	0.00360854
ZNF28	protein_coding	1.05838	1.76289e-10			ATG4C	protein_coding	-1.72526	1.75205e-13
ATP1A3	protein_coding	1.0577	0.000978317			TFF1	protein_coding	-1.72524	0.00541091
MPZ	protein_coding	1.05647	0.0438722			PARVA	protein_coding	-1.72476	3.25372e-35
ASB16	protein_coding	1.05576	2.26662e-06			PPP1R14C	protein_coding	-1.72427	2.50961e-15
C6orf132	protein_coding	1.05546	9.21484e-13			TRPT1	protein_coding	-1.72376	8.12202e-28
OTUD7B	protein_coding	1.05546	6.39956e-14			CTIF	protein_coding	-1.72272	9.90321e-14
CELSR3	protein_coding	1.05412	1.83538e-22			MTMR4	protein_coding	-1.72269	3.39884e-23
SLC7A6OS	protein_coding	1.05374	7.45132e-19			CHID1	protein_coding	-1.72244	7.56146e-31
RPS6KA4	protein_coding	1.05304	6.54951e-15			ATP7B	protein_coding	-1.72147	8.93871e-47
FAM160A1	protein_coding	1.05234	5.59088e-06			NIPSNAP3A	protein_coding	-1.72092	9.10918e-25
TRIM72	protein_coding	1.0521	3.83993e-05			GLUD1	protein_coding	-1.72081	3.22343e-43
NUFIP2	protein_coding	1.05163	8.87408e-13			APOC2	protein_coding	-1.71969	1.71228e-06
ZNF845	protein_coding	1.05157	3.40993e-15			ZNF362	protein_coding	-1.71933	2.72799e-21
ETS2	protein_coding	1.0512	4.56682e-10			PARD3B	protein_coding	-1.71925	1.01941e-19
IGHMBP2	protein_coding	1.05094	4.26208e-15			WASHC3	protein_coding	-1.71921	1.71488e-22
SIN3B	protein_coding	1.04996	1.87433e-14			DPH5	protein_coding	-1.71868	6.68297e-30
DUSP8	protein_coding	1.04883	8.5573e-12			IGBP1	protein_coding	-1.71866	1.12265e-23
DRC1	protein_coding	1.04881	0.0251961			NSUN7	protein_coding	-1.71841	3.5715e-27
MTG2	protein_coding	1.0485	9.44745e-17			AKR7A2	protein_coding	-1.71825	4.18405e-19
CBL	protein_coding	1.04809	1.42653e-06			FGD1	protein_coding	-1.71739	8.6096e-15
GPS2	protein_coding	1.04794	7.60499e-11			ADAMTS13	protein_coding	-1.71709	2.61084e-19
TFIP11	protein_coding	1.04777	4.59554e-09			SLC2A13	protein_coding	-1.71626	5.38561e-06
NACAD	protein_coding	1.04769	0.00244475			KCNAB3	protein_coding	-1.71456	1.30012e-07
OR10H1	protein_coding	1.0474	0.00122383			MTCH2	protein_coding	-1.71434	2.13541e-33
VEZF1	protein_coding	1.04671	2.18902e-12			CORO1A	protein_coding	-1.7142	0.000553775
MADD	protein_coding	1.04627	5.04943e-16			TEAD4	protein_coding	-1.71402	1.69658e-29
ARL10	protein_coding	1.04553	0.000153748			MAGEF1	protein_coding	-1.71383	7.22115e-31
AC008770.4	protein_coding	1.04542	6.84463e-07			STAB1	protein_coding	-1.71377	0.000265646
WFDC1	protein_coding	1.0445	0.0138177			EIF3E	protein_coding	-1.7136	1.6334e-28
FRMD4B	protein_coding	1.04431	1.72241e-11			PRKACA	protein_coding	-1.71254	2.16842e-51
TAOK1	protein_coding	1.04404	6.50067e-08			TMEM150B	protein_coding	-1.712	1.81922e-39
ZNF274	protein_coding	1.0435	1.47757e-17			IFT27	protein_coding	-1.71063	1.0076e-24
PROC	protein_coding	1.04347	0.0255312			KCNG1	protein_coding	-1.71026	0.00166602
MLLT6	protein_coding	1.04312	2.35523e-17			LGALS4	protein_coding	-1.70886	1.40084e-20
GNE	protein_coding	1.0412	4.55572e-07			SMO	protein_coding	-1.70834	1.28857e-24
SIKE1	protein_coding	1.04052	1.65496e-09			RADX	protein_coding	-1.70756	2.2951e-08
TAPBP	protein_coding	1.03934	2.85572e-18			SETBP1	protein_coding	-1.70564	1.98605e-17
SETD1A	protein_coding	1.0387	3.25221e-17			GAPDH	protein_coding	-1.70535	1.72958e-18
ZNF483	protein_coding	1.03804	4.59145e-05			TRIOBP	protein_coding	-1.70319	1.09209e-36
ZNF598	protein_coding	1.03786	3.58554e-11			HSP90B1	protein_coding	-1.70254	4.63474e-26
NALCN	protein_coding	1.03719	0.0274405			ARHGAP18	protein_coding	-1.70243	1.78957e-48
NUMBL	protein_coding	1.03665	2.11961e-15			RTL8B	protein_coding	-1.70199	2.7859e-29
LDLRAP1	protein_coding	1.03638	2.29905e-13			SEPTIN9	protein_coding	-1.70164	2.45988e-57
KRBA2	protein_coding	1.03487	0.000109023			DNAJC28	protein_coding	-1.70155	2.23661e-12
SLC15A2	protein_coding	1.03458	1.75019e-05			RBKS	protein_coding	-1.70154	5.245e-18
ZNF317	protein_coding	1.0345	1.58069e-14			NFS1	protein_coding	-1.7015	4.41432e-41
ZNF774	protein_coding	1.03328	8.50102e-10			CPNE2	protein_coding	-1.70149	5.73119e-48
UPK3BL2	protein_coding	1.03281	1.94411e-09			EXOC4	protein_coding	-1.70086	5.01556e-30
TBX2	protein_coding	1.03163	9.49493e-05			CENPM	protein_coding	-1.70065	2.8115e-17
MASP1	protein_coding	1.03084	0.0014246			MAN1A1	protein_coding	-1.70055	5.35116e-46
SYTL4	protein_coding	1.03045	0.00583987			PTGR2	protein_coding	-1.69989	9.82531e-27
AC097625.1	protein_coding	1.03013	5.28593e-06			SLC6A8	protein_coding	-1.69967	8.10994e-29
AC233992.2	protein_coding	1.0301	0.0364218			ADCK2	protein_coding	-1.69951	6.62378e-19
DAXX	protein_coding	1.02962	1.96835e-09			NDUFA7	protein_coding	-1.6987	1.18104e-23
TEPSIN	protein_coding	1.02917	1.72926e-17			EGR2	protein_coding	-1.69786	0.000113859
ZNF675	protein_coding	1.02912	4.28116e-13			ADGRF2	protein_coding	-1.69711	1.36402e-07
PEDS1	protein_coding	1.02838	1.11149e-12			HILPDA	protein_coding	-1.69708	1.12106e-19
NUTM2A	protein_coding	1.02676	0.00923283			HAUS4	protein_coding	-1.69706	2.8377e-36
ZNF778	protein_coding	1.02591	1.99097e-10			ANO10	protein_coding	-1.69699	1.59419e-30
RHBDD2	protein_coding	1.02585	1.00578e-09			FAM86B1	protein_coding	-1.69686	1.24554e-13
TRPM7	protein_coding	1.02534	1.00666e-13			KLK1	protein_coding	-1.69676	4.7462e-21
FRMD6	protein_coding	1.0252	2.85351e-05			NPNT	protein_coding	-1.6964	2.25525e-36
BSDC1	protein_coding	1.02511	8.37485e-18			ACOT7	protein_coding	-1.69627	3.1097e-40
CALHM1	protein_coding	1.02483	0.0393695			DHRS11	protein_coding	-1.69473	2.83902e-22
ZNF296	protein_coding	1.02456	9.98623e-06			SLC14A2	protein_coding	-1.69401	0.000782504
WWP1	protein_coding	1.02437	6.07899e-15			ACY3	protein_coding	-1.69373	1.69957e-14
ZNF208	protein_coding	1.02429	0.03976			THADA	protein_coding	-1.69357	6.99795e-26
MDC1	protein_coding	1.02314	1.47001e-15			MID1	protein_coding	-1.69336	1.70995e-25
RMND5A	protein_coding	1.02296	3.64841e-12			NCMAP	protein_coding	-1.69246	5.20627e-10
ZNF142	protein_coding	1.0227	6.61125e-15			EXOC6B	protein_coding	-1.69205	1.34598e-25
DUS3L	protein_coding	1.02238	8.59115e-09			PCLO	protein_coding	-1.69204	0.0253999
CCDC114	protein_coding	1.02126	0.0167443			TEX9	protein_coding	-1.69182	3.7317e-08
MTA2	protein_coding	1.0211	3.99824e-16			TMEM143	protein_coding	-1.69155	2.34576e-10
POLD1	protein_coding	1.01919	9.12019e-06			TRAPPC6A	protein_coding	-1.69078	5.14257e-15
LSG1	protein_coding	1.01797	2.2781e-22			ENO1	protein_coding	-1.68927	3.63063e-23
PLEKHM3	protein_coding	1.01796	9.12074e-10			MSRB1	protein_coding	-1.68806	1.45466e-27
OSGIN1	protein_coding	1.01767	2.28156e-06			DOCK1	protein_coding	-1.68797	4.84383e-26
H2BC18	protein_coding	1.0168	0.000249103			CHCHD10	protein_coding	-1.6879	3.8265e-15
CDK3	protein_coding	1.01643	8.71124e-06			DOCK9	protein_coding	-1.687	6.21689e-18
PLA2G4C	protein_coding	1.01607	0.00253106			RPL34	protein_coding	-1.68667	8.22976e-17
GRAMD1C	protein_coding	1.01445	2.53409e-08			CMTM4	protein_coding	-1.68658	5.78303e-38
RBAK	protein_coding	1.01267	7.55084e-11			F8A3	protein_coding	-1.68651	9.68381e-08
GPATCH3	protein_coding	1.01166	4.88765e-07			CHCHD5	protein_coding	-1.68607	2.67551e-15
SEC31B	protein_coding	1.01148	4.49768e-07			NKX1-2	protein_coding	-1.68597	3.0148e-05
MTMR3	protein_coding	1.01078	1.37855e-11			PRDM5	protein_coding	-1.68476	1.0609e-20
SIGLEC12	protein_coding	1.01059	1.07683e-11			UGT1A6	protein_coding	-1.68471	8.66766e-38
WASH6P	protein_coding	1.01053	7.47735e-09			PRKCZ	protein_coding	-1.6847	2.16318e-31
FZR1	protein_coding	1.01045	7.67386e-12			NIPAL2	protein_coding	-1.68415	0.000156962
SLC7A14	protein_coding	1.0102	0.0319766			TTC34	protein_coding	-1.68373	6.64129e-09
DHX30	protein_coding	1.0101	4.49564e-11			PTPRJ	protein_coding	-1.6832	2.80205e-31
CLCA4	protein_coding	1.00939	0.00723078			METTL15	protein_coding	-1.68191	7.17582e-38
CCND2	protein_coding	1.00911	5.97781e-10			ARL2	protein_coding	-1.68164	2.7546e-22
HECA	protein_coding	1.00871	5.1564e-17			RIBC1	protein_coding	-1.68098	0.00055269
SMAD3	protein_coding	1.00849	5.92174e-18			DEPDC7	protein_coding	-1.68048	6.14843e-43
WDR47	protein_coding	1.00729	1.84955e-08			ELOVL6	protein_coding	-1.67987	2.91359e-10
ZNF860	protein_coding	1.00725	0.00122754			IFT22	protein_coding	-1.67873	4.61278e-22
C5orf34	protein_coding	1.00697	1.43745e-06			LACTB	protein_coding	-1.67745	2.49242e-30
ZBTB38	protein_coding	1.00682	0.000135611			CTPS2	protein_coding	-1.67737	3.95807e-44
FOXJ3	protein_coding	1.00677	2.47834e-08			PNPO	protein_coding	-1.67713	7.84526e-39
MST1R	protein_coding	1.00659	6.06825e-05			CACHD1	protein_coding	-1.67624	5.18998e-14
LBH	protein_coding	1.00495	4.38844e-20			SCO1	protein_coding	-1.67614	5.48627e-40
ZNF875	protein_coding	1.00446	0.0170418			DCPS	protein_coding	-1.67562	2.33163e-17
COTL1	protein_coding	1.00399	3.04137e-07			GTF2IRD2B	protein_coding	-1.67531	9.12253e-22
CMTR1	protein_coding	1.00346	5.06894e-15			TPSG1	protein_coding	-1.67525	5.98351e-07
CYTH1	protein_coding	1.00271	8.72179e-20			PDGFRL	protein_coding	-1.67495	0.0170955
EMILIN2	protein_coding	0.999878	0.000104941			DUSP15	protein_coding	-1.67325	1.82461e-10
MED13	protein_coding	0.998139	9.60873e-07			LAD1	protein_coding	-1.67271	3.5059e-29
IL15	protein_coding	0.997362	0.000316274			PRDX6	protein_coding	-1.67118	8.254e-19
BTG3	protein_coding	0.996726	6.80892e-15			LRRC40	protein_coding	-1.67051	4.30608e-16
TNFRSF10C	protein_coding	0.996221	0.0473176			CMTM7	protein_coding	-1.67018	1.11324e-16
DUSP16	protein_coding	0.995843	1.0562e-14			MNAT1	protein_coding	-1.66972	2.60712e-26
TMEM79	protein_coding	0.995174	3.38397e-09			EN2	protein_coding	-1.66959	9.1705e-08
CCDC137	protein_coding	0.994422	5.64158e-10			HK2	protein_coding	-1.66892	1.73855e-33
DPP8	protein_coding	0.99394	2.16099e-12			NUDT3	protein_coding	-1.66882	2.35084e-45
RHOBTB2	protein_coding	0.993448	7.76009e-17			EXOC3L1	protein_coding	-1.66801	0.000408508
C8orf76	protein_coding	0.993005	7.13726e-11			C4orf33	protein_coding	-1.66733	6.56768e-17
HOXB6	protein_coding	0.992587	2.31021e-07			PTRHD1	protein_coding	-1.66643	4.78636e-17
RNPC3	protein_coding	0.992358	2.99062e-11			ZNF318	protein_coding	-1.66589	6.66986e-24
ZNF701	protein_coding	0.991721	1.76083e-07			HACE1	protein_coding	-1.6645	2.40423e-10
SLC25A21	protein_coding	0.991546	0.0151971			DLAT	protein_coding	-1.664	1.56016e-43
NEBL	protein_coding	0.99019	0.00507037			F2R	protein_coding	-1.66345	9.20886e-47
TP53INP2	protein_coding	0.990129	1.33811e-10			SHPK	protein_coding	-1.6634	1.4953e-53
KIF18B	protein_coding	0.990029	4.98612e-09			PNPLA4	protein_coding	-1.66339	1.37419e-20
C18orf25	protein_coding	0.98992	4.87304e-09			TFF3	protein_coding	-1.66264	2.82196e-11
CYLD	protein_coding	0.988242	3.0618e-12			PRDM16	protein_coding	-1.66141	3.65191e-16
VSIR	protein_coding	0.986927	1.56039e-14			PFN2	protein_coding	-1.65806	3.45369e-60
AGAP5	protein_coding	0.986921	1.02091e-08			NT5M	protein_coding	-1.65778	0.00335368
RMC1	protein_coding	0.986257	7.37129e-10			LSS	protein_coding	-1.65718	1.54636e-50
IKZF5	protein_coding	0.985466	9.59491e-09			NNMT	protein_coding	-1.65652	0.0480182
SSTR2	protein_coding	0.984784	0.00017206			SLC18B1	protein_coding	-1.65597	2.36818e-19
CBWD6	protein_coding	0.984597	0.00253095			DPYSL5	protein_coding	-1.65578	4.72724e-10
KMT2D	protein_coding	0.984481	4.45373e-12			ASB9	protein_coding	-1.6551	5.37122e-17
GOLGA3	protein_coding	0.984385	4.87753e-13			PPA1	protein_coding	-1.6535	3.35258e-31
ELK4	protein_coding	0.9834	0.000431121			QPRT	protein_coding	-1.65117	2.17735e-21
CABLES1	protein_coding	0.983007	1.01603e-12			NPM1	protein_coding	-1.65047	8.58071e-24
SYDE1	protein_coding	0.981817	0.0205326			ESPNL	protein_coding	-1.64975	0.018221
SAR1A	protein_coding	0.981167	2.87228e-11			MDM1	protein_coding	-1.64961	6.23357e-17
HBP1	protein_coding	0.980902	1.08485e-17			SHD	protein_coding	-1.64943	2.72151e-07
LTB4R	protein_coding	0.980814	1.4895e-08			HAGH	protein_coding	-1.64884	4.5205e-39
HAUS8	protein_coding	0.980587	2.13608e-05			MCTP2	protein_coding	-1.6487	8.22711e-24
ZBTB49	protein_coding	0.980387	1.53615e-07			RPS6	protein_coding	-1.64788	8.40938e-17
DHX34	protein_coding	0.980186	8.48235e-13			NDUFAF2	protein_coding	-1.64732	1.34086e-14
CMTM1	protein_coding	0.979844	0.0210614			CYB5A	protein_coding	-1.64593	1.45971e-20
PRRG1	protein_coding	0.979511	2.07684e-08			LRMDA	protein_coding	-1.64546	7.50258e-11
TXNIP	protein_coding	0.979265	7.66471e-15			SOX8	protein_coding	-1.64455	5.47224e-14
PID1	protein_coding	0.979167	0.00152392			FAAP100	protein_coding	-1.64401	4.49112e-17
SAMD4A	protein_coding	0.978791	1.38145e-06			SLC35D1	protein_coding	-1.64398	5.21009e-28
ARHGEF7	protein_coding	0.978774	1.01238e-14			EXT2	protein_coding	-1.64396	8.58778e-55
SLC37A1	protein_coding	0.977658	1.35709e-12			MYL5	protein_coding	-1.64395	4.34334e-23
DBNDD2	protein_coding	0.977455	1.6151e-08			NPHP4	protein_coding	-1.64374	3.60647e-21
GPATCH2L	protein_coding	0.977294	7.20984e-10			MMACHC	protein_coding	-1.64275	2.22816e-13
SDR42E1	protein_coding	0.977168	4.37178e-07			NECAB3	protein_coding	-1.64213	4.64205e-33
DOK7	protein_coding	0.977142	0.0471768			RPS3	protein_coding	-1.64006	4.15318e-17
C16orf70	protein_coding	0.976248	6.06304e-16			CISD3	protein_coding	-1.63927	1.81927e-28
TRIM38	protein_coding	0.976131	1.24554e-13			PRR15L	protein_coding	-1.63882	7.70284e-28
TMEM86B	protein_coding	0.975994	4.95913e-06			ABCC4	protein_coding	-1.63784	7.81214e-32
R3HDML	protein_coding	0.975812	0.000430627			RPL7	protein_coding	-1.63655	1.28095e-16
CNFN	protein_coding	0.975755	0.0345429			ATP11A	protein_coding	-1.63635	7.57009e-12
AC106886.5	protein_coding	0.975695	4.02125e-07			FJX1	protein_coding	-1.63482	1.81459e-06
MAU2	protein_coding	0.975515	3.76754e-16			ERP27	protein_coding	-1.63472	7.61689e-10
TUBB2A	protein_coding	0.975471	6.79354e-07			EPB41	protein_coding	-1.63417	1.37993e-25
NRIP3	protein_coding	0.975136	0.0287666			MCOLN3	protein_coding	-1.63272	0.00481116
C1GALT1	protein_coding	0.974299	2.16182e-19			SBF2	protein_coding	-1.63175	1.65718e-28
PTPN21	protein_coding	0.974286	1.84127e-09			ASL	protein_coding	-1.63116	3.34704e-44
DGKE	protein_coding	0.974188	4.18916e-09			SMIM3	protein_coding	-1.63114	8.66734e-28
CRYBG3	protein_coding	0.974109	0.00460831			WDR7	protein_coding	-1.631	7.96401e-13
CASP8AP2	protein_coding	0.974043	2.74517e-07			AHCYL2	protein_coding	-1.63077	2.65225e-18
ZNF546	protein_coding	0.973615	0.00237526			EEF1G	protein_coding	-1.6303	2.24189e-19
FAM89B	protein_coding	0.973553	1.36495e-05			SYT2	protein_coding	-1.63002	0.00481116
CNN1	protein_coding	0.972915	0.0118206			FBXO36	protein_coding	-1.62964	0.000390205
CAPN8	protein_coding	0.972466	0.000762565			NDUFS1	protein_coding	-1.62776	1.46803e-48
USHBP1	protein_coding	0.972465	0.00372617			MRPL24	protein_coding	-1.62757	5.21988e-22
STRN4	protein_coding	0.972151	5.53696e-14			MEMO1	protein_coding	-1.62756	1.99872e-36
SUPT5H	protein_coding	0.972024	6.07739e-14			KAZALD1	protein_coding	-1.62724	7.50271e-23
SEPTIN4	protein_coding	0.970785	0.0451027			RPL31	protein_coding	-1.62684	2.71413e-18
PLXNB2	protein_coding	0.969683	3.5726e-16			PGAM1	protein_coding	-1.62643	3.55986e-27
IKBKB	protein_coding	0.968826	3.2113e-13			RAG1	protein_coding	-1.62518	0.000227059
FAM20A	protein_coding	0.967734	0.0469907			MRPS27	protein_coding	-1.62496	7.14904e-40
PRICKLE1	protein_coding	0.967697	0.046736			AL139260.3	protein_coding	-1.62479	0.0256504
RBMS2	protein_coding	0.966796	0.00156807			TEX2	protein_coding	-1.62456	1.29336e-38
NABP1	protein_coding	0.966584	2.29244e-07			NRL	protein_coding	-1.62159	3.12553e-07
PLPP5	protein_coding	0.966025	2.8089e-16			DTD2	protein_coding	-1.62084	2.1879e-17
OR10G3	protein_coding	0.965713	0.0384312			CYFIP2	protein_coding	-1.62017	1.06169e-16
CAV2	protein_coding	0.965266	6.85164e-06			GRAMD1B	protein_coding	-1.61995	1.12241e-09
TEN1-CDK3	protein_coding	0.964993	5.03517e-05			TMEM134	protein_coding	-1.61986	3.73746e-23
PELP1	protein_coding	0.964262	6.85642e-08			TIAM1	protein_coding	-1.61974	0.00696102
ZNF90	protein_coding	0.964078	3.05235e-06			MCM6	protein_coding	-1.61935	4.9335e-20
MUC13	protein_coding	0.963724	3.1295e-05			SLC25A46	protein_coding	-1.61855	4.86782e-31
GRIPAP1	protein_coding	0.962618	2.36399e-12			SPC25	protein_coding	-1.61724	4.75811e-25
RNF24	protein_coding	0.961775	1.11329e-09			SC5D	protein_coding	-1.6164	1.17476e-42
TBC1D4	protein_coding	0.961552	0.000164322			GALNT10	protein_coding	-1.61569	9.36111e-38
ANKRD61	protein_coding	0.961297	0.0123657			ALG9	protein_coding	-1.6153	4.71482e-28
MAST4	protein_coding	0.960737	7.68217e-08			LIMCH1	protein_coding	-1.61521	5.46991e-07
VGLL3	protein_coding	0.959137	0.00390622			SYN3	protein_coding	-1.61487	1.1256e-05
TMEM140	protein_coding	0.959025	1.71897e-13			CYP2C9	protein_coding	-1.61433	1.57713e-23
TAX1BP1	protein_coding	0.958824	2.48502e-14			CACNA1D	protein_coding	-1.61417	1.29112e-17
CDH24	protein_coding	0.958738	1.15048e-09			ME2	protein_coding	-1.61363	4.30238e-21
TCP10L	protein_coding	0.958725	0.0235125			ITLN2	protein_coding	-1.61215	5.94414e-06
ARHGAP5	protein_coding	0.957928	1.77397e-07			SHMT2	protein_coding	-1.61135	3.71305e-35
ITGA2	protein_coding	0.957388	0.000351989			DIMT1	protein_coding	-1.61012	1.52951e-30
VAV1	protein_coding	0.957144	0.0385386			USP51	protein_coding	-1.60994	6.49963e-11
ZNF140	protein_coding	0.957012	1.45677e-10			IPO4	protein_coding	-1.60932	1.47932e-26
MARF1	protein_coding	0.956943	1.26099e-08			BDH1	protein_coding	-1.60883	1.0485e-38
MMRN2	protein_coding	0.955973	7.99068e-05			HPDL	protein_coding	-1.60878	1.37579e-14
ARGFX	protein_coding	0.955804	0.00057517			METTL21A	protein_coding	-1.60727	1.15984e-35
REL	protein_coding	0.955158	3.00321e-05			ASGR1	protein_coding	-1.60664	2.55213e-09
ESCO1	protein_coding	0.954892	1.90158e-10			HIBADH	protein_coding	-1.6058	7.24534e-37
ANG	protein_coding	0.953978	0.00519145			EEF2	protein_coding	-1.60482	1.97765e-43
SLC48A1	protein_coding	0.953969	1.39309e-11			BBOX1	protein_coding	-1.60376	0.00928828
KANK2	protein_coding	0.953705	3.5624e-14			DERL3	protein_coding	-1.6037	7.47118e-08
GPX2	protein_coding	0.953365	8.70376e-08			CLUAP1	protein_coding	-1.60357	3.30418e-10
AUP1	protein_coding	0.952989	7.07104e-09			MTFP1	protein_coding	-1.60338	2.29719e-13
IKZF3	protein_coding	0.952901	0.000870564			PTCD3	protein_coding	-1.60126	1.14867e-33
GFUS	protein_coding	0.952153	2.48722e-09			ZADH2	protein_coding	-1.60103	4.90298e-32
GAS8	protein_coding	0.950322	4.98887e-15			NIT2	protein_coding	-1.59947	9.39475e-25
SCYL1	protein_coding	0.94997	5.20806e-08			HMGB1	protein_coding	-1.59914	9.20211e-22
CHAC1	protein_coding	0.94967	2.91427e-05			TP73	protein_coding	-1.59686	2.99858e-29
HIVEP2	protein_coding	0.94923	9.36557e-05			CSPG5	protein_coding	-1.59622	0.0246106
TMIGD1	protein_coding	0.949204	0.0387491			HADHB	protein_coding	-1.59508	4.31408e-28
ZFYVE27	protein_coding	0.949089	9.38401e-14			TAL1	protein_coding	-1.59468	1.19133e-10
SMIM29	protein_coding	0.948845	4.7666e-06			BBOF1	protein_coding	-1.59405	0.000183169
SMOX	protein_coding	0.94862	7.9584e-09			TMED10	protein_coding	-1.59173	6.69546e-50
PRAF2	protein_coding	0.948578	0.00139135			RPL35A	protein_coding	-1.59121	4.27897e-14
ZNF408	protein_coding	0.948455	1.10406e-08			FN1	protein_coding	-1.59096	1.1751e-28
KHDC4	protein_coding	0.948376	1.69205e-09			CDCA7	protein_coding	-1.59096	3.22937e-32
WBP4	protein_coding	0.947594	1.05866e-10			C1QBP	protein_coding	-1.59035	8.6413e-19
HOXA4	protein_coding	0.947267	0.005225			FBLN1	protein_coding	-1.59024	9.28614e-29
OR2M3	protein_coding	0.947186	0.00361075			ARVCF	protein_coding	-1.58921	3.4238e-25
ISL2	protein_coding	0.94694	1.16663e-05			DERA	protein_coding	-1.58899	1.29543e-29
ZC3H12C	protein_coding	0.946587	2.22657e-05			NDRG3	protein_coding	-1.58797	1.996e-50
FAM47E	protein_coding	0.946346	8.28428e-06			DENND2A	protein_coding	-1.58789	4.0144e-07
AP5B1	protein_coding	0.94632	3.02517e-15			PRXL2A	protein_coding	-1.58767	1.75817e-41
SMARCD3	protein_coding	0.945215	4.42154e-08			ARHGDIG	protein_coding	-1.58742	0.025007
SRRT	protein_coding	0.945134	1.15775e-10			SLC35G1	protein_coding	-1.58612	1.92383e-33
GAS2L1	protein_coding	0.945084	2.3386e-07			KHDRBS1	protein_coding	-1.58592	3.1381e-48
LETM2	protein_coding	0.942741	0.00128712			IGDCC3	protein_coding	-1.58546	2.24602e-07
ZNF445	protein_coding	0.942426	3.12808e-07			GSTO1	protein_coding	-1.58525	8.25251e-11
TGM1	protein_coding	0.942112	3.07675e-05			RAB20	protein_coding	-1.58506	8.21549e-15
DYNC1LI2	protein_coding	0.94191	9.5047e-06			NUP37	protein_coding	-1.58473	2.42645e-18
ERI1	protein_coding	0.941084	4.72517e-13			CRYAB	protein_coding	-1.5841	0.0135863
TOR1AIP1	protein_coding	0.940237	1.3329e-13			C17orf99	protein_coding	-1.58397	0.00290381
SP8	protein_coding	0.939971	0.0485785			SLC25A10	protein_coding	-1.58296	6.95049e-32
LIN28A	protein_coding	0.939907	0.029559			SLC25A13	protein_coding	-1.58231	5.59094e-42
IP6K1	protein_coding	0.93927	2.16903e-14			LENG9	protein_coding	-1.58204	1.91715e-10
ZNF143	protein_coding	0.939015	2.15033e-11			ACSF3	protein_coding	-1.58189	1.48728e-22
HSPH1	protein_coding	0.938609	7.16012e-15			STX16-NPEPL1	protein_coding	-1.58163	2.47679e-06
DAGLB	protein_coding	0.938196	4.86305e-12			SULT1A3	protein_coding	-1.5813	4.13666e-16
APOBEC3C	protein_coding	0.937963	1.29918e-11			CISH	protein_coding	-1.58056	0.000147628
GON4L	protein_coding	0.93753	3.02683e-16			NYNRIN	protein_coding	-1.58002	5.20898e-44
EIF1AD	protein_coding	0.937293	2.21552e-13			TBC1D5	protein_coding	-1.57957	2.13428e-12
DHX38	protein_coding	0.936795	1.30059e-09			ARHGAP23	protein_coding	-1.57952	1.27179e-23
IFIT3	protein_coding	0.93668	0.000295146			PDIK1L	protein_coding	-1.57926	2.51261e-09
ZNF440	protein_coding	0.93581	8.2299e-11			F8A1	protein_coding	-1.57799	1.6243e-17
STRA6	protein_coding	0.935337	1.13929e-10			CDH1	protein_coding	-1.57751	4.73365e-27
DMTF1	protein_coding	0.935187	1.42207e-08			WDR19	protein_coding	-1.57633	1.40886e-13
TNPO2	protein_coding	0.934132	7.70907e-13			ERO1A	protein_coding	-1.57625	8.79878e-35
CYREN	protein_coding	0.933665	2.84888e-09			TAZ	protein_coding	-1.57611	6.69592e-20
SMURF1	protein_coding	0.933306	2.73424e-12			NHLRC3	protein_coding	-1.57536	1.77253e-27
SMCR8	protein_coding	0.932525	2.01086e-11			TMEM158	protein_coding	-1.57511	0.0255918
ZNF227	protein_coding	0.93235	4.93123e-13			MARCHF3	protein_coding	-1.5751	0.00130134
NOXRED1	protein_coding	0.932246	0.0479628			MORN4	protein_coding	-1.57363	1.2595e-15
SOCS1	protein_coding	0.932056	0.0376167			SLC4A4	protein_coding	-1.57354	4.42654e-05
AC013394.1	protein_coding	0.931753	0.00713654			GALNT9	protein_coding	-1.57327	0.00318742
ALDH3A1	protein_coding	0.931181	0.000864465			EPB41L4B	protein_coding	-1.57283	5.50264e-46
MED26	protein_coding	0.931013	2.75336e-10			AIF1	protein_coding	-1.57206	1.14931e-05
SHOX2	protein_coding	0.930718	5.6098e-05			SCFD2	protein_coding	-1.56972	2.63657e-13
TAF1C	protein_coding	0.930662	8.35558e-11			RPL26	protein_coding	-1.56944	5.74997e-15
CANT1	protein_coding	0.929023	6.03532e-16			BCKDK	protein_coding	-1.56912	1.04518e-32
GIGYF1	protein_coding	0.928859	1.84091e-18			TARBP1	protein_coding	-1.56905	6.00463e-38
ZNF461	protein_coding	0.928824	0.000307125			SQOR	protein_coding	-1.569	3.2718e-12
ITSN2	protein_coding	0.927704	1.68057e-07			NSMCE4A	protein_coding	-1.56891	2.68219e-29
NCOA3	protein_coding	0.927655	1.38962e-06			LONP2	protein_coding	-1.56885	4.12866e-39
ZNF646	protein_coding	0.926728	1.27833e-12			PANK1	protein_coding	-1.5685	4.92843e-28
FAM122B	protein_coding	0.926467	4.98019e-14			LONRF1	protein_coding	-1.56846	8.49284e-16
VPS18	protein_coding	0.925513	1.16946e-10			AC026464.6	protein_coding	-1.5682	5.37332e-16
FAM160B1	protein_coding	0.925144	1.21297e-07			HES6	protein_coding	-1.56802	9.90321e-14
DDX55	protein_coding	0.923416	3.12003e-12			MAPKAPK3	protein_coding	-1.56796	2.02112e-35
OSBPL2	protein_coding	0.92307	2.61161e-15			MVD	protein_coding	-1.56658	9.32253e-32
RIMBP3	protein_coding	0.922893	0.0264754			RMDN1	protein_coding	-1.56555	7.19751e-34
USP20	protein_coding	0.922454	6.39709e-07			CFAP46	protein_coding	-1.56527	0.0340119
VAMP2	protein_coding	0.920868	3.35701e-07			DOCK4	protein_coding	-1.56509	0.000120625
TGFBI	protein_coding	0.920636	3.15817e-12			TMEM200A	protein_coding	-1.56497	5.17474e-11
SPATA17	protein_coding	0.919297	0.0393352			ST7	protein_coding	-1.56427	6.40476e-25
FGB	protein_coding	0.918271	0.000188894			TRAP1	protein_coding	-1.56113	7.56224e-36
MIOS	protein_coding	0.918064	1.39979e-13			TCTN1	protein_coding	-1.56103	4.57763e-16
NOD1	protein_coding	0.917446	4.21735e-10			ERCC8	protein_coding	-1.56055	2.73182e-29
MKI67	protein_coding	0.9172	3.7086e-05			CDKN2C	protein_coding	-1.55868	2.71481e-06
CRTC3	protein_coding	0.915403	1.98099e-10			RDX	protein_coding	-1.55849	2.57115e-30
GPCPD1	protein_coding	0.914985	1.39569e-05			VEGFB	protein_coding	-1.55783	1.02131e-20
SYBU	protein_coding	0.914775	5.48328e-10			STK25	protein_coding	-1.5576	2.0139e-25
ANKRD11	protein_coding	0.91396	1.23398e-14			VAC14	protein_coding	-1.5575	8.1175e-41
JMJD6	protein_coding	0.913421	6.91859e-09			PRXL2B	protein_coding	-1.55614	1.58141e-29
WDR55	protein_coding	0.91306	4.88027e-18			ARHGAP19	protein_coding	-1.55588	1.86911e-20
AC019117.1	protein_coding	0.912705	0.049354			PEX11B	protein_coding	-1.55435	1.00323e-24
PPP1R9B	protein_coding	0.912459	5.36373e-11			FAR2	protein_coding	-1.55402	1.98036e-19
CNST	protein_coding	0.912262	2.81221e-06			FGFRL1	protein_coding	-1.55365	9.93163e-29
NEK5	protein_coding	0.911983	0.00478158			RAD51B	protein_coding	-1.55315	1.63571e-10
CHRNA10	protein_coding	0.911662	0.00363904			ZBTB12	protein_coding	-1.55291	8.44283e-20
POMZP3	protein_coding	0.911201	4.95913e-06			SLC1A1	protein_coding	-1.55281	2.12981e-34
RAD9A	protein_coding	0.909806	1.78156e-11			SNX24	protein_coding	-1.55219	5.48454e-20
RBM28	protein_coding	0.909528	2.59783e-13			NAA80	protein_coding	-1.55179	1.54988e-14
STRIP1	protein_coding	0.909113	4.0479e-12			CCDC187	protein_coding	-1.55149	0.000110709
NUDT4	protein_coding	0.908758	9.6541e-11			CDK4	protein_coding	-1.55139	2.43689e-27
FLII	protein_coding	0.908047	2.76187e-09			SLC44A4	protein_coding	-1.55118	7.20953e-17
KCTD2	protein_coding	0.907134	1.40612e-11			GAS6	protein_coding	-1.55067	2.14795e-29
NAA16	protein_coding	0.906768	1.72033e-06			DNAJC18	protein_coding	-1.55065	1.23824e-22
GCLC	protein_coding	0.905659	1.4078e-13			SLC25A5	protein_coding	-1.54974	5.9245e-16
CNOT8	protein_coding	0.905129	7.53362e-17			PGAM4	protein_coding	-1.54973	0.0429679
LRP2BP	protein_coding	0.904937	7.36339e-05			CDS1	protein_coding	-1.54952	1.10888e-25
FCHSD1	protein_coding	0.904833	1.20581e-12			PGD	protein_coding	-1.54868	1.78106e-37
INPP5E	protein_coding	0.904198	1.97632e-07			WNT5A	protein_coding	-1.54829	0.0345639
CENPQ	protein_coding	0.904016	1.64529e-09			HLCS	protein_coding	-1.54769	2.6229e-16
AGER	protein_coding	0.903763	2.78052e-06			TBC1D16	protein_coding	-1.54738	8.50418e-25
CIZ1	protein_coding	0.902759	5.62183e-08			GPI	protein_coding	-1.54564	1.19093e-19
ZFX	protein_coding	0.902667	1.88473e-06			ZNF581	protein_coding	-1.54451	1.04125e-16
UNC119	protein_coding	0.902323	1.11455e-07			CHD1L	protein_coding	-1.54437	2.67403e-28
ITK	protein_coding	0.902095	0.0349253			GPR153	protein_coding	-1.54366	3.16341e-19
ZSWIM8	protein_coding	0.901897	3.91658e-13			TLR2	protein_coding	-1.54271	4.06744e-19
OTUD1	protein_coding	0.90135	2.88216e-06			TKFC	protein_coding	-1.54238	5.10741e-28
NPIPB5	protein_coding	0.900882	1.41262e-07			RPL17	protein_coding	-1.54165	3.46019e-14
SPCS3	protein_coding	0.900771	1.52147e-07			GPC1	protein_coding	-1.54111	8.00938e-21
GPR137B	protein_coding	0.899797	1.57618e-09			AC098484.3	protein_coding	-1.54062	4.90454e-11
HP1BP3	protein_coding	0.899779	3.48951e-08			FAM131C	protein_coding	-1.53976	1.85082e-11
BCAR1	protein_coding	0.899757	1.05797e-09			VASH2	protein_coding	-1.53972	3.75954e-10
WIPF2	protein_coding	0.899654	4.62548e-09			MOCS1	protein_coding	-1.53962	2.10743e-27
MAP11	protein_coding	0.899487	6.26891e-11			SLAIN1	protein_coding	-1.53903	2.05559e-08
ZNF519	protein_coding	0.899064	2.27261e-08			SLC36A2	protein_coding	-1.53862	3.82966e-05
SPRED3	protein_coding	0.899032	6.34763e-06			FAHD2A	protein_coding	-1.53833	3.09597e-23
ZBTB37	protein_coding	0.898898	0.000153367			ADSS1	protein_coding	-1.53801	1.45388e-07
COX6B2	protein_coding	0.897548	0.0478344			SCARF2	protein_coding	-1.53778	0.0047316
NXNL2	protein_coding	0.897357	0.0292975			B3GNT3	protein_coding	-1.53759	2.20879e-10
STK38	protein_coding	0.896637	6.81925e-15			PKIB	protein_coding	-1.53742	2.80789e-10
C10orf88	protein_coding	0.896445	1.61101e-10			CDCA7L	protein_coding	-1.53727	1.23873e-11
UBE2W	protein_coding	0.895706	2.04656e-08			MCUB	protein_coding	-1.53683	1.16894e-05
FAM98C	protein_coding	0.895366	2.98063e-08			FNTB	protein_coding	-1.53581	1.75311e-12
MEIOC	protein_coding	0.89468	0.024328			MVB12B	protein_coding	-1.53524	4.0774e-25
UNC80	protein_coding	0.894609	0.00157266			BBS12	protein_coding	-1.53518	4.44039e-17
TBC1D25	protein_coding	0.894294	4.4438e-11			NIPSNAP2	protein_coding	-1.53499	4.14752e-25
MIER2	protein_coding	0.891647	2.25979e-08			MTHFD1L	protein_coding	-1.53454	3.59119e-25
CDK10	protein_coding	0.891088	1.6593e-09			MYRFL	protein_coding	-1.53451	5.51787e-08
ZNF394	protein_coding	0.891026	9.01844e-15			RPL24	protein_coding	-1.53382	4.35567e-12
TXNL4B	protein_coding	0.890211	1.76881e-13			CLIC3	protein_coding	-1.53381	6.52286e-05
MTMR7	protein_coding	0.889973	0.0186335			TTC26	protein_coding	-1.53323	5.40004e-17
AC011511.1	protein_coding	0.88979	0.000805123			GOLGA8B	protein_coding	-1.53161	2.22722e-12
HDAC5	protein_coding	0.88953	1.46508e-10			EIF2B3	protein_coding	-1.52992	6.6061e-22
FFAR4	protein_coding	0.889427	0.00608124			NCLN	protein_coding	-1.52828	1.65061e-24
CCNE2	protein_coding	0.889398	1.41995e-06			VIPR1	protein_coding	-1.52685	6.48026e-35
XIAP	protein_coding	0.889191	7.7043e-07			TESC	protein_coding	-1.52576	0.0195501
SYMPK	protein_coding	0.889161	1.18825e-09			ZNHIT1	protein_coding	-1.52544	1.68464e-14
SAV1	protein_coding	0.888045	3.84659e-08			BLMH	protein_coding	-1.52466	5.41075e-21
MKRN2OS	protein_coding	0.887974	0.0167073			RABAC1	protein_coding	-1.52457	8.44624e-19
BORCS5	protein_coding	0.887807	5.3459e-10			BIVM	protein_coding	-1.52455	8.85584e-20
S100PBP	protein_coding	0.887025	1.28492e-08			DENND1A	protein_coding	-1.52388	8.16249e-18
PRKCE	protein_coding	0.88629	0.0213738			HGSNAT	protein_coding	-1.52378	1.14039e-17
ITIH6	protein_coding	0.88621	0.0253469			CMTM8	protein_coding	-1.52318	8.7626e-13
PLEKHA3	protein_coding	0.885835	1.56113e-09			B4GALT6	protein_coding	-1.52278	2.28079e-19
LRRC8A	protein_coding	0.885336	3.95329e-13			COQ6	protein_coding	-1.52276	1.4118e-26
EMP2	protein_coding	0.884758	1.25419e-07			MRPS31	protein_coding	-1.5222	2.65336e-21
MLH3	protein_coding	0.884292	2.07456e-09			EPM2A	protein_coding	-1.52162	7.49449e-09
MOSPD1	protein_coding	0.884238	2.8663e-13			CR2	protein_coding	-1.52108	0.0472179
DAB2	protein_coding	0.884018	4.82446e-08			AK2	protein_coding	-1.51993	7.65263e-25
GALNT6	protein_coding	0.883945	3.09931e-09			CFAP44	protein_coding	-1.51971	5.40343e-12
MAP3K8	protein_coding	0.883573	2.69046e-11			IQCK	protein_coding	-1.51913	1.54142e-07
KLHL17	protein_coding	0.883438	8.16562e-13			PFN4	protein_coding	-1.51912	0.000673218
GMIP	protein_coding	0.883201	7.47183e-11			TIMD4	protein_coding	-1.51774	4.95124e-05
LY6G5C	protein_coding	0.883092	0.0255885			TSPAN12	protein_coding	-1.51746	8.10451e-14
NMB	protein_coding	0.883069	0.000664432			GCDH	protein_coding	-1.51422	2.94069e-33
SETDB2	protein_coding	0.882527	0.00010539			ZFPM1	protein_coding	-1.51401	1.45147e-15
MAP1LC3B	protein_coding	0.882327	4.96548e-08			FBN3	protein_coding	-1.51298	0.000880413
GSDME	protein_coding	0.882029	2.42744e-11			MAN2A1	protein_coding	-1.51289	5.26785e-21
C8G	protein_coding	0.881388	0.0185			SLC25A11	protein_coding	-1.51283	2.66377e-27
AP1G2	protein_coding	0.880906	4.45679e-09			RPS15A	protein_coding	-1.51159	5.1456e-14
PLPPR2	protein_coding	0.880444	5.81276e-07			SLC26A1	protein_coding	-1.51128	6.75844e-19
RTTN	protein_coding	0.880155	2.71135e-08			ZNF775	protein_coding	-1.51109	1.41425e-11
MCAM	protein_coding	0.879996	6.70069e-05			RNGTT	protein_coding	-1.5108	2.83899e-23
ZNF8	protein_coding	0.879939	8.24213e-10			ADGRG7	protein_coding	-1.5105	1.36248e-08
CRABP2	protein_coding	0.878954	1.75527e-06			ARL15	protein_coding	-1.51017	1.29228e-24
FAM122C	protein_coding	0.878513	1.78303e-08			RPS2	protein_coding	-1.50928	3.20899e-11
CCHCR1	protein_coding	0.878177	1.15448e-09			RPL5	protein_coding	-1.50854	2.58607e-15
AC022150.4	protein_coding	0.878128	0.0133679			KCNN4	protein_coding	-1.50825	1.16184e-10
FBXW12	protein_coding	0.878124	0.022828			RRS1	protein_coding	-1.50812	1.94636e-18
CYTH3	protein_coding	0.876362	1.16118e-08			TGIF2	protein_coding	-1.50736	2.82931e-29
KLHL24	protein_coding	0.875835	2.05298e-08			RPL6	protein_coding	-1.50655	1.14269e-15
ELOF1	protein_coding	0.875202	3.45946e-07			ANKRD37	protein_coding	-1.50639	6.26953e-10
PINK1	protein_coding	0.874301	1.18651e-06			ZNF185	protein_coding	-1.50632	0.000116671
MAP3K1	protein_coding	0.87424	8.96473e-05			RACK1	protein_coding	-1.506	9.53219e-18
SPAG1	protein_coding	0.874226	2.82623e-08			CEP83	protein_coding	-1.50536	2.19504e-10
KLHL18	protein_coding	0.874098	5.00231e-12			CMBL	protein_coding	-1.50528	1.28828e-23
DENND3	protein_coding	0.87395	1.38558e-06			SLC22A4	protein_coding	-1.50521	4.22956e-15
RSRP1	protein_coding	0.873823	3.56551e-12			RPS17	protein_coding	-1.50516	4.05917e-14
ZNF280A	protein_coding	0.873521	0.00333187			E2F7	protein_coding	-1.5051	9.52446e-16
POC1B-GALNT4	protein_coding	0.873102	0.0138534			ANKDD1B	protein_coding	-1.50483	1.60345e-06
MYH11	protein_coding	0.872887	0.00779543			NAGS	protein_coding	-1.50459	2.09817e-16
PRKD2	protein_coding	0.8728	2.60568e-06			PIPOX	protein_coding	-1.50423	2.0676e-14
ATP13A1	protein_coding	0.871785	1.09904e-11			AC068946.1	protein_coding	-1.50286	3.25311e-09
TPR	protein_coding	0.871533	1.75465e-19			CROT	protein_coding	-1.50235	9.58319e-22
ZNF578	protein_coding	0.871484	0.000865518			NPRL3	protein_coding	-1.50127	5.31848e-34
TAOK2	protein_coding	0.871131	1.85718e-11			MYO6	protein_coding	-1.50079	4.83199e-28
VPS53	protein_coding	0.871063	2.06261e-10			FNIP2	protein_coding	-1.50063	6.33225e-11
CLDN4	protein_coding	0.87099	4.62149e-07			NAGLU	protein_coding	-1.49945	1.58682e-25
ZNF548	protein_coding	0.870758	0.000194178			NFYB	protein_coding	-1.49883	6.93403e-27
SF3B4	protein_coding	0.870449	1.30595e-09			MIF	protein_coding	-1.49834	8.48346e-10
ZNF280B	protein_coding	0.870228	8.53474e-06			PKP4	protein_coding	-1.49801	1.59095e-33
PILRB	protein_coding	0.870147	1.55658e-11			TNFSF13	protein_coding	-1.49753	0.000704317
BCL3	protein_coding	0.87009	9.35821e-07			RPL9	protein_coding	-1.49704	3.92576e-14
STK19	protein_coding	0.869454	5.50321e-07			UVRAG	protein_coding	-1.49648	3.62587e-32
UBFD1	protein_coding	0.868387	2.0644e-10			RASA1	protein_coding	-1.49619	6.92872e-32
GNAI1	protein_coding	0.868216	0.0128742			GGCT	protein_coding	-1.49599	2.66163e-20
FBXO31	protein_coding	0.867605	2.30403e-15			SOX30	protein_coding	-1.49591	4.51819e-13
ADAM8	protein_coding	0.867231	0.00012155			FTO	protein_coding	-1.49511	1.45115e-37
BEX2	protein_coding	0.867126	7.45838e-05			ALPK3	protein_coding	-1.49499	0.0148972
ETV3	protein_coding	0.866757	2.82075e-11			MTHFD1	protein_coding	-1.49475	1.49662e-24
ZNF805	protein_coding	0.866256	0.000905408			APOOL	protein_coding	-1.49427	1.85708e-32
LUM	protein_coding	0.865661	0.00686847			CYP26A1	protein_coding	-1.49416	1.51188e-06
TNRC18	protein_coding	0.865001	4.10031e-16			RARRES2	protein_coding	-1.49355	0.020337
ELP2	protein_coding	0.864672	5.09949e-11			RPL12	protein_coding	-1.49352	2.1879e-17
KLC2	protein_coding	0.864653	3.0285e-09			FZD8	protein_coding	-1.49277	0.00108365
ZNF888	protein_coding	0.864461	6.61383e-06			ATP9A	protein_coding	-1.49267	7.66838e-14
SGCB	protein_coding	0.864367	3.37992e-07			SH3GL1	protein_coding	-1.49231	6.41478e-31
TBC1D10A	protein_coding	0.863389	1.04791e-06			ING2	protein_coding	-1.49092	1.21506e-16
TRIP6	protein_coding	0.862786	3.04328e-08			HIGD1A	protein_coding	-1.49003	4.31177e-30
ARSJ	protein_coding	0.861415	2.33192e-06			H2AW	protein_coding	-1.48999	1.23814e-14
BRAP	protein_coding	0.861028	5.93479e-13			PGGHG	protein_coding	-1.48964	6.59999e-14
SYK	protein_coding	0.860396	0.0274599			DEGS2	protein_coding	-1.48962	5.96498e-06
ZNF107	protein_coding	0.859432	1.78074e-06			GALK2	protein_coding	-1.48954	3.56582e-28
SIRT6	protein_coding	0.859324	1.33343e-07			VWCE	protein_coding	-1.48885	4.32846e-23
PRRG4	protein_coding	0.859277	2.80562e-08			DDC	protein_coding	-1.48807	1.83863e-14
CHD8	protein_coding	0.859134	8.57614e-08			OLFM2	protein_coding	-1.48723	0.000356764
BTN1A1	protein_coding	0.858045	0.00010847			CDA	protein_coding	-1.48686	4.0937e-14
PPP6R1	protein_coding	0.85761	1.1124e-09			AUH	protein_coding	-1.48683	1.14678e-22
NCAPH2	protein_coding	0.857594	1.75549e-06			PDP2	protein_coding	-1.48676	8.52079e-20
KLHL33	protein_coding	0.85738	0.00243228			OSMR	protein_coding	-1.48562	0.00273737
H2BC12	protein_coding	0.856998	6.93457e-06			ARMCX4	protein_coding	-1.48557	6.6129e-08
ZNF431	protein_coding	0.856449	5.08713e-10			OARD1	protein_coding	-1.48433	3.21723e-31
CLOCK	protein_coding	0.856173	6.76532e-05			NPAS2	protein_coding	-1.48373	3.10164e-20
FRAT1	protein_coding	0.85579	0.00231305			CSPG4	protein_coding	-1.48344	0.0091099
TONSL	protein_coding	0.855161	2.88932e-07			RNF208	protein_coding	-1.48341	1.06146e-13
CAPG	protein_coding	0.854847	4.55745e-06			CCDC180	protein_coding	-1.48267	1.7992e-07
HES2	protein_coding	0.854538	0.00446551			KIF13A	protein_coding	-1.48266	7.58022e-24
CSGALNACT2	protein_coding	0.854306	1.60091e-05			SERBP1	protein_coding	-1.48259	6.52588e-35
PXK	protein_coding	0.854174	1.94708e-05			CDX2	protein_coding	-1.48109	5.71911e-18
MYH3	protein_coding	0.854039	0.000660536			C19orf73	protein_coding	-1.48062	0.00414562
PPP1R10	protein_coding	0.853178	2.98943e-14			ADSL	protein_coding	-1.48002	5.83079e-25
CASC3	protein_coding	0.853065	6.1912e-15			GIPC2	protein_coding	-1.47996	4.23367e-26
MTF1	protein_coding	0.853056	1.04429e-06			SHB	protein_coding	-1.47968	7.00392e-29
MED13L	protein_coding	0.852895	5.20727e-08			MT-CO1	protein_coding	-1.47944	1.34664e-26
[truncated: 3,441 more rows]

## Sheet:  UP 0.5
CTL FOLFOX x CTL NT		T3 FOLFOX x CTL NT		T3 FOLFOX x CTL NT (Unique)		T3 NT x CTL NT
AL662899.1		AL662899.1		TENM2		AC008878.1
VHLL		VHLL		DPEP2NB		ACSM2B
CCL26		AC005670.2		AC026464.1		TRPM6
PLSCR2		KRT71		TRIML1		MST1R
GPRC6A		CEP295NL		AC104532.1		TP53INP2
AP001458.2		KLRC2		CHST4		ABCB1
SPIC		NPIPB9		RHO		SLC37A1
TRIM6-TRIM34		CCL26		BTG4		AC034102.2
SERINC4		TRIM6-TRIM34		SLC9C2		AC107871.1
NPIPB9		AP001458.2		FSTL5		NXPE2
CEP295NL		LY6G6F		HSPB2		ABCB4
FAM71A		CFHR1		CALHM4		CYP17A1
INSL4		PLSCR2		AC004805.1		AC023055.1
KLRC2		HAS1		GPR151		INHBB
CCK		GPRC6A		PTCRA		ALPP
FABP7		FAM71A		TBC1D3F		MT1X
CFHR1		INSL4		VWA3A		SLC6A12
AC010619.1		PRR35		BCL6B		SCNN1A
HAS1		RGCC		LCN6		SH3TC2
PRR35		C2orf66		FAM180A		IRF1
LRRTM2		SERINC4		IDI2		HIVEP2
KRT71		AC010619.1		WDR38		ABCG2
ODF3		SLC22A10		PLET1		RETREG1
GRIN2B		FANCD2OS		CST4		DKK1
MYOZ3		ADRA2A		LBX1		COL3A1
DSG4		DKK1		OR8G1		MGAM2
OR4C6		RAB40AL		SPINK14		TNFRSF11A
RAB40AL		AMPD1		ZIC3		RORA
FANCD2OS		OR4C6		TMPRSS11E		KITLG
SLC22A10		GPR179		FAM81B		ARRDC3
KLRC3		MMP12		ARMS2		ATP1B1
ADAMTS18		TAGAP		RTP4		ALPG
OR13H1		SPIC		CCDC89		NRP1
KRBA1		ODF3		KCTD4		PRSS35
AC068775.1		TRH		GRAPL		AOC1
AC005670.2		OR51G2		NMBR		ITGA2
RAB39B		NLRP9		OMG		ARFGEF3
MMP12		DSG4		ARSF		NRCAM
CD163		OR52I2		PZP		GSK3B
C2orf66		KRT34		GRM3		APOD
LY6G6F		LHFPL4		PSG8		MMEL1
MIA-RAB4B		LRRTM2		PRG4		A2M
OR52I2		CCK		STMN4		COL2A1
GZMM		C1orf100		LAMA2		KLF9
OR51G2		CD163		HMCN1		SYNC
NLRP9		ADAMTS18		WFDC10A		F5
ISLR		ANKRD35		OR6B1		G6PC
GPR179		AC011530.1		MCF2		DUOX2
C7orf61		KRTAP3-1		SPDYE21		FCGBP
RGCC		VGLL1		ASPN		KAT2B
EID3		C7orf61		SEPTIN12		UBASH3B
C1orf100		KRT3		CEACAM16		LPAR1
ANKRD35		MYOZ3		TECTB		FGL1
ADRA2A		RNF113B		ZNF671		HSD3B2
KLHL41		CLCA1		SPDYE9		ETV6
AC011530.1		KRBA1		ADRA1A		B4GALNT2
C12orf71		KLRC3		NPY4R		SULT1A2
AMPD1		IL36RN		AC093155.3		LAMA3
C16orf90		LMOD2		GP5		NDNF
RNF113B		AC068775.1		GUCA1A		TRPC1
IL36RN		AC005192.1		SAMD11		SLC5A3
CHRND		CHRND		ANXA8L1		EIF4E3
TDRP		GZMM		MMP20		GAREM1
ANGPTL1		OR13H1		CYP4A22		ALS2CL
TRH		MSH4		CYP21A2		TCP11L1
MEGF11		FRZB		MB		CYP1A1
NYAP2		ISLR		ACTRT3		UVSSA
HEATR9		MIA-RAB4B		NCF4		SETD7
CPHXL		KLHL41		KCNH7		TINAGL1
CTRB1		C16orf90		DACT2		SORL1
KRTAP3-1		SNX31		MATN4		TECPR2
KRT34		HEATR9		SCARA5		SLC7A11
LHFPL4		C12orf71		LY6G6D		PCSK5
SNX31		MEGF11		MFRP		SLCO4A1
HUS1B		RAB39B		C11orf94
AC005192.1		SHOC1		SLC45A2
MSH4		PTGER1		NRSN1
SHOC1		PDE6G		FGF9
CLCA1		RAB7B		AC006486.1
IL13		POU2F3		TBCEL-TECTA
TAGAP		GOLGA6A		ALDH1A2
CTRB2		GRIN2B		CYP3A7
RAB27B		IL13		GIP
DKK1		C8orf88		FRY
VGLL1		RFTN2		IGFBP7
WDFY4		EID3		PON1
KRT3		SYT16		OR3A2
PDE6G		SCT		LANCL3
PTGER1		NLRP7		ZNF114
NHLH1		TNFRSF4		CASP14
ANGPTL2		ASCL5		TRIM74
TENM4		LTA		MYPN
TENT5C		DCAF4L1		C17orf107
SYT16		GNMT		COL4A3
RGS20		FNDC7		PGAM2
FAM177B		ALPP		UBA7
FNDC7		HUS1B		ANKUB1
NOG		ANGPTL1		THEMIS2
GNMT		FAM177B		SIGLEC6
PIWIL1		NYAP2		H4C4
ASCL5		PTGER3		TAL2
LMOD2		WDFY4		FP565260.1
DCAF4L1		NANOGP8		S100A3
NANOGP8		SLC25A18		SPATA12
PYGM		WFIKKN2		TSPOAP1
ST8SIA5		PIWIL1		OR1D2
RFTN2		TDRP		DCLK1
JSRP1		ADCY10		TAS2R19
AC138811.2		GNG3		RASL10A
SLC25A18		NMUR2		ACSM1
TTC24		NHLH1		PLA2G2A
NMUR2		UBD		TTLL13P
LTA		BIRC3		TMEM17
FRZB		SLC35G5		ATP10B
ANKRD1		LDLRAD1		TTLL7
FPR2		CTRB2		SYCE1
HSPB6		FPR2		MITF
TLR1		MUC6		AC007192.1
GNG3		CTRB1		ADGB
PTGER3		TLR1		EMILIN3
FLI1		SMIM32		QRFPR
SIK1		NKX2-1		TTN
RAB7B		KITLG		PCYT1B
FOSB		CLTRN		KLRK1
NLRP7		THSD1		CCDC27
SMIM32		CLDN6		CDHR4
C8orf88		UNC13A		CYP19A1
ZCCHC12		FLI1		VMO1
TEX14		PADI1		OSCAR
SEZ6		WNT16		NOTCH2NLR
TNFRSF4		CPHXL		SLC4A9
FNDC11		HDAC9		SLC5A5
C11orf91		PLAAT4		FOXN1
SYT5		LRRC4		C16orf71
CCN1		C22orf15		CD226
WFIKKN2		EMP3		CDSN
CDO1		ANKRD1		ADCY4
GOLGA6A		TNF		ITGAD
GPR83		CLEC4A		RTBDN
EMP3		SIK1		C1QTNF8
RASD1		RAB27B		AC004687.2
GRM2		CFAP94		ZG16B
SLC35G5		HSPB6		TRANK1
ACP4		GPR83		TAS2R31
NKX2-1		PRSS48		INHA
HDAC9		KRT80		LDLRAD4
BCL2L15		GAL3ST2		AC087289.3
POU2F3		UGT1A5		LEP
GRM7		TTC24		PTCD1
H2AP		RAPSN		CLNK
MAFA		TNFRSF9		C9orf50
THSD1		RGS20		DNAJC15
P2RX2		PYGM		SMIM35
PERCC1		MMP7		SIGLEC8
RPA4		LPAR6		SHROOM4
IL17C		ANGPTL2		CDC20B
ITPRIP		TLR3		ADGRF3
GLIPR1		LY6G6E		NPIPA2
THBS1		MAFA		TSHZ2
KITLG		NCR1		PKD2L2
TCN1		MIA		LGALS9
NCR1		INHBB		APOL1
RADIL		SLC10A1		CXCL3
GPBAR1		ACVRL1		GREM1
ERN2		NBPF4		CSF1
MUC6		SLC35G6		IZUMO2
RND1		AC138811.2		NAALAD2
UNC13A		KPNA7		AMY2B
TXK		CDO1		ADA2
PRSS48		PSTPIP1		FAM186A
ZIK1		VRTN		ADRA1D
PTHLH		GPBAR1		PCDHGA2
MFAP4		SEZ6		FOXD4L5
HHIPL2		BIK		ABTB1
SLC10A1		P2RX2		TBC1D3I
CLIP4		SBSN		SNPH
HDX		LGR5		SLC9B1
CLTRN		SOCS2		IGFL4
HAP1		CLIP4		MUTYH
GPR62		LY6G6C		COMP
UGT1A5		IGFL2		ATP5MF-PTCD1
RAPSN		TXK		OR2I1P
WNT16		JSRP1		TMEM240
CFAP94		SLC6A16		RIPOR2
ARHGAP31		ARHGAP31		SLC25A45
ADCY10		SIRPB2		CLDN16
AZU1		GPR62		CABP1
AC008763.2		PKN3		PIK3IP1
LPAR6		WDR49		KCTD19
TMCC2		AC010422.6		DDX60
SLC6A16		CCR3		TMEM40
SCT		GPER1		ZDHHC1
SIRPB2		RADIL		SLC22A11
NBPF4		KRT36		FSD2
VWA3B		C1QTNF1		TSACC
AC023055.1		TSPO2		TM4SF4
CEND1		RND1		NLRC5
AC010422.6		NRP2		CLEC17A
C22orf15		SLC25A2		ESR2
VCAN		SYT5		REG4
PSTPIP1		NUTM2B		OAZ3
AC015802.6		TMCC2		PSORS1C1
LSMEM2		MFAP4		SLC29A3
FLRT3		CALHM5		SLC6A20
NR2E1		FBLL1		STAR
TNF		TMED6		PLAAT2
SUMO4		LIX1		PPL
HIGD1B		TCN1		ABCA10
VASN		GAST		TMEM262
AOC2		H2AP		CYP4F8
SOCS2		GPR119		RBFOX1
NEFH		HIGD1B		BTN3A3
CACNA1I		FLRT3		ABCA9
NR4A1		SAMD9		DRC1
KCNV2		HHIPL2		WFDC1
LRRC4		NUTM2E		PROC
PKN3		TENT5C		MLLT6
RC3H1		DEPP1		NALCN
TCTE1		ZIK1		UPK3BL2
SFTPB		LECT2		MASP1
DEPP1		CHADL		SYTL4
SLN		TEX14		AC233992.2
KIAA1210		RUNDC3A		NUTM2A
CXCR4		LSMEM1		CCDC114
COL6A6		PERCC1		H2BC18
GPER1		AC023055.1		SLC7A14
BIRC3		SHISA4		CLCA4
CLDN6		KCNV2		CCND2
KPNA7		THBS1		CMTR1
LSMEM1		GRM2		IL15
SLC35G6		C9orf152		RHOBTB2
C9orf131		CCN1		NEBL
VRTN		ECT2L		TXNIP
SERPINE3		TNFSF13B		PID1
KRT80		CHRM5		SAMD4A
NUP210L		FNDC11		DOK7
RAB34		LYZ		R3HDML
SV2A		VASN		CNFN
MIA		KIAA1210		CAPN8
C1QTNF1		PIWIL2		OR10G3
LMOD1		LMOD1		TBC1D4
PILRA		NUP210L		SLC48A1
EPHA4		DMPK		GPX2
TLR3		KMO		SMIM29
NUTM2E		ASPG		PRAF2
SBSN		CCDC81		SMARCD3
NR4A2		MPIG6B		GAS2L1
KRT36		LY6G6F-LY6G6D		LETM2
TENT5B		ANXA8		STRA6
COL20A1		H1-6		NOXRED1
RHEBL1		C20orf204		ALDH3A1
CLEC4A		LRIT3		GIGYF1
ANXA1		NR4A1		RIMBP3
RP1		CST1		USP20
RBFOX3		TAS1R3		SPATA17
MPIG6B		SEMA7A		FGB
SAMD9		SFTPB		AC019117.1
TSPYL2		INPP5K		CHRNA10
NUTM2B		STRC		AGER
DNAAF1		BCL2L15		CDK10
GAST		BNIP5		AC011511.1
ARRDC3		AL358472.6		FFAR4
PIWIL2		VPREB3		MKRN2OS
GAN		GP6		BORCS5
TAS1R3		TCAP		ITIH6
DPYSL3		PHACTR3		DAB2
HS3ST5		PILRA		GALNT6
PCDH9		RBFOX3		GMIP
CHRNG		GAN		GSDME
RRH		IL17C		C8G
RUNDC3A		HAP1		CCHCR1
FBLL1		HDX		FBXW12
CALHM5		RPA4		MYH11
TLR7		SPEF1		CLDN4
SPEF1		NXPE1		BTN1A1
TCAP		CEND1		TONSL
ALPP		AC003005.1		CTU1
LDLRAD1		NOG		FBLIM1
LYZ		PHLDA1		CEMP1
S1PR3		COL9A2		PTPN6
TOR4A		AZU1		ULK3
WDR49		PRSS35		TCP11L2
TAS2R5		DRICH1		EVA1B
ACVRL1		NOS2		NT5DC4
AL358472.6		AC008763.2		LPIN2
PLD5		GSTT4		PPM1N
FOSL1		TLR9		CHRM4
CHADL		C11orf91		RNF207
OR10J1		DNAAF1		PLCB4
SASH3		FAM229A		TNFRSF25
H1-6		AC048338.2		FLOT1
PADI1		TTLL10		APBA3
SCEL		AC015802.6		RAMP1
AC022415.2		ERN2		TMPRSS5
LRIT3		SLC3A2		CSF2RA
ITGA10		ITPRIP		ANAPC2
SLC5A10		AMH		CCDC102A
ARNT2		VWA3B		STAMBPL1
NUTM2G		MT1E		BRME1
CD37		BTC		MAB21L3
CHRM5		C9orf131		PHRF1
DISP3		TAS2R5		SYVN1
GP6		AL121753.1		C1R
ZNF460		CD37		ARSL
SPDYE17		AC006030.1		CDC42BPG
KCNMB2		COL6A6		ST14
MUC5B		NPPB		EHD2
PLXNB3		NBPF6		DNASE1L2
ODAPH		OR10J1		TMEM42
AC003005.1		TCTE1		CDIPT
FAM229A		SLN		WASHC1
SHISA4		AC026954.2		EPS8L3
B3GNT4		AFF3		CENPT
CCDC81		RC3H1		PLD2
LECT2		MSLNL		GTPBP2
NPHP3-ACAD11		SPINK1		MFSD4A
AFF3		SCEL		ZBED6CL
RNF212		NUTM2G		PIGR
ZNF878		LSMEM2		POTEI
VWA5B2		HS3ST5		SCAF1
INSYN2A		RASD1		ENO3
QRFP		VWA5B2		MYOM1
SENP3-EIF4A1		PNLDC1		LRCH4
HOXB5		SLC6A12		APLP1
MCC		KCNJ8		PARD6A
GPR119		HS3ST1		CLIP2
TBX20		ZCCHC12		SERPINB8
CFP		LIFR		ZNRF3
DMPK		PLD5		MYO1F
ERRFI1		CYP3A5		TMEM208
KCNK1		UGT1A3		CFAP92
WNT4		NPHS1		ANKRD23
TSPO2		GRM7		TRIM29
TSSK3		TCTEX1D4		MAPKBP1
FRMD4A		MCC		TRMT10B
BTBD18		MUC5B		ZNF816
PLK2		NPHP3-ACAD11		AC073111.3
ZNF473		ABCC9		MAP7D1
KCNE5		AIM2		FURIN
ECT2L		KCNE5		FAM120C
IL1A		BEST4		GORASP1
BCL2L2-PABPN1		FOSB		S100A4
CPA4		IL20RB		LSR
TNNT2		TSPYL2		FAM131B
TAS2R4		TLR7		RAB15
FAM47E-STBD1		UCN		SELENON
PMAIP1		NKPD1		L1CAM
CCR3		HOXB5		NOSIP
AL121753.1		NLGN3		NECTIN1
GALR2		QRICH2		KIF3C
ATF3		TNNT2		HDAC10
DNAH7		IL9R		LTBP3
BIK		CCDC13		RETREG3
ADAM20		TNFAIP3		RELL2
NBPF6		TMEM270		RHOT2
RBAK-RBAKDN		RAB3C		IRF3
GNB4		ERICH2		CTSL
HOXC9		SPDYE2		VRK3
NRP2		BMP2		TAP1
CLU		BSCL2		TMC4
FGF22		ITGA10		AC005520.1
AC026954.2		IFIT2		SH2B1
CSRNP2		SLC5A10		USP6
CILP2		ADAM20		PROCR
KCNH3		FAM47E-STBD1		RGS19
SLC3A2		HSPB8		SZT2
NODAL		TSSK3		COL28A1
ABCC9		CABP7		NFE2
IL12RB2		ANXA1		GRN
ZNF43		P2RY11		STXBP2
C20orf204		PKDCC		SPPL2A
MYLK2		PIEZO2		CA3
INPP5K		CLU		ZNF623
MAP3K12		TENM4		BCL2L1
FES		AOC2		SLC25A35
PNLDC1		TOR4A		DNAJB2
PIEZO2		VCAN		WWC1
SPTB		CACNA1I		GGA1
CCDC74A		GALR2		OXCT2
ZC3H12D		AC018809.3		USP19
AC010325.1		ZNF304		GRIN2D
SLC25A2		ATP6V0D2		COL12A1
SLC41A1		ECM1		RTL10
TLR9		ZBTB20		CFAP74
BSCL2		CPA2		EIF4EBP3
PLEKHO2		RRAD		STAT5A
VPREB3		CCL2		HPS1
SNAI1		IRF7		AREG
LHX3		INSYN2A		SMPD1
TUFT1		CHRNG		SGSM3
NPIPB6		GPRC5A		PHLDB3
PTGER4		SPDYE3		OFD1
GSTT4		SGCA		OTOG
NCF2		CCL20		RIPOR1
BMP2		EPHA4		UNC5CL
NOS2		NEFH		AMBRA1
NPPB		LYG1		IFNGR1
SPX		FOSL1		TSEN54
SYNPO2L		PDZD2		PIGG
ATP8B3		HVCN1		SF3A2
KMO		ZC3H12D		TOE1
JUN		ATP8B3		CNOT3
LY6G6C		CCDC168		GDF15
ZNF750		TAS2R4		PNPLA6
TMED6		NODAL		AP002495.1
ABCB11		CD52		ATAD3B
KLHL11		RSPH9		ARHGEF19
HSPB8		RNF212		BCL9L
FAM43A		NR2E1		SYNJ2
GFOD1		PSMB9		NR1H2
GCM1		KCNMB2		DDRGK1
CABP7		ZNF750		SGPP2
AIM2		FGF22		MRTFA
LIX1		PHKG1		PHF21A
STRC		ACP4		STEAP2
SPDYE3		SASH3		PLAAT3
MGARP		ABCB11		MSH5-SAPCD1
POLR2A		ZNF43		SBF1
BNIP5		FO681492.1		CC2D1B
PHACTR3		SBK3		GABPB2
NXF1		GP2		TNFAIP1
RRAD		ALPG		DDX27
NLGN3		ZNF660		CCDC12
CCDC168		KIF5A		DDX49
TMPPE		SIK1B		ABHD2
AXIN2		SPDYE17		LENG1
MSLNL		KRT15		TSSK6
ZNF670-ZNF695		CTRL		FAM160B2
PHLDA2		SFTA2		DROSHA
DUSP4		RRH		TCF7
SIK1B		CXCR6		ATP6V1B1
FLNA		FAM43A		RPS6KL1
KIF5A		RP1		ASPHD1
ISL1		FABP7		GUK1
C11orf42		MGAT4C		E2F4
SEMA7A		MYH4		GDI1
UGT1A3		NR4A2		NFKBIA
CARD6		ZNF625		ADGRE5
SPDYE2B		IQCN		CAPRIN2
CAMK4		SETD1B		PALM3
ZNF660		SIGLEC15		DDX58
VAMP1		SPDYE1		TIAM2
IHO1		IL12RB2		UBE2Z
LIFR		RAB34		CAPS
MT1E		NECTIN4		CDH7
SPINK1		SPX		MEIS3
SELPLG		PLXNB3		AC108488.2
ZNF442		AC015813.2		AC068631.2
ZNF625		CASTOR2		MRNIP
AC018362.3		SENP3-EIF4A1		ZNF579
CCDC74B		BTBD18		MICAL3
WEE1		CARD6		LAMB2
EMCN		FES		IFT46
MLIP		ODAPH		H4C12
ZNF304		ISL1		EHBP1L1
LAT2		APOD		HOOK3
PKD1L3		NCF2		H2AC11
HPCA		BGLAP		PHF8
ATP6V1G2-DDX39B		CENATAC		PLEKHA6
SETD1B		APOBEC3B		HLA-DMA
CCL2		GRK7		PIGT
CDH6		SV2A		ZNF763
P2RY11		GPRC5D		MACF1
TENT5A		VWA5A		PLPP2
GCNT7		CCDC74A		COQ8A
ZNF93		LRRN4		INTS5
TCTEX1D4		CSRNP2		ZYX
LRRD1		CLCN1		RBBP8NL
SH2D5		PKD1L3		LIMK2
IAH1		MLIP		MAP3K6
TMEM81		BCL2L2-PABPN1		NCDN
C9orf152		AXIN2		TTI2
LY6G6E		SH3TC2		CLCF1
KRT15		COL20A1		TANGO2
NFAT5		B3GNT4		DGKD
BGLAP		IHO1		TUT1
QRICH2		KCNK1		PLEKHG5
AL157935.2		RBAK-RBAKDN		WDR97
HBEGF		SELPLG		OPN3
NAV3		AC006064.6		MAP3K3
LGR5		NFKB2		KCNMB3
H2BC6		KCTD13		MLXIP
GADD45B		AC018362.3		MAPKAPK2
STX11		DUSP4		PYGO1
SNX32		CFAP65		BRSK1
HVCN1		SYTL5		INPP5J
SERTAD1		OMP		EPS8L2
AC068533.4		NCOA7		COL4A2
UCN		TENT5A		ASCL2
PLAC9		TUFT1		CTDP1
CCDC13		CFP		H2AC6
MMP13		RHEBL1		UPK3BL1
TTLL10		LRRD1		L3MBTL2
CDC42EP3		LAT2		NCKAP5L
CD274		SPDYA		NKD1
AC048338.2		ADGRF1		AC009779.3
S100Z		GLIPR1		EMC7
CENATAC		CILP2		ATL3
TOR1AIP2		CLEC19A		ABCC5
AC008758.6		CPA4		SCAMP3
HS3ST1		DISP3		C2orf88
SMAD7		ERRFI1		FBXW5
GNG13		PMAIP1		B3GNT9
SP8		SPDYE2B		EHBP1
AC091959.1		CYP11A1		ZNF91
C21orf91		SYNPO2L		CLPTM1
GPRC5A		BNIPL		NUMA1
DOK3		STX1A		ATG9A
TNFSF13B		SLC25A41		ZNF789
RAB3C		VAMP1		FAM83E
WDR88		BMF		IFI27L1
SPDYA		TMEM249		TMEM241
DMRTC2		TMPRSS7		MED15
CREBRF		CLEC7A		RAD52
BCL2L11		TTC28		KDM5C
TNFRSF9		H2BC6		DOCK6
IFIT2		ZNF93		PIK3R1
PARD6B		FLNA		CUL9
RSPH9		AC244197.3		SIDT2
TUBB3		FRMD4A		LTB4R2
PHLDA1		SLC41A1		TMEM127
ACTA1		S100Z		MROH6
CXCR6		DMRTC2		GRIN2C
CFAP65		MTMR11		DDX19B
NXPE1		DNAJA4		LAMC1
LY6G6F-LY6G6D		TENT5B		PCNX1
ZNF718		RELB		CIC
ARHGAP22		ZNF473		SMPD2
ZBTB20		AC022415.2		DENND4B
CLDN9		TNK1		CDR2L
ALKAL2		UCP3		GPR137
SBK3		CFAP251		ERN1
KIAA2012		CEACAM19		SBNO2
IER5		WNT10A		ARHGEF28
GP2		DUSP10		CSNK1E
SGCA		PTGER4		SPINT1
SPOCD1		IRX5		MRGBP
NECTIN4		FOXD4L1		LUC7L
AC138894.1		CDK11A		COL11A2
IL20RB		DOK3		ZNF544
SAMD8		WEE1		ADAT3
FAM53C		CLDN9		DOK4
CD52		WNT4		UBR4
FBXO32		TMEM81		ZSCAN9
GPX8		ZNF292		ZKSCAN3
USP53		FPR1		LDB1
TAS2R30		IRAK2		DPH1
ACOT9		H3C14		SERPINH1
SLC25A41		H3C15		TBC1D3B
KLHL15		CASP5		LRRC47
AC006064.6		AC090004.1		PLK3
PROX1		GCM1		CTNNB1
DUSP10		IL17RB		TAPBPL
TCF24		QRFP		NMI
OMP		HOXC9		FBXO44
AC015813.2		CD6		TTC39C
ZNF490		MGARP		DRAP1
CCL20		TBC1D10C		PELI3
PHKG1		FGFBP1		NMNAT3
AMH		ANKRD22		MPPE1
AOC3		WNT2B		ZSCAN2
ACP3		OLR1		CLUH
DRICH1		ERVH48-1		GPR108
HOXA3		NXF1		CDKL5
COL9A2		FCRL5		PKD1
GAL3ST2		HPCA		CHMP5
SNIP1		STX11		EXOC3
CAV1		TAS2R30		TRAK1
FAM240B		CDH26		ZNF23
TMEM270		MAP3K12		NAGK
SYTL5		FGA		AQP3
IGFALS		SQSTM1		PANK4
PTN		GAGE1		C1orf35
DLX2		IL1A		NAA60
TP53TG5		TMPRSS9		CDC42EP1
AC018809.3		ATAD3C		FDX2
PDZD2		SLC9A5		NOL6
FAM71F2		ARNT2		TSPAN14
KCNS1		AC069288.1		MMD
PCDHGA1		CARD9		NPIPA1
DNAH17		MMP13		RBM5
ANXA8		SPTB		SFXN5
CTRL		GBP2		ELMOD3
CNGB3		FAM186B		NAT9
CASTOR2		PROX1		PPT2-EGFL8
LRRN4		NRCAM		MED24
TCHH		SLC24A2		C3
SLC9A5		RNF152		ESS2
ZNF429		C17orf67		MED25
POC1B-GALNT4		GNG13		TRIM25
SOX15		CAB39L		MYO15B
PTGIR		CHKB-CPT1B		SLC12A4
DNAJB4		TRIML2		PARD6G
SKIL		AL157935.2		NPIPA9
CYP11A1		AIPL1		TUSC2
EIF5A2		DNAH7		ANKRD49
AC008770.4		KIAA2012		INTS4
TMC1		STPG4		TATDN2
NFKBIZ		AC068533.4		ACSM2B
KDM5A		YPEL3		AC008878.1
SIGLEC15		EMCN		TRPM6
NKPD1		GUCA1B		MST1R
CLEC7A		ZNF718		TP53INP2
BRD4		TMC1		SLC37A1
CRAMP1		BRD1		ABCB1
GNAT2		LHX3
MMP7		ATP6V1G2-DDX39B
RASGRP1		IRF1
AC090004.1		SPOCD1
NPIPB13		TBX4
IQCN		FAXDC2
TRIM59		GBP1
IRF7		ABCG1
AC244197.3		NRP1
ZSCAN32		CREBRF
ZNF280C		AL022238.3
ZMYND10		GNB4
LRRN4CL		FBXO32
KCNJ8		KLC3
CFAP251		ACP3
RNF152		WDR88
CACNB1		IER5
OPRD1		AC010325.1
CCBE1		ARHGDIB
IL9R		NAV3
ZNF292		GOLGA6L7
SPDYE1		ZNF490
ATP6V0D2		MYLK2
FAM186B		DLK2
CYSLTR1		ARL11
ZBTB10		BTBD19
UBD		ACTA1
DNAJB13		CDH6
CLEC19A		IDS
AC027644.4		SPATA21
ABCG1		GCNT7
RO60		CAMK4
FAM160A1		PCDH9
C8orf34		PDK4
AC069288.1		PLK2
AL136295.5		CNTN2
TNXB		FAM240B
AMOTL2		MT2A
BEST4		CCDC142
NUFIP2		CDK6
AVIL		SERTAD1
CDK11A		TRIM31
TNK1		TBX20
CASS4		ZMYND10
ECM1		RSPH4A
ZMAT3		CLDN11
EXPH5		FAM71F2
ERVH48-1		COLEC12
RNASEK-C17orf49		IGFALS
ATAD3C		KDM5A
H3C14		POPDC2
H3C15		CCDC62
LATS2		PLAC9
SOCS1		CRAMP1
GPM6B		SNORC
FAM171B		PCDHA9
KCNJ15		ZNF707
ZNF860		NHLRC4
MMP24		SUMO4
POMK		IZUMO1
AFF4		PHYHIP
C5AR1		AL583836.1
MAFF		TOR1AIP2
AL662899.2		FAM184B
TBC1D10C		AC138894.1
MGAT4C		TBC1D9
PIM2		PTGIR
RHD		RHBDL1
ZNF280A		AL121845.3
UBXN7		VEGFD
AC006030.1		SERPINE3
PAPOLG		ERVW-1
BRD8		AL031777.2
AIPL1		IFFO1
GRK7		BCO1
PRAG1		C12orf42
DRC3		MDFIC
ZNF665		CCDC74B
REELD1		CASS4
RSPH4A		HLA-DOB
RELT		RHBDF1
PSMC3IP		FGFR1
NRIP3		NME9
IGFL2		OPRD1
FOXD4L1		SPRN
SHCBP1		ACOT9
DNAJA4		IRF9
ABHD4		ABHD4
CSDC2		GSDMB
H2BC11		SPDYE5
AP000311.1		AC005726.1
CREBBP		NTN3
CPT1C		KCND1
GAGE1		PROZ
IZUMO1		SULT2B1
AC011448.1		ZNF81
MTRNR2L4		GPR37L1
TPBG		PLAUR
SDCBP		TCHH
SQSTM1		HOXA3
KCND1		POTEF
BNIPL		HHLA1
PPP1R15A		PHLDA2
GUCA1B		BRD8
FPR1		ALPK2
CASP10		FILIP1L
REM2		ZNF670-ZNF695
CD6		SAFB2
ZNF81		ALDH8A1
TRIML2		CNTNAP3
APOBEC3B		IFITM10
PLAAT4		GBP3
CYP3A5		EIF5A2
ADM		AC008758.6
FRMPD1		AL136295.5
PCDH11X		SAP25
HLA-DOB		AKAP5
TAC3		PCDH11X
ENC1		BRD4
MT2A		ENC1
CPA2		CNGB3
SPATA21		RHD
MBIP		PROX2
PHYHIP		LRRN4CL
NME9		MAP3K9
HIPK1		PGM2L1
AC007040.2		SLC2A8
INHBB		AMDHD1
FRMD4B		JUN
ASPG		TRIM73
IDS		KCNH4
SOCS4		NFAT5
AKAP5		CXADR
PER1		AC011448.1
RFTN1		AC007040.2
HHLA1		SBK2
KCNH4		TP53TG5
MPZ		REELD1
SLC39A6		SOX15
ZNF707		ALKAL2
SLA2		ADH1B
POPDC2		ZSCAN32
EDN1		PLEKHG1
CNTN2		CYP3A4
RND3		CYSLTR1
MEF2D		CXXC1
CCDC142		HSH2D
ERVW-1		WHRN
CHAC1		RO60
LYG1		IL17RE
CSRNP1		PLCXD2
OVGP1		C8orf34
TMEM249		GPNMB
MAK		SLIT1
CALCRL		AL662899.2
CABYR		IFITM2
NOCT		DRC3
EPHA2		SNX32
SOX2		CAV1
LCOR		VWA7
AMDHD1		CNIH2
MTMR11		APOBEC3F
SENP5		H4C15
TTYH1		AP5Z1
ZNF614		S1PR3
TNFAIP3		CARD14
MAFG		USP53
C21orf62		SLC4A5
RBM20		ANKRD29
PROZ		LRRN2
WDR47		RNASEK-C17orf49
FAM184B		MMP24
SPDYE2		C11orf42
CDK6		ZNF653
ZNF296		DDX23
ZNF121		C21orf91
GOLGA6L7		POLG
ADH1B		PRAG1
SRSF12		TM4SF5
ARHGDIB		KCNS1
POTEF		ZNF503
OSR2		AP000311.1
PROX2		TPBG
IRX5		DNAH17
NNAT		TPPP3
MCAM		IKBKE
CDCA5		LIME1
ARL11		PCDH12
PPFIBP1		BDKRB2
SPDYE5		RERE
SDS		FRMPD1
GATAD2B		COQ10A
ZBTB21		CELA3B
MAP1S		TCF24
BRD2		ZMAT3
CLCN1		CALCRL
MBD1		MUC19
ANKRD12		PODNL1
SLC28A2		HOXA6
NTN3		POLR2A
LOXL4		TMPPE
MUC19		SAT1
GBP2		RELT
POLG		DAPK3
CNKSR1		ATF3
CRTC2		RNF43
RERE		GFOD1
ATP6V1G2		CRTC2
SLC24A4		ZBTB17
SLC24A2		PTHLH
RASSF1		TP53
CCDC62		AC027644.4
PALLD		IER3
MXD1		SRCAP
PGM2L1		ZNF333
SLC25A25		RETREG1
AJUBA		ATXN7L2
BDKRB2		DNAJB13
FGFBP1		HBEGF
KBTBD12		MAK
ZC3H12C		IAH1
ATXN7L2		PNPLA2
SLU7		SRSF12
ZNF280B		HGS
PEA15		ZNFX1
BTBD19		TAC3
DSEL		CDC42EP3
ZNF662		POMK
ARRDC2		PLEKHO2
DCP1A		REM2
TAOK1		DAAM2
ALPK2		ARRDC2
UCP3		LRRC46
NHLRC4		APOBEC3D
TTC28		AVIL
MTMR7		ZNF385C
CXXC1		NPIPB13
DLEU7		LCAT
CLDN11		CHST7
HLA-DOA		BAAT
BRCA2		FAM53C
CBL		AC073585.1
TAGLN		CACTIN
NANOG		CD55
CELA3B		CSDC2
BTC		ARRDC3
IRF1		ZBTB48
REP15		SDCBP
ZNF154		EPHA2
MDFIC		MAFF
NUDT17		PPFIBP2
MED13		PLSCR4
C18orf25		SLC12A2
VEGFD		L3MBTL1
PSMB9		CACNB2
WHAMM		UNC13D
TMPRSS7		MTRNR2L4
VWA5A		OR5A2
CA2		NYAP1
RHBDF1		SHROOM3
ZNF684		ADM
MAP1LC3B2		SNIP1
ZNF10		SLA2
DCUN1D3		C21orf62
SFTA2		RASGRP1
DAPK3		CD274
NPIPB4		CALCOCO1
SHISA9		ANKRD12
OR5AS1		SMAD7
WHRN		SRRM5
IFFO1		NUDT17
CTAGE8		DCAF15
PCDHA9		FAM171B
P2RX5-TAX1BP3		SLC28A2
KCTD13		AC010422.8
CENPQ		EDN1
APOLD1		MSANTD1
DCAF15		GPRASP1
MYSM1		USF1
RMND5A		CA11
ZSCAN20		PGF
RBBP5		PARD6B
ZNF433		DTX2
RELN		AMOTL2
IER3		CATSPER3
ATP1A3		CA14
ADGRF1		CACNB1
MTF1		APOLD1
STARD8		RAD54L2
GPCPD1		ST8SIA5
KMT2B		TTYH1
ABCF2		AC025283.2
AC073585.1		AGO2
BTN2A1		CRYGS
AC025283.2		TRIB1
SULT2B1		SLC4A2
RBM15		AC040162.1
CNIH2		KCNJ15
ZNF791		MACC1
HGS		CARMIL2
STX1A		CCL16
NID2		ZNF460
MED26		CCBE1
MAFK		NFKBID
LEF1		AL441992.2
GPATCH1		GPM6B
GABRP		IL3RA
C12orf42		PCDHGA1
TRIM72		C8orf44-SGK3
ZNF669		DLEU7
RAB2B		ARHGAP22
ZNF274		NPIPB4
CARD9		RNF25
CARD14		CRY2
OR5A2		AJUBA
KLHL21		KBTBD12
AC097625.1		GAL3ST4
TRIM73		DYRK3
AL022238.3		KANSL2
TBC1D9		SCGB3A2
MT1X		CXCL16
AL441992.2		TAF6
ARR3		TRIM59
TRIM23		CDR2
NFKBID		KMT2B
CCDC200		CPT1B
ERICH2		LOXL4
OSTM1		TMEM248
CNTNAP3		KCNC3
RAB22A		ZNF791
FOXJ3		AKAP13
CORO6		BRCA2
BCL6		YJEFN3
FGFR1		WHAMM
SCNM1		PLEKHM1
ZBTB34		SMIM5
SLC36A4		RBM20
BMF		EDC4
EXTL3		BCL2L11
TLE1		TNFRSF11A
ZBTB17		ARR3
ZNF805		GNAT2
OSGIN1		SCNN1A
CDKN2AIP		ZNF850
ARSJ		BAMBI
DENND2C		PRICKLE3
RAP2B		KCNH3
SBK2		MBIP
BRD1		BMP4
PLEKHM1		C3orf62
SOCS3		AC091959.1
SRCAP		SDS
WNT2B		CLASRP
HRH1		CXCR4
SPTAN1		PITPNM1
C3orf62		HLA-DOA
CFAP54		SP9
CBR3		KLHL21
BAMBI		NANOG
CRABP2		NPIPB12
MACC1		PPAN-P2RY11
ISL2		AURKC
MORC3		PSMC3IP
AC010422.8		PEA15
CHD2		ABHD8
CA14		SEMA6B
SWAP70		DHX58
STYK1		OR6J1
MAP3K9		PARP14
PNPLA2		SAMD8
ANKRD22		SH2D5
MYADM		H2BC11
LATS1		OVGP1
CD55		SLC22A9
YPEL3		SLC25A25
RBBP6		NPR2
SAV1		STYK1
L3MBTL1		SCNM1
TMPRSS9		C12orf50
DPF2		MBD1
CRY2		TLE3
C12orf50		REP15
KNL1		SPDYE16
DCAF12		NPIPB6
ZNF382		AL121845.2
DCDC1		NDOR1
AP5Z1		PER1
BMP4		CSNK1D
ZDHHC11		SPTAN1
GPAT4		OSR2
C2CD3		EXTL3
FBXW7		CPM
ZNF440		GADD45B
GCLC		SKIL
C17orf67		MT1X
UBE2W		ATN1
ZNF724		CORO6
CPEB4		PXDC1
GPNMB		MAFK
DHX58		IL17RD
LRRN2		STARD8
NCOA7		MSS51
ZNF317		FAM222A
SNORC		GPAT4
ARL10		TNRC6B
ELAPOR1		DCDC1
TNFSF15		PHACTR2
CHST7		CCDC9
GPATCH2L		CASP10
GCNA		DTX3
ZNF99		OCLN
BAZ2A		HSPB1
CYTH1		ARHGAP45
PER2		FOXD4
ZNF212		TBCEL
ETV3		IL23A
ZNF814		RAB22A
DCUN1D2		TNIP2
RAD54L2		POTEE
AGO2		ZNF382
C12orf4		GOLGB1
DDX23		OSBPL7
ZNF483		PIM2
HOXA6		ZNF471
PCDH12		UBALD1
KANSL1		LNX1
CXADR		MCOLN1
CEP55		ZNF614
TP53		SLC36A4
SPOPL		JCAD
APOBEC3F		GATAD2B
CCNE2		ALOXE3
ZNF90		TPH2
THAP10		WFIKKN1
OR1I1		TICAM1
NPIPB12		LEKR1
DLK2		KRI1
C8orf44-SGK3		ZNF878
CNN1		GPR161
RBMS2		TSSC4
GPRASP1		CBR3
TNFRSF10C		RASSF1
GBP3		TMC2
AURKC		GCNA
RHBDL1		GPR146
BAAT		NUAK2
KIF18B		SULT1C4
TMC2		RASGRP3
SPRN		BICRA
ZNF28		DNAJB4
TOR1AIP1		PRICKLE2
HBP1		SLU7
SLIT1		APOL2
CEACAM19		EHD4
HOXB4		WDR45
FAM20A		OR1I1
TMCO3		DUSP5
TIPARP		ZNF10
AC005726.1		TUBB3
TLE3		ZBTB21
TNRC6B		SP5
FILIP1L		KLHL11
AC013394.1		BTN2A1
HOXB3		TNXB
ESCO1		DDX60L
CACNB2		NPIPB11
ZNF503		RND3
SYNJ1		TIMM23B-AGAP6
ZNF778		RAP2B
GNAI1		CGB7
CCDC9		SERPINI1
ARID3B		CREBBP
SP9		STX3
COQ10A		DLX2
IFRD1		WDR81
PIP5K1A		MBNL3
MAP3K2		SLC39A6
JCAD		PPP1R15A
OR10K1		SLC24A4
USF1		ST8SIA6
ZNF341		RORA
RELL1		FLAD1
TRIB1		RFTN1
PLEKHM3		DPF2
ZNF331		TYK2
LBH		DENND2C
FCRL5		SENP5
ZNF136		TRIM62
IFITM10		STAT6
SLC25A21		SPSB3
PPFIBP2		ARID5B
CREB5		RSKR
NXNL2		RBBP6
ZNF675		KLHL15
NPHS1		UNKL
LRRC46		HPSE
PITPNM1		BX255925.3
SLC4A5		OR5AS1
TBX4		ZNF341
IGHMBP2		RESF1
ZNF471		LATS2
STPG4		CEACAM18
IKZF5		OR10K1
PRSS35		ZNF684
SAFB2		ZNF154
TUBB2A		CDK11B
KCNE4		NWD2
GPRC5D		PRKN
SLC25A30		ZNF99
IRAK2		ABCF2
FNIP1		ZNF814
GPR37L1		RBBP5
ZNFX1		C5AR1
MIER1		IFRD1
OR6J1		PTPN14
ZNF844		CBFA2T2
CCNT1		P2RX5-TAX1BP3
BTN2A2		SPACA4
RNF25		PISD
MYH4		RELN
TMEM248		APOBEC3A
C12orf57		MORC3
ITK		AC000120.3
CRYBG3		MXD1
NUB1		PAPOLG
PODNL1		ZNF79
AC022150.4		SLC25A34
ZNF845		SMTN
CACTIN		OSTM1
SPTY2D1		LCOR
DAXX		DCUN1D3
WBP4		SPINDOC
OLR1		TJAP1
TMEM269		TIMP1
ATXN7		KANSL1
ASXL1		CNKSR1
GPATCH3		CPT1C
OR1A1		USP11
VEZF1		MAFG
SEMA6B		SART1
TAF13		MAP1S
NKAIN3		ARHGAP32
SFT2D2		LETM1
ZNF142		CCDC150
KHDC4		H4C8
ZNF462		RAB11FIP1
CYP3A4		TNFSF15
CCNT2		MEF2D
NPFFR1		UBXN7
ZNF470		CCDC200
GNRH1		RAB2B
MSL2		ADGRF4
VAV1		PEAR1
ZNF850		ZNF665
SPRED3		ARID3B
PRICKLE3		ZNF212
CCL16		GNRH1
ZFAND2A		ELL3
AL121845.2		C12orf57
KANSL2		RHPN2
HYLS1		HIPK1
TPPP3		NID2
RELB		GPBP1L1
GPBP1L1		PPFIBP1
ZNF208		CSRNP1
EDC4		FBXW7
CBX6		MYSM1
CEACAM18		LEF1
IRGQ		KCNJ14
UHMK1		CHD2
CARNS1		PCDHA4
PARP14		ARL14
APOBEC3D		HYLS1
ZKSCAN8		SMPDL3A
DDIAS		POU5F1
IRF9		KCNE4
AL583836.1		PRPF3
SH3TC2		BAZ2A
CAMK1D		SHKBP1
NUAK2		ANKRD52
CCND1		RELL1
ATP1B2		PTN
CDK5R1		NPFFR1
KMT2D		HINFP
DMTF1		ZNF442
ZNF430		RNF103-CHMP3
EXOC8		POLR2J2
RNF103-CHMP3		ATXN7
THAP3		CTSV
ZNF519		ZFAND2A
ZNF888		NOP2
RCSD1		SPEN
MAP1LC3B		EPPK1
ZFYVE1		REXO1
MSANTD1		TACC1
KDM6B		TMOD4
SCGB3A2		ZBTB44
RBAK		ZNF224
GBP1		AFF4
HAUS8		CAMSAP3
TIMM23B-AGAP6		NNAT
CCDC150		KDM6B
RSBN1		PTPRH
TAX1BP1		GPX8
C16orf70		ELAPOR1
ELL3		TNFRSF12A
MAP3K1		THAP3
NKIRAS1		MAP3K14
TBCEL		CDKN2AIP
HINFP		SCG5
AL031777.2		CMTM3
C8orf76		OR1A1
NCOA3		ZC3H12A
KLC3		RCSD1
CARMIL2		CBX6
NOP2		MYOF
HELB		AP4E1
GAL3ST4		DCUN1D2
PKDCC		XAB2
ZNF653		DDX51
CMTM3		SLC35E4
SLC7A6OS		GABRP
JMJD1C		ETS1
ZNF224		SLC52A1
STX3		TNFRSF19
ANKRD50		ZDHHC11
ATG14		ZNF462
LRRC43		SPDYE6
RBM33		CARNS1
DACT3		JDP2
PRRG1		NKIRAS1
PRSS27		ZNF470
CSNK1D		DNAH3
APOBEC3A		H2BC5
STK35		PRELP
GPR146		DSEL
SAR1A		PPP1R2
CHIC1		NKAIN3
ANKRD61		ANKRD13D
AL121845.3		SH3BP2
ERI1		MS4A4E
FZD7		AMPD2
ETS1		TNKS1BP1
SPNS2		ZSCAN20
MAP1A		PDLIM7
DTX2		RELA
POLD1		JADE2
SMC4		PIAS3
ZNF140		PHF1
SIKE1		APBB1
SBNO1		ZFP36L1
DUSP14		NUTM2D
USHBP1		METTL22
GALNT4		DEDD2
XIAP		THAP10
TNFRSF12A		IRGQ
LCTL		TUBD1
CASC3		CFLAR
POU5F1		NPIPB3
PDK4		AC021087.5
MARF1		H2BC8
ZCCHC8		TRIM23
DUSP8		MED12
XRCC2		SNAI1
ZNF587B		RBM33
PLSCR4		SPOPL
RNF38		TAGLN
ELK4		ZNF236
RSRP1		CREB5
DBF4B		SPNS2
RHOV		GJB7
KMT2A		CDCA5
COLEC12		TIAF1
DYRK3		ZNF429
ELL2		CLHC1
LNX1		FAM131A
DLC1		TMEM269
RSKR		ZNF280C
PLEKHG1		RNASE10
HECA		NFKBIZ
CAB39L		BTN2A2
EIF1AD		RHOV
ZNF143		SNAPC4
MCOLN1		ADAM32
TUBD1		DCAF12
EHD4		RTN2
ZNF79		FAT1
SPEN		OR1M1
EPS8		C2CD3
IGF2BP1		ZNF662
ZNF385C		ASXL1
C5orf34		SPACA6
GCLM		TMEM212
UNKL		CABYR
TXNL4B		AOC3
ZNF8		ATP6V1G2
TSSC4		SIRT7
SPINDOC		NATD1
C10orf88		CAMK1D
NWD2		USP35
MC1R		ZGLP1
ZFP36L1		ZFYVE1
DDX60L		BRD2
ZC3H12A		LRRC43
MTA2		SWAP70
FAT1		ELF3
GOLGB1		MAP1LC3B2
CDK11B		PRSS27
CALHM1		JMJD1C
ZBTB48		EXPH5
GOLGA3		SHISA9
SAP25		ABHD16A
AKAP13		DUSP18
GGN		GPATCH1
KRBA2		CTAGE8
ANKRD29		IL4R
PRKN		NUB1
FOXD4		CFAP54
RNF111		GABARAPL1
MKI67		WDR83
STK17B		FRMD8
MYLIP		HOXC12
HEXIM1		PALB2
NYAP1		TSC22D4
ZNF461		LCTL
HAS3		CEMIP2
AC000120.3		HELZ2
TNIP2		FOXA3
TGM1		ARHGEF11
ARL6IP1		MC1R
SMCR8		ZNF28
DTX3		ATP1A3
KPNA4		MPZ
HAPLN3		ASB16
PHF1		C6orf132
SCG5		OTUD7B
ZNF875		CELSR3
MTMR3		SLC7A6OS
ZNF175		RPS6KA4
IL17RB		FAM160A1
FAM131A		TRIM72
H2BC12		NUFIP2
CENPL		ZNF845
GSDMB		ETS2
SSTR2		IGHMBP2
AC104389.5		SIN3B
APOD		DUSP8
MAFB		MTG2
RNF24		CBL
FMR1		GPS2
CATSPER3		TFIP11
FO681492.1		NACAD
WIPF2		OR10H1
YJEFN3		VEZF1
ZNF530		MADD
ELF1		ARL10
PAFAH1B2		AC008770.4
CHKB-CPT1B		FRMD4B
PEAR1		TAOK1
RNF6		ZNF274
HPSE		GNE
NPIPB11		SIKE1
KCNJ14		TAPBP
COX6B2		SETD1A
OGA		ZNF483
NRCAM		ZNF598
GNE		NUMBL
ARID5B		LDLRAP1
ZFX		KRBA2
IL17RD		SLC15A2
UBN2		ZNF317
DR1		ZNF774
CASP5		TBX2
WDR45		AC097625.1
SLC52A1		DAXX
MUC13		TEPSIN
LSG1		ZNF675
ZNF737		PEDS1
FGA		ZNF778
HASPIN		RHBDD2
TICAM1		TRPM7
TRIM38		FRMD6
CDR2		BSDC1
NPIPB3		CALHM1
REL		ZNF296
FAM126B		WWP1
ZNF799		ZNF208
ANGPT2		MDC1
RASGRP3		RMND5A
UBALD1		ZNF142
MSS51		DUS3L
SGO1		MTA2
ZNF333		POLD1
NFKB2		LSG1
RNPC3		PLEKHM3
PPAN-P2RY11		OSGIN1
ZNF701		CDK3
NDC80		PLA2G4C
VPS37B		GRAMD1C
ZBTB49		RBAK
MS4A4E		GPATCH3
SF3B4		SEC31B
ATXN1L		MTMR3
CEMIP2		SIGLEC12
ZNF141		WASH6P
APOL2		FZR1
KLHL18		DHX30
TFIP11		HECA
CASP8AP2		SMAD3
ZBTB41		WDR47
HSH2D		ZNF860
SRRT		C5orf34
RESF1		ZBTB38
PPP1R2		FOXJ3
C1orf52		LBH
PANK3		ZNF875
SASS6		COTL1
DYNC1LI2		CYTH1
CHGB		EMILIN2
METTL4		MED13
VCPIP1		BTG3
LY6G5C		TNFRSF10C
MTBP		DUSP16
PDRG1		TMEM79
FAM222A		CCDC137
MDC1		DPP8
IFITM2		C8orf76
ANKRD52		HOXB6
REST		RNPC3
ZBTB44		ZNF701
ZNF574		SLC25A21
RBM28		KIF18B
ZNF227		C18orf25
SPACA4		CYLD
PLEKHA3		VSIR
POTEE		AGAP5
CGAS		RMC1
VPS53		IKZF5
SIGLEC12		SSTR2
TRIM31		CBWD6
SYDE1		KMT2D
SMCHD1		GOLGA3
SDR42E1		ELK4
TUBB6		CABLES1
RNF103		SYDE1
PCDHA4		SAR1A
C1GALT1		HBP1
BROX		LTB4R
MAP2K7		HAUS8
ZNF674		ZBTB49
RNF43		DHX34
CCDC93		CMTM1
UNC13D		PRRG1
VWA7		ARHGEF7
TVP23C		DBNDD2
ZNF107		GPATCH2L
TNPO2		SDR42E1
SLC4A2		C16orf70
PRICKLE1		TRIM38
ZNF26		TMEM86B
ZNF445		AC106886.5
OR1M1		MAU2
TES		TUBB2A
SNTB2		NRIP3
HP1BP3		C1GALT1
MOB1A		PTPN21
SMTN		DGKE
SLC6A12		CRYBG3
OCLN		CASP8AP2
SHROOM3		ZNF546
LUM		FAM89B
TJAP1		CNN1
PXDC1		USHBP1
TNFRSF11A		STRN4
CITED2		SUPT5H
ZNF383		SEPTIN4
ELP2		PLXNB2
IKZF3		IKBKB
CLASRP		FAM20A
FRMD6		PRICKLE1
FOSL2		RBMS2
S100PBP		NABP1
DNAH3		PLPP5
CENPO		CAV2
TPH2		TEN1-CDK3
ATG16L1		PELP1
OTUD7B		ZNF90
RAB11FIP1		MUC13
USP37		GRIPAP1
CTSV		RNF24
FLAD1		ANKRD61
SIN3B		MAST4
SAT1		VGLL3
CNST		TMEM140
MFAP3		TAX1BP1
RHPN2		CDH24
FAM122B		TCP10L
ANKRD40		ARHGAP5
TNKS1BP1		ITGA2
GDAP2		VAV1
LARP4		ZNF140
TRMT6		MARF1
GABARAPL1		MMRN2
ATN1		ARGFX
ARHGAP5		REL
LIN28A		ESCO1
USP35		ANG
RMC1		KANK2
CCDC137		AUP1
USP11		IKZF3
PRX		GFUS
MOSPD1		GAS8
EMSY		SCYL1
PIAS4		CHAC1
GPR161		HIVEP2
DGKE		TMIGD1
TCP10L		ZFYVE27
SUCO		SMOX
CRCP		ZNF408
MEIOC		KHDC4
NACAD		WBP4
SDE2		HOXA4
WDR20		OR2M3
GJB7		ISL2
TMEM159		ZC3H12C
MTMR9		FAM47E
LIME1		AP5B1
UBFD1		SRRT
JMJD6		ZNF445
PPP4R3A		TGM1
TRPM7		DYNC1LI2
HES2		ERI1
JDP2		TOR1AIP1
CRYGS		SP8
DDX51		LIN28A
ZNF426		IP6K1
TMIGD1		ZNF143
FBXO31		HSPH1
IP6K1		DAGLB
LCA5		APOBEC3C
DUSP16		GON4L
LRRC57		EIF1AD
TMOD4		DHX38
NAA16		IFIT3
NPR2		ZNF440
ALOXE3		DMTF1
RIF1		TNPO2
IER2		CYREN
FAM47E		SMURF1
SHOC2		SMCR8
TJP1		ZNF227
AGBL3		SOCS1
DUS3L		AC013394.1
SYT15		MED26
LEKR1		SHOX2
SEPTIN4		TAF1C
GSK3A		CANT1
FLCN		ZNF461
BSDC1		ITSN2
TMEM212		NCOA3
WNT10A		ZNF646
HOXB6		FAM122B
APC		VPS18
MADD		FAM160B1
GEM		DDX55
NPIPB5		OSBPL2
PPP1R10		VAMP2
TRIM6		TGFBI
PAX9		MIOS
SRRM5		NOD1
ARL14		MKI67
STRN4		CRTC3
TRIM62		GPCPD1
TBL1XR1		SYBU
CBLL1		ANKRD11
CAMSAP3		JMJD6
ZNF263		WDR55
MAPK10		PPP1R9B
KLHL24		CNST
OSBPL7		NEK5
YRDC		POMZP3
CLOCK		RAD9A
ELF3		RBM28
ZNF836		STRIP1
ERVK3-1		NUDT4
ZNF598		FLII
FGFR1OP2		KCTD2
PIAS3		NAA16
TBX2		GCLC
ANKRD17		CNOT8
AGAP5		LRP2BP
MED10		FCHSD1
C3orf38		INPP5E
PTPN14		CENPQ
HAUS2		CIZ1
CAV2		ZFX
CALCOCO1		UNC119
SLC22A9		ITK
UNC80		ZSWIM8
SPINK5		OTUD1
CMTM1		NPIPB5
BEX2		SPCS3
PIP4K2C		GPR137B
ZNF236		HP1BP3
ZNF44		BCAR1
ZNF738		WIPF2
CCSAP		MAP11
SART1		ZNF519
TRAF6		SPRED3
PRKCE		ZBTB37
ARHGEF11		COX6B2
TMED7-TICAM2		NXNL2
CST1		STK38
MCL1		C10orf88
KMT2E		UBE2W
ELOA		FAM98C
TINCR		MEIOC
H4C9		UNC80
SLC15A2		TBC1D25
ABHD5		MIER2
TAF6		ZNF394
TRIP6		TXNL4B
ABL2		MTMR7
NMB		HDAC5
MACROH2A2		CCNE2
MYLK3		XIAP
RELA		SYMPK
GOLT1B		SAV1
LMNA		S100PBP
CPM		PRKCE
ZNF367		PLEKHA3
ST8SIA6		LRRC8A
ZNF611		EMP2
PDLIM7		MLH3
SPDYE16		MOSPD1
TRIM11		MAP3K8
SLC12A2		KLHL17
TERF2IP		LY6G5C
PLXNB2		NMB
SENP1		SETDB2
SMURF1		MAP1LC3B
PRELP		AP1G2
ZNF394		PLPPR2
MINDY2		RTTN
ADAM32		MCAM
ARHGAP45		ZNF8
LRIG2		CRABP2
AKAP10		FAM122C
RETREG1		AC022150.4
CNEP1R1		CYTH3
NOM1		KLHL24
AMPD2		ELOF1
LIMS1		PINK1
AMMECR1L		MAP3K1
AC004706.3		SPAG1
BCL2L12		KLHL18
SMURF2		DENND3
RNASE10		RSRP1
ARGFX		ZNF280A
HCFC1		POC1B-GALNT4
WBP11		PRKD2
NUDT4		ATP13A1
NOD1		TPR
IL6ST		ZNF578
PLAUR		TAOK2
ZBTB8B		VPS53
MTG2		ZNF548
TPM2		SF3B4
NABP1		ZNF280B
PRICKLE2		PILRB
MAD2L1BP		BCL3
WFIKKN1		STK19
LRRC8A		UBFD1
OR10H1		GNAI1
POLR2J2		FBXO31
XRN1		ADAM8
HOXA1		BEX2
PRDM15		ETV3
VGLL3		ZNF805
ZNF408		LUM
ARHGEF7		TNRC18
SP5		ELP2
GPATCH11		KLC2
WASH6P		ZNF888
CFLAR		SGCB
AP006621.6		TBC1D10A
PISD		TRIP6
DEDD2		ARSJ
ZFYVE27		BRAP
DCLRE1C		SYK
BICRA		ZNF107
TAF1A		SIRT6
TRAPPC10		PRRG4
SLC1A3		CHD8
KAT7		PPP6R1
TBP		NCAPH2
DHX38		KLHL33
CDH26		H2BC12
LETM1		ZNF431
CKS2		CLOCK
COTL1		FRAT1
EYA3		CAPG
FOXA3		HES2
PEDS1		CSGALNACT2
HSPH1		PXK
YY1AP1		MYH3
TIGAR		PPP1R10
NDOR1		CASC3
CXCL16		MTF1
ZNF410		MED13L
SMG1		TULP4
ATP6V1C1		ZNF532
ALDH8A1		ZNF433
SUPT5H		ELL2
CRIPT		AGBL3
AKT3		SDHAF2
CBFB		ZNF587B
MKNK2		ACVR2A
FLII		RUBCN
LRRC8E		C12orf4
E2F6		ZNF611
NR2C2AP		FMR1
LIN7C		GSK3A
PDZD8		ZNF44
RGPD8		ATG16L1
CNOT8		PLOD3
NPRL2		MAP2K7
MASP2		GALNT4
NEK5		PRPF8
ZNF223		TMED7-TICAM2
LCAT		TRAPPC10
IFITM3		ZNF737
MAPK1IP1L		ZNF331
EP300		PLEKHM2
WDR83		NR1D2
SETD1A		ZGPAT
GATA2		SMC3
BECN1		CA2
MYOF		GAD1
HIVEP1		VMA21
HOXA4		CGAS
ZGLP1		HRH1
SYK		SLC1A3
ANKRD13C		UHMK1
DUSP5		GATD3B
IL23A		RNF40
ARHGAP32		AP006621.6
SBDS		ZNF738
ABHD8		ZBTB34
RTTN		NAPB
TRMT1		ANGPT2
ZNF714		UFD1
PHF12		C5AR2
CELSR3		SLC25A28
HIVEP2		SNX22
STK38L		STK38L
PRR14L		ZNF808
ARAP2		IL11RA
PLXNA3		BCL2L12
RGPD5		MIER1
SULT1C4		SHCBP1
SMNDC1		HELB
ZNF112		DCLRE1C
EREG		CCND1
IL3RA		TRMT6
ELOF1		CCNT1
CANT1		PRCC
REXO1		DLC1
MEPCE		C12orf76
CRNKL1		STK35
BANP		LRRC37B
BTG3		MED10
NRP1		BRMS1
VPS18		MAP3K2
CATSPERB		PRSS23
DPP8		MTMR9
EMILIN2		QRICH1
RAB35		ZNF20
TBC1D15		CEP55
DHX8		PCDHB1
MED21		CTC1
IFFO2		CHMP7
TXLNA		CEP19
ZNF431		PIP5K1A
MED12		CYB561D1
ZKSCAN5		CHGB
NBPF1		IK
ATG101		MYLK3
ZNF595		NEB
ZNF148		MECP2
RUBCN		SUPT4H1
UBXN2A		GRB7
ADGRF4		PLXNA3
DAGLB		ZNF557
TUBGCP4		PRKRIP1
MED13L		AL591806.2
CYB561D1		PER2
SDC4		HOXB4
WWP1		ANKRD40
CCRL2		FBXO10
CHMP7		ATP1B2
CHD8		APC
PTPRH		HEYL
NFRKB		ZNF263
BIRC2		SASS6
OSBPL2		CITED2
BX255925.3		LGMN
CEP350		TBP
SIRT7		RNF39
CELF1		OAS1
TYK2		ZBTB41
PRCC		GSTO2
GFUS		KPNA4
EMP2		RRP8
OAS1		BROX
PELP1		WWC2
KHDC1		A4GALT
MBNL3		SETD2
VAMP2		RIC8A
SHOX2		TLE1
NUP54		MARVELD2
SYMPK		KHDC1
GON4L		ZNF223
RPRD1B		BECN1
PSPN		PRR14L
INO80		EMSY
ZNF548		MAPK10
METTL16		MOB1A
ZNF567		MYLIP
STRIP2		CCRL2
RTN2		FAM83G
PRPF8		ZCCHC8
DHX30		CD59
TSC22D4		FGFR1OP2
ZNF35		SEC61A2
SERPING1		SPOUT1
SPACA6		TBL1XR1
THRAP3		PDPR
SLC7A8		GATA2
LSM12		TM4SF1
HSPB1		RARG
STK19		FZD7
CLP1		GEM
CSGALNACT2		KMT2E
RNF145		FANCD2
SALL4		TAF13
SGCB		NPRL2
UBN1		EPS8
ZNF557		RPRD1B
QRICH1		PLPP3
CDH24		FOXL2NB
POM121C		PCNX3
SEC31B		AKAP10
ORC6		UBE2J2
AUP1		RNF145
FAXDC2		H4C9
BOD1L1		TGIF1
LRRC37B		GGN
UFD1		LRRC57
ACAP2		GCN1
FBXO10		EGLN2
CPT1B		ING4
PTPN21		PHF12
MEF2C		ZNF430
PRKRIP1		DACT3
ZNF547		INPPL1
GARRE1		TRIM6
C5AR2		SLC35B3
ELK1		HAPLN3
CACNA1A		CREM
DTX3L		MYH9
MBNL2		MFAP1
ZNF546		VHL
ADNP2		KMT2A
MAST4		BANP
SERPINI1		LIN7C
SMC3		TRMT1
GPATCH8		CPEB4
GPS2		ERVK3-1
ZNF20		C1orf52
SPAG1		BCL6
FANCD2		EXOC8
EPC2		CHIC1
SMIM5		FOSL2
ZDHHC13		ATG101
ZSWIM8		SALL4
TMEM87A		ZNF547
CGB7		GDAP2
MAU2		LRIG2
IKBKE		SNRNP200
KLHL33		PHLPP2
PLA2G4C		METTL16
ACVR2A		WIPF1
ADAM8		TERF2
RORA		SOX2
KPNA6		ASB6
RUFY2		PHKG2
ZHX1-C8orf76		TIPARP
DUSP18		STK17B
MTRNR2L1		SBDS
SPDYE6		SOCS4
NCAPH2		ARMC7
MBD2		DTX3L
IFIT3		CNPPD1
PPRC1		SOD2
ADRM1		BOD1L1
PGF		SLC25A30
VHL		BIRC2
ISG15		CATSPERB
ALPG		ZNF26
BCO1		DCP1A
ZBTB40		EMC3
METTL22		RAB6D
IL17RE		PAX9
MBD4		STAT2
EPPK1		POP1
EIF2AK2		PIP4K2C
SLC25A34		RCC1
PCDHB1		MASP2
RBM14-RBM4		KAT7
FXR2		PIAS4
RAD51		ARHGAP29
POLR1C		RIN1
CACNG8		GOLT1B
HEYL		RBM15
PGBD1		ZNF346
KCTD20		GOLPH3L
KLC2		ZNF426
NBPF11		TERF2IP
FAM160B1		MTRNR2L1
MAP3K8		TINCR
GRAMD1C		UCK1
MFAP1		ATXN1L
PHC3		MEPCE
INPP5E		RUFY2
HOXA9		WDR20
ZC3H18		R3HCC1
KDM2A		NUP85
ASB16		RAB35
LGMN		R3HDM4
DDX39A		FNIP1
IRF2BP2		CNEP1R1
ZNF793		NAXD
GCC1		VPS37B
KRI1		SYP
MON1B		DPYSL3
C12orf29		ZNF669
AP4E1		PPP4C
WDR81		LENG8
TACC1		SH3BP5L
STK4		ZHX1-C8orf76
SETD2		NSUN3
DSTYK		PSPN
COX19		ATG14
HMGN4		MITD1
AL031708.1		AKT3
ZNF646		KLF11
AC021087.5		FOXC1
CEP19		LRRC8E
GTF2H1		POLR2J3
TLCD5		GPATCH8
UHRF2		N4BP2L1
DGKZ		RNF38
GCN1		TXLNA
TPR		DGCR8
EIF4ENIF1		ZNF714
SF3B2		ZNF793
POP1		POLR3C
SDHAF2		S100A11
BRAP		CHERP
TULP4		C1orf216
CRTC3		PRDM15
SMOX		MBD2
TOR1A		ZNF136
AC106886.5		CCNT2
EGLN2		FRAT2
SLC25A28		PDRG1
N4BP2L1		HAS3
PLEC		POM121C
SON		PALLD
FAM122C		FXR2
SLC2A8		NDC80
FAM24B		NVL
DAAM2		ICAM1
AP5B1		SF3B2
CHERP		SMURF2
FANCA		THRAP3
RPS6KA4		RPS10-NUDT3
BTBD10		CACNG8
FBXO33		MAP1A
GORAB		LCA5
FRMD8		FLCN
TEPSIN		SERPING1
POLR2J3		DGKZ
[truncated: 1,418 more rows]

## Sheet:  Down 0.5
CTL FOLFOX x CTL NT		T3 FOLFOX x CTL NT		T3 FOLFOX x CTL NT (Unique)		T3 NT x CTL NT
HERC3		AL034430.1		ZNF423		AC073612.1
ACTL10		ACTL10		RPS6KA2		SPOCK1
AL139300.1		TRABD2B		PTPRN2		MSN
UGT1A9		CLC		MPDZ		FSTL1
AL034430.1		CBFA2T3		ADGRB1		AC012184.2
AQP12B		PGBD5		TNNT3		CD24
APOA4		KCNJ12		ITM2A		DENND2A
LGI4		PPP2R2C		PREX1		ARL4D
FBP1		LGALS14		CACNG1		SDC3
LGALS14		MTTP		KIF1A		AQP8
AQP12A		ALB		MYH13		PAH
SLC2A5		LOX		TSPYL5		AFP
SLC2A7		AFP		KRTAP5-9		SHISAL2A
ALB		AQP12B		DUOXA2		IFITM1
PGBD5		TPPP2		CELF2		SLC2A9
XPNPEP2		LACTBL1		ATOH1		SLPI
CLC		LGI4		TMEM179		AP003108.2
ANPEP		PPP4R4		CTNNA3		MUC12
AFP		CLYBL		TSHZ3		APOC2
FABP6		APOA4		ESRRB		TAL1
MOGAT2		AQP12A		FAM189A1		FTCD
AVP		FBP1		EML5		AC108941.2
AQP10		CACNG4		PALD1		MORN3
S100G		MOGAT2		ITGA4		SULT1E1
SLC22A3		CP		RTN1		KYNU
STUM		ST6GALNAC3		GFRA1		MLN
MS4A10		FRMD3		CALB2		SERPINA6
GYS2		ANXA13		HTRA1		ACTL10
LCT		LCT		CHST15		HIF3A
ANXA13		AJAP1		ALPL		MAOA
MMP28		XPNPEP2		HTR6		COL5A1
ZG16		CR1L		CORO2B		DUSP9
NPIPA3		AL451062.2		GLI2		TBCE
MTTP		VSTM2L		SDK1		C1orf21
CRYL1		CD207		SH3RF3		SCGN
ST6GALNAC3		EPHA8		BACE2		S100P
FRMD3		GNG4		HIVEP3		COL26A1
CP		ANXA6		GALNT13		FABP6
GNRH2		FABP6		PRKAR2B		HAL
SLC51A		TSPAN18		UPP2		TPSG1
SLC10A2		IL37		PCDH19		PDZK1IP1
ENPP7		PDE3A		WNT7B		RBP2
SLC6A18		DBH		RHBDL3		MFAP2
CLYBL		DAB1		SPNS3		CD83
EPHA8		CYS1		RHOBTB1		PDE3A
FNDC10		PARVB		ALCAM		SPTBN5
HMGCS2		SLC51A		COL11A1		C16orf74
S100A9		PEMT		UBE2L6		FIBCD1
URAD		SULT1E1		ACOT6		HAVCR2
CBFA2T3		S100G		PDCD6-AHRR		PLTP
C17orf78		ATP8B4		COL1A2		ISX
AQP8		IGFBP1		TMEM132D		NYNRIN
PDE9A		ANPEP		NTNG1		CPS1
FGL1		CYRIA		NTRK2		TMEM191C
FXYD1		ANO1		BMP6		ISY1-RAB43
SERPINA6		HAL		C11orf97		RPL36A
FABP2		LGALS16		CRISP3		ACKR3
LRRC26		TNFSF4		PLAGL1		IFI27L2
SUGCT		PDE9A		ALOX12B		SOD3
AWAT1		CLEC4F		CCDC173		ADAMTS15
CYS1		MAT1A		FABP5		SOX8
AL139260.3		HSD3B2		MDH1B		SPEF2
PDE3A		COPG2		PRRX1		SERPINA4
LGALS16		C16orf74		ANOS1		EDA
MAT1A		EEFSEC		SLCO6A1		GNG4
CLEC4F		FNDC10		EDIL3		SUGCT
UGT2B17		SLC2A7		IGFBP5		ADCY5
CHST13		WSCD2		ONECUT2		NAT8
PARVB		TFF2		PTPRC		SLC27A5
PNCK		ZFYVE28		FYN		RPL21
TMEM141		GRK5		EHD3		ASGR1
EEFSEC		GYS2		PTPRN		PTP4A3
SULT1E1		IL17D		EPB41L3		HOGA1
FXYD3		AQP10		SYNC		NAT8L
UGT1A8		SLC22A3		POU3F2		RPS3A
MARCHF11		LHFPL3		OTC		SERPINF2
TSPAN18		COL5A1		HPR		APOA2
SLC15A1		AKAP7		FSIP1		PRAP1
ALDOB		URAD		KLHL32		RPS23
NR1H4		CRYL1		TNNI3		FOLR1
IGFBP1		SLC2A5		GOLGA8H		RPS18
C10orf99		HOGA1		THBS2		ERP27
LACTBL1		DYSF		VIM		SETMAR
PKLR		RASGRP2		EVA1C		CHST13
TFF2		SLC10A2		ABCA4		RPL22
FAM3D		MAF		OXCT1		ALG1L
SLC39A2		AC063943.2		BOC		BCL2L14
GPC3		IDH2		BASP1		GFI1B
AHSG		PPP1R3G		BST2		CDC42EP5
MGMT		S100A9		LOXL1		SULT2A1
SERPINA12		DMBT1		ZNF438		CLDN19
AC063943.2		AQP8		DRGX		TRNP1
ATP8B4		SUGCT		CRACDL		RPS24
GNG4		NR1H4		C3orf80		RPL9
GSTA2		IGFBP2		ASPHD2		RPL34
MAF		SLCO4C1		DCHS2		RIMS4
AL451062.2		ZG16		LRRC4B		LRRC31
IL34		FABP2		GNRHR		F2
PPP1R3G		AVP		MAGED4B		TCEA3
ASS1		UPK3A		CPNE5		TTR
DAB1		SORCS2		MMP2		RPL7
MORN5		FER1L6		GJA1		RPL12
PEMT		CA4		LAMA4		PPP1R14A
TMEM256		PAH		GLIPR2		FKBP11
AKAP7		ATXN10		TRIB2		ARMCX6
LDHD		CKB		CD38		ARHGAP23
F2		FXYD1		NRN1		SUPT3H
SLC22A7		TSPEAR		SLC30A8		RPS12
SORCS2		IL36G		ZCCHC18		MAT1A
HOGA1		TMEM63C		NOVA1		RPL24
GPA33		PCSK6		GLUD2		RPL17
APOB		ZNF132		C11orf96		RPL26
OCA2		AL121900.1		MLC1		APOA1
CHP2		ATP8B2		PRUNE2		ZNF581
ATP8B2		SLC15A1		ADGRL3		RPL5
FAP		TMEM141		ENDOU		RPL37A
SERPINA4		RPE65		SLITRK3		TP53I11
IL17D		DUOX2		CEP85L		RPS29
IL37		CA12		CFH		FAM200B
PPP2R2C		HOXC4		TRO		RPL10A
SMIM10L2B		C10orf99		TNC		RPS4X
SEMA3G		TMEM256		CPE		ATP2A3
GSTA1		ZHX2		OSCP1		RPL7A
PRODH		LBP		NCAM1		RPL39
COPG2		SLC2A9		DPF3		GNB1L
DUOX2		CMSS1		TNFSF12
DYSF		MMP28		ADAMTS10
MAOB		NAT8		FXYD6
HAPLN2		GPC3		RAPGEF4
PCSK6		SLC22A7		ADAMTS17
THEM6		KLF2		LGALS1
PLAC1		HHAT		SLC39A8
GMDS		AL139300.1		ACTN3
C16orf74		GMDS		PITPNC1
CKB		FGL1		OXTR
LOX		GNRH2		REG1A
CA9		FTCDNL1		ATOH7
CCDC183		MBLAC2		CD1D
CMIP		HAVCR1		NKAIN1
TRABD2B		SMYD3		LRRC8C
MBLAC2		TRIM55		SYN2
SLCO4C1		DSCAML1		TMEM232
LRRC61		ASS1		CD300C
PCK2		CHST13		DUOXA1
UPK3A		LTBP1		ADH1C
HAVCR1		ZNF575		APOC4-APOC2
TSPAN7		MS4A10		CD47
BRSK2		CHP2		KCNN1
AKR1B10		SULF2		BHLHE41
GATM		PDK3		HHIP
ZHX2		C17orf78		SCARA3
TSPEAR		UGT1A9		KIAA1549L
PEPD		CCDC198		LZTS1
AJAP1		BRSK2		THPO
LHFPL3		SMIM10L2B		ADAMTS14
LRRC20		TERT		NR2F1
AK8		MAGED4		NTN1
MAOA		SERPINA6		FBXL22
HSD3B2		SLC16A10		FKBP1B
PIGZ		PCK2		CORO1A
PFKFB1		AK8		EGR2
FABP1		PNCK		PCLO
HAO2		SLC39A2		NNMT
ATXN10		ADGRD1		ESPNL
LHPP		GPA33		FJX1
NAT8		FOXJ1		MCOLN3
RASGRP2		FAP		TIAM1
EPHA6		SHC3		SYN3
HPCAL1		MGMT		BBOX1
STOX1		XYLT1		CSPG5
ST6GAL1		CTNNBIP1		CRYAB
NR3C2		CLDN19		C17orf99
AGT		AKR1B10		TMEM158
HAL		SEPTIN6		MARCHF3
CEACAM20		OCA2		DOCK4
SCN5A		COL5A3		PGAM4
TMEM63C		GSTA2		WNT5A
HOXC4		F2		SCARF2
MSLN		ORM1		CR2
TLDC2		IQSEC3		ALPK3
CLDN19		FGR		FZD8
GPR20		RFLNB		OLFM2
SPAG4		HAPLN2		OSMR
TMEM53		TDO2		CSPG4
MALL		DUSP6		C1orf54
GLTPD2		STUM		GALNT18
DMBT1		UNC5B		DKK4
DPEP1		MAP6		CFAP43
TPPP2		RTL9		INHBE
GRK5		FXYD3		VSNL1
B4GALNT3		PDK1		STAB2
PRODH2		HMGCS2		SLC8A1
NR0B2		ACVR1C		PLA2G4D
GGACT		ABCA1		CAVIN3
COL26A1		NPC1L1		ZFHX4
STK39		GSTM1		TRAF1
CA4		ALDH6A1		DZIP1
ZFYVE28		INSYN2B		SCN4B
SULF2		SH3PXD2A		CD109
AGXT2		TSPAN7		NPPA
AL121900.1		MORN5		TLL2
TDO2		PLAC1		APOBEC1
OAF		UGT2B17		MATN3
LRP5		DIP2C		KIAA0825
NUDT8		B4GALNT3		ALG1L2
KCTD16		SARDH		CENPS-CORT
GPR143		ADAM23		FSTL4
INPP5A		ACAT2		ABHD12B
SNTB1		LARGE1		PSD3
ZNF575		CMIP		ABI3BP
SMYD3		FIBCD1		FYB2
SUSD2		RASGEF1A		PDLIM3
IL36G		MAOB		ODC1
USH1G		CDH4		OSR1
CDH16		ENPP7		EGLN3
ARHGEF17		NR3C2		PLXDC2
CR1L		MAOA		CDH11
NDNF		AC108941.2		ARL6
TNFSF4		GLDN		CCR10
CD207		COL26A1		STARD5
SSTR3		DUSP9		PLIN5
PGLYRP2		LRRC61		EDN3
SMIM1		ARHGAP39		FUT6
AC126283.1		DOCK11		MAP3K5
SLC17A1		MINAR1		CSRP2
PHEX		SUPT3H		UBE2E2
AL121594.1		TTBK1		SALL2
PPFIA4		PFKFB1		NRXN2
DGAT2		PHEX		EPHB3
C11orf53		TMEM53		SPRED1
SCML4		PLA2G4A		TNMD
VSTM2L		GNAZ		DNAL1
GALNT12		LIPT2		MATN2
ANXA6		HIPK2		MED12L
LARGE1		KCNQ4		TOB1
FAM78B		OTOP2		PPP2R3A
RFLNB		GPR143		RAPH1
ANXA4		MEP1A		HYAL1
SLC22A31		ZHX3		ZNF501
APOC3		PEPD		C1GALT1C1L
LIPT2		FAM78B		ST3GAL3
DEPTOR		HPCAL1		C9orf116
ZHX3		C7orf50		CHRNA7
TRPM2		STKLD1		TBC1D32
REEP6		PKIG		ZNF711
ADAM23		FAM171A1		SERPINE1
DSCAML1		ADAMTS7		TUBB2B
ADGRD1		UNCX		C2orf76
RBPMS2		MMAB		VLDLR
MMAB		PKLR		EIF4B
AGMO		LRRC26		SLC4A7
ALDH6A1		PRODH		ZNF573
SMIM10L2A		CLMP		RANBP17
NPTXR		SCN5A		AHNAK2
IDH2		ALDOB		CCDC17
MST1		MSLN		SLC38A1
FCAMR		NEK6		MZT1
CA12		C1orf21		OTUD6B
IL20RA		HMGA2		IPO7
MMP1		AHSG		SLC7A5
LRRC75A		MARVELD1		PLAG1
PAH		NPTXR		CCDC175
UNCX		TMEM200C		OBI1
FOXJ1		MAPT		KIF4A
FIBCD1		KISS1R		IFTAP
ACOX2		BMP7		THSD4
SH3PXD2A		MSRA		ITPRIPL1
CBY2		BEGAIN		B3GALNT1
CMSS1		PGM1		NFIX
MEP1A		MAML2		GNPNAT1
SIAE		MALL		AC098850.3
XYLT1		LHX1		XKRX
AADAC		GATM		HIF1A
TNNC1		APLN		MTMR10
PI4K2B		FCAMR		DBF4
STKLD1		B9D1		IGSF9B
IGSF9		NDNF		CENPW
TERT		SLC22A31		STMN1
CEACAM7		MUC16		ARHGAP11A
ACADSB		HOXB8		CAPS2
SLC28A1		USH1G		TMPO
PODXL2		TLDC2		STXBP1
TNFRSF14		ZP2		USP9Y
GSTZ1		AL121594.1		DUSP2
KISS1R		SEMA3G		CHST9
GLB1L2		LRP8		LIN28B
SNTA1		SPAG4		ZNF22
SERPINA1		RBPMS2		GRIN3B
CLMP		PDE10A		MB21D2
CACNG4		HDAC4		SPTBN4
ARHGAP39		HSD17B2		ANLN
RBP3		ZNF287		CDCA2
ZP2		B3GAT2		PPP1CC
SLC38A4		APOB		PTCH1
GSTM1		ANTXR2		RGS2
LRRC19		LHPP		ZKSCAN2
HHAT		PTPRG		RAB8B
SLC16A10		ZMIZ1		KDM4A
GK		THEM6		TBC1D12
REEP1		PLTP		YWHAQ
NKAIN4		AWAT1		SPRY4
MUC16		PI4K2B		KIF18A
B4GALNT2		FAM3D		DEPDC1
ITLN2		ACADSB		CLN8
FCRLB		MMP1		RRP15
GJB1		HTRA3		CACNA1G
UNC5B		TEX19		ZNF709
SLC5A9		SLC38A4		AL034430.2
TREH		NKAIN4		ASPA
PDK3		ANXA4		CEP170
ITGB2		FCRLB		MYCBP2
B9D1		GK		ITGAL
ZNF837		TRPM2		CCDC88A
WSCD2		ARHGEF17		PHC1
SLC29A4		SULT1B1		FAM210A
IQSEC3		STK39		GLOD4
CPQ		RNF144A		OTUB2
ERICH4		SNTB1		CSNK2A2
GJD3		SLC30A10		ZNF443
PGM1		PTRH1		EIF2A
PKIG		SLC26A2		HNRNPA0
HDAC4		MEGF6		KDM3A
NAALADL1		HLA-DMB		LUC7L2
TST		ABAT		BPNT2
ECEL1		SLC17A1		CFAP20
CCDC198		FABP1		DTNB
NUDT18		ZNF704		CCNJ
ASPDH		KAZN		ODF2L
DEGS2		EPHB2		PARPBP
FIGNL2		SCD		RABGAP1L
CPVL		SLA		POLR1D
ACAT2		CRPPA		RRM1
LHX1		ZCCHC24		GNAI3
KANK4		PDE2A		SF3B3
SUPT3H		NRROS		PRPS1
HLA-DMB		TNNC1		SACM1L
SLC26A2		HMCN2		DNA2
FGR		SH3PXD2B		RSL24D1
VAV2		MAGED1		CNTRL
GLS2		GALNT12		VEZT
ADK		RASGEF1C		MDM2
MYBPC2		IGSF9		RPP14
GLDN		FBLN2		ZNF77
C1orf21		DTD1		NOP58
PFKL		ENPP3		POLR1E
GSTM4		CGREF1		WSB1
LAPTM5		ONECUT1		PGBD2
FBLN2		NINJ2		METTL14
ITPK1		ASPDH		DOLPP1
SUMF1		LRRC6		ZNF496
CD244		SMIM10L2A		ZNF577
GAMT		GOLGA7B		SHPRH
UNC13C		HAVCR2		UBQLN2
POGLUT3		NUDT8		IGF2BP3
ABCA1		GATA4		ZNF699
SUCLG2		CPQ		YES1
MINAR1		OTOF		CTH
RALGPS1		SFRP5		GCNT3
PDE4C		PHYH		PHF6
DNMT3L		OSBPL5		B4GALNT1
MLXIPL		NHS		RBM47
FBLN5		PTPRS		CDC73
GATA4		OAF		GTF2IRD2
SPON1		CYP2U1		SCYL2
TUBAL3		VAV2		CDCA4
ACAD11		REEP1		ANP32E
SEZ6L2		SLC28A1		FANCM
DEFB1		NBEA		PIK3C2A
GALK1		AGT		AXL
F10		INPP5A		E2F8
SFRP5		KCTD16		HMGB2
PDK1		CCDC183		WRN
MRO		ACAD11		ZNF891
BMP7		SNTA1		C5orf51
MARVELD1		UGT1A8		ERI2
TRIM55		PDZK1IP1		CSE1L
DUSP9		DPEP1		KIF11
DHTKD1		SERPINA4		SPAG9
REX1BD		GLB1L2		RAB12
LIPC		TREH		MYCBP
EVI5L		PPFIA4		FERMT2
SCD		LCN2		CUL5
CYP2U1		ADK		GAS2L3
SCTR		IGDCC4		PTBP2
PDE2A		GSTZ1		NET1
SARDH		AGXT2		ETV5
PTRH1		SULT2A1		INSIG2
CCDC71		ARHGAP44		GTPBP10
KISS1		RIMS3		DYRK2
HSD17B2		XXYLT1		FANCI
FCGRT		PCSK9		YARS2
SOAT2		AC126283.1		TK2
SULT1B1		EPHA6		KBTBD6
UBXN10		NMNAT2		MTMR2
LMF1		ITGB2		HOMER2
NKX3-2		LMF1		BMS1
RNF144A		SLC23A3		COX16
FUOM		WIPF3		TCF7L2
MRPL12		DYNC2H1		MIS18A
PET117		EDA		BTBD3
FHIT		ZNF618		PNP
TRAPPC9		MSMO1		WNT3
TMEM8B		FHIT		RAD51AP1
KCNQ4		CA9		ZNF695
CPNE4		MEGF9		AMOTL1
RAB40B		SI		DNAJC27
HSD17B8		GGACT		PRDX1
BGN		GPR20		LSM11
SLC23A3		CEACAM20		ICE2
MEGF6		ACKR3		NCAPG
ARHGAP44		CCT6B		TMEM267
ACY1		ADAMTS15		HDAC2
TMPRSS6		GSTA1		FUT10
SULT2A1		CEACAM7		ATP9B
TTR		LCN10		TRIM32
DNPH1		ACOT1		ATAD2
FGGY		NME7		PRKAA1
FAF1		STOX1		DLG1
FTCDNL1		GBE1		SINHCAF
SND1		SLC7A2		MTMR1
RNF157		POC1A		DMAC2
BPHL		ACOX2		BNIP1
ACP6		MST1		FAR1
SCMH1		AC008397.1		SEPTIN2
PSCA		FAF1		MMS22L
PLCB2		LDHA		ERC1
HMGA2		RAMP2		MAT2A
PRR15L		FGGY		CLBA1
PC		HSD17B8		AMD1
ACOT1		GCSH		UBE2V2
PPP1R1A		SUCLG2		HNRNPH2
VILL		RNLS		PFDN2
RASGEF1C		GALNT16		AFAP1
ATP6V1E2		FRAS1		ARMC8
PHYH		PCCA		GAL3ST1
B3GAT2		BHLHE40		ACOX1
ZNF599		ERICH4		YWHAG
SLC5A11		CA1		POLR1F
AC010323.1		SLC38A5		H2BC15
KAZN		CAT		ARL13B
BABAM2		ORM2		ZBTB33
R3HDM2		SQLE		CLCN6
G0S2		SPON1		ANXA2
C7orf50		POGLUT3		YBX3
HMCN2		FREM2		RPL22L1
PDE10A		CHSY3		PRIM2
MAGED1		HAO2		NIFK
DPH6		MRO		LRR1
DIP2C		MFSD2A		FAM72D
SERPINB6		PNPLA3		A1CF
CGREF1		RBP3		CDC25A
FAM131C		SLC5A1		PALM2AKAP2
AMACR		NREP		FEN1
C4BPA		SLC39A4		BFAR
HAVCR2		SCART1		VPS50
AC008397.1		LRBA		CDV3
AL445423.3		MIPEP		SRSF1
PDZD7		THSD7B		ILF3
POC1A		PTPRB		PIBF1
MIPEP		SND1		ALKBH3
NUP210		LAMA1		TOMM20
SCRN2		SLC11A2		NUDT15
SLC37A4		ALOX15B		UGGT1
APLN		LRP5		PBRM1
NID1		TPBGL		ZNF14
SEPTIN10		SLC26A3		TRIM15
WIPF3		PLCH2		GEMIN4
SLC39A4		MAML3		CEP128
TSPAN33		SEPTIN5		EIF1
NKX1-2		SYT17		TTC38
STIMATE-MUSTN1		EMID1		ZNF770
CYP2W1		REX1BD		IRS1
COLCA2		BABAM2		LIN54
DBH		TBX10		NKTR
TIMM9		HMGB3		ACTR2
LCN10		TPST2		LNPK
CUBN		CYP4V2		N4BP3
SLC7A2		IHH		UBE2E1
DTD1		SERPINA12		KCTD3
NPC1L1		PCCB		FCHO2
BHLHE40		TMEM8B		CCT2
RBP2		SHISAL2A		PLAA
ALOX15B		FAM184A		BUB3
PCCB		TNIK		QKI
MAML3		LAPTM5		NCAPH
PDZK1IP1		SLC5A11		PDP1
KCNJ4		MEX3A		FOXA2
SLC2A9		BPHL		CBX3
DPCD		TKT		ASNSD1
NOXO1		CADPS2		NFE2L3
CAT		DYM		CNBP
NEK6		B3GALT5		PPP3CC
SLC7A4		CALCR		DUSP11
ALDH4A1		PPP1R1A		LPIN1
RTL9		KRT20		NRARP
CRAT		PFKL		FICD
ABCB10		SLC5A9		RCAN1
EPHB2		PGLYRP2		BIRC5
DUSP6		NID1		CAMKMT
APOA1		TST		ZW10
ACKR3		ROR1		USP33
PPP1R14A		MGAT5		FIGNL1
TMEM200C		IL20RA		PEX13
SEPTIN6		MT1A		SRFBP1
GATB		BGN		FAM117A
LBP		DES		DCAF17
TTC30A		AGMO		CSDE1
GCSH		ACP6		GLMN
COMTD1		ITPK1		DPM1
CLDN2		BSND		CDC27
NEURL1		SUSD2		ZBED1
HIPK2		HADH		PRPF38B
ZMIZ1		TIMM9		SET
NMNAT2		WDR25		ANAPC1
PAM		FBLN5		H2AZ2
PNPLA3		DHTKD1		KAT6B
TGFBR3L		ITIH3		HMGN1
CCDC85C		LDHD		MAPK6
ADCK1		ID1		LIN9
LGALS3		RASA3		GPD2
LDHA		LIPC		RAB6A
PCSK9		FAM13A		ACTR3
MGLL		SIAE		SLC25A32
CYP4V2		CBS		SELENOP
HADH		ASTN2		AQR
SPACA3		GLTPD2		KPNA3
SLC27A2		CACNG5		NAF1
GRID1		IDH1		PCTP
RIN3		C1orf53		UHRF1BP1L
ALDH3B1		SUMF1		RTN4
CA1		METTL7A		EPB41L5
SLC29A2		RIN3		USP9X
SUCLG1		SLC9A3		CCNA2
AC108941.2		LRRC20		SF1
PLCH2		SPIDR		AL135905.2
IHH		ZNF599		GAL
KLHL13		ATP6V1E2		OGFOD1
SLA		FTCD		EWSR1
KBTBD11		CPEB2		MEST
TPBGL		CAPN5		KLHL7
OTOP2		GDF7		SPOCK1
MSRA		SORL1		SDC3
GDPD2		C9orf43		FSTL1
PPP2R3B		TTC30A		AC073612.1
TMEM37		GLS2		MSN
PARM1		APOA1		DENND2A
HYKK		HOMER1		CD24
GOLT1A		MYBPC2		AC012184.2
CHMP6		ST6GAL1		ARL4D
NEURL1B		KCNT1
UGT2B7		SOX5
TYSND1		JPH1
MAP6		PAM
BOLA3		TSPAN32
HDDC3		APOC3
ASPRV1		CPVL
LGALS7B		NDRG1
EDF1		BBS9
LIPA		DIAPH2
SPEF2		AADAT
PLA2G4A		CPNE4
TPSG1		PPM1L
C3orf85		ABCB10
C1orf53		GNAO1
LEXM		TCP10L2
SLC16A13		NEURL1
WASHC3		RAB6B
MELTF		PC
ENPP3		ZDHHC14
CRTC1		CBY2
ITIH2		HS6ST2
ANKRD31		FAH
ZNF287		EFHD1
CHDH		INSIG1
TMEM187		CUBN
IMMP2L		ZNF726
RHPN1		CYP2W1
ABAT		SFXN2
WFS1		CHRDL2
SLC1A1		HNRNPA1
KIAA0319		ADCY5
XXYLT1		HGFAC
APOA2		CCDC85C
FARS2		FAT2
PPP4R4		TSPAN9
PROS1		RAB40B
ORM1		LGALS3
ASB13		PYGL
PTPRG		SEPTIN10
SORL1		DPCD
SLC25A6		RYR1
P2RY6		SPATA6
TSPAN32		FARS2
TMEM120A		SDC2
SIL1		PRODH2
ORM2		EPO
FER1L6		PROS1
RFLNA		RBM44
COL2A1		AFG1L
MYO7B		SCML4
ERGIC1		CPS1
BEGAIN		SERPINE2
SLCO2A1		SOAT2
MYO1D		SUCLG1
MAPT		LMNB1
ADAMTS13		DPH6
TMTC4		KIAA0319
ZC4H2		GATB
LRP8		TGFA
GNAZ		PDZD7
LCN12		ALMS1
ACE2		SPEF2
TFEB		SLC25A6
TXNRD3		TRAPPC9
ENTPD2		STX8
LRRC3		SLC17A3
ATP2A3		SLC6A19
PCYOX1L		GABRA2
MAP2K5		SLC45A3
SERPINF2		RSU1
HDAC11		PLCG2
SHISAL2A		CCDC146
C11orf65		FUOM
SCART1		TCIM
TCN2		GUCY2D
SCARB1		MAP2K6
FRAS1		CHCHD6
ANTXR2		EVPL
LCN2		ADGRB2
ZFPM1		ACY1
PAOX		PODXL2
RAB6B		AK9
HOXB8		SLC36A1
SLC23A1		KCNJ4
KRT20		LRRC3
TSNARE1		SEZ6L2
COL18A1		SLC23A1
ANTKMT		CKAP4
KLF13		DQX1
CDK18		SMIM1
IDH1		GSTM4
HAAO		KBTBD11
TPST2		COL17A1
TMEM74B		ARHGEF9
SULT1A1		ALDH4A1
TSPAN9		RBP2
PACS2		PTPRM
TMEM250		ITPR2
ENDOD1		ANKRD31
RAMP2		C4BPA
HPN		GNB1L
COMMD7		TSPAN33
PCCA		NCS1
ARHGEF4		DHRS2
RIIAD1		CHMP6
CCT6B		NKX3-2
DBNL		TUBAL3
TAZ		NBAS
MAML2		MRPL12
C20orf27		GPR39
SLC30A10		LRRCC1
PLB1		CLEC18C
CYP4F2		GJB1
SEPTIN5		RUNDC3B
MSMO1		ACSS1
EFHD1		HDDC3
DHRS12		CCDC71
MCCC2		GYG2
KHK		CYP51A1
DYM		PITPNM3
HINT2		SMIM19
PLXNC1		ACE
PHKB		ALOX15
TRAPPC6A		FADS2
SLC9A3		TFRC
MS4A8		DOK1
RNLS		UNC45B
SMIM19		GALNT2
RAB37		NUP210
VIPR1		CETN2
ABHD15		DBI
CHCHD10		REEP6
NDUFAF3		TSNARE1
STRADB		MYLK
CENPH		B3GNT7
STPG3		ESD
CRPPA		ACOT4
DOK1		TNFRSF14
SYNGR1		SPIRE1
DECR1		CD244
LRRCC1		SPA17
ARPIN		SSTR3
DOCK1		SCRN2
APRT		AL445423.3
SLC5A1		NUDT18
CMTM4		PDE4C
NME7		CCDC15
SLC11A2		BTNL3
HRCT1		SLC37A4
TTC30B		VWA8
RGS11		HNRNPA1P48
CLEC18C		FGF7
NIPAL2		DGAT2
HEG1		ATP2C2
KCNG3		ASPRV1
LRBA		ETHE1
KLK1		CDON
NHSL1		COL6A2
SLC13A2		FIGNL2
UCP2		C6
ACOT4		MLN
MOGAT3		HIF3A
SH3PXD2B		RALGPS1
ASGR2		TMEM170B
ERI3		EEF1A1
EXOC3L4		DEFB1
LAMA1		PCP4L1
SERPINA5		FAM53B
EFCAB11		PIFO
VWA8		C11orf53
BTNL3		PLOD2
ETHE1		C17orf97
LMNB1		MELTF
MSR1		SERPINB6
RSU1		ENHO
TKT		RTN4R
SLC26A3		CHST14
KCNJ12		ILDR1
COL5A3		TDP2
GUCY2D		TMPRSS6
MPST		MCCC2
CTNNBIP1		TTR
ACVR1C		IARS2
TNIK		TMEM74B
CITED4		AC013489.1
CYP2C9		TMEM178A
RXRA		NPIPA3
SLC30A9		SCTR
ERP27		CENPH
CYP4F12		SLC6A18
METTL7B		EVI5L
TMEM160		LAP3
ANKS1A		PHKB
CHST14		ADA
BBS9		TGFBR3L
FAM219A		AC010323.1
NOXA1		EEPD1
PTPRM		EEF1AKMT1
SLC9A3R2		FCGRT
HMGCL		ALDH1B1
TCP10L2		RGL1
DAO		PTPRE
SQLE		IL34
AFG3L2		NPL
DQX1		LIPA
UGT1A1		NEURL2
BTNL8		KANK4
UNC45B		MSANTD3-TMEFF1
ID1		C11orf86
ZNF132		ADCK1
RGL1		CARMIL3
SLC6A4		PPP2R3B
MARCHF9		TRPC3
AC007326.4		IQGAP2
NBAS		LCN12
SPA17		SHANK3
AK9		HRCT1
ANO1		RPL3
SETBP1		C16orf95
LRRC66		IGSF3
CISD3		PAPSS2
AC008397.2		BMP8B
ACE		ZC3H6
NIPSNAP1		MARCHF11
GABRA2		RNF157
COL17A1		VILL
FAM210B		CHPT1
ITFG1		C3orf85
DIS3L2		LRRC19
CDK5		HYKK
PFN4		TMEM121B
KLRG2		ARHGEF4
AP003419.1		WFS1
TRPT1		NDUFAF3
AL132780.3		BCL2
CETN2		TBCD
C1orf131		EFNB3
AC006538.2		ALDH7A1
SH2D2A		NAALADL1
NOX1		LAPTM4B
ESD		CDYL2
SLC2A1		FBXL17
GBE1		CD3E
TTC39B		CASTOR1
DIAPH2		TRIM71
TTBK1		ENOSF1
KCNT1		PRDM12
TTLL11		EBP
AKR7A2		NDUFS4
C1RL		PLA2R1
CHCHD6		EMB
CPT2		TMEM163
WDR25		ICAM3
ADA		HPN
MFSD3		UNC13C
MBOAT2		NHSL1
IARS2		GAMT
HS6ST2		GRIK2
TKFC		ALDH3B1
SERPINC1		PRKX
GATD3A		SLC16A13
DMAC1		MOGAT3
TMEM52		DCHS1
HBQ1		BACH2
ENTPD8		ISX
TCIM		MAP2K5
NINJ2		GJD3
ATRN		MCCC1
FP565260.3		EFCAB11
FBXL17		RPL10A
GPR39		PPDPF
PCP4L1		PAOX
CORO2A		PYCR1
IQGAP2		MSR1
FAM184A		GOLT1A
FADS2		FDPS
TBCD		FAM169A
COL6A1		GRID1
XDH		FAM117B
FADS6		AIF1L
CCSER1		HMGCS1
CYB5D2		MATN1
GALNT2		TUBB
PEX7		EFR3B
INSIG1		LMO4
MPI		SAPCD2
CBR1		DIS3L2
FAM53B		COL27A1
HTRA3		LRRC75A
OTOF		NOXO1
SERINC2		SPRY1
DBI		SYNE3
CARMIL3		TMEM231
METTL7A		MGLL
FH		AC007326.4
CADPS2		LRP11
SLC6A19		NSDHL
C1QTNF5		WNT11
SLC7A9		NUBPL
SOWAHA		PIGZ
EIF4EBP1		COL6A1
OBSCN		COMMD10
CDH4		SLC27A2
ENOSF1		TRDMT1
PDGFRL		DBNL
SLC36A1		MARCHF9
POGLUT2		HMX2
HAGH		FMO5
PITPNM3		HBQ1
EBF4		SERPINF2
NBEA		PDE3B
TIMD4		MTARC1
CHID1		AADAC
SAPCD2		SERPINC1
EMID1		MAGEE1
ECI1		BCKDHB
NDUFS4		CCDC61
CHPT1		SORD
RRAGD		CDK18
NTHL1		STPG3
ALOX5AP		NAT8L
POU4F1		TYSND1
EEPD1		EBF4
CHCHD5		GDI2
SPAG16		EMILIN1
ENOX2		PLCB2
MTARC1		MFSD3
B4GALT2		RRAGD
SHC3		WDR12
ACSF3		EIF4EBP1
TFF1		SERPINA1
CHRDL2		RAC3
EBP		PTPN13
ENTPD5		SLC7A9
AGPAT2		AC008397.2
AC006254.1		ARNTL2
NDRG1		SCD5
RAC3		ERVMER34-1
HSPA12B		ACE2
SI		MYO1D
CYB561		RAB38
FAH		CYB561
PPDPF		HOXD8
TTLL6		C20orf27
PRDM12		LINGO3
SLC45A3		RAVER2
C11orf71		PSCA
RNF208		DNPH1
FAM20C		R3HDM2
MEGF9		FH
TEX19		ASB13
PYGL		ADAM19
TMEM207		C6orf141
ERVMER34-1		SDC1
PFKFB4		STYXL2
TSTD1		CATSPERZ
C17orf97		ARPIN
CPNE2		WDR70
DHRS2		BOLA3
SLC19A1		RAB37
FTCD		OLA1
LRP11		PEX7
SNX24		CYP4F2
GALNT16		TMPRSS4
OR2A7		MORN3
BSND		GCNT1
PDE3B		ZNF853
DPYSL5		TIGD4
FARSB		TTLL11
ZNF318		POGLUT2
ABCA3		B3GNTL1
AMIGO1		HOXB9
CCDC187		SULT1A1
CYP2C19		TMEM92
SMIM24		ERGIC1
ZNF618		ATRN
PIFO		FAM172A
NEURL2		CLDN2
EXOC3L1		PM20D2
GLYCTK		IL1RAP
AC013717.1		PADI2
DHRS11		B4GALT2
HOMER1		HMGCL
CHRNA4		ARHGAP10
DGAT1		POLR3G
ZC3H6		ERLIN1
LAD1		SLC25A24
CBS		SYNGR1
RTN4IP1		C1QTNF5
ADAMTS15		TMEM207
GAS6		MPI
MATN1		PROM1
CUEDC1		HEG1
TMEM82		ACAT1
SLC25A43		MPST
EMB		MORN2
LINGO3		PRKAR1B
ACAT1		FGFBP3
METTL26		DECR1
MCF2L		C4orf3
MALRD1		HSD17B14
RNF128		COMMD7
ACY3		NLE1
ACAD10		FBXO16
DAP		ATP2A3
FUT8		IFT140
PRAP1		MVK
COQ2		SLC19A1
GUCA2B		CTSO
AVEN		ATG10
MGAT5		TMEM135
HSD17B14		GDPD2
LRP3		EIPR1
RTN4R		HSD17B7
PLA2R1		TP53I11
QPRT		SLC7A4
PTPRA		RPH3AL
DNAJC1		SLC29A2
AMN		SPACA3
GCHFR		IFITM1
FAM13A		MYCL
FAAP100		PLXND1
COL27A1		CRYBG1
PRKX		EDF1
SLC3A1		SCMH1
NACC2		GLI1
ASTN2		NLGN2
MCMDC2		SMARCA1
MOCS1		PYCR3
RHOT1		DAP
GNB1L		RECK
PYCR3		E2F5
GYG2		C1QL1
ATP5F1A		DEPTOR
SORD		RBM43
PYCR1		ARL1
THSD7B		TMPRSS3
PXMP4		ACAD10
KIAA1671		LY75-CD302
NUDT6		KLRG2
PKHD1		TTYH3
CDHR2		MPP7
CYB5A		UGT1A1
ADORA2B		TMTC4
FMO5		ABHD15
TMEM134		EXOC6
KLHDC9		PLGRKT
DHRSX		PRMT3
BCKDHB		NIN
CAPN5		HERC3
ADH4		AVEN
PTPRU		AMACR
EEF1A1		FARP1
APEH		ZC4H2
UPB1		XDH
ANXA9		COLCA2
C1QL1		GALK1
AL360181.3		BNIP3
EBF3		ADGRA3
FAM171A1		PTGDR2
MTG1		CPNE7
NIT2		AC006254.1
TP53I11		TTC39B
ETFRF1		GCAT
PLOD2		SLC6A4
GCNT1		GPR176
ALDH1B1		NACC2
LYRM9		IFT57
AIG1		RDH11
ICA1		APEH
GCKR		RPL23
C4orf3		DNMT3L
GUCA2A		ECEL1
ASL		MRPS26
ICAM3		TTLL6
AOC1		SHH
RABAC1		ERI3
SFXN2		NKD2
AGTPBP1		SLC25A3
CCDC15		ASGR2
MRPL24		KCNMA1
SLC39A11		SPATA25
HIBADH		TLN2
MAGI1		DARS2
HEXD		SLC9A3R2
CYP51A1		GCKR
UROS		MCF2L
DPH5		HACD1
AFG1L		KCNG3
F8A1		CFAP299
PDIA4		PXMP4
EIPR1		UCP2
TSPAN1		PRF1
GPR153		MMUT
DYNC2LI1		RIIAD1
LY75-CD302		TNFAIP2
SDC1		AMIGO1
SLC25A15		GUCA2A
RBM44		G0S2
H6PD		SCIN
ACSS1		APOA2
B3GNTL1		KLF13
DLX4		ALOX5AP
TTYH3		RHPN1
OXT		AP003419.1
LTBP4		SKIDA1
F7		SLCO2A1
JOSD2		ID2
NFS1		ARSB
CFB		PKHD1
ANKRD16		NT5DC1
TMEM218		PEX11G
SPIDR		HK1
AL163636.1		MCMDC2
FDPS		ETFA
ORAI1		STRADB
CKAP4		AGXT
NRSN2		DHCR7
HMGB3		TMEM52
TRAPPC11		ENTPD2
ACTR3B		AIG1
SPATA24		AGTPBP1
MAPKAPK3		RPL10
PHPT1		CDH16
SHH		SLC30A9
RNASE4		TTC30B
EXOC6		RFLNA
NSDHL		APRT
ALDH7A1		PDIA4
RECK		ENOX2
RAB3A		ZNF837
GPR55		MRPL39
RBKS		PARM1
IFT43		TMEM250
UGT1A6		POU4F1
GLI1		TMEM120A
RTL8B		FAM219A
IGSF3		SLC39A11
MDP1		STEAP3
PLTP		IMMP2L
MYL3		HRK
XCL1		SLC44A5
SLC44A1		AFG3L2
AGXT		UNC13B
DES		HDAC11
NPHP4		CORO2A
SLC25A1		TAF4B
GCAT		NR0B2
SLC25A11		TMEM187
AS3MT		ADORA2B
MYO5C		CBR1
TFRC		POLR3B
ZDHHC12		AC013717.1
PEX11G		ABCA3
HRK		SH2D2A
HEMK1		CHDH
SPATA6		RAB3A
CCDC146		KIF26B
RAVER2		OTULINL
ADCY5		C1orf131
CLMN		PLCE1
NUCB1		CPT2
ZNF362		RHOT1
TUBB		SPAG16
CRADD		MGST3
PRKAR1B		NRSN2
TMPRSS4		CFAP300
RYR1		HINT2
FAHD1		ST3GAL5
MGST3		FAM20C
PM20D2		KIAA1671
ANKRD9		CRADD
RPH3AL		ADGRG5
MAB21L4		IDI1
NAGA		ENTPD5
ARMC9		DHODH
SHB		PACS2
MSRB1		PPP1R14A
TRDMT1		PRMT6
PECR		CMC4
ZNF726		HIBCH
NKD2		LCN15
COMMD10		LRP3
EMX1		ATP5MC3
BMP8B		PSKH1
LAPTM4B		SPIB
DHCR7		GPR55
TSEN2		OXT
TFF3		FAM210B
SHPK		PLEKHA2
MTCH2		CYP2C19
MRPS26		TMEM198
EDA		PTPRA
ATP5MC3		ROS1
GRB14		GRB14
FGG		LRRC9
TMEM198		ARHGAP24
NPRL3		TTC36
UGT2A3		TSTD1
ENDOG		SCAMP1
MMUT		SLC2A1
SIRT3		COL16A1
SLC25A10		FBXO4
SYNE3		LRRC66
PROM1		CTXN1
GDF7		PRTFDC1
UNC13B		PSAT1
PRMT6		MBLAC1
PRKACA		MAGI1
TARBP1		ALDOA
DGCR6L		HSD17B4
DERA		PCYOX1L
DHX32		CRTC1
RASA4B		TTC37
AATK		ZRANB3
ADAMTS7		GLRX
PTP4A3		BCO2
NT5DC1		FARSB
PIGU		PIR
MLST8		EVL
HPDL		FADS1
HSD17B7		PET117
PRTN3		TXNRD3
SPPL2B		CREB3L2
PGLS		SH3YL1
AC009133.6		BCL2L14
ARVCF		ZNF285
CYFIP2		GRK3
SCCPDH		TFEB
LONP2		TET1
BDH1		CEP70
FAM89A		TIMM8A
BOP1		GATD3A
ETFA		RPS8
SCD5		PRKCQ
SEMA6C		RUNX3
C6		CYB5D2
TMEM92		RALGAPA2
PPARG		HMGN5
LPAR1		NRGN
ESPN		C1RL
PGGHG		CDHR2
HSD17B4		EBF3
[truncated: 4,879 more rows]

## Sheet: GO Down  Unique
Enrichment FDR	nGenes	Pathway Genes	Fold Enrichment	Pathway	URL	Genes
[truncated: 30 more rows]
