# Supplementary material for: Impact of the thyroid hormone T3 and its nuclear receptor TRα1 on colon cancer stem cell phenotypes and response to chemotherapies
Source: Cell Death Dis. 2024 May 1;15(5):306. doi: 10.1038/s41419-024-06690-x (PMC11063186; doi:10.1038/s41419-024-06690-x)
Supplement: Supplementary file 8 — Table S7 [file 41419_2024_6690_MOESM8_ESM.xlsx]

## Sheet: UP
T3 FOLFIRI x CTL NT		T3 FOLFOX x CTL NT		T3 FOLFIRI unique
AC034102.2		TENM2		AC034102.2
NXPE2		DPEP2NB		NXPE2
INHBB		AC026464.1		INHBB
CYP17A1		TRIML1		CYP17A1
AC107871.1		CHST4		AC107871.1
ABCB4		BTG4		ABCB4
ALPP		SLC9C2		ALPP
ATP1B1		FSTL5		ATP1B1
ALPG		HSPB2		ALPG
GSK3B		CALHM4		GSK3B
AOC1		AC004805.1		AOC1
MGAM2		GPR151		MGAM2
ABCG2		PTCRA		ABCG2
AC110275.1		TBC1D3F		AC110275.1
AC084756.2		VWA3A		AC084756.2
CNTN5		BCL6B		CNTN5
FUT5		LCN6		FUT5
FAM236B		FAM180A		FAM236B
DPYS		IDI2		DPYS
CATSPERD		WDR38		CATSPERD
KLRC3		PLET1		KLRC3
EPB42		CST4		EPB42
AC011530.1		LBX1		AC011530.1
ANKRD35		OR8G1		ANKRD35
KRT71		SPINK14		KRT71
DGKI		ZIC3		DGKI
ADAMTS18		TMPRSS11E		ADAMTS18
FAM71A		FAM81B		FAM71A
AC119733.1		ARMS2		AC119733.1
GOLGA6A		CCDC89		GOLGA6A
EBF1		GRAPL		EBF1
MUCL1		OMG		MUCL1
SPINK6		ARSF		SPINK6
HAPLN1		GRM3		HAPLN1
PTH2R		PSG8		PTH2R
BPIFA2		PRG4		BPIFA2
IL4		STMN4		IL4
TAF7L		LAMA2		TAF7L
TMEM210		HMCN1		TMEM210
C9orf131		OR6B1		C9orf131
MBOAT4		MCF2		MBOAT4
UNC13A		SPDYE21		UNC13A
UBQLNL		ASPN		UBQLNL
THSD7A		SEPTIN12		THSD7A
SH2D1B		CEACAM16		SH2D1B
KRTAP5-5		TECTB		KRTAP5-5
COL21A1		ZNF671		COL21A1
SLC15A3		SPDYE9		SLC15A3
GLRA3		ADRA1A		GLRA3
TTPA		NPY4R		TTPA
OTUD6A		AC093155.3		OTUD6A
TMEM211		GP5		TMEM211
BIN2		GUCA1A		BIN2
OLFM4		SAMD11		OLFM4
KRT9		MMP20		KRT9
FOLH1		CYP4A22		FOLH1
SPDYE2B		MB		SPDYE2B
NXPH1		ACTRT3		NXPH1
TRPM8		NCF4		TRPM8
RPL10L		KCNH7		RPL10L
MAEL		DACT2		MAEL
CLEC7A		MATN4		CLEC7A
MRC1		SCARA5		MRC1
CD160		LY6G6D		CD160
NSG2		MFRP		NSG2
LDLRAD1		C11orf94		LDLRAD1
MAP3K19		SLC45A2		MAP3K19
DMRTC2		NRSN1		DMRTC2
GRIN2A		FGF9		GRIN2A
PITX3		AC006486.1		PITX3
SRRM4		TBCEL-TECTA		SRRM4
TEX11		ALDH1A2		TEX11
ANXA8		CYP3A7		ANXA8
CALY		GIP		CALY
GLB1L3		FRY		GLB1L3
KRT12		PON1		KRT12
CST1		OR3A2		CST1
LGALS9C		LANCL3		LGALS9C
CCDC168		ZNF114		CCDC168
NFAM1		TRIM74		NFAM1
TMEM249		MYPN		TMEM249
SERPINA3		C17orf107		SERPINA3
AC036214.3		COL4A3		AC036214.3
NWD1		PGAM2		NWD1
PATL2		UBA7		PATL2
PCDHA9		ANKUB1		PCDHA9
LGALS9B		SIGLEC6		LGALS9B
ACSM2A		H4C4		ACSM2A
PPP1R14D		TAL2		PPP1R14D
PDE2A		FP565260.1		PDE2A
CORIN		S100A3		CORIN
AL603832.3		SPATA12		AL603832.3
PLCD4		TSPOAP1		PLCD4
ANKRD37		OR1D2		ANKRD37
FUT7		DCLK1		FUT7
TLR4		TAS2R19		TLR4
MOV10L1		RASL10A		MOV10L1
ZNF610		ACSM1		ZNF610
JAKMIP2		TTLL13P		JAKMIP2
RFPL2		TMEM17		RFPL2
STYXL2		ATP10B		STYXL2
SLC52A1		SYCE1		SLC52A1
SLA2		MITF		SLA2
LY6G6E		AC007192.1		LY6G6E
OR7D2		ADGB		OR7D2
OR5AU1		EMILIN3		OR5AU1
RHOH		QRFPR		RHOH
SRSF12		PCYT1B		SRSF12
PDE4D		KLRK1		PDE4D
CAVIN4		CCDC27		CAVIN4
DCDC1		CDHR4		DCDC1
APOL4		CYP19A1		APOL4
RIPPLY3		VMO1		RIPPLY3
OR7D4		OSCAR		OR7D4
SCARF1		NOTCH2NLR		SCARF1
SYDE1		SLC4A9		SYDE1
KCNN1		SLC5A5		KCNN1
SLC28A2		FOXN1		SLC28A2
TCTEX1D4		CD226		TCTEX1D4
AC007040.2		CDSN		AC007040.2
SCUBE3		ADCY4		SCUBE3
FGF22		ITGAD		FGF22
COPZ2		RTBDN		COPZ2
CD14		C1QTNF8		CD14
PKD1L1		AC004687.2		PKD1L1
GPR82		ZG16B		GPR82
CALCRL		TRANK1		CALCRL
SCN4B		TAS2R31		SCN4B
ARHGAP6		INHA		ARHGAP6
RGS3		LDLRAD4		RGS3
TMEM94		AC087289.3		TMEM94
PTAFR		LEP		PTAFR
ZNF605		PTCD1		ZNF605
NOS1		CLNK		NOS1
ATP1B2		C9orf50		ATP1B2
PRRT2		SMIM35		PRRT2
SYBU		SIGLEC8		SYBU
CORO6		SHROOM4		CORO6
GGT5		CDC20B		GGT5
ETV7		ADGRF3		ETV7
BBOX1		NPIPA2		BBOX1
SCGB3A2		TSHZ2		SCGB3A2
OXER1		PKD2L2		OXER1
C1QL1		LGALS9		C1QL1
PLA2G4D		CXCL3		PLA2G4D
HAPLN4		GREM1		HAPLN4
OR7G2		CSF1		OR7G2
LRRC36		IZUMO2		LRRC36
OLR1		AMY2B		OLR1
UNC13D		FAM186A		UNC13D
TIMD4		ADRA1D		TIMD4
SLC2A3		PCDHGA2		SLC2A3
GRIN3A		FOXD4L5		GRIN3A
GOLGA8N		TBC1D3I		GOLGA8N
NR1I3		SNPH		NR1I3
CHN1		IGFL4		CHN1
FGD2		MUTYH		FGD2
HYDIN		COMP		HYDIN
ALPI		OR2I1P		ALPI
PLCG1		TMEM240		PLCG1
KCNH6		RIPOR2		KCNH6
ANKRD29		SLC25A45		ANKRD29
C6orf132		CLDN16		C6orf132
ITGA5		CABP1		ITGA5
FLVCR2		PIK3IP1		FLVCR2
NACAD		KCTD19		NACAD
TMEM213		DDX60		TMEM213
GABRA4		TMEM40		GABRA4
GDPD4		ZDHHC1		GDPD4
RCN3		SLC22A11		RCN3
LRP4		FSD2		LRP4
MYZAP		TSACC		MYZAP
WWC2		TM4SF4		WWC2
SPARC		NLRC5		SPARC
ADGRF5		CLEC17A		ADGRF5
TMEM50B		ESR2		TMEM50B
PARP15		REG4		PARP15
PLEKHS1		OAZ3		PLEKHS1
L3MBTL1		PSORS1C1		L3MBTL1
PSTPIP2		SLC29A3		PSTPIP2
ADGRV1		SLC6A20		ADGRV1
GRIPAP1		STAR		GRIPAP1
SIGIRR		PPL		SIGIRR
PEAR1		ABCA10		PEAR1
GAL3ST4		TMEM262		GAL3ST4
ZNF793		CYP4F8		ZNF793
TLE6		RBFOX1		TLE6
DUOX1		BTN3A3		DUOX1
APBB1		ABCA9		APBB1
GNB3		DRC1		GNB3
ARAP1		WFDC1		ARAP1
TMEM236		PROC		TMEM236
SRGAP2B		NALCN		SRGAP2B
EFNA3		MASP1		EFNA3
CDHR5		SYTL4		CDHR5
SLC6A8		AC233992.2		SLC6A8
DEF6		NUTM2A		DEF6
TNNI2		CCDC114		TNNI2
RAB11FIP3		H2BC18		RAB11FIP3
CCDC130		CLCA4		CCDC130
ZNF540		CCND2		ZNF540
DKK4		CMTR1		DKK4
ANKZF1		RHOBTB2		ANKZF1
CIDEC		NEBL		CIDEC
PLAC8		TXNIP		PLAC8
HECTD4		SAMD4A		HECTD4
LRP1		DOK7		LRP1
RDH16		R3HDML		RDH16
FRRS1L		CNFN		FRRS1L
ANGPTL4		CAPN8		ANGPTL4
CADM1		OR10G3		CADM1
GCOM1		SLC48A1		GCOM1
TMEM51		GPX2		TMEM51
TRMT9B		PRAF2		TRMT9B
GCNT4		SMARCD3		GCNT4
FANK1		GAS2L1		FANK1
NIBAN3		LETM2		NIBAN3
EHMT1		STRA6		EHMT1
GOLGA6L10		NOXRED1		GOLGA6L10
FAM102A		GIGYF1		FAM102A
ZNF488		USP20		ZNF488
CD58		SPATA17		CD58
WWTR1		FGB		WWTR1
CARD10		AC019117.1		CARD10
MYO9B		CHRNA10		MYO9B
RNF183		AGER		RNF183
EFNA1		CDK10		EFNA1
PTPN14		AC011511.1		PTPN14
NOS1AP		FFAR4		NOS1AP
SLC2A14		MKRN2OS		SLC2A14
BCAM		BORCS5		BCAM
FRMD8		ITIH6		FRMD8
FCSK		DAB2		FCSK
WDR91		GALNT6		WDR91
KLK7		GMIP		KLK7
IER3		C8G		IER3
DYNLT2B		CCHCR1		DYNLT2B
GDPD5		FBXW12		GDPD5
HCN2		MYH11		HCN2
HSD3B7		CLDN4		HSD3B7
RAD9B		TONSL		RAD9B
C2CD2L		CTU1		C2CD2L
CD59		PTPN6		CD59
ZNF703		ULK3		ZNF703
MYH9		TCP11L2		MYH9
PTK2B		EVA1B		PTK2B
SLC28A1		NT5DC4		SLC28A1
NEURL4		LPIN2		NEURL4
LRPAP1		PPM1N		LRPAP1
BLNK		CHRM4		BLNK
SHROOM1		RNF207		SHROOM1
CLDN7		TNFRSF25		CLDN7
PDE8B		APBA3		PDE8B
HLA-B		RAMP1		HLA-B
PPARGC1B		TMPRSS5		PPARGC1B
ZNF862		CSF2RA		ZNF862
ABCC2		ANAPC2		ABCC2
HACL1		CCDC102A		HACL1
CAMK2G		STAMBPL1		CAMK2G
POLRMT		MAB21L3		POLRMT
TBL1XR1		PHRF1		TBL1XR1
TMEM116		SYVN1		TMEM116
CLDN15		C1R		CLDN15
GAD1		ARSL		GAD1
GRAMD2B		ST14		GRAMD2B
COL7A1		EHD2		COL7A1
DNAJC16		DNASE1L2		DNAJC16
NR1D1		TMEM42		NR1D1
TMEM259		CDIPT		TMEM259
IGIP		WASHC1		IGIP
NEDD9		EPS8L3		NEDD9
SPDYE16		CENPT		SPDYE16
MGAT4B		PLD2		MGAT4B
MBNL3		GTPBP2		MBNL3
DENND2B		MFSD4A		DENND2B
PTPN23		ZBED6CL		PTPN23
PABPC4		PIGR		PABPC4
FAM43A		POTEI		FAM43A
CAPN15		SCAF1		CAPN15
CASKIN2		ENO3		CASKIN2
MIIP		MYOM1		MIIP
GABRA2		PARD6A		GABRA2
BRICD5		CLIP2		BRICD5
OTUD1		SERPINB8		OTUD1
FXYD5		MYO1F		FXYD5
LRIG3		TMEM208		LRIG3
UBOX5		CFAP92		UBOX5
DSP		TRIM29		DSP
TGFBI		MAPKBP1		TGFBI
IKZF4		TRMT10B		IKZF4
TRERF1		ZNF816		TRERF1
CNTNAP1		AC073111.3		CNTNAP1
PIK3AP1		MAP7D1		PIK3AP1
EPSTI1		FURIN		EPSTI1
ABCB9		FAM120C		ABCB9
MTRNR2L1		GORASP1		MTRNR2L1
WDR37		S100A4		WDR37
PINK1		LSR		PINK1
CCL15		FAM131B		CCL15
HLA-A		RAB15		HLA-A
CIART		L1CAM		CIART
NAGPA		NOSIP		NAGPA
CHRNA7		KIF3C		CHRNA7
MAN2A2		HDAC10		MAN2A2
CIAO3		RETREG3		CIAO3
MEF2C		RELL2		MEF2C
C12orf76		RHOT2		C12orf76
CACNB3		IRF3		CACNB3
PRR14		CTSL		PRR14
MLX		VRK3		MLX
ZNF230		TAP1		ZNF230
HLA-C		TMC4		HLA-C
GTF3C2		AC005520.1		GTF3C2
CREB3L3		SH2B1		CREB3L3
ABTB2		USP6		ABTB2
GDE1		PROCR		GDE1
PLIN2		RGS19		PLIN2
AP001931.2		COL28A1		AP001931.2
PNPLA1		NFE2		PNPLA1
TRIM68		GRN		TRIM68
EGLN1		STXBP2		EGLN1
SYNE2		SPPL2A		SYNE2
REEP3		CA3		REEP3
LZTR1		ZNF623		LZTR1
SIK3		BCL2L1		SIK3
CABLES1		SLC25A35		CABLES1
RHOC		DNAJB2		RHOC
TTLL3		GGA1		TTLL3
SYNJ2BP-COX16		OXCT2		SYNJ2BP-COX16
CCDC107		USP19		CCDC107
ICAM1		RTL10		ICAM1
UCKL1		CFAP74		UCKL1
RAB17		EIF4EBP3		RAB17
SLC12A6		STAT5A		SLC12A6
ITGAM		HPS1		ITGAM
PAAF1		AREG		PAAF1
ADCY6		PHLDB3		ADCY6
GOLGA6L9		OFD1		GOLGA6L9
SDF4		OTOG		SDF4
LRP2		RIPOR1		LRP2
LTB4R		AMBRA1		LTB4R
FOXP4		IFNGR1		FOXP4
PRKAB2		TSEN54		PRKAB2
AGPAT3		PIGG		AGPAT3
RUSC1		SF3A2		RUSC1
APOL6		TOE1		APOL6
GBA2		GDF15		GBA2
MUS81		PNPLA6		MUS81
ARHGAP27		ATAD3B		ARHGAP27
PPCS		ARHGEF19		PPCS
CCPG1		BCL9L		CCPG1
CEP72		SYNJ2		CEP72
POLR2J2		NR1H2		POLR2J2
FAM151A		DDRGK1		FAM151A
CBWD1		SGPP2		CBWD1
RAB11B		MRTFA		RAB11B
SCAMP5		STEAP2		SCAMP5
GGA3		PLAAT3		GGA3
ZNF589		MSH5-SAPCD1		ZNF589
SFXN1		CC2D1B		SFXN1
SLC26A11		GABPB2		SLC26A11
PLEKHA7		TNFAIP1		PLEKHA7
TMEM253		DDX27		TMEM253
KDM3A		CCDC12		KDM3A
DENND5A		DDX49		DENND5A
AKR1C3		LENG1		AKR1C3
LAMA5		TSSK6		LAMA5
ERF		DROSHA		ERF
KIRREL1		TCF7		KIRREL1
ASB8		ATP6V1B1		ASB8
PDGFA		ASPHD1		PDGFA
MICA		GUK1		MICA
KAT8		E2F4		KAT8
TRPM6		GDI1
MST1R		ADGRE5
ABCB1		CAPRIN2
RHO		DDX58
AC104532.1		TIAM2
KCTD4		UBE2Z
RTP4		CAPS
NMBR		CDH7
CYP21A2		MEIS3
CASP14		AC108488.2
ANXA8L1		AC068631.2
WFDC10A		MRNIP
PZP		ZNF579
INPP5J		MICAL3
THEMIS2		IFT46
C16orf71		H4C12
IGFBP7		EHBP1L1
SLC9B1		HOOK3
EPS8L2		H2AC11
BTN1A1		PLEKHA6
TTLL7		HLA-DMA
ADA2		PIGT
CUL9		ZNF763
NECTIN1		MACF1
APLP1		PLPP2
SLC7A14		COQ8A
GRIN2D		INTS5
PLAAT2		ZYX
PID1		RBBP8NL
MLLT6		MAP3K6
APOL1		NCDN
RIMBP3		TTI2
IL15		CLCF1
TTN		TANGO2
PALM3		TUT1
UPK3BL2		PLEKHG5
CDC42BPG		WDR97
PHF21A		OPN3
C3		MAP3K3
PLA2G2A		KCNMB3
SELENON		MLXIP
LAMB2		BRSK1
ATP5MF-PTCD1		COL4A2
MYO15B		ASCL2
PANK4		CTDP1
CLUH		H2AC6
FBLIM1		UPK3BL1
LTBP3		L3MBTL2
TAPBPL		NCKAP5L
LRCH4		NKD1
FBXO44		AC009779.3
DNAJC15		EMC7
CNOT3		ATL3
PLCB4		ABCC5
CEMP1		SCAMP3
CDR2L		C2orf88
ABTB1		EHBP1
PIK3R1		ZNF91
BRME1		CLPTM1
SMPD1		NUMA1
SBF1		ATG9A
FAM160B2		ZNF789
SPINT1		FAM83E
PYGO1		IFI27L1
FLOT1		TMEM241
DOCK6		MED15
ABHD2		RAD52
RPS6KL1		KDM5C
B3GNT9		SIDT2
UNC5CL		LTB4R2
ANKRD23		TMEM127
NAALAD2		MROH6
SZT2		GRIN2C
SMIM29		DDX19B
GSDME		LAMC1
MAPKAPK2		PCNX1
SBNO2		CIC
ALDH3A1		SMPD2
AP002495.1		GPR137
LIMK2		ERN1
FBXW5		ARHGEF28
MPPE1		CSNK1E
PHF8		MRGBP
RBM5		LUC7L
ZNRF3		COL11A2
NFKBIA		ZNF544
SGSM3		ADAT3
TBC1D4		DOK4
WWC1		UBR4
DGKD		ZSCAN9
COL12A1		ZKSCAN3
DENND4B		LDB1
		DPH1
		SERPINH1
		TBC1D3B
		LRRC47
		PLK3
		CTNNB1
		NMI
		TTC39C
		DRAP1
		PELI3
		NMNAT3
		ZSCAN2
		GPR108
		CDKL5
		PKD1
		CHMP5
		EXOC3
		TRAK1
		ZNF23
		NAGK
		AQP3
		C1orf35
		NAA60
		CDC42EP1
		FDX2
		NOL6
		TSPAN14
		MMD
		NPIPA1
		SFXN5
		ELMOD3
		NAT9
		PPT2-EGFL8
		MED24
		ESS2
		MED25
		TRIM25
		SLC12A4
		PARD6G
		NPIPA9
		TUSC2
		ANKRD49
		INTS4
		TATDN2
		ACSM2B
		AC008878.1
		TP53INP2
		SLC37A1
		AC104532.1
		RHO
		RTP4
		KCTD4
		NMBR
		PZP
		WFDC10A
		ANXA8L1
		CYP21A2
		IGFBP7
		CASP14
		THEMIS2
		PLA2G2A
		TTLL7
		TTN
		C16orf71
		DNAJC15
		APOL1
		NAALAD2
		ADA2
		ABTB1
		SLC9B1
		ATP5MF-PTCD1
		PLAAT2
		MLLT6
		UPK3BL2
		SLC7A14
		IL15
		PID1
		TBC1D4
		SMIM29
		ALDH3A1
		RIMBP3
		GSDME
		BTN1A1
		FBLIM1
		CEMP1
		PLCB4
		FLOT1
		BRME1
		CDC42BPG
		LRCH4
		APLP1
		ZNRF3
		ANKRD23
		SELENON
		NECTIN1
		LTBP3
		SZT2
		WWC1
		GRIN2D
		COL12A1
		SMPD1
		SGSM3
		UNC5CL
		CNOT3
		AP002495.1
		PHF21A
		SBF1
		ABHD2
		FAM160B2
		RPS6KL1
		NFKBIA
		PALM3
		LAMB2
		PHF8
		LIMK2
		DGKD
		MAPKAPK2
		PYGO1
		INPP5J
		EPS8L2
		FBXW5
		B3GNT9
		DOCK6
		PIK3R1
		CUL9
		DENND4B
		CDR2L
		SBNO2
		SPINT1
		TAPBPL
		FBXO44
		MPPE1
		CLUH
		PANK4
		RBM5
		C3
		MYO15B
		TRPM6
		MST1R
		ABCB1

## Sheet: GO UP_FOLFIRI
Enrichment FDR	nGenes	Pathway Genes	Fold Enrichment	Pathway	URL	Genes
0.030756	3	7	29.5158	Amyloid-beta clearance by transcytosis	http://amigo.geneontology.org/amigo/term/GO:0150093	LRP1 LRPAP1 RAB11B
0.030756	3	7	29.5158	Pos. reg. of amyloid-beta clearance	http://amigo.geneontology.org/amigo/term/GO:1900223	IL4 LRP1 LRPAP1
0.00406342	6	28	14.7579	Transcytosis	http://amigo.geneontology.org/amigo/term/GO:0045056	LRP2 LRP1 RAB17 LRPAP1 PTAFR RAB11B
0.00406342	7	42	11.4783	Amyloid-beta clearance	http://amigo.geneontology.org/amigo/term/GO:0097242	LRP2 IL4 LRP1 LRP4 LRPAP1 ITGAM RAB11B
0.0397244	6	58	7.12449	Pos. reg. of regulated secretory pathway	http://amigo.geneontology.org/amigo/term/GO:1903307	UNC13D IL4 CD160 PTAFR ITGAM SCAMP5
0.030756	8	96	5.73917	Response to cAMP	http://amigo.geneontology.org/amigo/term/GO:0051591	HCN2 SPARC PDE4D PTK2B DUOX1 PPARGC1B PTAFR PDE2A
0.0397244	8	109	5.05469	Pos. reg. of cold-induced thermogenesis	http://amigo.geneontology.org/amigo/term/GO:0120162	IL4 KDM3A PRKAB2 PTH2R TRPM8 PLAC8 PPARGC1B EHMT1
0.030756	10	151	4.56093	Reg. of postsynaptic membrane potential	http://amigo.geneontology.org/amigo/term/GO:0060078	MEF2C GSK3B GABRA4 PTK2B GLRA3 GABRA2 DGKI CACNB3 GRIN2A GRIN3A
0.030756	10	157	4.38663	Cold-induced thermogenesis	http://amigo.geneontology.org/amigo/term/GO:0106106	IL4 KDM3A NR1D1 PRKAB2 TLR4 PTH2R TRPM8 PLAC8 PPARGC1B EHMT1
0.030756	10	157	4.38663	Reg. of cold-induced thermogenesis	http://amigo.geneontology.org/amigo/term/GO:0120161	IL4 KDM3A NR1D1 PRKAB2 TLR4 PTH2R TRPM8 PLAC8 PPARGC1B EHMT1
0.0408886	10	171	4.02749	Adaptive thermogenesis	http://amigo.geneontology.org/amigo/term/GO:1990845	IL4 KDM3A NR1D1 PRKAB2 TLR4 PTH2R TRPM8 PLAC8 PPARGC1B EHMT1
0.030756	14	293	3.29072	Pos. reg. of secretion by cell	http://amigo.geneontology.org/amigo/term/GO:1903532	PTPN23 UNC13D IL4 CD160 LRP1 TLR4 SYBU PINK1 INHBB APBB1 PTAFR ITGAM C2CD2L SCAMP5
0.0477341	13	282	3.17486	Reg. of ion transmembrane transporter activity	http://amigo.geneontology.org/amigo/term/GO:0032412	MEF2C NOS1 FXYD5 PDE4D PTK2B ATP1B2 ATP1B1 PINK1 CACNB3 PTAFR SCN4B GRIN2A NOS1AP
0.0267759	19	451	2.9014	Reg. of membrane potential	http://amigo.geneontology.org/amigo/term/GO:0042391	MEF2C GSK3B DSP HCN2 CNTNAP1 GABRA4 PTK2B ATP1B2 ATP1B1 GLRA3 GABRA2 DGKI PINK1 CACNB3 KCNH6 SCN4B GRIN2A GRIN3A NOS1AP
0.030756	23	632	2.50635	Circulatory system proc.	http://amigo.geneontology.org/amigo/term/GO:0003013	WWTR1 ABCC2 SLC2A3 LRP2 NOS1 ICAM1 DSP GNB3 PDE4D ABCG2 LRP1 PPCS ATP1B2 SLC28A2 ATP1B1 CORIN PTAFR OLR1 KCNH6 ADCY6 SCN4B PDE2A NOS1AP
0.0465277	20	565	2.43788	Multicellular organismal homeostasis	http://amigo.geneontology.org/amigo/term/GO:0048871	WWTR1 ADGRF5 IL4 KDM3A PTK2B NR1D1 ATP1B2 PRKAB2 TLR4 SLC28A2 RCN3 PTH2R TRPM8 PLAC8 PPARGC1B ADGRV1 ADCY6 PNPLA1 EHMT1 SERPINA3
0.0317334	25	757	2.27444	Cell junction organization	http://amigo.geneontology.org/amigo/term/GO:0034330	ARHGAP6 GRIPAP1 PTPN23 MEF2C DSP CLDN15 CNTNAP1 SPARC PTK2B LRP1 RAB17 UNC13A C1QL1 LRP4 SYBU CNTN5 GABRA2 RHOC PLEKHA7 CACNB3 EFNA1 ITGAM CADM1 ZNF703 NOS1AP
0.0330196	28	903	2.13551	Regulated exocytosis	http://amigo.geneontology.org/amigo/term/GO:0045055	AOC1 SLC2A3 SDF4 GSK3B CD59 UNC13D DSP MYH9 OLFM4 BIN2 SPARC IL4 CD58 CD160 UNC13A PLAC8 DGKI PRRT2 PTAFR ITGAM CD14 OLR1 RAB11B SERPINA3 PDGFA GRIN3A SCAMP5 NFAM1
0.00406342	46	1545	2.0505	Export from cell	http://amigo.geneontology.org/amigo/term/GO:0140352	AOC1 ABCC2 SLC2A3 PTPN23 SDF4 MEF2C GSK3B CD59 UNC13D DSP MYH9 OLFM4 NAGPA BIN2 SPARC IL4 CD58 CD160 ABCG2 LRP1 NR1D1 GAD1 ATP1B2 UNC13A TLR4 RCN3 ATP1B1 PLAC8 SYBU CAMK2G DGKI PINK1 INHBB APBB1 PRRT2 PTAFR ITGAM CD14 C2CD2L OLR1 RAB11B SERPINA3 PDGFA GRIN3A SCAMP5 NFAM1
Enrichment FDR	nGenes	Pathway Genes	Fold Enrichment	Pathway	URL	Genes
0.0420657	2	5	27.548	Lipopolysaccharide receptor complex	http://amigo.geneontology.org/amigo/term/GO:0046696	TLR4 CD14
0.0149154	3	11	18.7828	NMDA selective glutamate receptor complex	http://amigo.geneontology.org/amigo/term/GO:0017146	PTK2B GRIN2A GRIN3A
0.0176496	5	47	7.32661	Voltage-gated calcium channel complex	http://amigo.geneontology.org/amigo/term/GO:0005891	NOS1 PDE4D CACNB3 CATSPERD NOS1AP
0.0375049	5	59	5.83645	Brush border membrane	http://amigo.geneontology.org/amigo/term/GO:0031526	ABCC2 LRP2 ABCG2 SLC28A2 SLC28A1
0.0437853	5	63	5.46588	Anchored component of plasma membrane	http://amigo.geneontology.org/amigo/term/GO:0046658	CD59 CD160 CNTN5 EFNA1 CD14
0.0246279	6	78	5.2977	Calcium channel complex	http://amigo.geneontology.org/amigo/term/GO:0034704	NOS1 PDE4D PKD1L1 CACNB3 CATSPERD NOS1AP
0.0149154	7	94	5.12862	Golgi cisterna membrane	http://amigo.geneontology.org/amigo/term/GO:0032580	NAGPA FUT5 GOLGA6A NSG2 FUT7 ARAP1 GAL3ST4
0.0375049	8	151	3.64875	Presynaptic membrane	http://amigo.geneontology.org/amigo/term/GO:0042734	CNTNAP1 UNC13A CNTN5 DGKI APBB1 PRRT2 GRIN2A PDE2A
0.0149154	10	189	3.64392	Anchored component of membrane	http://amigo.geneontology.org/amigo/term/GO:0031225	CD59 CD160 EFNA3 CNTN5 ALPP ALPG ALPI EFNA1 CD14 RAB11B
0.0246279	9	171	3.62474	Cluster of actin-based cell projections	http://amigo.geneontology.org/amigo/term/GO:0098862	ABCC2 LRP2 MYH9 ABCG2 SLC28A2 RHOC SLC28A1 ADGRV1 ADCY6
0.0122955	12	238	3.47244	Cation channel complex	http://amigo.geneontology.org/amigo/term/GO:0034703	NOS1 HCN2 KCNN1 PDE4D PTK2B PKD1L1 CACNB3 CATSPERD SCN4B GRIN2A GRIN3A NOS1AP
0.0111969	15	324	3.18843	Ion channel complex	http://amigo.geneontology.org/amigo/term/GO:0034702	NOS1 HCN2 KCNN1 GABRA4 PDE4D PTK2B GLRA3 GABRA2 PKD1L1 CACNB3 CATSPERD SCN4B GRIN2A GRIN3A NOS1AP
0.0117347	15	332	3.1116	Cell cortex	http://amigo.geneontology.org/amigo/term/GO:0005938	MYO9B MYH9 TLE6 BIN2 NEDD9 PTK2B GAD1 UNC13A RHOC SHROOM1 DENND2B EPB42 RHOH C2CD2L MYZAP
0.0122955	15	360	2.86959	Membrane raft	http://amigo.geneontology.org/amigo/term/GO:0045121	ABCB4 NOS1 ICAM1 ABCG2 PTK2B LRP4 ATP1B1 TRPM8 ITGAM CD14 CAVIN4 OLR1 KIRREL1 NOS1AP NFAM1
0.0122955	15	360	2.86959	Membrane microdomain	http://amigo.geneontology.org/amigo/term/GO:0098857	ABCB4 NOS1 ICAM1 ABCG2 PTK2B LRP4 ATP1B1 TRPM8 ITGAM CD14 CAVIN4 OLR1 KIRREL1 NOS1AP NFAM1
0.0136832	15	368	2.8072	Cell projection membrane	http://amigo.geneontology.org/amigo/term/GO:0031253	ABCC2 SYNE2 LRP2 GABRA4 ABCG2 PLCG1 ATP1B2 SLC28A2 FGD2 GABRA2 SLC28A1 PKD1L1 ITGA5 ADGRV1 KIRREL1
0.0122955	17	427	2.7419	Transmembrane transporter complex	http://amigo.geneontology.org/amigo/term/GO:1902495	NOS1 HCN2 KCNN1 GABRA4 PDE4D PTK2B ATP1B2 ATP1B1 GLRA3 GABRA2 PKD1L1 CACNB3 CATSPERD SCN4B GRIN2A GRIN3A NOS1AP
0.0122955	17	442	2.64885	Transporter complex	http://amigo.geneontology.org/amigo/term/GO:1990351	NOS1 HCN2 KCNN1 GABRA4 PDE4D PTK2B ATP1B2 ATP1B1 GLRA3 GABRA2 PKD1L1 CACNB3 CATSPERD SCN4B GRIN2A GRIN3A NOS1AP
0.000335372	43	1323	2.23841	Plasma membrane region	http://amigo.geneontology.org/amigo/term/GO:0098590	ABCB4 ABCC2 SYNE2 LRP2 DSP MYH9 CNTNAP1 GABRA4 PDE4D ABCG2 LRP1 PLCG1 RAB17 ATP1B2 UNC13A LRP4 DUOX1 SLC28A2 SLC12A6 ATP1B1 GLRA3 FGD2 CNTN5 GABRA2 RHOC SLC28A1 DGKI PKD1L1 ITGA5 ADGRV1 SHROOM1 APBB1 PRRT2 CACNB3 ITGAM CAVIN4 C2CD2L CADM1 GRIN2A KIRREL1 PDE2A GRIN3A NOS1AP

## Sheet: Down
T3 FOLFIRI x CTL NT		T3 FOLFOX x CTL NT		T3 FOLFIRI unique
SPDEF		ZNF423		SPDEF
PIK3R5		PTPRN2		PIK3R5
PRKCB		MPDZ		PRKCB
AC063943.2		ADGRB1		AC063943.2
CR1L		TNNT3		CR1L
DGKG		PREX1		DGKG
PAX5		CACNG1		PAX5
DES		KIF1A		DES
MAMDC2		MYH13		MAMDC2
MYL4		TSPYL5		MYL4
CYBB		KRTAP5-9		CYBB
SYCE3		DUOXA2		SYCE3
MMP17		CELF2		MMP17
PAPPA		ATOH1		PAPPA
AC008750.7		TMEM179		AC008750.7
FAM217A		CTNNA3		FAM217A
RASSF10		TSHZ3		RASSF10
FAM243B		ESRRB		FAM243B
GRK1		PALD1		GRK1
TRPM2		ITGA4		TRPM2
IL20RA		GFRA1		IL20RA
DUX4		CALB2		DUX4
MATN1		HTRA1		MATN1
ASPG		ALPL		ASPG
MPPED2		HTR6		MPPED2
GRIP1		CORO2B		GRIP1
CHRNA4		GLI2		CHRNA4
BACH2		SH3RF3		BACH2
CITED1		BACE2		CITED1
THSD7B		HIVEP3		THSD7B
TUBB4A		GALNT13		TUBB4A
CLEC18C		PRKAR2B		CLEC18C
TULP1		UPP2		TULP1
HRK		PCDH19		HRK
DOK7		WNT7B		DOK7
LIN7A		RHBDL3		LIN7A
CD3E		RHOBTB1		CD3E
SAMD15		ALCAM		SAMD15
UNC45B		COL11A1		UNC45B
TMC8		UBE2L6		TMC8
TNRC6C		ACOT6		TNRC6C
SYCE1L		PDCD6-AHRR		SYCE1L
UST		COL1A2		UST
HBA1		TMEM132D		HBA1
HECTD2		NTNG1		HECTD2
ITGA1		NTRK2		ITGA1
GATA5		C11orf97		GATA5
IL12A		CRISP3		IL12A
ULBP2		PLAGL1		ULBP2
MYL3		ALOX12B		MYL3
UBE3D		CCDC173		UBE3D
PCDHGA10		FABP5		PCDHGA10
PLPPR3		MDH1B		PLPPR3
TMEM64		PRRX1		TMEM64
AZGP1		ANOS1		AZGP1
TMEM169		SLCO6A1		TMEM169
LYSMD2		EDIL3		LYSMD2
EXO1		IGFBP5		EXO1
ALG10B		ONECUT2		ALG10B
CFAP298-TCP10L		PTPRC		CFAP298-TCP10L
RAPGEF6		FYN		RAPGEF6
SLC16A8		EHD3		SLC16A8
AC126283.1		PTPRN		AC126283.1
IRS2		EPB41L3		IRS2
SHBG		SYNC		SHBG
CIP2A		POU3F2		CIP2A
SLFN5		OTC		SLFN5
TRNT1		HPR		TRNT1
METTL25		FSIP1		METTL25
KLHL26		KLHL32		KLHL26
HHEX		GOLGA8H		HHEX
KCNC4		EVA1C		KCNC4
FAM53A		ABCA4		FAM53A
CDH23		OXCT1		CDH23
MACROD2		BOC		MACROD2
MRC2		BASP1		MRC2
MGST1		BST2		MGST1
PNLIPRP1		LOXL1		PNLIPRP1
DCAF13		ZNF438		DCAF13
TRPC1		DRGX		TRPC1
EML1		CRACDL		EML1
SKAP2		C3orf80		SKAP2
CCNG2		ASPHD2		CCNG2
FAIM		DCHS2		FAIM
FKBP14		LRRC4B		FKBP14
URB1		GNRHR		URB1
PCNA		MAGED4B		PCNA
NXPE3		CPNE5		NXPE3
CRISPLD2		MMP2		CRISPLD2
ADH4		GJA1		ADH4
GBX2		LAMA4		GBX2
CDC14A		GLIPR2		CDC14A
CEBPB		TRIB2		CEBPB
MCM10		NRN1		MCM10
MTSS1		SLC30A8		MTSS1
FBXO5		NOVA1		FBXO5
HAPLN3		GLUD2		HAPLN3
METTL1		MLC1		METTL1
EIF3A		PRUNE2		EIF3A
TRIM67		ADGRL3		TRIM67
SULT1C2		ENDOU		SULT1C2
RBM12B		CEP85L		RBM12B
TMEM237		CFH		TMEM237
SENP6		TRO		SENP6
DMKN		TNC		DMKN
GFPT2		CPE		GFPT2
RAB3IL1		OSCP1		RAB3IL1
ZNF391		DPF3		ZNF391
LBR		TNFSF12		LBR
CYB5R4		ADAMTS10		CYB5R4
TPP2		FXYD6		TPP2
MRPL32		RAPGEF4		MRPL32
AMMECR1		ADAMTS17		AMMECR1
SNRPB		LGALS1		SNRPB
CLSPN		SLC39A8		CLSPN
PTPN2		ACTN3		PTPN2
TIMM23B		PITPNC1		TIMM23B
ACTR6		OXTR		ACTR6
FBXW8		ATOH7		FBXW8
CEL		CD1D		CEL
USP45		LRRC8C		USP45
SNX6		SYN2		SNX6
CDK2		TMEM232		CDK2
NUDT4B		CD300C		NUDT4B
FBXO9		DUOXA1		FBXO9
AGR3		ADH1C		AGR3
RFX5		APOC4-APOC2		RFX5
SIPA1L2		CD47		SIPA1L2
CELSR1		KCNN1		CELSR1
NDUFAF7		BHLHE41		NDUFAF7
C3orf33		HHIP		C3orf33
NCL		SCARA3		NCL
FSD1		KIAA1549L		FSD1
YPEL1		LZTS1		YPEL1
ZNF512		THPO		ZNF512
HMMR		ADAMTS14		HMMR
ASAH2B		NR2F1		ASAH2B
TCEA1		NTN1		TCEA1
UCHL3		FBXL22		UCHL3
PCGF3		FKBP1B		PCGF3
RARB		EGR2		RARB
COPA		ESPNL		COPA
GNL3		FJX1		GNL3
MECOM		MCOLN3		MECOM
ADM2		TIAM1		ADM2
TIMM17A		SYN3		TIMM17A
GINS4		BBOX1		GINS4
ARFIP1		CSPG5		ARFIP1
YIPF5		CRYAB		YIPF5
PLBD1		C17orf99		PLBD1
STX7		TMEM158		STX7
TOP1		MARCHF3		TOP1
SESN3		DOCK4		SESN3
PLIN4		PGAM4		PLIN4
QTRT2		WNT5A		QTRT2
BRCC3		SCARF2		BRCC3
UBP1		CR2		UBP1
PRDM1		ALPK3		PRDM1
SLC37A3		FZD8		SLC37A3
CAMK1		OLFM2		CAMK1
TAF15		OSMR		TAF15
HDGFL3		CSPG4		HDGFL3
OGT		C1orf54		OGT
CLPTM1L		GALNT18		CLPTM1L
FANCB		DKK4		FANCB
PRMT9		CFAP43		PRMT9
HNRNPM		INHBE		HNRNPM
TBCB		STAB2		TBCB
TERF1		SLC8A1		TERF1
SLC25A14		PLA2G4D		SLC25A14
EIF1B		CAVIN3		EIF1B
SNRPE		TRAF1		SNRPE
AP002990.1		DZIP1		AP002990.1
FAM111A		SCN4B		FAM111A
EMC2		CD109		EMC2
NUP153		TLL2		NUP153
TFDP1		APOBEC1		TFDP1
AC069544.1		MATN3		AC069544.1
PCGF6		KIAA0825		PCGF6
CCP110		ALG1L2		CCP110
TP53RK		CENPS-CORT		TP53RK
ERH		FSTL4		ERH
DCUN1D5		ABHD12B		DCUN1D5
NDUFA5		PSD3		NDUFA5
PRDM11		ABI3BP		PRDM11
ABHD14A		FYB2		ABHD14A
MAGED2		PDLIM3		MAGED2
LIMD1		ODC1		LIMD1
MR1		OSR1		MR1
FUNDC1		EGLN3		FUNDC1
HCFC2		PLXDC2		HCFC2
TRIM24		CDH11		TRIM24
NASP		ARL6		NASP
TAF9B		CCR10		TAF9B
ARMCX5		STARD5		ARMCX5
COA6		PLIN5		COA6
PLSCR1		EDN3		PLSCR1
NOX1		FUT6		NOX1
HARS1		MAP3K5		HARS1
TRIAP1		UBE2E2		TRIAP1
TMX1		SALL2		TMX1
SFT2D1		NRXN2		SFT2D1
TNFAIP8		SPRED1		TNFAIP8
RCC2		TNMD		RCC2
MMGT1		DNAL1		MMGT1
AGPS		MATN2		AGPS
STARD7		MED12L		STARD7
TSEN34		TOB1		TSEN34
PANX1		PPP2R3A		PANX1
FASTKD5		RAPH1		FASTKD5
PA2G4		HYAL1		PA2G4
EIF2D		C1GALT1C1L		EIF2D
ZNF689		ST3GAL3		ZNF689
CCDC138		C9orf116		CCDC138
SLC35F2		CHRNA7		SLC35F2
TAF1D		TBC1D32		TAF1D
DHX40		ZNF711		DHX40
CDC6		SERPINE1		CDC6
GATC		TUBB2B		GATC
ZMAT2		C2orf76		ZMAT2
RCBTB1		VLDLR		RCBTB1
COPS2		EIF4B		COPS2
TCEANC2		ZNF573		TCEANC2
ZNF556		RANBP17		ZNF556
AKR1A1		AHNAK2		AKR1A1
MYADM		CCDC17		MYADM
EIF4A1		OTUD6B		EIF4A1
LSM5		PLAG1		LSM5
THAP12		CCDC175		THAP12
YIPF1		OBI1		YIPF1
PPIH		KIF4A		PPIH
MRPS2		IFTAP		MRPS2
TAF1B		THSD4		TAF1B
PPID		ITPRIPL1		PPID
STAM		B3GALNT1		STAM
CCDC157		NFIX		CCDC157
KLHL9		GNPNAT1		KLHL9
ULBP3		AC098850.3		ULBP3
LCP1		XKRX		LCP1
POLD3		MTMR10		POLD3
DLGAP5		IGSF9B		DLGAP5
ZFAND6		CENPW		ZFAND6
NPM3		STMN1		NPM3
HSP90AB1		ARHGAP11A		HSP90AB1
PHTF2		CAPS2		PHTF2
NAA25		TMPO		NAA25
TRNAU1AP		USP9Y		TRNAU1AP
BZW2		DUSP2		BZW2
FKBPL		CHST9		FKBPL
CCDC14		ZNF22		CCDC14
NUP133		GRIN3B		NUP133
TPST1		MB21D2		TPST1
MELK		SPTBN4		MELK
ANAPC5		ANLN		ANAPC5
MICU2		CDCA2		MICU2
MSANTD4		PPP1CC		MSANTD4
CSTB		PTCH1		CSTB
ZFYVE16		ZKSCAN2		ZFYVE16
SRP19		RAB8B		SRP19
COG6		SPRY4		COG6
E2F3		KIF18A		E2F3
UBLCP1		DEPDC1		UBLCP1
SLC19A2		CLN8		SLC19A2
ATP6V1D		CACNA1G		ATP6V1D
ARL5B		AL034430.2		ARL5B
FXR1		ASPA		FXR1
CHMP1B		CEP170		CHMP1B
H3-3A		ITGAL		H3-3A
KDM6A		CCDC88A		KDM6A
MTF2		PHC1		MTF2
LANCL2		FAM210A		LANCL2
EHF		GLOD4		EHF
PRMT5		CSNK2A2		PRMT5
DDX18		ZNF443		DDX18
POMP		EIF2A		POMP
TCEAL1		HNRNPA0		TCEAL1
DTL		KDM3A		DTL
GNG10		BPNT2		GNG10
GEMIN2		CCNJ		GEMIN2
POLR2G		ODF2L		POLR2G
PPM1K		PARPBP		PPM1K
SRSF5		RRM1		SRSF5
SOGA1		GNAI3		SOGA1
ASF1A		PRPS1		ASF1A
PPIF		SACM1L		PPIF
EIF3M		DNA2		EIF3M
GPATCH2		RSL24D1		GPATCH2
CYRIB		VEZT		CYRIB
DCAF16		MDM2		DCAF16
ARF6		ZNF77		ARF6
APH1B		POLR1E		APH1B
GPR89A		WSB1		GPR89A
CCT7		METTL14		CCT7
STX6		DOLPP1		STX6
GASK1B		ZNF496		GASK1B
PABPC1		ZNF577		PABPC1
MCM2		UBQLN2		MCM2
CUL4A		IGF2BP3		CUL4A
COQ7		ZNF699		COQ7
ATRIP		YES1		ATRIP
RPLP1		PHF6		RPLP1
EIF3J		B4GALNT1		EIF3J
C1orf112		RBM47		C1orf112
HEATR1		CDC73		HEATR1
THOC5		GTF2IRD2		THOC5
DCBLD1		SCYL2		DCBLD1
STK26		CDCA4		STK26
IMPDH2		ANP32E		IMPDH2
SAE1		PIK3C2A		SAE1
RPL36AL		AXL		RPL36AL
USP5		E2F8		USP5
SEC23IP		HMGB2		SEC23IP
ABHD3		ZNF891		ABHD3
XBP1		C5orf51		XBP1
BRAF		SPAG9		BRAF
MRPS34		FERMT2		MRPS34
MAL2		GAS2L3		MAL2
YWHAE		NET1		YWHAE
FAM13B		INSIG2		FAM13B
OIT3		GTPBP10		OIT3
ZNF45		DYRK2		ZNF45
NFIL3		FANCI		NFIL3
USP28		YARS2		USP28
PRPSAP2		TK2		PRPSAP2
MAP2K4		KBTBD6		MAP2K4
AAGAB		COX16		AAGAB
CENPP		TCF7L2		CENPP
MTERF1		MIS18A		MTERF1
FAM149B1		BTBD3		FAM149B1
MFSD14A		PNP		MFSD14A
EPC1		WNT3		EPC1
TRIM4		RAD51AP1		TRIM4
TMEM126A		AMOTL1		TMEM126A
METTL6		DNAJC27		METTL6
NDUFAF4		PRDX1		NDUFAF4
TIMM50		LSM11		TIMM50
CEP120		TMEM267		CEP120
C19orf47		FUT10		C19orf47
CAVIN1		ATP9B		CAVIN1
CDKN1A		TRIM32		CDKN1A
ZNF286A		DLG1		ZNF286A
NEPRO		SINHCAF		NEPRO
CCDC32		MTMR1		CCDC32
UBE2D4		DMAC2		UBE2D4
DUS4L-BCAP29		BNIP1		DUS4L-BCAP29
AP4S1		FAR1		AP4S1
SEH1L		MMS22L		SEH1L
SUMO1		ERC1		SUMO1
LIF		CLBA1		LIF
RMND1		UBE2V2		RMND1
RAI14		HNRNPH2		RAI14
TFCP2		PFDN2		TFCP2
ARG2		AFAP1		ARG2
PHC2		ARMC8		PHC2
SLC25A22		GAL3ST1		SLC25A22
QSER1		ACOX1		QSER1
PARP1		YWHAG		PARP1
SLC1A4		POLR1F		SLC1A4
MAPK7		H2BC15		MAPK7
GTSE1		ARL13B		GTSE1
DLG3		ZBTB33		DLG3
UTP3		ANXA2		UTP3
ALYREF		YBX3		ALYREF
TICRR		RPL22L1		TICRR
AZIN1		PRIM2		AZIN1
CPN1		NIFK		CPN1
MAP3K7		FAM72D		MAP3K7
BCL2L14		A1CF		BCL2L14
SPTBN5		PALM2AKAP2		SPTBN5
CPS1		CDV3		CPS1
FKBP11		ALKBH3		FKBP11
KYNU		TOMM20		KYNU
TBCE		NUDT15		TBCE
RPS12		UGGT1		RPS12
ITM2A		PBRM1
SDK1		ZNF14
BMP6		TRIM15
FAM189A1		GEMIN4
SPNS3		CEP128
RTN1		EIF1
ZCCHC18		TTC38
CHST15		ZNF770
EML5		IRS1
C11orf96		LIN54
RPS6KA2		NKTR
SLITRK3		ACTR2
ZFHX4		LNPK
PCLO		N4BP3
THBS2		UBE2E1
CD38		KCTD3
NKAIN1		FCHO2
NNMT		QKI
REG1A		PDP1
VIM		FOXA2
TNNI3		NFE2L3
NCAM1		CNBP
NPPA		PPP3CC
VSNL1		DUSP11
CORO1A		LPIN1
LIN28B		NRARP
RRP15		FICD
STXBP1		RCAN1
BMS1		BIRC5
CDC27		CAMKMT
SLC7A5		FIGNL1
CTH		SRFBP1
FEN1		FAM117A
WRN		DCAF17
NCAPG		CSDE1
HIF1A		DPM1
DTNB		ZBED1
GLMN		PRPF38B
ETV5		SET
NOP58		ANAPC1
CDC25A		H2AZ2
KDM4A		KAT6B
ZNF501		HMGN1
SLC38A1		MAPK6
ZNF709		GPD2
OTUB2		ACTR3
AMD1		SELENOP
PTBP2		KPNA3
BFAR		NAF1
FANCM		PCTP
SF3B3		UHRF1BP1L
PEX13		RTN4
CFAP20		EPB41L5
LRR1		USP9X
HDAC2		CCNA2
SHPRH		SF1
HOMER2		AL135905.2
MZT1		GAL
RGS2		EWSR1
PIBF1		MEST
EPHB3		KLHL7
CLCN6		SPOCK1
SRSF1		SDC3
USP33		FSTL1
ZNF695		AC073612.1
RABGAP1L		MSN
ATAD2		DENND2A
MTMR2		CD24
CNTRL		ARL4D
TBC1D12		RPS6KA2
RAB12		ITM2A
VPS50		FAM189A1
SEPTIN2		EML5
ILF3		RTN1
ZW10		CHST15
NCAPH		SDK1
CSE1L		SPNS3
CBX3		BMP6
BUB3		TNNI3
AQR		THBS2
OGFOD1		VIM
KIF11		CD38
YWHAQ		ZCCHC18
GCNT3		C11orf96
POLR1D		SLITRK3
SLC4A7		NCAM1
MYCBP2		REG1A
DBF4		NKAIN1
ERI2		CORO1A
ASNSD1		PCLO
CUL5		NNMT
CSRP2		VSNL1
LIN9		ZFHX4
ICE2		NPPA
PRKAA1		CSRP2
RAB6A		EPHB3
PLAA		ZNF501
CCT2		SLC4A7
MYCBP		SLC38A1
PGBD2		MZT1
IPO7		IPO7
SLC25A32		SLC7A5
LUC7L2		HIF1A
MAT2A		DBF4
RPP14		STXBP1
AC012184.2		LIN28B
		RGS2
		KDM4A
		TBC1D12
		YWHAQ
		RRP15
		ZNF709
		MYCBP2
		OTUB2
		LUC7L2
		CFAP20
		DTNB
		RABGAP1L
		POLR1D
		SF3B3
		CNTRL
		RPP14
		NOP58
		PGBD2
		SHPRH
		CTH
		GCNT3
		FANCM
		WRN
		ERI2
		CSE1L
		KIF11
		RAB12
		MYCBP
		CUL5
		PTBP2
		ETV5
		MTMR2
		HOMER2
		BMS1
		ZNF695
		ICE2
		NCAPG
		HDAC2
		ATAD2
		PRKAA1
		SEPTIN2
		MAT2A
		AMD1
		CLCN6
		LRR1
		CDC25A
		FEN1
		BFAR
		VPS50
		SRSF1
		ILF3
		PIBF1
		CCT2
		PLAA
		BUB3
		NCAPH
		CBX3
		ASNSD1
		ZW10
		USP33
		PEX13
		GLMN
		CDC27
		LIN9
		RAB6A
		SLC25A32
		AQR
		OGFOD1
		AC012184.2

## Sheet: GO Down_FOLFIRI
Enrichment FDR	nGenes	Pathway Genes	Fold Enrichment	Pathway	URL	Genes
0.00877463	3	4	48.1606	Peptidyl-arginine methylation, to symmetrical-dimethyl arginine	http://amigo.geneontology.org/amigo/term/GO:0019918	NDUFAF7 PRMT5 PRMT9
0.0356908	3	9	21.4047	Peptidyl-arginine omega-N-methylation	http://amigo.geneontology.org/amigo/term/GO:0035247	NDUFAF7 PRMT5 PRMT9
0.0496984	3	11	17.5129	Mitotic DNA replication checkpoint signaling	http://amigo.geneontology.org/amigo/term/GO:0033314	CLSPN CDC6 TICRR
0.0496984	3	11	17.5129	Peptidyl-arginine N-methylation	http://amigo.geneontology.org/amigo/term/GO:0035246	NDUFAF7 PRMT5 PRMT9
0.00245769	7	36	12.4861	Response to interleukin-4	http://amigo.geneontology.org/amigo/term/GO:0070670	MCM2 HSP90AB1 XBP1 CITED1 NFIL3 PTPN2 IMPDH2
0.0073397	6	33	11.6753	Cellular response to interleukin-4	http://amigo.geneontology.org/amigo/term/GO:0071353	MCM2 HSP90AB1 XBP1 NFIL3 PTPN2 IMPDH2
0.0420107	4	23	11.1677	Intestinal epithelial cell differentiation	http://amigo.geneontology.org/amigo/term/GO:0060575	PRDM1 SPDEF CDKN1A GATA5
0.0352549	5	37	8.67758	Cytoplasmic translational initiation	http://amigo.geneontology.org/amigo/term/GO:0002183	EIF3J EIF3A EIF2D EIF3M EIF4A1
0.0356908	5	38	8.44922	DNA damage response, detection of DNA damage	http://amigo.geneontology.org/amigo/term/GO:0042769	POLD3 PCNA CUL4A DTL PARP1
0.0317479	7	78	5.7628	Protein sumoylation	http://amigo.geneontology.org/amigo/term/GO:0016925	NUP133 SEH1L SENP6 SUMO1 NUP153 SAE1 GNL3
0.0425637	7	87	5.16665	Pos. reg. of mitotic cell cycle phase transition	http://amigo.geneontology.org/amigo/term/GO:1901992	ANAPC5 CDC6 FBXO5 DLGAP5 CUL4A DTL TFDP1
0.0487634	8	118	4.3535	Nucleotide-excision repair	http://amigo.geneontology.org/amigo/term/GO:0006289	POLD3 USP45 PCNA CUL4A PARP1 COPS2 POLR2G TCEA1
0.00934216	12	180	4.28094	DNA integrity checkpoint signaling	http://amigo.geneontology.org/amigo/term/GO:0031570	USP28 CLSPN CDC6 THOC5 CDK2 CDKN1A PCNA CUL4A TICRR ATRIP TRIAP1 TFDP1
0.0205326	11	172	4.10671	DNA damage checkpoint signaling	http://amigo.geneontology.org/amigo/term/GO:0000077	USP28 CLSPN THOC5 CDK2 CDKN1A PCNA CUL4A TICRR ATRIP TRIAP1 TFDP1
0.024835	11	185	3.81813	Import into nucleus	http://amigo.geneontology.org/amigo/term/GO:0051170	NUP133 GEMIN2 HSP90AB1 XBP1 BACH2 E2F3 CDKN1A NUP153 SNRPB FAM53A SNRPE
0.0356908	12	233	3.30716	Cell cycle checkpoint signaling	http://amigo.geneontology.org/amigo/term/GO:0000075	USP28 CLSPN CDC6 THOC5 CDK2 CDKN1A PCNA CUL4A TICRR ATRIP TRIAP1 TFDP1
0.00884153	18	364	3.17542	DNA replication	http://amigo.geneontology.org/amigo/term/GO:0006260	MCM10 MAP2K4 MCM2 POLD3 CLSPN CDC6 FBXO5 CDK2 PCNA NASP TICRR DTL GINS4 TERF1 ATRIP FAM111A EXO1 TOP1
0.0389836	14	308	2.91882	Intrinsic apoptotic signaling pathway	http://amigo.geneontology.org/amigo/term/GO:0097193	NOX1 IL20RA USP28 XBP1 PPIF CDKN1A CUL4A PARP1 MELK MAPK7 TRIAP1 CEBPB PTPN2 TAF9B
0.021762	17	381	2.8652	Nucleocytoplasmic transport	http://amigo.geneontology.org/amigo/term/GO:0006913	NUP133 SEH1L GEMIN2 HSP90AB1 XBP1 THOC5 SRSF5 BACH2 E2F3 CDKN1A NUP153 SNRPB CITED1 CAMK1 HHEX FAM53A SNRPE
0.0217979	17	384	2.84281	Nuclear transport	http://amigo.geneontology.org/amigo/term/GO:0051169	NUP133 SEH1L GEMIN2 HSP90AB1 XBP1 THOC5 SRSF5 BACH2 E2F3 CDKN1A NUP153 SNRPB CITED1 CAMK1 HHEX FAM53A SNRPE
0.0480895	16	394	2.60768	Methylation	http://amigo.geneontology.org/amigo/term/GO:0032259	NDUFAF7 PRDM11 METTL1 PRDM1 MECOM XBP1 PRMT5 SNRPB METTL25 MTF2 PARP1 KDM6A OGT PRMT9 PAX5 METTL6
0.0348406	18	446	2.5916	Neg. reg. of cell cycle proc.	http://amigo.geneontology.org/amigo/term/GO:0010948	USP28 CLSPN CDC6 THOC5 CCP110 FBXO5 EPC1 CDK2 CDKN1A LIF PCNA CUL4A TICRR TERF1 PCGF6 ATRIP TRIAP1 TFDP1
0.00028096	42	1092	2.46977	Chromosome organization	http://amigo.geneontology.org/amigo/term/GO:0051276	NUP133 MCM2 ACTR6 POLD3 MECOM SEH1L ANAPC5 CDC6 HSP90AB1 PRMT5 NPM3 HCFC2 ASF1A FBXO5 SENP6 EPC1 CDK2 DLGAP5 MTERF1 UTP3 H3-3B PCNA NASP CCT7 RCBTB1 CUL4A MTF2 PARP1 KDM6A OGT TERF1 HHEX GNL3 COPS2 PRKCB EXO1 BRCC3 CENPP TOP1 SYCE1L SYCE3 CHMP1B
0.0188428	24	639	2.4118	DNA repair	http://amigo.geneontology.org/amigo/term/GO:0006281	USP28 MCM2 POLD3 CLSPN CHRNA4 ASF1A SUMO1 CDK2 USP45 PCNA CUL4A TICRR DTL PARP1 GINS4 TERF1 ATRIP COPS2 FAM111A POLR2G EXO1 FANCB BRCC3 TCEA1
0.0356908	20	535	2.40053	Ribonucleoprotein complex biogenesis	http://amigo.geneontology.org/amigo/term/GO:0022613	DDX18 GEMIN2 HSP90AB1 PRMT5 SRSF5 EIF3J EIF3A NPM3 HEATR1 MRPS2 SNRPB UTP3 RPLP1 CUL4A URB1 EIF2D EIF3M DCAF13 PA2G4 SNRPE
0.00934216	31	889	2.23919	Reg. of cell cycle proc.	http://amigo.geneontology.org/amigo/term/GO:0010564	USP28 HMMR CDC14A ANAPC5 CLSPN CDC6 THOC5 PRMT5 CCP110 TUBB4A FSD1 FBXO5 SENP6 EPC1 CDK2 CDKN1A DLGAP5 LIF PCNA CUL4A TICRR DTL TERF1 PCGF6 ATRIP CEP120 TRIAP1 PLSCR1 TFDP1 KLHL9 CHMP1B
0.00884153	34	1005	2.17242	Cellular response to DNA damage stimulus	http://amigo.geneontology.org/amigo/term/GO:0006974	USP28 MCM10 MCM2 POLD3 CLSPN THOC5 CHRNA4 ASF1A FBXO5 FXR1 SUMO1 CDK2 USP45 CDKN1A PCNA DCUN1D5 CUL4A TICRR DTL PARP1 GINS4 TERF1 ATRIP COPS2 FAM111A POLR2G TRIAP1 MACROD2 EXO1 FANCB BRCC3 TAF9B TCEA1 TFDP1
0.0461719	24	725	2.12571	Cell cycle phase transition	http://amigo.geneontology.org/amigo/term/GO:0044770	USP28 HMMR CDC14A ANAPC5 CLSPN CDC6 THOC5 CCP110 TUBB4A FBXO5 E2F3 CDK2 CDKN1A DLGAP5 PCNA NASP CCNG2 CUL4A TICRR DTL ATRIP MELK TRIAP1 TFDP1
0.0173449	34	1056	2.0675	DNA metabolic proc.	http://amigo.geneontology.org/amigo/term/GO:0006259	USP28 MCM10 MCM2 POLD3 CLSPN CDC6 HSP90AB1 PRMT5 CHRNA4 ASF1A SUMO1 CDK2 USP45 CDKN1A PCNA CCT7 CUL4A TICRR DTL PARP1 GINS4 TERF1 GNL3 ATRIP COPS2 FAM111A POLR2G EXO1 FANCB BRCC3 TCEA1 TFDP1 TOP1 SYCE3
0.0205326	33	1040	2.03756	Protein localization to organelle	http://amigo.geneontology.org/amigo/term/GO:0033365	ZFYVE16 NUP133 ZFAND6 HSP90AB1 XBP1 ATP6V1D EMC2 TIMM50 TULP1 E2F3 RPS12 CDKN1A NUP153 LIF TIMM17A CCT7 STAM RPLP1 FAM149B1 SAE1 PARP1 TERF1 HHEX SRP19 GNL3 ARF6 ARL5B MMGT1 FAM53A CCDC14 TFDP1 TIMM23B DUS4L-BCAP29
0.0236454	32	1021	2.01259	Mitotic cell cycle proc.	http://amigo.geneontology.org/amigo/term/GO:1903047	EML1 NUP133 HMMR MCM2 CDC14A SEH1L ANAPC5 CLSPN CDC6 PRMT5 CCP110 TUBB4A FSD1 FBXO5 E2F3 SUMO1 CDK2 CDKN1A DLGAP5 PCNA NASP CCNG2 CUL4A TICRR DTL LBR MELK PRKCB TRIAP1 CENPP TFDP1 CHMP1B
