# Supplementary material for: Impact of the thyroid hormone T3 and its nuclear receptor TRα1 on colon cancer stem cell phenotypes and response to chemotherapies
Source: Cell Death Dis. 2024 May 1;15(5):306. doi: 10.1038/s41419-024-06690-x (PMC11063186; doi:10.1038/s41419-024-06690-x)
Supplement: Supplementary file 9 — Table S8 [file 41419_2024_6690_MOESM9_ESM.xlsx]

## Sheet: T3-FOLFIRI x CTRL-NT
gene	gene.type	log2FC	FDR		gene	gene.type	log2FC	FDR
AC015674.1	lncRNA	9.62949	5.51544e-13		AC048382.6	lncRNA	-7.37419	1.58317e-07
AP001486.2	lncRNA	8.57899	1.25324e-10		AL096828.1	lncRNA	-6.74509	6.42339e-07
AC130324.3	lncRNA	7.2768	2.90067e-07		AC009570.1	lncRNA	-5.64714	0.000758662
AC012370.1	lncRNA	7.23739	2.43934e-07		AL355490.1	lncRNA	-5.64663	0.000797351
AL354956.1	lncRNA	6.90026	3.5493e-06		AC007298.2	lncRNA	-5.55076	0.00112284
AL355987.2	lncRNA	6.86709	9.70882e-05		AC106772.2	lncRNA	-5.5185	0.000251931
AL121757.2	lncRNA	6.76833	4.79385e-16		AP002761.3	lncRNA	-5.48487	1.22143e-05
AL121938.1	lncRNA	6.55657	1.38415e-05		AC020558.6	lncRNA	-5.45432	1.16599e-05
TMEM75	lncRNA	6.46441	1.1383e-11		AC012236.1	lncRNA	-5.45314	0.000314563
AC008635.1	lncRNA	6.45392	3.50707e-06		AC244250.4	lncRNA	-5.43582	0.00197203
AL360268.1	lncRNA	6.26849	9.21022e-05		AC136475.3	lncRNA	-5.33553	1.73466e-05
AC108019.2	lncRNA	6.25489	7.36682e-05		AC091544.2	lncRNA	-5.26965	0.00438368
AC010624.1	lncRNA	6.2389	8.72869e-05		AC106038.1	lncRNA	-5.23583	0.00100744
AC022167.1	lncRNA	6.23705	5.01507e-07		AL512625.1	lncRNA	-5.11417	0.000133978
AC087289.4	lncRNA	6.21405	0.000100661		AC079834.1	lncRNA	-5.09873	0.00774956
AC026785.3	lncRNA	6.18996	0.00039909		AL135905.1	lncRNA	-5.09836	4.09151e-18
AC092143.2	lncRNA	6.1836	0.000234156		SCGB1B2P	lncRNA	-5.07805	0.0017907
AC103703.1	lncRNA	6.06437	0.00017631		AL133299.1	lncRNA	-5.04992	0.00246703
AC008507.4	lncRNA	6.03136	1.58647e-17		AC005034.3	lncRNA	-5.0486	0.0384723
AL021368.3	lncRNA	5.97541	5.41032e-05		LINC02776	lncRNA	-4.85953	0.0148992
LINC00158	lncRNA	5.94587	0.000302064		SMCR2	lncRNA	-4.85271	0.0178058
U62317.1	lncRNA	5.87581	0.00653186		NCAM1-AS1	lncRNA	-4.84551	0.0166747
LMO7DN-IT1	lncRNA	5.84042	8.34353e-05		AP003500.1	lncRNA	-4.78906	3.80119e-08
LINC00865	lncRNA	5.81815	0.00137467		AC026356.1	lncRNA	-4.78072	0.000294227
AC111000.4	lncRNA	5.77706	0.000611621		LINC01801	lncRNA	-4.77793	0.0212112
AC113208.5	lncRNA	5.74707	0.000782148		CEROX1	lncRNA	-4.69932	5.00471e-72
SIRLNT	lncRNA	5.68479	0.000140536		LINC02761	lncRNA	-4.69448	1.35645e-05
LINC02806	lncRNA	5.6824	1.05712e-15		AP001437.1	lncRNA	-4.6825	0.00495774
AC097724.1	lncRNA	5.5232	0.000457882		FUT8-AS1	lncRNA	-4.64057	2.20395e-06
AC069209.2	lncRNA	5.44306	0.00380098		AC021087.1	lncRNA	-4.63986	0.00584525
AC009974.2	lncRNA	5.42678	0.0036121		AC024909.1	lncRNA	-4.61237	2.38272e-36
AC090541.1	lncRNA	5.42142	0.000441613		AC037487.4	lncRNA	-4.58873	0.00992769
NABP1-OT1	lncRNA	5.41717	3.33933e-07		AC025442.1	lncRNA	-4.57922	0.036509
AC116651.1	lncRNA	5.40372	0.000532203		AL161729.1	lncRNA	-4.56768	8.65485e-08
AC092813.1	lncRNA	5.34956	0.00354101		MMEL1-AS1	lncRNA	-4.53244	0.00808533
AC027601.3	lncRNA	5.34711	0.0232975		AC017100.1	lncRNA	-4.52337	3.63055e-12
LINC02821	lncRNA	5.34699	0.0209678		CAMTA1-DT	lncRNA	-4.5191	0.0107677
AL133343.2	lncRNA	5.28084	0.00116143		AC207130.1	lncRNA	-4.39521	7.1662e-05
AC093928.1	lncRNA	5.23517	3.94384e-07		AC007663.3	lncRNA	-4.36747	0.00231861
AC087439.2	lncRNA	5.22459	0.0068828		SNHG28	lncRNA	-4.26218	0.0121018
IQCJ-SCHIP1-AS1	lncRNA	5.20665	0.00896116		AL645768.1	lncRNA	-4.24074	0.0202768
AC079943.2	lncRNA	5.1678	0.00711835		AC021683.2	lncRNA	-4.22024	0.023545
AC127496.3	lncRNA	5.1678	0.00711835		AC112229.4	lncRNA	-4.19687	1.9714e-34
AC044893.1	lncRNA	5.14606	0.001627		AC005229.3	lncRNA	-4.18654	4.01087e-23
AL121757.1	lncRNA	5.13257	6.67771e-12		LINC01395	lncRNA	-4.17084	4.01998e-24
AL021937.4	lncRNA	5.12903	0.00148972		LINC01124	lncRNA	-4.1685	1.30767e-08
AL121829.2	lncRNA	5.12886	0.001489		LINC01749	lncRNA	-4.11853	0.0262851
AC092127.2	lncRNA	5.08109	0.00953653		AC026691.1	lncRNA	-4.10721	0.00489066
LINC02322	lncRNA	5.07578	0.00251909		AC016735.1	lncRNA	-4.08798	0.000484792
AC072039.2	lncRNA	5.06644	0.00241052		AL023806.1	lncRNA	-4.0539	0.000863024
LINC01228	lncRNA	5.04984	0.00243625		AC134682.1	lncRNA	-4.03362	0.00672884
AC092134.1	lncRNA	5.00904	0.0127706		AC079684.1	lncRNA	-4.01721	5.66513e-05
AC008121.3	lncRNA	4.94435	0.015336		MRPL23-AS1	lncRNA	-4.01353	1.96958e-57
AC009630.4	lncRNA	4.94199	0.0146676		AC129510.1	lncRNA	-3.98871	0.0017676
AC004775.1	lncRNA	4.93921	1.18325e-07		AL136368.1	lncRNA	-3.97898	0.000880759
SCG5-AS1	lncRNA	4.93097	0.014929		LINC01770	lncRNA	-3.97854	1.0028e-06
PYCARD-AS1	lncRNA	4.90447	2.44172e-11		RASSF1-AS1	lncRNA	-3.96462	0.0401658
AC111182.1	lncRNA	4.89829	0.0172642		AL691432.4	lncRNA	-3.92623	1.02668e-07
AC004477.1	lncRNA	4.88547	0.00510328		AC018553.1	lncRNA	-3.92146	0.00200819
LMO7DN	lncRNA	4.84443	1.04927e-08		LINC01003	lncRNA	-3.89712	1.46219e-25
AC137932.2	lncRNA	4.78576	0.000521449		ATP6V0E2-AS1	lncRNA	-3.872	1.67229e-10
AP002336.1	lncRNA	4.78359	0.00534944		AC020891.2	lncRNA	-3.85695	0.0203556
AC015727.1	lncRNA	4.75585	0.00493106		AC006483.2	lncRNA	-3.85202	0.0106999
AC009228.1	lncRNA	4.73317	1.84067e-19		NPSR1-AS1	lncRNA	-3.84155	7.20388e-07
FAM230A	lncRNA	4.6977	0.0404396		AC020558.2	lncRNA	-3.83445	3.44268e-13
LINC00488	lncRNA	4.69564	1.0183e-54		SEPTIN9-DT	lncRNA	-3.8154	0.00185519
LINC00052	lncRNA	4.69556	0.0295879		AL355001.2	lncRNA	-3.80521	1.17453e-23
LINC02540	lncRNA	4.66778	0.0280933		LINC01933	lncRNA	-3.79653	0.0323895
RNF216-IT1	lncRNA	4.64493	0.0365725		AC026369.1	lncRNA	-3.78499	1.84797e-06
LINC02587	lncRNA	4.61745	1.53868e-07		LINC01852	lncRNA	-3.78258	7.85634e-11
AC023510.2	lncRNA	4.61453	0.0353923		TMPO-AS1	lncRNA	-3.77371	9.43684e-32
AC010327.4	lncRNA	4.58558	0.00124627		DOCK9-DT	lncRNA	-3.7695	0.0128576
AL358332.1	lncRNA	4.58077	0.0426286		AL135910.1	lncRNA	-3.76093	0.0143133
AC078860.3	lncRNA	4.55745	0.000984911		AL022328.4	lncRNA	-3.75962	2.35187e-08
AC008121.2	lncRNA	4.53928	2.23833e-10		TOLLIP-AS1	lncRNA	-3.75821	5.83251e-08
Z99943.1	lncRNA	4.50615	0.00178422		AL136162.1	lncRNA	-3.75072	0.000342376
RAI1-AS1	lncRNA	4.48546	0.0490003		AL353150.1	lncRNA	-3.73164	1.51989e-14
AP001062.3	lncRNA	4.45984	0.000327773		AL049836.1	lncRNA	-3.71634	1.30543e-07
AL008635.1	lncRNA	4.43735	0.00229306		DLG1-AS1	lncRNA	-3.7142	0.00266281
FAM230B	lncRNA	4.43432	0.0280179		AC144831.1	lncRNA	-3.70716	4.92747e-08
LINC02631	lncRNA	4.42425	1.18371e-09		AL139246.5	lncRNA	-3.69725	8.7403e-07
AL356234.2	lncRNA	4.4195	2.99131e-16		AC100803.3	lncRNA	-3.66684	1.12601e-13
AC008537.4	lncRNA	4.40237	7.81111e-32		AC092171.3	lncRNA	-3.66564	4.01555e-23
AC080038.2	lncRNA	4.39949	0.000306416		AC022613.1	lncRNA	-3.66057	2.7652e-22
AC104695.2	lncRNA	4.35288	6.52334e-13		AC018553.2	lncRNA	-3.64529	0.0255297
AC092943.2	lncRNA	4.34822	0.000262279		NINJ2-AS1	lncRNA	-3.63014	3.73598e-56
ECE1-AS1	lncRNA	4.34616	1.49534e-05		ST7-AS1	lncRNA	-3.61397	2.00871e-15
FP236241.1	lncRNA	4.33277	6.15989e-09		TOB1-AS1	lncRNA	-3.59995	1.69268e-37
AC109925.1	lncRNA	4.3259	0.0191488		PDCD4-AS1	lncRNA	-3.59832	1.3379e-26
LINC02816	lncRNA	4.32161	0.0186184		AL158212.2	lncRNA	-3.58974	0.00633737
AL139423.2	lncRNA	4.301	0.0035947		AC010501.2	lncRNA	-3.58297	0.0297562
AC008063.1	lncRNA	4.27683	0.000277865		AL354892.2	lncRNA	-3.55696	6.52906e-05
AC136443.3	lncRNA	4.26441	0.0085469		AC007938.1	lncRNA	-3.55014	0.000931262
TMEM246-AS1	lncRNA	4.26159	0.00537941		AC104187.1	lncRNA	-3.54936	0.027831
AC025176.1	lncRNA	4.2605	0.00029509		AC026469.1	lncRNA	-3.54038	0.00603236
AC078860.2	lncRNA	4.24818	0.0229555		ACOXL-AS1	lncRNA	-3.53993	0.0036444
AC005546.1	lncRNA	4.24712	1.67782e-05		AL596244.1	lncRNA	-3.53398	0.0098465
AL356740.3	lncRNA	4.24406	0.00459761		AP001266.1	lncRNA	-3.52731	0.0143478
AL662873.1	lncRNA	4.24184	0.0232297		FAM83C-AS1	lncRNA	-3.51969	0.0431729
AC095057.4	lncRNA	4.23423	0.000366824		AC018697.1	lncRNA	-3.50244	0.0061352
LINC01913	lncRNA	4.22072	1.36725e-44		AL161729.4	lncRNA	-3.49877	7.9883e-05
AL031710.1	lncRNA	4.21758	0.0248698		LINC01816	lncRNA	-3.46814	1.58316e-06
AC027373.1	lncRNA	4.20272	7.3215e-09		AC069148.1	lncRNA	-3.46311	0.00156265
AC138965.1	lncRNA	4.20185	0.0276837		AL138767.3	lncRNA	-3.45338	0.0365993
AC108206.1	lncRNA	4.19998	0.0269361		AC025280.2	lncRNA	-3.44436	6.44897e-10
AC092120.1	lncRNA	4.16633	0.00583134		AP006216.3	lncRNA	-3.43639	0.000224154
AL451074.5	lncRNA	4.15934	0.00476357		IBA57-DT	lncRNA	-3.42777	0.036659
AL590550.1	lncRNA	4.15743	0.0295623		LINC02600	lncRNA	-3.4071	5.33779e-06
AC008870.1	lncRNA	4.15466	0.0244597		LINC01389	lncRNA	-3.40503	4.57491e-07
AP000350.6	lncRNA	4.13647	0.0296918		RGMB-AS1	lncRNA	-3.39364	1.03245e-05
AC105384.1	lncRNA	4.13345	0.0377199		AC148477.2	lncRNA	-3.39225	7.34813e-17
AC007666.1	lncRNA	4.12513	2.87536e-42		LINC02320	lncRNA	-3.38876	7.15226e-05
AC092802.4	lncRNA	4.12482	0.0315778		OGFR-AS1	lncRNA	-3.38688	7.22253e-08
AC130888.1	lncRNA	4.1133	1.27521e-06		AC008608.2	lncRNA	-3.38466	3.43786e-16
AC010536.2	lncRNA	4.0971	0.0366744		AL118558.3	lncRNA	-3.3798	4.33631e-09
LINC00658	lncRNA	4.06329	4.73671e-14		AC092171.5	lncRNA	-3.37652	1.75732e-14
LINC02608	lncRNA	4.05602	0.00115308		AL391650.2	lncRNA	-3.37556	1.09266e-06
AC124283.3	lncRNA	4.04398	5.82054e-08		TBC1D8-AS1	lncRNA	-3.37428	4.90148e-09
AP000345.2	lncRNA	4.03642	8.97821e-06		AC093001.2	lncRNA	-3.36059	1.4531e-06
AC026124.1	lncRNA	4.01735	0.00921311		AC004241.3	lncRNA	-3.35972	0.0145333
Z82215.1	lncRNA	3.99684	0.0113273		LINC02794	lncRNA	-3.35195	8.98665e-08
LINC01104	lncRNA	3.98722	0.0437038		HSD11B1-AS1	lncRNA	-3.34272	0.000243522
AC114781.2	lncRNA	3.98511	0.046337		AL590399.1	lncRNA	-3.32888	2.68058e-10
AC009948.1	lncRNA	3.96926	0.0120957		ERICD	lncRNA	-3.32681	0.000203899
AP001619.2	lncRNA	3.96357	0.00889439		AC016355.1	lncRNA	-3.31499	3.31239e-10
AL589765.1	lncRNA	3.95933	0.0125211		PDE9A-AS1	lncRNA	-3.31399	6.279e-07
MEF2C-AS2	lncRNA	3.94986	0.0137022		AL359504.1	lncRNA	-3.30545	0.0191688
AC092653.1	lncRNA	3.94607	1.86053e-06		AC009097.2	lncRNA	-3.29645	0.000903509
AL121895.1	lncRNA	3.9107	1.17209e-16		BX322562.1	lncRNA	-3.28155	5.58426e-07
AC016396.1	lncRNA	3.89047	0.00233565		AC016405.3	lncRNA	-3.25476	0.0139326
LINC01031	lncRNA	3.88632	0.00353064		AC023421.1	lncRNA	-3.23982	0.00742674
LINC01535	lncRNA	3.88	0.0123008		AC148477.3	lncRNA	-3.23298	3.97571e-08
AC007922.2	lncRNA	3.86793	0.000306292		AL109917.1	lncRNA	-3.23184	9.03286e-05
AC093330.1	lncRNA	3.86639	0.000316262		AL137247.2	lncRNA	-3.23092	0.0090395
AC005532.1	lncRNA	3.84177	8.92914e-18		AC019257.7	lncRNA	-3.22335	0.00257193
AC010207.1	lncRNA	3.83891	8.44228e-21		FAM87A	lncRNA	-3.2188	0.00808533
AC005487.1	lncRNA	3.83842	1.71367e-21		FZD4-DT	lncRNA	-3.20989	1.13781e-07
AP000302.1	lncRNA	3.82497	0.0206617		AL353801.3	lncRNA	-3.19679	0.0016485
LINC02243	lncRNA	3.82285	2.60023e-07		LINC02006	lncRNA	-3.19216	1.89707e-18
AC025174.1	lncRNA	3.80871	0.00491723		AC091982.3	lncRNA	-3.18987	9.36558e-19
AC021483.1	lncRNA	3.80053	1.43703e-05		HDHD5-AS1	lncRNA	-3.1885	0.000400275
AC104071.1	lncRNA	3.79498	0.00288494		STARD4-AS1	lncRNA	-3.16472	4.58657e-07
AL356489.1	lncRNA	3.79142	0.000779893		AC005586.1	lncRNA	-3.15507	2.84136e-07
AC027601.2	lncRNA	3.78285	1.46788e-08		AL359881.1	lncRNA	-3.15378	0.000315384
AC016598.2	lncRNA	3.77639	9.37121e-09		LNCTAM34A	lncRNA	-3.14771	1.34146e-05
AC018638.6	lncRNA	3.766	4.49639e-05		AC092198.1	lncRNA	-3.14427	0.000758803
FARSA-AS1	lncRNA	3.75664	0.0221186		AC020978.4	lncRNA	-3.13974	0.000808607
HECW2-AS1	lncRNA	3.75426	1.74814e-56		TPM1-AS	lncRNA	-3.13533	5.31032e-05
AC015845.2	lncRNA	3.75388	0.0173249		AC004825.2	lncRNA	-3.1331	0.0450131
AC010175.1	lncRNA	3.75329	0.00321461		AL138478.1	lncRNA	-3.11133	7.29378e-07
LINC00310	lncRNA	3.74583	1.88564e-33		LGALS8-AS1	lncRNA	-3.11086	4.80048e-16
AF111169.3	lncRNA	3.74576	0.0338459		AC011377.1	lncRNA	-3.07972	5.52332e-06
AC099342.1	lncRNA	3.73148	0.0069937		AL139349.1	lncRNA	-3.07186	0.000531834
AL031432.5	lncRNA	3.71833	1.65528e-06		STPG3-AS1	lncRNA	-3.06484	1.82172e-20
LINC01194	lncRNA	3.71426	0.000708148		SCTR-AS1	lncRNA	-3.05086	0.0122519
IL21R-AS1	lncRNA	3.71229	1.15663e-08		AF111169.1	lncRNA	-3.0397	0.0193406
AC020663.4	lncRNA	3.70516	0.000982963		HOXB-AS4	lncRNA	-3.03805	8.30401e-39
AC130324.1	lncRNA	3.67788	0.000336167		AC121338.2	lncRNA	-3.03385	3.3387e-34
AC010619.2	lncRNA	3.6718	0.00719471		AC124067.3	lncRNA	-3.03109	0.000305793
CCDC13-AS1	lncRNA	3.66921	2.21234e-06		SUV39H2-DT	lncRNA	-3.02696	2.76123e-06
AC102945.1	lncRNA	3.65387	0.00383975		MAFTRR	lncRNA	-3.02568	1.9663e-17
CCR5AS	lncRNA	3.65051	0.0306674		AC116345.4	lncRNA	-3.02526	2.9595e-06
LINC02626	lncRNA	3.64772	0.0450558		AC138696.2	lncRNA	-2.99933	0.000324821
AP000777.2	lncRNA	3.64699	1.56995e-06		NQO2-AS1	lncRNA	-2.97785	1.72521e-05
AC006538.1	lncRNA	3.64175	3.06783e-29		RFX5-AS1	lncRNA	-2.97218	0.00570812
AC023830.3	lncRNA	3.63079	6.79577e-16		AL118506.1	lncRNA	-2.97032	1.29824e-53
AC016245.2	lncRNA	3.61207	0.000334981		AL596094.1	lncRNA	-2.9697	0.0268215
AL121845.4	lncRNA	3.59935	0.00641478		AC109347.1	lncRNA	-2.96292	0.000772793
AC104806.2	lncRNA	3.59607	2.50199e-05		AL670729.3	lncRNA	-2.95718	4.98896e-33
LINC02818	lncRNA	3.58484	0.000127664		AC021016.2	lncRNA	-2.95013	5.25249e-21
LINC01823	lncRNA	3.57108	5.78261e-05		STK24-AS1	lncRNA	-2.9455	2.83016e-06
AC093010.2	lncRNA	3.56342	2.03872e-18		AC016738.1	lncRNA	-2.93074	0.000542313
LINC00862	lncRNA	3.55718	2.39988e-23		AC090527.3	lncRNA	-2.92276	0.00300079
AL139082.1	lncRNA	3.54979	1.15136e-12		AC104958.2	lncRNA	-2.92094	7.10637e-51
ZNNT1	lncRNA	3.54968	1.67514e-75		LINC02846	lncRNA	-2.91972	0.000187586
AC121761.1	lncRNA	3.53835	1.25346e-30		ARHGAP42-AS1	lncRNA	-2.91131	0.00296523
Z93241.1	lncRNA	3.52968	0.000368002		PCAT6	lncRNA	-2.89772	1.00459e-12
AC137561.1	lncRNA	3.52468	2.23342e-19		AC104521.1	lncRNA	-2.89286	0.00496576
AC013714.1	lncRNA	3.49948	0.0192681		AC008035.1	lncRNA	-2.88754	0.0001701
LINC00987	lncRNA	3.49887	0.000203168		AC109782.1	lncRNA	-2.8871	0.00180088
AL583824.1	lncRNA	3.49277	1.65625e-10		AP002992.1	lncRNA	-2.88168	2.16922e-05
AC009152.3	lncRNA	3.49162	0.0363577		ATP2A1-AS1	lncRNA	-2.87749	0.0156293
AL109984.1	lncRNA	3.48051	0.000124353		AL136169.1	lncRNA	-2.87402	2.82896e-12
INSYN1-AS1	lncRNA	3.47814	0.0369529		AC130371.2	lncRNA	-2.87375	0.00580031
AC013468.1	lncRNA	3.47798	1.89529e-06		AC004975.2	lncRNA	-2.86546	0.0100026
AC006449.2	lncRNA	3.4755	3.02726e-07		AP000866.5	lncRNA	-2.86439	5.12556e-05
AC005696.3	lncRNA	3.47395	3.11119e-07		AL096828.3	lncRNA	-2.85422	0.000181006
AC090826.3	lncRNA	3.46848	0.0150161		PAXIP1-DT	lncRNA	-2.84561	1.31751e-46
AC010320.3	lncRNA	3.46693	0.0103156		LINC00543	lncRNA	-2.84045	3.42581e-44
MADD-AS1	lncRNA	3.44996	0.00154144		AC025181.2	lncRNA	-2.84006	1.17312e-16
AC084781.1	lncRNA	3.44593	4.62117e-07		AL163051.1	lncRNA	-2.83586	2.86707e-08
AC005062.1	lncRNA	3.44429	1.24986e-09		AC125807.2	lncRNA	-2.83482	4.58302e-50
AC092941.1	lncRNA	3.44044	6.01406e-06		RNF157-AS1	lncRNA	-2.83068	6.53327e-12
AC012443.2	lncRNA	3.44002	1.79622e-53		AC011322.1	lncRNA	-2.82467	1.38142e-13
AC099791.4	lncRNA	3.41349	0.00523631		IDH1-AS1	lncRNA	-2.81753	5.94956e-05
AC026120.3	lncRNA	3.36514	0.00422468		AC083880.1	lncRNA	-2.81443	8.06495e-05
LINC01713	lncRNA	3.36254	1.175e-17		C15orf56	lncRNA	-2.81414	5.65482e-07
AGAP1-IT1	lncRNA	3.33181	3.98613e-21		AL117332.1	lncRNA	-2.81324	0.00045505
AL365436.2	lncRNA	3.29627	0.00168029		MAP3K2-DT	lncRNA	-2.80658	3.81101e-22
AC009509.4	lncRNA	3.29357	0.028978		SIAH2-AS1	lncRNA	-2.80425	0.00083165
AC092620.2	lncRNA	3.28999	0.00260642		AL161665.2	lncRNA	-2.79921	0.0267772
AC011450.1	lncRNA	3.27923	3.97828e-05		AC026748.3	lncRNA	-2.79898	1.13575e-34
LINC02867	lncRNA	3.27871	2.90662e-08		LINC01357	lncRNA	-2.78019	2.74045e-07
AL133318.1	lncRNA	3.26679	0.0250128		AL121894.3	lncRNA	-2.77983	1.71962e-05
LINC01284	lncRNA	3.26508	5.7489e-11		AC091563.1	lncRNA	-2.76701	0.000585694
AC007405.1	lncRNA	3.26165	2.76139e-07		LRRC8D-DT	lncRNA	-2.76231	0.0016485
LINC01337	lncRNA	3.26157	0.0039741		AC009309.1	lncRNA	-2.7493	2.53049e-05
AC007649.1	lncRNA	3.25393	0.0377663		AL358852.1	lncRNA	-2.74621	0.00261105
AC097382.2	lncRNA	3.25248	8.01673e-30		AL590822.3	lncRNA	-2.74021	4.14588e-06
AL022238.2	lncRNA	3.24658	0.00105694		AC034243.1	lncRNA	-2.72557	1.2507e-08
AL022323.1	lncRNA	3.22889	1.45737e-05		AL117344.2	lncRNA	-2.71902	0.00952382
AL031602.2	lncRNA	3.2194	7.76298e-05		PRKAG2-AS1	lncRNA	-2.71531	1.794e-10
AC007216.2	lncRNA	3.21252	0.00448459		HK2-DT	lncRNA	-2.71301	2.45185e-13
AL512413.1	lncRNA	3.20532	2.74903e-09		ATP2B1-AS1	lncRNA	-2.71153	1.38442e-06
LINC00276	lncRNA	3.19698	0.000869981		AC007681.1	lncRNA	-2.71058	0.00222445
LINC01251	lncRNA	3.1965	1.29153e-05		AF127577.4	lncRNA	-2.7097	6.15839e-14
LINC02772	lncRNA	3.19006	0.0285658		AC067838.1	lncRNA	-2.69919	0.000680653
AC011603.2	lncRNA	3.18594	1.5582e-05		PARTICL	lncRNA	-2.69799	2.00947e-22
AC004801.6	lncRNA	3.18553	1.17387e-17		LINC01342	lncRNA	-2.69663	0.00232026
LINC01480	lncRNA	3.18263	0.00478156		LINC02086	lncRNA	-2.69552	5.57667e-28
FAM222A-AS1	lncRNA	3.18145	0.0180701		AC053503.4	lncRNA	-2.69189	0.00524404
AC022400.1	lncRNA	3.18113	2.77272e-05		LINC00494	lncRNA	-2.68379	8.78827e-13
AP003120.1	lncRNA	3.17451	2.12555e-06		C9orf163	lncRNA	-2.67661	3.99139e-06
AC020658.3	lncRNA	3.17422	0.000304641		AC018413.1	lncRNA	-2.67493	2.58602e-05
AC104134.1	lncRNA	3.17314	1.16572e-06		MHENCR	lncRNA	-2.67027	1.8536e-23
AL021707.9	lncRNA	3.1694	0.0276799		AC103706.1	lncRNA	-2.66774	0.000737179
AC104695.3	lncRNA	3.16234	2.74752e-07		LINC01963	lncRNA	-2.66669	1.55913e-50
AC092301.1	lncRNA	3.14166	1.76532e-07		LINC02870	lncRNA	-2.65579	0.0342624
AL137002.1	lncRNA	3.14019	1.29421e-05		LINC00235	lncRNA	-2.64649	3.27896e-09
AC016405.1	lncRNA	3.13523	4.14616e-05		BTF3-DT	lncRNA	-2.63625	2.80802e-05
AP003498.1	lncRNA	3.1267	0.00541295		AC007406.4	lncRNA	-2.63172	7.75253e-21
ZBTB20-AS1	lncRNA	3.11088	0.0055771		FOXN3-AS1	lncRNA	-2.61263	1.34402e-06
LINC01693	lncRNA	3.10329	0.0108421		AC002470.1	lncRNA	-2.61183	0.0184456
AL590369.1	lncRNA	3.0959	4.13146e-05		AC016065.1	lncRNA	-2.61131	2.57781e-20
AC011511.3	lncRNA	3.09538	4.37591e-05		AL512598.1	lncRNA	-2.61101	0.0465518
AC096751.2	lncRNA	3.09295	1.00217e-56		AC012640.2	lncRNA	-2.5988	6.62382e-07
AC021755.2	lncRNA	3.09143	0.0280999		AL109659.1	lncRNA	-2.59812	0.00927794
AL591845.1	lncRNA	3.08943	2.20922e-11		TTC23L-AS1	lncRNA	-2.59743	3.62616e-06
AC002331.1	lncRNA	3.08251	0.0147244		ZNF516-DT	lncRNA	-2.59423	0.0333199
AL591503.1	lncRNA	3.08244	7.69379e-06		TNFRSF14-AS1	lncRNA	-2.58446	3.61666e-39
AC022023.2	lncRNA	3.08155	0.000946828		SLC12A9-AS1	lncRNA	-2.57112	0.00898378
LINC01499	lncRNA	3.0777	0.000255802		CLCA4-AS1	lncRNA	-2.56466	0.024179
LINC01848	lncRNA	3.07422	0.00424676		AC009812.1	lncRNA	-2.56431	0.000508544
AC000123.1	lncRNA	3.07399	7.51453e-13		AL161669.1	lncRNA	-2.56425	0.000168401
APOBEC3B-AS1	lncRNA	3.0632	1.12319e-07		AC007383.1	lncRNA	-2.56247	1.74573e-17
AC005614.2	lncRNA	3.06016	7.7048e-05		AC068338.2	lncRNA	-2.56068	3.28881e-11
ST7-OT4	lncRNA	3.03582	4.42814e-07		AC008945.1	lncRNA	-2.5606	0.0475927
AC013486.1	lncRNA	3.03249	0.0177492		MAN2A1-DT	lncRNA	-2.55897	0.0317405
CSNK1G2-AS1	lncRNA	3.03105	0.000337856		AL162377.1	lncRNA	-2.55673	8.44759e-08
AC017074.1	lncRNA	3.02549	1.87637e-27		OGFRP1	lncRNA	-2.55635	4.78962e-31
AC026979.3	lncRNA	3.01518	3.81703e-06		AC136475.2	lncRNA	-2.53413	0.0177599
AL353576.1	lncRNA	3.01004	0.00790507		AL161668.4	lncRNA	-2.52569	0.00260966
AL512306.2	lncRNA	3.00336	1.36434e-07		KIAA1614-AS1	lncRNA	-2.51568	2.3614e-11
AL161663.1	lncRNA	2.99502	5.38262e-08		ID2-AS1	lncRNA	-2.51454	1.4766e-17
LINC01068	lncRNA	2.98799	1.14813e-06		FLJ13224	lncRNA	-2.51434	0.00703249
LINC02318	lncRNA	2.98571	5.58151e-13		AC020910.5	lncRNA	-2.51362	7.36926e-06
AL445928.2	lncRNA	2.97945	0.0122884		PAN3-AS1	lncRNA	-2.5128	3.86528e-10
UCKL1-AS1	lncRNA	2.97627	1.1373e-06		AL121603.2	lncRNA	-2.51004	3.88452e-09
AL117209.1	lncRNA	2.97588	2.48302e-14		AC106772.1	lncRNA	-2.50315	0.0111785
AC125618.1	lncRNA	2.97366	0.000107749		AL451069.1	lncRNA	-2.50276	0.00677116
LINC01474	lncRNA	2.9654	6.70547e-09		AC007952.1	lncRNA	-2.49793	7.53684e-05
AL163952.1	lncRNA	2.95493	8.95789e-06		AL449403.1	lncRNA	-2.49689	1.85538e-21
AP001972.3	lncRNA	2.95084	8.89467e-06		ZNF687-AS1	lncRNA	-2.49205	3.48298e-07
SPON1-AS1	lncRNA	2.94921	0.00994468		USP46-DT	lncRNA	-2.48999	2.01911e-08
AC091045.1	lncRNA	2.94704	8.73585e-08		AC145285.6	lncRNA	-2.48668	1.23451e-07
AC104365.2	lncRNA	2.94007	0.00798746		AP000350.5	lncRNA	-2.4822	0.0232904
AC046130.2	lncRNA	2.93409	0.000174806		HHLA3-AS1	lncRNA	-2.48008	0.00148824
AC073210.3	lncRNA	2.92467	3.02016e-05		AP001412.1	lncRNA	-2.46254	0.00419412
EHD4-AS1	lncRNA	2.92418	1.6781e-06		LINC01315	lncRNA	-2.45994	1.17257e-07
ZNRF3-AS1	lncRNA	2.92112	0.0281761		AC138150.2	lncRNA	-2.45979	8.78729e-30
AL021937.1	lncRNA	2.91999	4.10954e-06		PPP1R21-DT	lncRNA	-2.45833	0.0296929
AP000808.1	lncRNA	2.91164	2.3688e-09		AC064836.2	lncRNA	-2.45184	8.52349e-06
LINC01555	lncRNA	2.89255	1.85472e-05		AC124861.1	lncRNA	-2.45042	0.0235441
P3H2-AS1	lncRNA	2.89134	0.00130574		AL161772.1	lncRNA	-2.44959	4.62127e-17
AC011676.1	lncRNA	2.88748	1.29215e-08		AC148476.1	lncRNA	-2.44849	0.00046306
BACH1-IT1	lncRNA	2.87968	8.98665e-08		PRDM16-DT	lncRNA	-2.44681	1.73202e-09
AC055855.2	lncRNA	2.8766	0.0254196		AC104066.4	lncRNA	-2.44386	0.0081717
AC107982.3	lncRNA	2.87459	7.07201e-17		AC116667.1	lncRNA	-2.43653	0.000751728
AC025178.1	lncRNA	2.87109	3.12259e-17		BRWD1-AS2	lncRNA	-2.43621	0.00875947
AC096642.2	lncRNA	2.87092	0.0429202		AL512791.2	lncRNA	-2.43593	6.5875e-12
AL360270.1	lncRNA	2.84596	2.52157e-35		AC004130.2	lncRNA	-2.43164	3.73232e-10
AC026979.4	lncRNA	2.83294	7.38223e-35		AC069224.1	lncRNA	-2.42863	0.0379089
EGILA	lncRNA	2.82466	0.0250284		NRAV	lncRNA	-2.42625	3.23587e-41
LNCAROD	lncRNA	2.82393	3.03163e-07		AL356776.2	lncRNA	-2.42402	0.00018546
AC016526.2	lncRNA	2.8214	5.85e-05		AC080112.1	lncRNA	-2.41968	2.5403e-11
AC016957.2	lncRNA	2.81934	1.98345e-09		Z99127.3	lncRNA	-2.41611	0.00397046
AC103564.1	lncRNA	2.81855	8.60376e-06		AC012313.6	lncRNA	-2.41251	0.00200616
AC084036.1	lncRNA	2.8149	1.00681e-07		AL442067.3	lncRNA	-2.40571	0.0002007
AL031710.2	lncRNA	2.81145	1.18661e-08		AC115099.1	lncRNA	-2.3934	0.0285384
LINC00881	lncRNA	2.80961	0.00337479		CPNE8-AS1	lncRNA	-2.39125	0.00165812
AL138955.1	lncRNA	2.80663	0.00446066		LINC01144	lncRNA	-2.39072	2.61873e-05
LINC00635	lncRNA	2.80245	0.000117294		TYMSOS	lncRNA	-2.38968	1.05138e-14
AC007535.1	lncRNA	2.7899	0.0477726		LINC02352	lncRNA	-2.38746	0.000871714
GTF3C2-AS1	lncRNA	2.78917	5.21516e-12		AC074212.1	lncRNA	-2.37936	4.78235e-09
AC019131.3	lncRNA	2.78555	0.00454663		TFAP2A-AS2	lncRNA	-2.37442	1.0017e-13
DAAM2-AS1	lncRNA	2.78177	2.68069e-11		AL513190.1	lncRNA	-2.37366	0.0397413
C2-AS1	lncRNA	2.78026	0.000750449		AL513320.1	lncRNA	-2.37216	0.000200508
AC115284.4	lncRNA	2.78018	1.08648e-24		AC239868.1	lncRNA	-2.37178	2.50806e-10
BCL2L1-AS1	lncRNA	2.77412	0.00858423		MAFG-DT	lncRNA	-2.3681	1.71979e-18
AC109136.1	lncRNA	2.77157	5.28957e-05		INSIG1-DT	lncRNA	-2.36341	5.27221e-10
AC007040.1	lncRNA	2.76936	0.0353414		AL512625.2	lncRNA	-2.35536	0.0387158
AP002812.5	lncRNA	2.76806	0.00082408		AC006058.1	lncRNA	-2.35042	2.64502e-07
LINC01214	lncRNA	2.76165	1.60723e-16		AL590617.2	lncRNA	-2.34852	1.53959e-10
CLLU1	lncRNA	2.74937	0.0488673		AC040169.1	lncRNA	-2.33622	0.000202662
KIF25-AS1	lncRNA	2.74265	0.0015012		CHKB-DT	lncRNA	-2.33606	1.48786e-11
AP001160.4	lncRNA	2.74077	0.00798118		AC018521.5	lncRNA	-2.32929	2.80781e-25
AL135999.2	lncRNA	2.74029	2.01314e-07		AC025175.1	lncRNA	-2.31506	0.00385141
AC006946.3	lncRNA	2.73518	0.00243683		AC124312.3	lncRNA	-2.31444	0.000197186
AL356740.2	lncRNA	2.73464	0.0246068		AC026304.1	lncRNA	-2.31293	0.000188816
AC008758.4	lncRNA	2.7219	6.22268e-14		CEP83-DT	lncRNA	-2.31214	0.00291462
AC008686.1	lncRNA	2.71427	0.0012757		LINC01135	lncRNA	-2.30885	0.000103282
AC006449.3	lncRNA	2.70817	0.0164218		AL121827.1	lncRNA	-2.30486	0.000154365
AC087289.1	lncRNA	2.70353	4.65e-07		AC104971.1	lncRNA	-2.29523	0.000455706
AC024884.2	lncRNA	2.69483	0.0116454		AL592211.2	lncRNA	-2.29056	0.0146081
RHOA-IT1	lncRNA	2.69326	0.00234908		EXOC3-AS1	lncRNA	-2.27869	3.13257e-13
CU639417.5	lncRNA	2.69158	0.00717332		AC007114.1	lncRNA	-2.2779	7.06663e-06
AC135050.3	lncRNA	2.68814	0.000151589		AC116407.1	lncRNA	-2.27789	7.7608e-07
LINC01140	lncRNA	2.68418	0.0129593		SOD2-OT1	lncRNA	-2.27764	3.89383e-05
AC005899.1	lncRNA	2.68407	0.00570164		RHPN1-AS1	lncRNA	-2.27464	8.76988e-05
CSTF3-DT	lncRNA	2.68398	1.5627e-12		BX255925.1	lncRNA	-2.27221	0.0357307
AC103739.1	lncRNA	2.67724	6.35771e-07		AL512408.1	lncRNA	-2.2697	0.00195047
AC013267.1	lncRNA	2.67642	0.0234994		AC012306.3	lncRNA	-2.26717	0.00241047
AC010973.2	lncRNA	2.67383	1.02676e-28		AL355353.1	lncRNA	-2.26648	0.000316284
AC106886.2	lncRNA	2.66502	5.2735e-06		AC004837.4	lncRNA	-2.26637	0.0157699
LIVAR	lncRNA	2.66204	0.0188836		ZNF22-AS1	lncRNA	-2.2652	1.18705e-19
AC007192.2	lncRNA	2.662	0.0397674		AL356740.1	lncRNA	-2.26362	0.00154566
TSPOAP1-AS1	lncRNA	2.66115	7.20063e-40		AC021321.1	lncRNA	-2.26304	0.00510867
LINC02624	lncRNA	2.65968	0.0155394		AL355574.1	lncRNA	-2.26131	0.000219075
N4BP2L2-IT2	lncRNA	2.65002	3.28218e-39		AL162718.1	lncRNA	-2.25875	0.00690079
AL391427.1	lncRNA	2.65	1.25182e-26		RALGPS2-AS1	lncRNA	-2.24724	0.000145207
AC011474.1	lncRNA	2.64971	0.00649156		NFYC-AS1	lncRNA	-2.2443	1.58424e-10
AL669830.1	lncRNA	2.64837	5.95487e-29		AP001267.3	lncRNA	-2.24289	0.00776166
AC007216.3	lncRNA	2.64423	2.12604e-10		AC010331.1	lncRNA	-2.22816	0.0024556
AC092756.1	lncRNA	2.64084	0.032113		KANSL1-AS1	lncRNA	-2.22712	1.67982e-06
AC012645.1	lncRNA	2.64019	3.23041e-07		SLC25A5-AS1	lncRNA	-2.22643	4.93262e-09
AC092296.2	lncRNA	2.63891	0.0137048		AC004967.2	lncRNA	-2.22609	3.69424e-12
AL929236.1	lncRNA	2.63693	0.0345905		AC016888.1	lncRNA	-2.22596	0.0010424
AL807752.5	lncRNA	2.62539	0.0311444		AC097448.1	lncRNA	-2.22136	4.23285e-15
AL450345.2	lncRNA	2.62192	0.0148309		AC011330.2	lncRNA	-2.21762	8.89589e-05
AC010422.4	lncRNA	2.62105	1.30218e-05		AC132872.2	lncRNA	-2.21518	1.03045e-05
AC011442.1	lncRNA	2.61734	0.0152618		GASAL1	lncRNA	-2.2136	6.96231e-16
AC135050.5	lncRNA	2.61651	6.16701e-20		WAC-AS1	lncRNA	-2.20895	2.91313e-43
AC009088.1	lncRNA	2.61236	6.99047e-09		SUGT1-DT	lncRNA	-2.20622	2.07151e-08
AC025539.1	lncRNA	2.61145	0.00280065		AL691432.2	lncRNA	-2.20589	1.18874e-14
AC002069.2	lncRNA	2.60832	0.000106058		AC145124.1	lncRNA	-2.20503	3.53593e-24
AC023424.2	lncRNA	2.60212	7.41856e-06		AC107214.1	lncRNA	-2.20498	0.0134649
AC005840.4	lncRNA	2.59869	4.10044e-11		AP003419.3	lncRNA	-2.20221	0.0017031
AL162727.2	lncRNA	2.59544	0.0493865		AC106017.2	lncRNA	-2.19782	4.43238e-09
LINC01433	lncRNA	2.59409	0.0027913		MNX1-AS1	lncRNA	-2.19762	1.08947e-28
LINC02436	lncRNA	2.5865	0.0285658		AC132192.2	lncRNA	-2.19434	1.85291e-19
AC022762.2	lncRNA	2.58621	7.51871e-22		AL590666.2	lncRNA	-2.19204	1.40895e-09
AL358215.3	lncRNA	2.58329	0.0321607		AC135279.3	lncRNA	-2.1903	0.0284903
LINC01191	lncRNA	2.5784	0.00702461		AC012306.2	lncRNA	-2.18736	3.14672e-09
LINC00842	lncRNA	2.57536	1.55143e-19		AL118511.1	lncRNA	-2.18689	0.000361179
PCBP2-OT1	lncRNA	2.57505	2.21395e-05		AC139530.1	lncRNA	-2.17838	3.0837e-22
PDC-AS1	lncRNA	2.57435	4.97366e-15		Z94721.2	lncRNA	-2.17795	0.0198814
AC010761.2	lncRNA	2.56723	0.00194366		FAM27E3	lncRNA	-2.1765	0.0289783
AC103591.4	lncRNA	2.56542	0.000633094		NUP153-AS1	lncRNA	-2.17576	0.00127007
AP001767.2	lncRNA	2.56076	2.35097e-06		USP27X-AS1	lncRNA	-2.17225	6.54865e-06
AC012409.3	lncRNA	2.55846	0.000242638		EIF2B5-DT	lncRNA	-2.16789	0.0381176
AC025165.4	lncRNA	2.55422	0.00146751		AC008736.1	lncRNA	-2.15993	7.24725e-09
AP002478.1	lncRNA	2.55265	4.88373e-09		AC104506.1	lncRNA	-2.15708	0.0345929
AL158166.1	lncRNA	2.55172	1.42034e-15		DNMT3L-AS1	lncRNA	-2.15263	3.71124e-09
AL392172.1	lncRNA	2.5389	2.71898e-07		AC105020.6	lncRNA	-2.15179	0.00111898
AL391422.3	lncRNA	2.53883	0.0251928		AL031598.1	lncRNA	-2.1507	0.00530374
AC093726.2	lncRNA	2.53622	4.98298e-05		HDAC4-AS1	lncRNA	-2.15037	0.0322776
AC087203.3	lncRNA	2.52783	2.8945e-08		LINC01257	lncRNA	-2.14954	0.0247899
LINC02680	lncRNA	2.52688	7.14311e-06		AL033527.2	lncRNA	-2.14856	0.000253815
AL359732.1	lncRNA	2.51879	0.0434746		SEPTIN4-AS1	lncRNA	-2.14509	0.00140563
AC002519.1	lncRNA	2.51299	0.00492001		HAGLROS	lncRNA	-2.14459	4.47843e-06
LINC02603	lncRNA	2.511	1.82963e-06		AL157400.2	lncRNA	-2.14014	0.00504403
AC005261.3	lncRNA	2.50584	8.54336e-10		LINC02672	lncRNA	-2.13998	1.1076e-46
AC104257.1	lncRNA	2.50444	0.0288158		AC234775.2	lncRNA	-2.13613	0.0364791
AC027601.1	lncRNA	2.50011	1.86245e-42		AC004938.2	lncRNA	-2.13069	1.57822e-09
NR4A1AS	lncRNA	2.48922	0.002399		AL512652.1	lncRNA	-2.13005	0.013005
AC084809.2	lncRNA	2.48538	0.00188973		AC133555.6	lncRNA	-2.12969	9.17395e-05
AL353770.4	lncRNA	2.48415	0.0136638		AC007342.5	lncRNA	-2.12274	0.00348062
AL162411.1	lncRNA	2.48301	4.35068e-18		VPS9D1-AS1	lncRNA	-2.1225	1.98965e-30
AC007292.3	lncRNA	2.479	0.00658391		AL161421.1	lncRNA	-2.11962	2.26553e-08
AL035587.1	lncRNA	2.47786	4.66181e-24		BX255925.4	lncRNA	-2.116	0.00047949
LINC00628	lncRNA	2.46971	6.45831e-08		AC023347.1	lncRNA	-2.11564	0.0496627
AC009434.1	lncRNA	2.46808	0.0167837		AC087645.2	lncRNA	-2.11266	0.0485142
KRT7-AS	lncRNA	2.4676	0.00768285		LINC00886	lncRNA	-2.11079	2.71068e-18
AL662884.5	lncRNA	2.45563	8.79635e-11		AC027117.1	lncRNA	-2.10824	1.71573e-05
AL080275.1	lncRNA	2.45166	0.000160714		AC087521.4	lncRNA	-2.10736	1.16448e-09
AL672310.1	lncRNA	2.44715	0.000423372		AL662884.3	lncRNA	-2.10601	2.34109e-05
AL512274.1	lncRNA	2.44317	1.37205e-20		ROCR	lncRNA	-2.10485	0.0496623
LINC-PINT	lncRNA	2.44143	4.76514e-30		AC087623.2	lncRNA	-2.10225	0.0495592
LINC02490	lncRNA	2.43647	0.0335676		AC003102.1	lncRNA	-2.10146	2.29487e-06
LINC01909	lncRNA	2.43277	2.00626e-07		AC139149.1	lncRNA	-2.10056	0.00341495
PTCSC2	lncRNA	2.43218	2.22602e-25		TSPEAR-AS2	lncRNA	-2.10047	0.00103327
AC126763.1	lncRNA	2.4265	3.67717e-08		AC100791.2	lncRNA	-2.10014	9.91374e-05
AC104129.1	lncRNA	2.41856	0.038418		AC006449.5	lncRNA	-2.0961	2.9427e-05
AL513548.1	lncRNA	2.41798	4.44608e-05		A2M-AS1	lncRNA	-2.09529	0.00604037
AC064805.2	lncRNA	2.41795	0.0105114		AC079305.1	lncRNA	-2.09509	0.0413103
AC107909.1	lncRNA	2.41785	0.0373702		LINC02709	lncRNA	-2.09256	1.25335e-09
AL592424.1	lncRNA	2.41607	9.31221e-07		AL132639.2	lncRNA	-2.09235	2.79898e-08
C1orf147	lncRNA	2.41335	6.60378e-06		AC108860.2	lncRNA	-2.08986	6.75359e-11
AC007823.1	lncRNA	2.41103	2.67727e-06		AL450326.1	lncRNA	-2.08902	3.46327e-12
LINC02577	lncRNA	2.41075	9.99984e-07		AL121832.2	lncRNA	-2.08254	2.6654e-12
AC093690.1	lncRNA	2.40656	0.0414255		AC017083.1	lncRNA	-2.08028	0.0012424
AC009955.4	lncRNA	2.40502	9.17342e-06		Z84485.1	lncRNA	-2.07461	1.08962e-08
AL117379.1	lncRNA	2.40116	1.68685e-22		SLC9A3-AS1	lncRNA	-2.07377	6.36063e-86
AL591135.2	lncRNA	2.40039	0.000133978		AC062029.1	lncRNA	-2.07228	1.10373e-05
AC139100.2	lncRNA	2.39839	4.60225e-16		AC027228.2	lncRNA	-2.07027	1.6288e-06
AC021016.1	lncRNA	2.39496	3.79278e-23		AL158837.1	lncRNA	-2.06772	0.0174923
AC008269.1	lncRNA	2.39048	9.11902e-10		AC019197.1	lncRNA	-2.06206	4.32209e-08
AC025575.2	lncRNA	2.38938	7.69996e-06		GABPB1-IT1	lncRNA	-2.06188	1.15818e-19
AC253536.3	lncRNA	2.37784	0.000487207		DBH-AS1	lncRNA	-2.05821	0.00380976
AC138028.2	lncRNA	2.37324	5.34896e-13		LINC00659	lncRNA	-2.05528	6.57087e-14
LINC02803	lncRNA	2.36333	0.048568		AL024508.1	lncRNA	-2.05523	7.01233e-12
RRM1-AS1	lncRNA	2.35474	0.0195923		AL928654.1	lncRNA	-2.05445	1.07014e-18
AC004863.1	lncRNA	2.34627	1.18431e-09		AC005339.1	lncRNA	-2.04983	7.52722e-05
AL139039.3	lncRNA	2.34041	0.00606768		MMADHC-DT	lncRNA	-2.04957	1.81067e-16
AL590729.1	lncRNA	2.34001	0.00129306		FLJ37453	lncRNA	-2.04727	2.44579e-15
ATP11A-AS1	lncRNA	2.3396	0.00772044		IRF2-DT	lncRNA	-2.04652	5.69292e-08
AL096840.2	lncRNA	2.3389	0.0463675		AC118344.1	lncRNA	-2.04533	0.010325
LINC00589	lncRNA	2.33886	4.84499e-06		AC073575.1	lncRNA	-2.04252	1.1139e-10
AC004900.1	lncRNA	2.3354	0.00337739		AL096701.4	lncRNA	-2.03941	0.000214673
AC098679.4	lncRNA	2.33458	0.0090533		AL137802.2	lncRNA	-2.03737	5.84865e-11
AC018845.1	lncRNA	2.33298	0.0270217		AC073508.3	lncRNA	-2.03642	6.52316e-14
BACH1-IT2	lncRNA	2.3327	0.00169579		AC113410.4	lncRNA	-2.0358	5.66971e-05
AL049539.1	lncRNA	2.33175	7.14329e-06		CEBPA-DT	lncRNA	-2.03563	1.08154e-35
AF121898.1	lncRNA	2.33108	8.77856e-05		CASC2	lncRNA	-2.0351	0.00276325
DHDDS-AS1	lncRNA	2.33081	5.97985e-05		AP001542.3	lncRNA	-2.03289	0.0191463
AC093802.1	lncRNA	2.3251	0.0399597		AL121761.1	lncRNA	-2.0317	0.00781828
AC011498.6	lncRNA	2.32268	2.58038e-05		AL807752.3	lncRNA	-2.02187	8.45228e-09
AL391095.1	lncRNA	2.32032	2.80916e-26		ZNF503-AS2	lncRNA	-2.02123	6.0298e-09
AC048382.1	lncRNA	2.3169	0.0127437		MAP3K4-AS1	lncRNA	-2.02071	0.0492936
AL590560.5	lncRNA	2.31628	0.000202666		AC020911.3	lncRNA	-2.02059	0.028133
HM13-AS1	lncRNA	2.31453	0.000213505		SPATA3-AS1	lncRNA	-2.01008	1.523e-14
AL139317.5	lncRNA	2.30923	0.000585725		AC002116.2	lncRNA	-2.00861	0.000823264
AC015818.9	lncRNA	2.30467	0.00093235		AC008115.3	lncRNA	-2.00785	1.55809e-08
MIOS-DT	lncRNA	2.30434	1.00173e-08		AC012313.5	lncRNA	-2.0039	0.0296341
ZRANB2-AS1	lncRNA	2.30389	0.00508599		AC119427.1	lncRNA	-2.0038	2.76662e-29
AC092143.3	lncRNA	2.29979	5.41594e-08		AC072061.1	lncRNA	-2.00078	0.00125435
AC005921.4	lncRNA	2.29897	8.71549e-05		AP004609.3	lncRNA	-1.9946	6.11227e-09
AL008638.5	lncRNA	2.29392	0.00264232		GS1-124K5.4	lncRNA	-1.99186	8.92643e-09
AL391001.1	lncRNA	2.28532	0.000514577		SSTR5-AS1	lncRNA	-1.98999	4.34771e-07
AC010978.1	lncRNA	2.28014	0.0149316		AL136040.1	lncRNA	-1.98788	0.00478614
AL359091.3	lncRNA	2.27982	0.00082408		SMC2-AS1	lncRNA	-1.98015	3.14881e-05
LINC02412	lncRNA	2.27723	0.0149195		AP002840.2	lncRNA	-1.97913	0.00972
AC009407.1	lncRNA	2.27576	2.09255e-09		LINC00955	lncRNA	-1.97836	1.09147e-08
CACTIN-AS1	lncRNA	2.27317	1.89917e-11		LINC01594	lncRNA	-1.97299	3.92689e-06
LINC01550	lncRNA	2.27258	0.0002872		AP000553.1	lncRNA	-1.97222	1.18711e-06
AC004160.1	lncRNA	2.26684	0.0171967		AC009159.3	lncRNA	-1.96372	0.00129124
GAU1	lncRNA	2.26463	0.0268997		AC092803.1	lncRNA	-1.94772	4.95169e-05
AC092953.2	lncRNA	2.2645	0.000459318		TIPARP-AS1	lncRNA	-1.94743	1.21299e-06
OPA1-AS1	lncRNA	2.26397	0.0289428		H3-3A-DT	lncRNA	-1.94731	0.029223
PSMD6-AS2	lncRNA	2.26236	1.34274e-11		NKILA	lncRNA	-1.94582	0.039801
PSPC1-AS2	lncRNA	2.25558	0.0121494		SCARNA9	lncRNA	-1.94378	1.96597e-06
AL031731.1	lncRNA	2.25388	1.89448e-16		AC092902.6	lncRNA	-1.94116	2.16875e-07
AC013403.2	lncRNA	2.24977	0.000318885		AC011298.1	lncRNA	-1.93756	1.9768e-09
LINC01297	lncRNA	2.24925	0.00538795		AC034236.2	lncRNA	-1.93613	7.74399e-09
AL391845.2	lncRNA	2.24484	0.0491836		LINC02609	lncRNA	-1.93602	3.39483e-15
AC022154.1	lncRNA	2.23864	4.62915e-11		ZFAND2A-DT	lncRNA	-1.93335	6.55772e-21
AC068672.2	lncRNA	2.23776	0.0357473		NALT1	lncRNA	-1.93123	0.0473973
AC090159.1	lncRNA	2.23191	0.0485933		AP000894.4	lncRNA	-1.92686	0.000858702
TONSL-AS1	lncRNA	2.23157	1.91116e-06		AC138393.2	lncRNA	-1.92253	0.00176444
AC011753.2	lncRNA	2.23133	0.00972814		AC008438.1	lncRNA	-1.92175	4.21649e-05
PLBD1-AS1	lncRNA	2.22799	9.80237e-19		AL353747.3	lncRNA	-1.91983	9.00895e-07
AC004982.1	lncRNA	2.22296	1.27411e-09		AC008972.2	lncRNA	-1.91537	0.0155523
AC108125.1	lncRNA	2.22238	0.000505853		AL121790.2	lncRNA	-1.91389	0.000499375
AC009053.3	lncRNA	2.21944	1.20316e-08		AC018865.2	lncRNA	-1.90754	2.50173e-15
AC005052.2	lncRNA	2.2134	0.000289417		AC104109.2	lncRNA	-1.9064	0.00433419
AC092894.1	lncRNA	2.20701	3.14965e-05		LBX2-AS1	lncRNA	-1.90319	3.04018e-57
LINC01299	lncRNA	2.20655	0.00318349		AC005076.1	lncRNA	-1.90292	0.00984951
AL355312.2	lncRNA	2.20259	7.7608e-07		MIR4453HG	lncRNA	-1.8893	5.99389e-16
AC009318.1	lncRNA	2.20223	2.71707e-20		AC005696.1	lncRNA	-1.88817	0.00581793
AC106712.1	lncRNA	2.20054	0.000623926		FEZF1-AS1	lncRNA	-1.88558	0.00791852
AL022724.3	lncRNA	2.19715	0.0331644		AL390067.1	lncRNA	-1.88263	0.0262416
LINC00971	lncRNA	2.1939	0.0113263		ALMS1-IT1	lncRNA	-1.88037	3.07482e-06
AC089999.2	lncRNA	2.18981	2.75247e-07		AC114271.1	lncRNA	-1.87792	0.000102215
DDX59-AS1	lncRNA	2.18954	0.000494991		DDN-AS1	lncRNA	-1.8762	9.02218e-21
AC239584.1	lncRNA	2.18731	5.15684e-07		AC025766.1	lncRNA	-1.86319	0.0482546
GDNF-AS1	lncRNA	2.18277	0.0267468		AL365181.3	lncRNA	-1.86198	1.25902e-27
AC244093.4	lncRNA	2.18059	0.0498786		AL450263.1	lncRNA	-1.86137	0.000158161
AC008588.1	lncRNA	2.17959	0.0150047		IER3-AS1	lncRNA	-1.85978	0.000306855
AC009686.2	lncRNA	2.17706	0.000633291		AP003119.2	lncRNA	-1.85846	0.00287034
AC106799.1	lncRNA	2.17644	0.014057		FP325330.3	lncRNA	-1.85316	0.0131074
AC138932.1	lncRNA	2.17518	7.27502e-09		LPP-AS2	lncRNA	-1.85188	3.27617e-18
MDS2	lncRNA	2.17218	0.0228572		PP7080	lncRNA	-1.85121	3.45842e-10
AC005253.1	lncRNA	2.17124	6.75965e-30		AL357874.3	lncRNA	-1.84747	0.00912865
AP006623.1	lncRNA	2.16064	1.25266e-12		AC092720.2	lncRNA	-1.84324	0.0239624
AC114939.1	lncRNA	2.1591	0.000680023		AC010531.6	lncRNA	-1.8417	0.00889597
AP005136.4	lncRNA	2.15689	0.00353098		MAN1B1-DT	lncRNA	-1.82569	7.72428e-08
LINC02073	lncRNA	2.15455	7.97121e-14		AC103702.2	lncRNA	-1.82533	4.89835e-37
AL158801.2	lncRNA	2.15407	0.0126594		MIR1915HG	lncRNA	-1.81513	4.76461e-14
SH3BP5-AS1	lncRNA	2.15369	8.57248e-30		AC008610.1	lncRNA	-1.81136	7.40707e-08
AC022272.1	lncRNA	2.15084	0.0149777		DPP4-DT	lncRNA	-1.81123	1.11645e-07
LINC02052	lncRNA	2.15006	0.0269683		LINC00239	lncRNA	-1.80752	1.9251e-06
AL591030.1	lncRNA	2.14933	0.00637702		AC091153.3	lncRNA	-1.8069	0.0396242
AL078590.2	lncRNA	2.14839	0.0277205		FRMD6-AS1	lncRNA	-1.80338	0.00557883
AC005387.2	lncRNA	2.14369	0.000111328		LINC01833	lncRNA	-1.80329	0.0044695
AL158166.2	lncRNA	2.1398	2.85355e-07		AC104667.2	lncRNA	-1.80093	1.75224e-06
AC026391.1	lncRNA	2.13492	0.0045902		AC005540.1	lncRNA	-1.79925	0.00774056
RBM15-AS1	lncRNA	2.13386	1.23898e-10		AC002467.1	lncRNA	-1.79886	1.33076e-07
CRAT37	lncRNA	2.12779	0.00558974		AC023509.3	lncRNA	-1.79679	0.0112867
AP006621.1	lncRNA	2.12492	0.000245275		FAM106A	lncRNA	-1.7958	4.73497e-08
AP003096.1	lncRNA	2.12131	3.33694e-07		AC140481.1	lncRNA	-1.79484	0.000300703
AC069281.2	lncRNA	2.12126	4.43441e-42		PRRT3-AS1	lncRNA	-1.79232	0.00178356
EPHA1-AS1	lncRNA	2.12052	1.31138e-06		AL365181.2	lncRNA	-1.78764	2.17428e-15
AL355499.1	lncRNA	2.12004	1.73983e-05		AL096870.8	lncRNA	-1.78632	0.000552984
LINC01767	lncRNA	2.11941	0.000202627		AC129507.2	lncRNA	-1.78517	3.53826e-08
AC073592.1	lncRNA	2.11803	0.00160352		HEIH	lncRNA	-1.78173	1.09987e-47
AL365330.1	lncRNA	2.11772	2.18431e-14		AC025165.1	lncRNA	-1.77913	0.00681213
RFPL3S	lncRNA	2.11665	4.4227e-06		AC104561.4	lncRNA	-1.77277	0.0485891
AC103760.1	lncRNA	2.11427	9.4105e-08		TSC22D1-AS1	lncRNA	-1.76951	1.0752e-05
AC090510.2	lncRNA	2.11282	0.000161411		AL136172.1	lncRNA	-1.76892	0.0455182
ARHGAP31-AS1	lncRNA	2.11145	0.0460249		AL590062.1	lncRNA	-1.76669	0.000591307
AC116535.1	lncRNA	2.10642	3.54175e-09		AC226119.3	lncRNA	-1.76643	0.00779858
AC145207.5	lncRNA	2.10624	8.80079e-14		HOXC13-AS	lncRNA	-1.76496	0.00200666
AC011611.3	lncRNA	2.10602	3.95631e-07		AL162458.1	lncRNA	-1.76472	5.05883e-30
AL158154.3	lncRNA	2.10561	7.42923e-13		AC009831.1	lncRNA	-1.75949	0.00205625
LINC01900	lncRNA	2.10532	0.00570914		LINC02298	lncRNA	-1.75544	4.39217e-05
AC133919.1	lncRNA	2.10437	0.000491874		AC008738.7	lncRNA	-1.75269	3.71005e-06
LINC00484	lncRNA	2.10178	0.0219988		AC068473.5	lncRNA	-1.74762	6.58281e-07
AC010327.6	lncRNA	2.09992	8.74938e-44		AC097639.1	lncRNA	-1.74715	3.07694e-08
AL445363.1	lncRNA	2.09825	0.00229158		AC092329.4	lncRNA	-1.74572	4.19748e-19
AC009163.1	lncRNA	2.09085	0.016435		AC000068.1	lncRNA	-1.74347	5.72201e-07
AC009121.4	lncRNA	2.08948	0.012346		AC005920.1	lncRNA	-1.74339	0.0174766
AC127537.1	lncRNA	2.08688	0.00017398		LINC00513	lncRNA	-1.74155	5.83305e-07
LINC01356	lncRNA	2.08255	3.16164e-12		AP001107.9	lncRNA	-1.73746	5.39367e-19
AC010624.3	lncRNA	2.07678	0.000133532		MATN1-AS1	lncRNA	-1.73647	2.54919e-08
AP000477.1	lncRNA	2.07481	0.0167987		KC6	lncRNA	-1.73531	0.000102801
LCAL1	lncRNA	2.07427	0.000674364		Z83843.1	lncRNA	-1.73179	1.87718e-05
GAPLINC	lncRNA	2.07285	0.00406471		SMG7-AS1	lncRNA	-1.72967	0.00134005
AC116158.1	lncRNA	2.07238	0.0422383		HAGLR	lncRNA	-1.7292	2.58796e-21
MIR3976HG	lncRNA	2.06977	0.0380242		AL117327.1	lncRNA	-1.72863	0.0114648
Z69706.1	lncRNA	2.06835	0.000753492		SNHG3	lncRNA	-1.72855	2.871e-24
AL691447.2	lncRNA	2.06754	1.134e-18		GIHCG	lncRNA	-1.72833	0.00170718
AATBC	lncRNA	2.06618	5.55962e-06		AC010883.1	lncRNA	-1.72668	0.00067866
AC021752.1	lncRNA	2.06473	2.44071e-07		FLJ16779	lncRNA	-1.71395	6.74167e-12
AC007773.1	lncRNA	2.06432	4.80164e-10		LINC02615	lncRNA	-1.71134	5.80483e-05
AL355499.2	lncRNA	2.06417	0.000636594		AL390198.1	lncRNA	-1.70483	0.0385814
LINC02419	lncRNA	2.06377	0.0128982		LINC02562	lncRNA	-1.70411	7.28917e-10
AC022809.1	lncRNA	2.06347	0.0118034		FOXP4-AS1	lncRNA	-1.7035	0.00010619
SEMA3F-AS1	lncRNA	2.0613	2.45986e-14		IGF2-AS	lncRNA	-1.70302	0.000889504
AL117382.2	lncRNA	2.05898	2.82181e-12		AC007182.1	lncRNA	-1.70115	0.00931332
AC139792.1	lncRNA	2.05699	0.0201888		AC009163.7	lncRNA	-1.69877	2.25199e-05
AL133166.1	lncRNA	2.05682	0.0192856		AC008687.3	lncRNA	-1.69794	0.0354026
AC010894.3	lncRNA	2.05081	0.0182255		LINC01843	lncRNA	-1.69638	1.16801e-13
AC004951.4	lncRNA	2.0497	4.33824e-06		PSMG3-AS1	lncRNA	-1.69504	2.03829e-07
AL158196.1	lncRNA	2.04891	0.0499336		MIR155HG	lncRNA	-1.69397	0.0400804
AC132192.1	lncRNA	2.04801	0.0164353		AL139289.1	lncRNA	-1.69213	0.00389367
AP003392.4	lncRNA	2.04473	0.00205248		AC079922.2	lncRNA	-1.69097	3.33712e-09
AC245052.4	lncRNA	2.04169	1.72775e-19		LINC00526	lncRNA	-1.68429	6.04173e-27
AC003975.1	lncRNA	2.04058	0.0166894		AC005696.4	lncRNA	-1.68396	3.76379e-09
AL158835.1	lncRNA	2.03594	0.0245601		TP53TG1	lncRNA	-1.68133	8.63775e-16
AC139887.5	lncRNA	2.03504	0.000291943		AC021491.2	lncRNA	-1.67814	0.00581822
MPRIP-AS1	lncRNA	2.0331	0.000108172		TM4SF19-AS1	lncRNA	-1.67791	0.000823782
LINC02202	lncRNA	2.02679	0.0409733		AC091057.2	lncRNA	-1.67686	0.00978666
C3orf35	lncRNA	2.02629	5.37757e-14		MCCC1-AS1	lncRNA	-1.67369	0.00382635
FAM223B	lncRNA	2.02597	0.00952854		AC048344.4	lncRNA	-1.67362	0.0349045
FAM223A	lncRNA	2.02597	0.00952854		AC004233.2	lncRNA	-1.67361	1.63108e-05
PGM5P4-AS1	lncRNA	2.01869	0.00499977		UVRAG-DT	lncRNA	-1.67239	0.0223828
LINC02331	lncRNA	2.01601	3.163e-12		LINC00992	lncRNA	-1.65814	1.6516e-07
LINC02532	lncRNA	2.01548	0.00307935		AC026979.2	lncRNA	-1.6556	0.016935
AL358781.2	lncRNA	2.0119	0.00665077		Z98883.1	lncRNA	-1.65541	0.0128785
AP003119.1	lncRNA	2.01173	8.6553e-06		AC120114.1	lncRNA	-1.65496	0.000147565
AC074091.2	lncRNA	2.01167	0.0416759		AC027307.3	lncRNA	-1.65393	0.0167348
SHROOM3-AS1	lncRNA	2.01094	0.038088		AC007541.1	lncRNA	-1.65363	0.000853638
AC107952.2	lncRNA	2.01094	0.0330326		AC073254.1	lncRNA	-1.65158	0.0157923
AL450163.1	lncRNA	2.01056	0.00862412		LINC00663	lncRNA	-1.65095	7.54206e-08
AC099314.1	lncRNA	2.0079	0.0382714		AC156455.1	lncRNA	-1.64351	2.18155e-14
LINC00486	lncRNA	2.00566	0.000252556		AL022069.3	lncRNA	-1.6258	0.000143598
LINC02541	lncRNA	2.00467	2.17675e-13		AC105137.2	lncRNA	-1.62142	0.0104236
LINC02204	lncRNA	2.0024	0.0143687		AC027601.5	lncRNA	-1.61822	2.44777e-14
MIR663AHG	lncRNA	1.99693	7.02837e-22		AP001527.2	lncRNA	-1.61326	0.000346129
AC106706.1	lncRNA	1.99208	0.0160603		YTHDF3-AS1	lncRNA	-1.61108	0.0117251
IGF2BP2-AS1	lncRNA	1.98732	4.99638e-06		AC103923.1	lncRNA	-1.61031	0.0227481
AL138889.1	lncRNA	1.98697	3.45344e-05		AC232271.1	lncRNA	-1.60952	7.96895e-13
AC025259.1	lncRNA	1.98301	8.39973e-14		AC061992.2	lncRNA	-1.60824	0.000188909
AL161757.5	lncRNA	1.98143	0.0348653		SNHG19	lncRNA	-1.60759	1.42288e-14
AC016949.1	lncRNA	1.98056	0.0097759		SP2-AS1	lncRNA	-1.6065	6.1909e-09
Z84723.1	lncRNA	1.97503	0.000866667		HMGA2-AS1	lncRNA	-1.60474	0.0374096
LINC00937	lncRNA	1.97488	1.37409e-14		ZNF295-AS1	lncRNA	-1.60318	0.000143524
AC012467.2	lncRNA	1.97312	7.81995e-22		AC108673.2	lncRNA	-1.6008	0.00208868
AL021940.1	lncRNA	1.97289	0.0232641		HAR1A	lncRNA	-1.59723	0.00972814
AC009158.1	lncRNA	1.97116	0.038474		AC034139.1	lncRNA	-1.59722	0.0390953
AL023755.1	lncRNA	1.96599	4.83631e-06		LINC01277	lncRNA	-1.59668	1.25556e-07
MYG1-AS1	lncRNA	1.9547	0.0313505		DCST1-AS1	lncRNA	-1.59327	0.0246055
AC023830.1	lncRNA	1.95453	0.00166892		LINC00858	lncRNA	-1.59313	1.57807e-11
AC005785.1	lncRNA	1.95341	2.9427e-05		AC079848.1	lncRNA	-1.59235	0.0146036
AC015726.1	lncRNA	1.95198	1.71943e-06		Z94160.1	lncRNA	-1.59226	0.0214918
AC025442.2	lncRNA	1.9497	0.000327354		CTBP1-DT	lncRNA	-1.58982	1.15683e-17
AC015813.1	lncRNA	1.94872	1.64713e-39		AC010359.2	lncRNA	-1.5885	0.0393126
AC004918.1	lncRNA	1.94865	1.35946e-09		TRAM2-AS1	lncRNA	-1.58678	3.59596e-19
AC211486.5	lncRNA	1.94863	0.000219853		AC104794.3	lncRNA	-1.58563	2.57661e-06
AC010761.6	lncRNA	1.94383	0.000617528		LINC01311	lncRNA	-1.58124	1.0636e-08
AC067930.4	lncRNA	1.941	5.34326e-17		AP001160.3	lncRNA	-1.57648	0.000712206
AC007952.4	lncRNA	1.93841	0.0213001		AC037459.4	lncRNA	-1.57511	0.0212011
C1QTNF1-AS1	lncRNA	1.93756	2.17004e-07		Z95115.1	lncRNA	-1.57136	1.33714e-10
AC112722.1	lncRNA	1.93579	0.0150078		AC069360.1	lncRNA	-1.56878	0.048338
AC005674.1	lncRNA	1.92503	1.03896e-10		AC245884.8	lncRNA	-1.56812	0.00752477
AC024588.1	lncRNA	1.92356	0.000101086		AC114488.1	lncRNA	-1.56809	9.76905e-12
AC073575.2	lncRNA	1.92344	2.23587e-11		LINC01560	lncRNA	-1.56772	1.12807e-05
AL355816.2	lncRNA	1.91728	0.010305		AP003307.1	lncRNA	-1.56607	2.50381e-05
AL021807.1	lncRNA	1.90765	6.49785e-05		AC091181.2	lncRNA	-1.5659	0.0238794
AL356417.3	lncRNA	1.90552	0.0141823		AL137077.2	lncRNA	-1.56076	1.32683e-05
LINC02640	lncRNA	1.90434	0.0171736		AL118516.1	lncRNA	-1.55935	7.50459e-10
AC022893.1	lncRNA	1.90156	8.21061e-08		RAMP2-AS1	lncRNA	-1.55452	3.22504e-13
LINC01806	lncRNA	1.89101	2.66979e-24		USP2-AS1	lncRNA	-1.55353	2.47573e-06
AC021134.1	lncRNA	1.88465	0.0265083		AL137003.1	lncRNA	-1.55063	4.99029e-08
AC000065.1	lncRNA	1.88418	0.0284862		AC021037.1	lncRNA	-1.54721	1.48056e-05
AL713852.1	lncRNA	1.88053	0.0497616		AC080037.2	lncRNA	-1.54364	0.02079
AL031772.1	lncRNA	1.87928	0.000197405		AL050309.1	lncRNA	-1.54285	1.76232e-06
AL158163.1	lncRNA	1.87635	0.000185635		SNAI3-AS1	lncRNA	-1.541	3.1247e-23
HOXC-AS1	lncRNA	1.87583	0.002189		NIFK-AS1	lncRNA	-1.5399	7.40869e-14
AP003392.1	lncRNA	1.87537	1.3456e-06		LINC01126	lncRNA	-1.53962	7.34745e-06
LINC01348	lncRNA	1.87222	1.83082e-09		LINC01670	lncRNA	-1.53881	1.94989e-13
AP001107.6	lncRNA	1.87094	0.0154621		AC133552.5	lncRNA	-1.53455	0.0380795
AC068888.2	lncRNA	1.86983	0.0250679		AC019257.1	lncRNA	-1.53359	1.71888e-05
AL354919.1	lncRNA	1.86975	4.14925e-12		AC073957.3	lncRNA	-1.53121	8.98506e-13
LINC02069	lncRNA	1.86903	0.00199709		SGMS1-AS1	lncRNA	-1.52198	1.81174e-06
AL034427.1	lncRNA	1.86827	0.0374593		SNHG32	lncRNA	-1.5196	5.97245e-44
AL445250.1	lncRNA	1.864	0.00127174		LINC01473	lncRNA	-1.51376	0.000313895
Z98885.3	lncRNA	1.86077	1.87309e-05		SREBF2-AS1	lncRNA	-1.51291	0.0429202
LINC01992	lncRNA	1.86047	0.00539281		CU638689.1	lncRNA	-1.51242	4.06333e-13
AC012615.6	lncRNA	1.85909	7.22344e-18		DDX11-AS1	lncRNA	-1.5096	1.73467e-06
AC011466.1	lncRNA	1.85366	0.0037462		LINC01023	lncRNA	-1.50955	0.00565147
AL109811.1	lncRNA	1.85259	3.02186e-08		AC104024.4	lncRNA	-1.50459	2.82088e-06
AC020911.1	lncRNA	1.84986	0.00541896		DSCR9	lncRNA	-1.50348	0.0066841
LINC01139	lncRNA	1.84965	0.0338032		LNCOC1	lncRNA	-1.50209	0.0158881
AC021683.3	lncRNA	1.84899	0.000290546		AC091133.3	lncRNA	-1.49601	0.0171919
AC063965.2	lncRNA	1.8467	0.0377772		AGAP2-AS1	lncRNA	-1.49577	1.50861e-05
ACBD3-AS1	lncRNA	1.84122	0.0249302		AC018695.9	lncRNA	-1.49322	0.0228912
AC089998.4	lncRNA	1.84095	0.037864		AC097359.2	lncRNA	-1.49173	1.6227e-07
AC023813.3	lncRNA	1.83689	0.00226111		AC022211.2	lncRNA	-1.49065	1.88938e-07
AC068473.3	lncRNA	1.83548	0.0377552		STARD7-AS1	lncRNA	-1.48873	9.42602e-11
AC100797.1	lncRNA	1.83222	7.66174e-06		AC021078.1	lncRNA	-1.4882	1.65272e-19
AC138123.1	lncRNA	1.82874	1.10336e-06		AC011370.1	lncRNA	-1.48625	0.00428409
AL451166.1	lncRNA	1.82841	0.000123864		AC010997.4	lncRNA	-1.48562	0.00143121
AL021878.2	lncRNA	1.82762	1.16187e-05		AC092117.1	lncRNA	-1.47685	2.39893e-05
AC080089.2	lncRNA	1.82693	0.00465995		LINC00339	lncRNA	-1.47661	6.87871e-15
AC016526.1	lncRNA	1.82592	0.00337253		LINC00540	lncRNA	-1.47484	0.00400224
AL139317.3	lncRNA	1.82588	8.89943e-06		AL158071.4	lncRNA	-1.47303	0.0269221
AC026124.2	lncRNA	1.82299	0.0268495		AC080129.2	lncRNA	-1.47215	0.00366668
AP001476.1	lncRNA	1.82231	0.0253602		LINC00662	lncRNA	-1.47069	1.03224e-13
AL049646.1	lncRNA	1.81869	0.00027973		LINC01424	lncRNA	-1.47053	0.0139781
AC010883.3	lncRNA	1.81544	4.98505e-07		RALY-AS1	lncRNA	-1.46697	3.68576e-18
AC016816.1	lncRNA	1.814	0.0183448		AC078883.1	lncRNA	-1.46365	0.00144676
RUNDC3A-AS1	lncRNA	1.81398	2.05524e-08		SBNO1-AS1	lncRNA	-1.4616	0.000201668
LINC00273	lncRNA	1.81086	1.46961e-05		LENG8-AS1	lncRNA	-1.46029	8.11364e-09
AL355388.1	lncRNA	1.80977	0.00863541		AL451050.2	lncRNA	-1.45326	0.0399134
AC107959.1	lncRNA	1.80729	5.92171e-05		ADCY6-DT	lncRNA	-1.44007	0.000382819
LINC01559	lncRNA	1.80679	2.95981e-19		SEPSECS-AS1	lncRNA	-1.42863	8.95665e-10
CYYR1-AS1	lncRNA	1.80489	0.0456625		AC007032.1	lncRNA	-1.4238	0.00800257
AL078581.2	lncRNA	1.80149	0.00617805		AC022144.1	lncRNA	-1.42016	4.17797e-14
AC005104.1	lncRNA	1.80097	0.0095558		AC009126.1	lncRNA	-1.40953	0.000182413
AC027319.1	lncRNA	1.80063	0.024954		AC040970.1	lncRNA	-1.40717	0.000344762
AC091053.1	lncRNA	1.79789	0.00204799		AL137060.3	lncRNA	-1.40684	0.00286941
AP005899.1	lncRNA	1.79757	1.69963e-09		AC124045.1	lncRNA	-1.40321	0.0111743
AL356752.1	lncRNA	1.79673	0.0398799		AL445222.1	lncRNA	-1.39695	0.0302456
AC087164.1	lncRNA	1.79021	0.00156889		LINC01521	lncRNA	-1.39411	1.94318e-05
AL034548.2	lncRNA	1.78946	1.82564e-08		AC023090.1	lncRNA	-1.38872	0.0363675
AC087175.1	lncRNA	1.78738	0.0135622		AC079305.2	lncRNA	-1.38838	0.0216091
AL162493.1	lncRNA	1.78717	0.021867		AC005837.1	lncRNA	-1.38656	0.00451536
AC004584.3	lncRNA	1.78383	0.00728726		HOTAIR	lncRNA	-1.38612	0.0189184
AC103770.1	lncRNA	1.78299	0.0421213		DARS1-AS1	lncRNA	-1.38465	1.51946e-07
AC009065.1	lncRNA	1.78228	2.86725e-10		AC009955.3	lncRNA	-1.37855	0.0205617
LINC00472	lncRNA	1.78123	0.0122519		DLG5-AS1	lncRNA	-1.37575	0.000928419
AC012676.1	lncRNA	1.77824	9.9078e-11		MAP4K3-DT	lncRNA	-1.37176	2.11452e-13
LINC01341	lncRNA	1.77786	1.96627e-11		AC009005.1	lncRNA	-1.37024	9.17997e-08
AC018690.1	lncRNA	1.77277	1.53396e-07		AL021392.1	lncRNA	-1.36937	0.022584
TRPC7-AS1	lncRNA	1.76423	0.0294935		AC061708.1	lncRNA	-1.36755	0.039801
AC245100.1	lncRNA	1.76191	0.0322058		AC026471.3	lncRNA	-1.36744	0.0132428
AL022318.1	lncRNA	1.76132	0.0190821		WT1-AS	lncRNA	-1.36723	0.0095558
KF459542.1	lncRNA	1.75815	0.0141142		COA6-AS1	lncRNA	-1.36714	0.0126484
AC083862.1	lncRNA	1.7581	1.92203e-09		LINC01091	lncRNA	-1.36334	4.77463e-06
AC073130.2	lncRNA	1.75677	0.0398735		AL136981.4	lncRNA	-1.35797	0.0220619
AC006441.1	lncRNA	1.75559	0.000134258		AC114291.1	lncRNA	-1.3557	2.74752e-07
AC010198.2	lncRNA	1.75528	0.000542106		RASSF8-AS1	lncRNA	-1.35052	3.22213e-07
AP003068.1	lncRNA	1.75462	2.5658e-07		GMDS-DT	lncRNA	-1.34715	2.7788e-15
AL645608.7	lncRNA	1.75028	4.52422e-13		AL135925.1	lncRNA	-1.34656	1.47575e-06
AC112484.3	lncRNA	1.74888	0.00211846		RN7SL832P	lncRNA	-1.3461	0.0202481
AC103957.2	lncRNA	1.74865	3.4948e-06		RNF139-AS1	lncRNA	-1.34148	1.06351e-09
AC010931.1	lncRNA	1.74805	0.0462603		HCP5	lncRNA	-1.33843	0.00408406
AC005616.1	lncRNA	1.74719	0.0287369		ZNF436-AS1	lncRNA	-1.33677	7.75517e-07
AC092979.1	lncRNA	1.74688	0.000523599		FLJ20021	lncRNA	-1.3339	7.52189e-05
AC023590.1	lncRNA	1.74648	0.0207005		ARRDC3-AS1	lncRNA	-1.33181	0.00231363
AP000593.3	lncRNA	1.74407	0.0374501		LINC02421	lncRNA	-1.33121	0.00274959
MIR23AHG	lncRNA	1.74274	5.30713e-28		AC103691.1	lncRNA	-1.3269	0.00232096
AC012358.1	lncRNA	1.74219	0.00222869		AL021368.2	lncRNA	-1.32585	1.5981e-09
AC137630.3	lncRNA	1.73982	0.0376572		LINC00685	lncRNA	-1.32518	0.00108321
AC005632.6	lncRNA	1.73897	1.60404e-05		UBL7-AS1	lncRNA	-1.32361	2.35127e-11
AC010300.1	lncRNA	1.73729	0.00997324		LINC02028	lncRNA	-1.3231	0.0308773
AC080013.1	lncRNA	1.73646	2.64631e-05		AL049830.3	lncRNA	-1.32265	0.00180311
PRKAR2B-AS1	lncRNA	1.73521	0.00444409		AL512791.1	lncRNA	-1.32123	0.0197514
AC127526.4	lncRNA	1.73494	2.35369e-08		CNN3-DT	lncRNA	-1.31972	6.61712e-10
AL136295.2	lncRNA	1.73458	2.89568e-05		LINC00342	lncRNA	-1.31754	7.03912e-12
AC127035.1	lncRNA	1.73371	2.33541e-07		PHKA2-AS1	lncRNA	-1.3134	0.00417037
U47924.2	lncRNA	1.7334	2.62564e-08		SPRY4-AS1	lncRNA	-1.31274	0.0169131
AC116158.3	lncRNA	1.73301	0.00309421		C1orf229	lncRNA	-1.31265	0.0105235
AC097713.2	lncRNA	1.73291	1.0346e-06		AC011337.1	lncRNA	-1.31193	0.000529462
AC009090.3	lncRNA	1.73063	0.0140394		AC139019.1	lncRNA	-1.31095	0.00442438
LINC00343	lncRNA	1.73049	8.64719e-12		NFE2L1-DT	lncRNA	-1.3088	2.05655e-08
HOXA10-AS	lncRNA	1.72985	0.0336756		AC092910.3	lncRNA	-1.30815	4.0417e-12
AC087639.2	lncRNA	1.72851	9.29725e-06		AC100810.1	lncRNA	-1.30364	5.77491e-10
ITGB1-DT	lncRNA	1.72796	9.01149e-05		LINC01252	lncRNA	-1.30138	0.0196286
LINC02427	lncRNA	1.72603	0.00879058		ARHGAP5-AS1	lncRNA	-1.29875	1.2409e-06
AC234775.3	lncRNA	1.72475	0.00111557		ILF3-DT	lncRNA	-1.29831	8.56818e-18
AL356056.1	lncRNA	1.72228	3.76484e-14		CH17-340M24.3	lncRNA	-1.29253	8.63426e-06
AL135924.2	lncRNA	1.72117	0.0237107		PRANCR	lncRNA	-1.29011	3.25128e-07
AL355377.4	lncRNA	1.72045	0.0461237		AC097532.2	lncRNA	-1.28951	0.0231088
AC063960.2	lncRNA	1.71927	0.0114557		DLEU2	lncRNA	-1.28863	4.60687e-06
AC009065.5	lncRNA	1.71704	2.98078e-05		AC009065.4	lncRNA	-1.28706	2.47972e-05
PTPRD-AS1	lncRNA	1.71507	0.0102635		AC025171.1	lncRNA	-1.28633	7.81838e-09
AC006111.2	lncRNA	1.71246	4.15822e-05		AC004943.2	lncRNA	-1.28594	5.4173e-08
AL356310.1	lncRNA	1.70874	0.000645499		AC091564.4	lncRNA	-1.28346	0.0303751
AL138820.1	lncRNA	1.70739	0.00342375		WASL-DT	lncRNA	-1.28065	1.58103e-05
AC084125.4	lncRNA	1.70456	7.82838e-08		TAF1A-AS1	lncRNA	-1.27953	0.00741176
C21orf62-AS1	lncRNA	1.70315	6.48629e-17		AL133477.1	lncRNA	-1.27934	0.0362435
AC243965.2	lncRNA	1.69302	0.00273806		AC064807.1	lncRNA	-1.27694	0.000536261
AL391095.3	lncRNA	1.69234	8.10651e-05		Z99572.1	lncRNA	-1.27221	4.48307e-10
AC005393.1	lncRNA	1.69132	0.000379798		SCOC-AS1	lncRNA	-1.27109	0.00203799
AL590004.3	lncRNA	1.68995	2.01857e-06		MCF2L-AS1	lncRNA	-1.26866	0.00493551
AGBL5-IT1	lncRNA	1.6856	0.0273298		AC026740.1	lncRNA	-1.26741	0.0314531
LINC01254	lncRNA	1.68422	0.0429202		AC004803.1	lncRNA	-1.26574	0.00466556
AL445524.1	lncRNA	1.6767	1.21074e-12		OBI1-AS1	lncRNA	-1.26335	0.000180328
AC008892.1	lncRNA	1.67131	0.00728553		AC124067.4	lncRNA	-1.26285	6.08411e-19
AL022323.3	lncRNA	1.66939	7.96393e-13		LINC01907	lncRNA	-1.26244	0.00207373
AC104370.1	lncRNA	1.66785	0.0358519		AC242426.2	lncRNA	-1.26148	0.00566116
AL445430.2	lncRNA	1.66739	0.0197024		AL928654.2	lncRNA	-1.26081	2.73245e-07
AP000941.1	lncRNA	1.66688	0.00830939		AL391684.1	lncRNA	-1.26025	3.98994e-09
AC009630.3	lncRNA	1.6665	2.04186e-10		AL513550.1	lncRNA	-1.25867	4.46671e-10
LINC01301	lncRNA	1.66531	0.000148494		ATXN1-AS1	lncRNA	-1.25716	0.00419477
DELEC1	lncRNA	1.66379	2.30557e-10		AP000866.1	lncRNA	-1.2552	3.13151e-07
AL022341.2	lncRNA	1.66302	0.000529503		CERS6-AS1	lncRNA	-1.25507	0.00245409
IRF1-AS1	lncRNA	1.66221	7.34391e-05		LINC02701	lncRNA	-1.25497	2.15753e-13
LINC00671	lncRNA	1.66139	0.000527054		AC079949.2	lncRNA	-1.25159	2.17413e-07
PRR29-AS1	lncRNA	1.66011	0.00731627		ST3GAL6-AS1	lncRNA	-1.24952	3.89888e-05
AC104823.1	lncRNA	1.66002	0.0452733		PANK2-AS1	lncRNA	-1.24893	0.0200453
UBOX5-AS1	lncRNA	1.65947	0.0090907		AC063960.1	lncRNA	-1.24848	1.10941e-05
AL031587.3	lncRNA	1.65442	0.0277015		LINC01547	lncRNA	-1.24577	1.54893e-07
AC020656.2	lncRNA	1.65197	5.15439e-25		AC006449.6	lncRNA	-1.24496	5.60599e-05
THRB-IT1	lncRNA	1.65086	0.000848793		AL592430.1	lncRNA	-1.24197	0.00651477
AL445985.1	lncRNA	1.64996	0.0149112		AC132938.3	lncRNA	-1.24006	0.000134523
AC009404.1	lncRNA	1.64912	1.04923e-36		RB1-DT	lncRNA	-1.23842	0.0128175
AL442636.1	lncRNA	1.64846	1.23149e-05		AC027702.1	lncRNA	-1.2353	0.0110381
AC092941.2	lncRNA	1.64829	0.0188785		AC006504.1	lncRNA	-1.22754	0.0216607
AC012615.2	lncRNA	1.64802	0.00816671		AC015917.2	lncRNA	-1.22412	0.00144027
LINC01589	lncRNA	1.64624	0.0409167		ASH1L-AS1	lncRNA	-1.22326	6.53338e-05
AL356489.4	lncRNA	1.64402	2.88493e-08		LINC02363	lncRNA	-1.22243	0.00878629
AL442125.1	lncRNA	1.64182	2.29742e-09		EPS15-AS1	lncRNA	-1.22172	0.00639948
AC245041.2	lncRNA	1.64081	3.18661e-09		DHRS4-AS1	lncRNA	-1.21825	1.38991e-09
AC006480.2	lncRNA	1.63924	0.000672012		AC080023.1	lncRNA	-1.21709	0.0231027
AC010615.2	lncRNA	1.63877	0.00168535		HCG18	lncRNA	-1.21349	4.35693e-18
LINC01204	lncRNA	1.63801	0.00392654		AL121832.1	lncRNA	-1.20959	5.50317e-08
AL163953.1	lncRNA	1.634	1.63125e-05		AL133367.1	lncRNA	-1.20925	1.44547e-09
AP000919.1	lncRNA	1.63296	0.00155833		VASH1-AS1	lncRNA	-1.20855	3.30965e-05
AL627309.3	lncRNA	1.63133	0.0233846		AL031778.1	lncRNA	-1.20333	0.00164085
AC114954.1	lncRNA	1.63112	0.0184313		AL031058.1	lncRNA	-1.20268	1.96137e-05
AC004471.2	lncRNA	1.62958	0.0179763		AC093249.6	lncRNA	-1.19888	0.0223082
AC024075.3	lncRNA	1.62671	1.85732e-05		SLC25A21-AS1	lncRNA	-1.19787	0.00255735
AC106782.5	lncRNA	1.6196	0.000853209		AC099661.1	lncRNA	-1.19068	1.5841e-05
LINC01138	lncRNA	1.61768	8.27686e-13		AC142472.1	lncRNA	-1.19034	0.00959915
LINC02538	lncRNA	1.61721	0.00506608		AL359513.1	lncRNA	-1.19033	0.0327465
MAGI2-AS3	lncRNA	1.6169	0.0100199		AL139384.1	lncRNA	-1.18714	2.91236e-05
AC040160.1	lncRNA	1.61381	4.29882e-05		BX890604.1	lncRNA	-1.18519	6.4778e-20
LEMD1-DT	lncRNA	1.61379	0.00816671		RAB33B-AS1	lncRNA	-1.18492	4.81033e-09
AC006511.6	lncRNA	1.61321	4.67647e-05		MIR210HG	lncRNA	-1.18115	6.64836e-05
AC138956.1	lncRNA	1.61173	5.15542e-05		AC133785.1	lncRNA	-1.1809	2.68981e-05
AC012513.1	lncRNA	1.61104	0.0371544		DLGAP1-AS2	lncRNA	-1.18063	5.11458e-11
LINC02595	lncRNA	1.61098	1.74024e-05		LINC02449	lncRNA	-1.17704	0.000144544
AL135818.3	lncRNA	1.6066	0.0334292		URB1-AS1	lncRNA	-1.17599	1.16537e-06
AC138028.1	lncRNA	1.60425	0.0359565		AC140479.4	lncRNA	-1.17449	9.8706e-06
OSGEPL1-AS1	lncRNA	1.60097	0.00122799		LINC02246	lncRNA	-1.17441	0.0244463
AC018529.2	lncRNA	1.60044	0.00640589		ZNF252P-AS1	lncRNA	-1.17203	0.00317764
LINC01176	lncRNA	1.59814	5.68395e-06		AC011815.1	lncRNA	-1.16976	2.31724e-05
AC012322.1	lncRNA	1.59608	0.0208687		LINC02418	lncRNA	-1.16692	0.041806
AL360169.3	lncRNA	1.59566	7.96303e-36		AC091271.1	lncRNA	-1.16478	0.00725699
AL365256.1	lncRNA	1.59385	0.0153107		CDKN2B-AS1	lncRNA	-1.16364	1.58381e-07
AC087392.3	lncRNA	1.58853	1.22564e-07		AC004812.2	lncRNA	-1.15919	0.000503374
BCRP3	lncRNA	1.58671	0.00668599		LINC00205	lncRNA	-1.15892	2.42288e-07
FAM181A-AS1	lncRNA	1.58297	0.0224974		AC007342.4	lncRNA	-1.15216	0.00285018
CYMP-AS1	lncRNA	1.5802	0.0357153		EHMT2-AS1	lncRNA	-1.14783	3.10807e-09
AP001625.2	lncRNA	1.57987	0.0338624		AC023908.3	lncRNA	-1.14076	0.000977258
AC026803.2	lncRNA	1.57758	0.000129413		AC008393.1	lncRNA	-1.13802	0.000139357
CNIH3-AS2	lncRNA	1.57598	0.00256387		FOXD2-AS1	lncRNA	-1.13579	1.2614e-15
AL022328.2	lncRNA	1.57409	1.49107e-09		AL133338.1	lncRNA	-1.13442	0.000570202
AP003175.1	lncRNA	1.57407	0.00717199		SNHG15	lncRNA	-1.13137	9.11291e-07
LINC01476	lncRNA	1.57043	0.0127389		AL512604.2	lncRNA	-1.12958	0.00908441
AL096870.2	lncRNA	1.57036	2.6294e-15		AP003068.2	lncRNA	-1.12955	4.6703e-06
AL353751.1	lncRNA	1.56856	0.00669119		ZBED5-AS1	lncRNA	-1.12492	3.54482e-05
AC116348.1	lncRNA	1.56493	0.00387527		LINC00115	lncRNA	-1.12226	0.00146404
AC011912.1	lncRNA	1.5628	2.30148e-05		AC092903.2	lncRNA	-1.11544	0.00948608
AC134312.5	lncRNA	1.56126	0.00409053		AC119427.2	lncRNA	-1.11327	0.0385886
AC017116.2	lncRNA	1.56062	1.2748e-07		AC016629.3	lncRNA	-1.10961	0.00137474
TRIM7-AS1	lncRNA	1.55766	0.0185283		SUGT1P4-STRA6LP-CCDC180	lncRNA	-1.10925	1.76973e-05
LINC00996	lncRNA	1.55493	0.0256771		AC244153.1	lncRNA	-1.10761	0.000175693
AC090192.2	lncRNA	1.55357	2.34443e-16		AL354953.1	lncRNA	-1.10733	0.0171736
AC103858.3	lncRNA	1.5512	0.0401658		BX842570.1	lncRNA	-1.10693	1.31016e-07
AP001020.3	lncRNA	1.54944	0.000693487		AC008014.1	lncRNA	-1.10539	7.52013e-06
MIRLET7A1HG	lncRNA	1.54887	4.18039e-14		AL513534.2	lncRNA	-1.10294	0.0272046
AL139246.3	lncRNA	1.54867	0.00440524		BX537318.1	lncRNA	-1.1023	0.00387463
AP003469.3	lncRNA	1.54811	0.0272046		AL627171.2	lncRNA	-1.10152	0.0377028
AC008915.1	lncRNA	1.54678	0.0149774		LINC02018	lncRNA	-1.09968	4.17458e-07
HAND2-AS1	lncRNA	1.54575	0.000174366		GHET1	lncRNA	-1.09888	0.0239325
AC006001.2	lncRNA	1.54527	1.91552e-13		AP000944.7	lncRNA	-1.09734	0.000241344
LINC02275	lncRNA	1.54252	0.00089847		AC068888.1	lncRNA	-1.09224	1.27618e-12
AC009065.2	lncRNA	1.53952	0.00221408		DNAJC9-AS1	lncRNA	-1.09146	0.000818752
AC006511.5	lncRNA	1.53867	0.000248557		AL050341.2	lncRNA	-1.09023	4.92459e-06
AC005041.5	lncRNA	1.53833	5.50818e-16		LINC01876	lncRNA	-1.08558	6.16711e-08
AC005856.1	lncRNA	1.5377	0.0109797		LINC02245	lncRNA	-1.08413	3.40841e-05
AC006547.1	lncRNA	1.53741	4.96764e-08		AC079142.1	lncRNA	-1.0826	0.00125892
AC005329.3	lncRNA	1.5373	7.26931e-09		AC105916.1	lncRNA	-1.0825	0.0108859
AC107959.4	lncRNA	1.53607	0.00904167		AC105285.1	lncRNA	-1.08221	6.91368e-05
AC106028.3	lncRNA	1.53531	0.000183047		AC079414.3	lncRNA	-1.08213	0.0178601
AC008735.1	lncRNA	1.53374	0.0059002		AL139385.1	lncRNA	-1.08107	0.0126173
AC009121.3	lncRNA	1.53371	0.000416265		AC026471.1	lncRNA	-1.07897	5.32084e-05
AP000708.1	lncRNA	1.53277	0.00218016		SNHG16	lncRNA	-1.07553	6.65841e-20
VPS33B-DT	lncRNA	1.53069	0.00652793		DUXAP8	lncRNA	-1.0736	2.17252e-15
AF131216.5	lncRNA	1.52848	0.0491569		AL390728.5	lncRNA	-1.06573	0.000995944
PCED1B-AS1	lncRNA	1.52723	1.25151e-05		AC073195.1	lncRNA	-1.06363	0.0374293
AC087894.3	lncRNA	1.52713	0.0353643		RNASEH1-AS1	lncRNA	-1.05774	5.87195e-06
C8orf44	lncRNA	1.5216	1.47592e-10		AC015712.2	lncRNA	-1.05554	1.20045e-05
AC093515.1	lncRNA	1.51984	0.0465228		AC129507.3	lncRNA	-1.05417	0.0110228
AC004528.1	lncRNA	1.51837	0.000516205		STAM-AS1	lncRNA	-1.05367	0.00207461
LINC02551	lncRNA	1.51557	0.0231402		AL162258.2	lncRNA	-1.04501	0.00427962
LINC02805	lncRNA	1.51552	0.00644318		LINC00894	lncRNA	-1.0421	0.00552013
AC011092.3	lncRNA	1.51338	0.0245676		SNHG8	lncRNA	-1.04169	8.77385e-06
AC010889.2	lncRNA	1.51135	0.0218829		SNHG29	lncRNA	-1.04134	3.25116e-14
AC019155.2	lncRNA	1.51123	0.0076196		BCDIN3D-AS1	lncRNA	-1.04045	0.00500946
AC018647.1	lncRNA	1.50912	0.0112724		PCAT7	lncRNA	-1.03623	1.48234e-05
ZSWIM8-AS1	lncRNA	1.50835	8.35156e-06		TMEM139-AS1	lncRNA	-1.03617	0.0217908
AC139491.3	lncRNA	1.50372	0.0185179		ZFAS1	lncRNA	-1.0294	4.89141e-14
MCPH1-AS1	lncRNA	1.50183	1.85497e-07		NCK1-DT	lncRNA	-1.029	1.36976e-07
AP001062.1	lncRNA	1.49953	3.57111e-26		AL109615.3	lncRNA	-1.02882	0.00341336
AC137894.3	lncRNA	1.49898	0.00046696		TMEM9B-AS1	lncRNA	-1.02659	0.00408697
HIF1A-AS3	lncRNA	1.49889	3.23366e-13		CASC8	lncRNA	-1.02358	0.0333714
RBMS3-AS2	lncRNA	1.49593	0.00278448		AL353593.1	lncRNA	-1.02325	0.00328091
AL365204.2	lncRNA	1.49466	0.0319988		THRB-AS1	lncRNA	-1.01975	0.00467728
AP001775.2	lncRNA	1.493	0.0397477		BX322234.1	lncRNA	-1.01498	0.0405903
AP003119.3	lncRNA	1.49143	9.2425e-19		GLIDR	lncRNA	-1.00999	0.0192972
INTS6-AS1	lncRNA	1.48591	2.4783e-08		RAB11B-AS1	lncRNA	-1.00647	0.00646198
SPAG5-AS1	lncRNA	1.48025	1.51386e-16		AC002480.1	lncRNA	-1.00478	0.0106534
ADD3-AS1	lncRNA	1.47929	2.4988e-17		LINC01882	lncRNA	-1.00274	0.000109571
AC092868.2	lncRNA	1.47919	0.0481568		AC120498.9	lncRNA	-0.998944	0.0179818
AL109615.4	lncRNA	1.47847	8.35893e-12		AL133215.2	lncRNA	-0.996432	0.0080855
AL139424.2	lncRNA	1.4742	0.000701232		LINC01709	lncRNA	-0.996068	5.5411e-07
AC007566.1	lncRNA	1.47412	2.76723e-05		AC126768.2	lncRNA	-0.993232	7.07537e-07
AL157392.3	lncRNA	1.47366	2.15579e-19		ZBED3-AS1	lncRNA	-0.989815	0.000107611
DLGAP1-AS1	lncRNA	1.47312	1.38885e-05		CENATAC-DT	lncRNA	-0.988434	0.00156283
AC010092.1	lncRNA	1.47157	0.0219564		LINC02804	lncRNA	-0.987761	0.012323
RPL37A-DT	lncRNA	1.46869	4.28231e-05		AC010733.1	lncRNA	-0.987134	7.1489e-11
LINC01447	lncRNA	1.46619	0.0334699		ARHGEF2-AS2	lncRNA	-0.983913	0.00559667
SFTPD-AS1	lncRNA	1.46555	0.00502864		LINC01036	lncRNA	-0.98317	0.0499905
LINC02271	lncRNA	1.46536	0.0275821		LINC00648	lncRNA	-0.981766	0.00274993
AC048341.1	lncRNA	1.45812	7.45513e-10		AC007240.3	lncRNA	-0.980617	0.026059
AC107958.2	lncRNA	1.45408	0.0115919		AL441992.1	lncRNA	-0.979877	0.00772479
AP000944.1	lncRNA	1.45385	0.0014064		LINC02361	lncRNA	-0.976852	0.0218021
AC008264.2	lncRNA	1.45273	0.00202956		EPB41L4A-AS1	lncRNA	-0.975806	2.54329e-10
AC124016.1	lncRNA	1.45249	0.0494926		LINC02062	lncRNA	-0.974592	0.0181904
KDM4A-AS1	lncRNA	1.4519	2.75701e-07		LINC00271	lncRNA	-0.973882	0.0450215
AC073548.2	lncRNA	1.45152	0.000638247		AP001626.1	lncRNA	-0.971553	0.0351108
AC092338.2	lncRNA	1.45143	0.00765545		AC010789.1	lncRNA	-0.968607	7.99517e-06
AC005304.2	lncRNA	1.45023	0.000323344		AC245140.2	lncRNA	-0.966134	2.39976e-05
AC066595.2	lncRNA	1.44977	0.0477361		AC067750.1	lncRNA	-0.96514	0.000104653
AC018680.1	lncRNA	1.44356	0.043074		AC234917.3	lncRNA	-0.964017	8.86539e-06
AL731566.2	lncRNA	1.44317	2.72894e-06		AL158212.3	lncRNA	-0.961183	1.45602e-06
AL021918.5	lncRNA	1.44281	0.00819913		AC008966.1	lncRNA	-0.958776	1.08194e-05
AC068787.3	lncRNA	1.44223	0.00384525		RARA-AS1	lncRNA	-0.958103	7.34508e-05
LINC02042	lncRNA	1.44034	0.00435255		CRNDE	lncRNA	-0.954475	2.05557e-06
AC003681.1	lncRNA	1.43848	2.21826e-11		BOLA3-AS1	lncRNA	-0.952328	1.99247e-08
AP001893.1	lncRNA	1.43621	0.0177992		CU633906.5	lncRNA	-0.948769	0.00188711
AC009118.3	lncRNA	1.4357	0.0247295		PRKCQ-AS1	lncRNA	-0.947816	4.74906e-05
AC090398.1	lncRNA	1.43304	0.0445612		LINC00909	lncRNA	-0.946931	1.96105e-06
AL023806.4	lncRNA	1.43161	0.000145112		PKN2-AS1	lncRNA	-0.946449	0.0295092
AC025449.2	lncRNA	1.43147	0.000435617		AC009133.1	lncRNA	-0.944683	0.000183348
MIR3142HG	lncRNA	1.42964	2.38722e-05		DIP2C-AS1	lncRNA	-0.937102	6.2108e-07
AL139424.3	lncRNA	1.42578	0.00279812		C5orf66	lncRNA	-0.936719	0.00629933
AC010976.2	lncRNA	1.42436	3.31222e-05		LINC02253	lncRNA	-0.936207	7.71374e-06
AL360270.2	lncRNA	1.4241	0.000321701		C1orf220	lncRNA	-0.932421	5.46305e-07
LINC00426	lncRNA	1.42262	0.0423704		LINC02021	lncRNA	-0.929929	0.00609146
AC025165.5	lncRNA	1.42248	5.80196e-05		AC108519.1	lncRNA	-0.924785	4.92287e-07
LINC01224	lncRNA	1.41814	0.0465291		MBNL1-AS1	lncRNA	-0.92177	0.00044067
LINC02395	lncRNA	1.41731	0.0147459		AL161663.2	lncRNA	-0.919409	0.00242871
AC092745.1	lncRNA	1.41567	0.000398504		LINC00668	lncRNA	-0.919298	3.67059e-10
AL162632.1	lncRNA	1.41419	3.64775e-10		AL023581.2	lncRNA	-0.916609	0.0309458
AP001453.2	lncRNA	1.414	2.23427e-08		LINC00847	lncRNA	-0.915665	8.83391e-09
AC112484.1	lncRNA	1.41239	0.000195848		AL360020.1	lncRNA	-0.913949	2.31574e-05
AC073840.1	lncRNA	1.41219	0.00241207		AC022364.1	lncRNA	-0.913106	0.0421207
RFPL1S	lncRNA	1.41133	0.000592939		AC133644.2	lncRNA	-0.909333	0.0107047
AC006064.2	lncRNA	1.4099	0.000612048		AC020915.2	lncRNA	-0.909019	0.00111557
AC131953.2	lncRNA	1.40953	0.0385626		SCAMP1-AS1	lncRNA	-0.906841	2.9209e-10
AC007620.2	lncRNA	1.4058	0.0185666		AC079160.1	lncRNA	-0.90307	0.00128354
AC132825.2	lncRNA	1.40534	1.22466e-22		NIPBL-DT	lncRNA	-0.900388	0.00111111
AL035252.3	lncRNA	1.40009	8.24702e-06		AL590652.1	lncRNA	-0.899135	0.000878471
LINC02635	lncRNA	1.39764	0.0120791		AC098484.4	lncRNA	-0.89618	0.00672486
PPM1F-AS1	lncRNA	1.39662	1.24335e-11		SRRM2-AS1	lncRNA	-0.892427	0.0394976
AC026341.1	lncRNA	1.38896	0.00998748		PCCA-DT	lncRNA	-0.886324	0.000130622
AC011815.2	lncRNA	1.38761	0.038931		REPIN1-AS1	lncRNA	-0.882847	0.0258542
AC068631.1	lncRNA	1.38506	9.98509e-08		LINC01637	lncRNA	-0.87887	0.00162341
AL157414.1	lncRNA	1.38261	0.0348007		EBLN3P	lncRNA	-0.878647	3.24929e-05
AL512353.1	lncRNA	1.38071	1.3137e-05		AC107027.3	lncRNA	-0.877755	0.00169525
ARAP1-AS1	lncRNA	1.38062	0.000104694		LINC01572	lncRNA	-0.877074	0.00037397
AC002470.2	lncRNA	1.38051	0.0159669		AC016737.1	lncRNA	-0.876957	0.00701682
AL121845.1	lncRNA	1.38011	0.00245141		CARD8-AS1	lncRNA	-0.873076	0.00948825
AC012531.1	lncRNA	1.37893	0.00280873		AC008581.1	lncRNA	-0.866611	0.00254951
LINC02611	lncRNA	1.37766	0.000899885		AC073529.1	lncRNA	-0.86435	0.0280099
AL117328.2	lncRNA	1.37732	0.00460514		MIR17HG	lncRNA	-0.862579	0.00171426
AC008403.3	lncRNA	1.37646	0.000760572		HLA-F-AS1	lncRNA	-0.86102	0.000170106
AL360169.2	lncRNA	1.37622	0.0192837		KTN1-AS1	lncRNA	-0.860535	0.00212082
AP001020.2	lncRNA	1.37084	0.000334722		FLVCR1-DT	lncRNA	-0.854945	0.00090715
AC108168.1	lncRNA	1.37001	0.0122566		AL035587.3	lncRNA	-0.850675	0.0122152
AC096642.1	lncRNA	1.36739	0.00261171		GSEC	lncRNA	-0.850044	0.000789733
AC073218.1	lncRNA	1.36738	0.0332149		AL645608.8	lncRNA	-0.847773	0.000380507
AP000692.1	lncRNA	1.3661	0.0167639		AC073283.2	lncRNA	-0.846495	0.0331755
AC138028.6	lncRNA	1.36423	0.00369191		RASAL2-AS1	lncRNA	-0.841355	0.0205887
AL731563.3	lncRNA	1.36289	3.3624e-05		LINC01697	lncRNA	-0.840139	1.00768e-05
AL139130.1	lncRNA	1.36142	0.00629729		TMEM44-AS1	lncRNA	-0.840067	2.16493e-06
AC138956.2	lncRNA	1.36094	7.9993e-06		FABP6-AS1	lncRNA	-0.838765	2.31502e-09
LINC01968	lncRNA	1.3603	0.0333972		AC008738.3	lncRNA	-0.838742	0.000551986
LINC02367	lncRNA	1.36	0.00488031		AC090114.2	lncRNA	-0.837869	5.94443e-07
AC055840.1	lncRNA	1.3599	0.0341685		AP000866.2	lncRNA	-0.836504	0.0314056
AP001267.1	lncRNA	1.3592	0.00170434		CTD-3080P12.3	lncRNA	-0.834148	0.00273443
AL034550.2	lncRNA	1.35864	0.00276862		MIR503HG	lncRNA	-0.833964	0.000188318
AL592166.1	lncRNA	1.35706	0.00471565		LINC00649	lncRNA	-0.831768	1.65786e-05
LINC00621	lncRNA	1.35576	3.18544e-06		GAS5	lncRNA	-0.829527	8.61141e-07
MGC32805	lncRNA	1.35534	6.86823e-07		CTC-338M12.4	lncRNA	-0.827862	4.35931e-07
LINC02733	lncRNA	1.35158	0.00787441		FAM198B-AS1	lncRNA	-0.826715	0.00279904
GSN-AS1	lncRNA	1.35099	0.00681492		AC084018.2	lncRNA	-0.821726	0.00589649
AC006460.1	lncRNA	1.34976	8.84952e-05		LHX1-DT	lncRNA	-0.815403	0.00663087
AL450384.2	lncRNA	1.3485	5.44832e-06		HNF4A-AS1	lncRNA	-0.810508	0.000421185
AC004951.1	lncRNA	1.34824	9.18824e-07		FAM111A-DT	lncRNA	-0.808586	0.000519561
AC007255.1	lncRNA	1.34643	1.26625e-12		AC066613.1	lncRNA	-0.80727	0.0487101
LINC00352	lncRNA	1.34604	0.0330978		LINC00638	lncRNA	-0.801366	0.0179902
AC005225.2	lncRNA	1.34151	0.00203284		AC008124.1	lncRNA	-0.794476	3.26243e-08
LINC02642	lncRNA	1.33954	0.00985804		AL731569.1	lncRNA	-0.793817	0.00418163
CTD-2297D10.2	lncRNA	1.33868	0.015731		TRAF3IP2-AS1	lncRNA	-0.792815	0.00290881
Z95114.4	lncRNA	1.33207	0.000934551		KLHL7-DT	lncRNA	-0.788078	0.0222078
CYP4F26P	lncRNA	1.32998	0.0400024		HCG11	lncRNA	-0.787327	1.50827e-06
AC012213.2	lncRNA	1.32893	0.0106794		MIR34AHG	lncRNA	-0.787102	5.23365e-05
AC005840.2	lncRNA	1.32782	2.86665e-06		LIMD1-AS1	lncRNA	-0.785698	0.000126179
AL627309.1	lncRNA	1.32659	0.014881		AP000866.6	lncRNA	-0.780531	0.0186504
AL450992.1	lncRNA	1.32551	0.0058123		AC010168.2	lncRNA	-0.776926	0.00481561
AC010643.1	lncRNA	1.32239	0.0355554		MYLK-AS1	lncRNA	-0.773913	0.00744968
AC244472.1	lncRNA	1.32226	0.0210574		TENM3-AS1	lncRNA	-0.771466	0.000312035
CASC9	lncRNA	1.32094	1.00378e-08		AC019080.1	lncRNA	-0.770642	0.0331007
AP006545.3	lncRNA	1.31989	0.0164116		LINC01873	lncRNA	-0.769561	0.0099022
SH3TC2-DT	lncRNA	1.3151	0.0141867		LINC01659	lncRNA	-0.768834	0.00223273
AC138207.7	lncRNA	1.31476	3.46013e-14		AC008771.1	lncRNA	-0.766779	0.00894897
AL157938.2	lncRNA	1.30835	0.024504		EMSLR	lncRNA	-0.764638	8.19447e-05
AC079466.1	lncRNA	1.30671	0.0119246		MIR4458HG	lncRNA	-0.756493	0.000491836
LINC00970	lncRNA	1.30625	0.0399885		OSER1-DT	lncRNA	-0.752734	1.51544e-05
LINC02313	lncRNA	1.30157	4.28916e-05		COSMOC	lncRNA	-0.748396	0.040152
AL731571.1	lncRNA	1.30101	9.26526e-08		HOTTIP	lncRNA	-0.746096	0.00327898
AL136171.2	lncRNA	1.29944	0.0391953		KMT2E-AS1	lncRNA	-0.745471	0.00452372
AC027796.4	lncRNA	1.29895	2.43739e-06		IL10RB-DT	lncRNA	-0.745174	0.0267232
AP005262.1	lncRNA	1.29798	0.00633487		SMARCA5-AS1	lncRNA	-0.742215	0.00438669
AC072028.1	lncRNA	1.29742	0.0102351		FP671120.4	lncRNA	-0.742138	5.75263e-05
AL450998.2	lncRNA	1.29282	0.0027329		LINC01515	lncRNA	-0.737105	0.0173773
AL683813.1	lncRNA	1.29103	0.000123744		AC136944.2	lncRNA	-0.73683	0.0016886
EMX2OS	lncRNA	1.28759	0.0144952		LHFPL3-AS2	lncRNA	-0.734835	9.98187e-08
AC022150.2	lncRNA	1.28721	5.78261e-05		AC105219.3	lncRNA	-0.732798	0.0345183
SOS1-IT1	lncRNA	1.2868	0.00480279		ZBTB11-AS1	lncRNA	-0.728896	0.00522031
AC093675.1	lncRNA	1.28621	0.031554		AL732509.1	lncRNA	-0.726358	0.0422663
SLX1B-SULT1A4	lncRNA	1.28573	2.07112e-17		AC099508.2	lncRNA	-0.72521	0.0170714
LINC02054	lncRNA	1.28247	0.0084624		ZEB1-AS1	lncRNA	-0.723499	0.0156047
AC022819.1	lncRNA	1.28127	0.00673916		C5orf38	lncRNA	-0.72286	0.00293151
LINC00608	lncRNA	1.27914	0.0485142		LINC00479	lncRNA	-0.721037	0.00251898
AC105206.2	lncRNA	1.27785	0.000576544		AC107375.1	lncRNA	-0.719385	0.00593641
AC026401.3	lncRNA	1.27027	3.61892e-10		AC009061.2	lncRNA	-0.718069	0.00538598
AC115619.1	lncRNA	1.26401	0.0429493		AC132872.1	lncRNA	-0.71749	2.37653e-05
AC023830.2	lncRNA	1.26387	0.00560959		AP002387.1	lncRNA	-0.708396	2.05157e-05
NARF-IT1	lncRNA	1.26377	0.0476646		AC007128.1	lncRNA	-0.7067	0.000807645
AC016597.1	lncRNA	1.2626	0.0252058		AC099329.1	lncRNA	-0.706217	0.000240574
AC023494.1	lncRNA	1.2625	0.00718565		SNHG10	lncRNA	-0.702752	0.000654665
AP002505.1	lncRNA	1.26214	0.0258427		AC245060.7	lncRNA	-0.702629	0.000124864
LINC00654	lncRNA	1.2618	0.0429143		HOXD-AS2	lncRNA	-0.699945	0.0326544
AC011447.3	lncRNA	1.25825	4.76548e-06		LINC00667	lncRNA	-0.697963	6.77497e-08
AC119403.1	lncRNA	1.25823	0.00246288		AC105233.4	lncRNA	-0.696516	0.0479717
AC010245.2	lncRNA	1.25765	0.0311096		AC023157.2	lncRNA	-0.690556	0.0145757
AL138720.1	lncRNA	1.25744	0.049078		AC005083.1	lncRNA	-0.685779	0.00488976
AC008735.4	lncRNA	1.25527	0.0203498		AL121974.1	lncRNA	-0.685107	0.0329331
AC022137.3	lncRNA	1.25508	0.0138065		AC092683.1	lncRNA	-0.684101	0.00713958
DENND6A-DT	lncRNA	1.25411	0.0464069		ZSCAN16-AS1	lncRNA	-0.678703	0.0405204
LNCARSR	lncRNA	1.25058	0.0140118		SNHG4	lncRNA	-0.677849	1.88497e-07
AL359317.2	lncRNA	1.2453	0.0413087		PPP1R26-AS1	lncRNA	-0.674866	0.0192402
AC016727.1	lncRNA	1.23985	2.97397e-06		LINC01967	lncRNA	-0.673956	0.0396837
AL645940.1	lncRNA	1.23949	0.0413087		LINC01564	lncRNA	-0.671754	0.00724038
AC011751.1	lncRNA	1.23841	0.0449763		FIRRE	lncRNA	-0.671451	0.001756
AL391988.1	lncRNA	1.23738	0.000102719		SNHG17	lncRNA	-0.670683	5.02767e-05
LINC02605	lncRNA	1.23244	0.0220756		MRPL20-DT	lncRNA	-0.666107	0.00040003
LYPLAL1-AS1	lncRNA	1.23137	0.00832379		SATB2-AS1	lncRNA	-0.664063	0.0385728
MYRF-AS1	lncRNA	1.22879	0.00141546		C1RL-AS1	lncRNA	-0.662849	2.02148e-05
AC011453.1	lncRNA	1.22853	0.0198959		CR381653.1	lncRNA	-0.661508	0.0239184
LINC01482	lncRNA	1.22701	0.045102		LINC00963	lncRNA	-0.656989	0.0012402
AL022328.1	lncRNA	1.22588	0.0173411		AL391422.4	lncRNA	-0.653817	0.0121532
LINC00877	lncRNA	1.22498	0.0419166		AC009113.1	lncRNA	-0.651999	0.00589007
LINC00348	lncRNA	1.22341	0.00442448		BBOX1-AS1	lncRNA	-0.650595	0.000496025
LINC01118	lncRNA	1.22317	0.0307944		AFDN-DT	lncRNA	-0.646813	0.0249093
AC061975.8	lncRNA	1.22196	6.34127e-07		KDM7A-DT	lncRNA	-0.639196	0.0256298
ELF3-AS1	lncRNA	1.22176	1.70676e-17		NORAD	lncRNA	-0.6385	0.000114832
AC040162.3	lncRNA	1.22129	2.23306e-08		AL354707.1	lncRNA	-0.633961	0.00926999
UBE2R2-AS1	lncRNA	1.21935	0.0197933		AC093673.1	lncRNA	-0.629911	0.00212118
AL354833.1	lncRNA	1.21512	0.00200879		DLEU1	lncRNA	-0.629398	0.000678065
AC008467.1	lncRNA	1.21489	0.00438368		MIR194-2HG	lncRNA	-0.628832	4.05446e-05
SNHG1	lncRNA	1.21188	1.83191e-10		AC004816.1	lncRNA	-0.625351	0.0440892
LINC01485	lncRNA	1.20931	0.0118213		NUP50-DT	lncRNA	-0.62022	0.0184883
SLCO4A1-AS1	lncRNA	1.20374	0.000898052		AC067852.2	lncRNA	-0.617837	8.05611e-07
AL137186.2	lncRNA	1.20102	0.000535764		BX284668.4	lncRNA	-0.616996	0.047841
AL603756.1	lncRNA	1.1999	6.29759e-06		AC025423.4	lncRNA	-0.614328	0.0250781
AC131097.2	lncRNA	1.19936	0.00379784		AC025171.2	lncRNA	-0.608487	0.0339502
AC026462.3	lncRNA	1.19834	2.89363e-05		AC002310.1	lncRNA	-0.602485	0.00796637
AC139795.2	lncRNA	1.19774	3.15993e-12		Z82195.3	lncRNA	-0.59572	0.00854246
AC037459.2	lncRNA	1.19699	2.12029e-13		AC092821.3	lncRNA	-0.591852	0.0318397
AC020917.3	lncRNA	1.1958	0.00969212		AC093725.2	lncRNA	-0.588672	0.0301565
LINC00844	lncRNA	1.19282	0.0143687		CCNT2-AS1	lncRNA	-0.587402	0.0342934
AC121333.1	lncRNA	1.19055	0.04881		SNHG11	lncRNA	-0.575376	6.27171e-06
AC021148.2	lncRNA	1.19034	0.00346589		RPARP-AS1	lncRNA	-0.573291	0.000859856
AL391840.1	lncRNA	1.18953	0.00724445		ZKSCAN2-DT	lncRNA	-0.570603	0.00837998
AL355916.1	lncRNA	1.18865	2.02816e-05		LINC02614	lncRNA	-0.564726	0.0229426
POLR2J4	lncRNA	1.18513	1.05305e-06		ARHGEF35-AS1	lncRNA	-0.56409	0.0443995
AC245041.1	lncRNA	1.1849	0.00096307		AC007262.2	lncRNA	-0.561251	0.0161513
LINC02482	lncRNA	1.18311	2.94248e-05		B3GAT1-DT	lncRNA	-0.554601	0.00306768
LINC02861	lncRNA	1.18153	0.00324162		AP002748.4	lncRNA	-0.553462	0.0127706
AL356056.2	lncRNA	1.17924	1.71941e-05		FP236383.3	lncRNA	-0.553344	0.00175557
LINC01517	lncRNA	1.17899	0.0447841		AC093297.2	lncRNA	-0.552358	0.0318183
AC084024.4	lncRNA	1.17738	0.0180311		AL355987.4	lncRNA	-0.551746	0.00171606
AC106820.4	lncRNA	1.17312	4.48027e-06		TRIM52-AS1	lncRNA	-0.539313	0.0219669
AC131009.3	lncRNA	1.17074	0.00321399		SBF2-AS1	lncRNA	-0.525558	0.0155454
SLX1A-SULT1A3	lncRNA	1.16886	4.18542e-16		AC104534.1	lncRNA	-0.521288	0.0493731
AL669831.7	lncRNA	1.16733	0.00336608		DNAJC3-DT	lncRNA	-0.513066	0.0265083
AL137847.2	lncRNA	1.16685	0.0353724		CKMT2-AS1	lncRNA	-0.511789	0.00789358
AC007389.2	lncRNA	1.16325	3.53004e-05		AC010761.1	lncRNA	-0.508855	0.0438617
ARAP1-AS2	lncRNA	1.15972	0.00410873		BAIAP2-DT	lncRNA	-0.507625	3.8958e-05
MEG8	lncRNA	1.1568	0.0144715		LINC01226	lncRNA	-0.504588	0.0285379
PAQR9-AS1	lncRNA	1.15658	0.0122512
AC090018.2	lncRNA	1.15607	0.00166311
SLIT3-AS2	lncRNA	1.15263	0.00987035
ZNF433-AS1	lncRNA	1.15235	7.82399e-07
AL138689.2	lncRNA	1.15099	0.0337598
CFLAR-AS1	lncRNA	1.15006	0.000843642
SLC25A25-AS1	lncRNA	1.14919	7.01315e-26
AL160314.2	lncRNA	1.14861	0.0281636
AL031658.1	lncRNA	1.14699	0.00138284
AL356234.3	lncRNA	1.14004	0.0119714
AC109460.2	lncRNA	1.13902	9.9945e-08
AL353807.5	lncRNA	1.13582	8.35875e-05
LINC01772	lncRNA	1.13446	0.00641497
AF235103.3	lncRNA	1.13106	0.0093743
AC009283.1	lncRNA	1.12934	0.0395998
AC005776.2	lncRNA	1.12643	0.00503832
AC079781.5	lncRNA	1.12533	0.000820322
FAM153CP	lncRNA	1.12487	1.11483e-06
AL589843.1	lncRNA	1.11665	0.0283428
FLJ31356	lncRNA	1.11645	0.0308794
AL109614.1	lncRNA	1.1142	0.00180149
LINC01134	lncRNA	1.11352	1.42033e-08
ENTPD3-AS1	lncRNA	1.11034	0.000526034
LINC00836	lncRNA	1.10972	0.00309215
LINC01160	lncRNA	1.10935	0.00246992
DRAIC	lncRNA	1.10569	0.000890148
PRC1-AS1	lncRNA	1.10489	0.00299563
SYNGAP1-AS1	lncRNA	1.10453	0.0271017
ZNF667-AS1	lncRNA	1.10252	0.00263007
AC091185.1	lncRNA	1.10247	0.0019361
LINC01186	lncRNA	1.10241	0.000396737
SEC62-AS1	lncRNA	1.097	0.0267049
AC005089.1	lncRNA	1.09545	0.00139773
AL627309.5	lncRNA	1.09388	5.68395e-06
LINC01409	lncRNA	1.0918	7.23888e-05
AL035411.3	lncRNA	1.09145	0.00195789
L3MBTL2-AS1	lncRNA	1.09101	0.000172063
AC005519.1	lncRNA	1.08987	1.34856e-06
AC009090.6	lncRNA	1.08773	0.0026877
AL591848.2	lncRNA	1.08722	0.0279746
AL160006.1	lncRNA	1.08575	1.18326e-12
AC105036.3	lncRNA	1.08547	0.0165728
AC005899.8	lncRNA	1.07616	0.01054
AC087276.2	lncRNA	1.07336	0.0258203
AC004076.2	lncRNA	1.06716	0.00322891
AC079209.1	lncRNA	1.06676	0.0368072
FAM13A-AS1	lncRNA	1.06624	5.06994e-05
MALAT1	lncRNA	1.05933	8.04703e-18
AL357033.3	lncRNA	1.05906	9.0789e-07
MIF-AS1	lncRNA	1.05868	0.0154803
LINC01902	lncRNA	1.05591	0.0491395
AL117336.2	lncRNA	1.05257	0.00195213
AL022323.2	lncRNA	1.05172	0.0100702
AC004882.3	lncRNA	1.0512	0.0281027
MIR193BHG	lncRNA	1.04593	6.43994e-05
AC006946.2	lncRNA	1.04543	0.0139746
AC007292.2	lncRNA	1.04456	0.00679112
AL160408.2	lncRNA	1.04293	3.49408e-13
AC021205.3	lncRNA	1.04281	0.0333511
MIR646HG	lncRNA	1.04199	0.00691522
AC007292.1	lncRNA	1.04044	0.00015593
AC124290.1	lncRNA	1.04035	0.0112058
AC243654.3	lncRNA	1.03723	0.0386537
AL021707.3	lncRNA	1.03649	0.00109208
AC011921.1	lncRNA	1.03636	0.0255965
AC092375.2	lncRNA	1.03512	0.0182522
AC009065.8	lncRNA	1.03491	1.00396e-07
AC012368.1	lncRNA	1.03281	0.0221799
AP001160.1	lncRNA	1.02952	0.0139472
BTG3-AS1	lncRNA	1.0254	0.0016791
PPP1R12A-AS1	lncRNA	1.02525	0.00350941
Z95114.2	lncRNA	1.02367	0.0247192
AP000350.7	lncRNA	1.02232	0.000185974
AC087289.2	lncRNA	1.02187	0.00432932
AC007785.3	lncRNA	1.02097	0.0357425
SAPCD1-AS1	lncRNA	1.01615	0.000405379
AC012645.2	lncRNA	1.01196	0.0203339
AL109840.2	lncRNA	1.01064	0.0173958
AL139147.1	lncRNA	1.01036	0.0450662
AC002128.2	lncRNA	1.00937	0.0438394
AL158064.1	lncRNA	1.00544	0.00046306
AL121832.3	lncRNA	1.0049	1.03094e-11
AC004835.1	lncRNA	1.00471	0.0103075
Z82217.1	lncRNA	1.00166	0.000978533
AC012181.1	lncRNA	1.00121	0.0253602
AC127070.2	lncRNA	0.999644	0.0187362
AL355488.1	lncRNA	0.997824	0.000279154
LINC02754	lncRNA	0.997119	1.62681e-07
AC005261.1	lncRNA	0.996803	3.89517e-09
AC073332.1	lncRNA	0.995699	0.0260476
FAM157C	lncRNA	0.995423	0.017863
AL157400.3	lncRNA	0.992094	0.0210508
AL136441.1	lncRNA	0.990756	0.0409472
AC138649.1	lncRNA	0.990586	0.000231822
AL078459.1	lncRNA	0.990059	0.00027096
AC026362.1	lncRNA	0.985849	9.42354e-11
AC007319.1	lncRNA	0.980525	0.0160191
AC108449.2	lncRNA	0.979814	0.0215782
AC003070.1	lncRNA	0.977536	1.01004e-05
AL354733.2	lncRNA	0.973893	0.0456425
AC007686.3	lncRNA	0.971601	0.00016674
AC021573.1	lncRNA	0.970874	0.00690847
TRIM31-AS1	lncRNA	0.970195	0.0114894
AC102953.2	lncRNA	0.967292	2.62726e-14
AC006517.2	lncRNA	0.960144	0.0197514
AC012349.1	lncRNA	0.960032	0.00805886
AC104984.1	lncRNA	0.959883	0.0132492
AC106820.2	lncRNA	0.959433	0.0130658
AC087482.1	lncRNA	0.953667	0.00462458
LUCAT1	lncRNA	0.950202	0.00537396
HOTAIRM1	lncRNA	0.949917	0.000585747
AC009812.3	lncRNA	0.949809	0.00802973
AC005034.6	lncRNA	0.948241	0.0384131
AC009120.2	lncRNA	0.946135	5.79514e-06
AL022151.1	lncRNA	0.944696	0.00600714
AL022311.1	lncRNA	0.943737	2.76485e-09
AL136982.1	lncRNA	0.943735	0.00639089
AC016074.2	lncRNA	0.943489	0.033409
BX470102.2	lncRNA	0.940686	0.00232001
METTL14-DT	lncRNA	0.940576	0.0152188
BASP1-AS1	lncRNA	0.940124	0.00143024
CHROMR	lncRNA	0.939258	0.0184203
HEXD-IT1	lncRNA	0.936453	0.00719471
AC138904.3	lncRNA	0.934378	0.0307581
Z95331.1	lncRNA	0.934259	7.91283e-07
AC004039.1	lncRNA	0.933732	0.0102192
LACTB2-AS1	lncRNA	0.93287	0.00528408
AC092803.3	lncRNA	0.929522	0.0108369
Z95114.1	lncRNA	0.925799	2.52465e-06
AL133410.1	lncRNA	0.919002	0.0027981
AL132989.1	lncRNA	0.918376	0.0243333
AP002490.1	lncRNA	0.91627	0.00257522
ZNF528-AS1	lncRNA	0.914163	0.0449019
Z73420.1	lncRNA	0.906688	0.00151276
AL035071.1	lncRNA	0.90599	0.00109345
AC021491.4	lncRNA	0.905829	0.00144124
LINC00857	lncRNA	0.905267	2.63811e-13
AC116049.1	lncRNA	0.9034	0.0400297
CCDC26	lncRNA	0.902888	0.000512397
AC010969.2	lncRNA	0.898752	0.00080917
RTCA-AS1	lncRNA	0.897557	3.2758e-09
AL590064.1	lncRNA	0.893738	8.63864e-06
CBR3-AS1	lncRNA	0.890821	2.47858e-06
AL391056.1	lncRNA	0.890187	0.0461606
LINC01287	lncRNA	0.890038	0.00234816
CU638689.4	lncRNA	0.889017	1.25478e-05
AL662884.2	lncRNA	0.888667	0.0340586
AC090198.1	lncRNA	0.887154	0.00718795
AC127526.5	lncRNA	0.886771	0.00153418
MIR99AHG	lncRNA	0.883552	0.00274321
LINC00392	lncRNA	0.879516	0.0125534
AC010327.8	lncRNA	0.878964	0.0306814
AP000640.1	lncRNA	0.877339	0.0181953
LINC01001	lncRNA	0.875757	0.00321369
AC008679.1	lncRNA	0.874464	0.0451563
LLPH-DT	lncRNA	0.873208	9.48549e-05
AC244502.1	lncRNA	0.87313	0.0112547
MELTF-AS1	lncRNA	0.86991	0.000550284
LINC01273	lncRNA	0.869122	0.000478338
AL009178.3	lncRNA	0.868947	0.00467469
AC004148.1	lncRNA	0.86368	7.55617e-06
AC090181.2	lncRNA	0.857151	0.00436964
AL583827.1	lncRNA	0.856908	0.0322706
AL080317.2	lncRNA	0.855682	0.0261334
AC073611.1	lncRNA	0.850396	4.27702e-07
SOX2-OT	lncRNA	0.84826	0.0493822
AL357033.4	lncRNA	0.847153	1.38538e-08
ZFHX2-AS1	lncRNA	0.846435	2.53084e-06
RCCD1-AS1	lncRNA	0.845213	0.0257032
AC087854.1	lncRNA	0.842627	0.0240003
AC010976.1	lncRNA	0.840846	0.00599221
LINC00501	lncRNA	0.83821	0.00242792
AL161756.1	lncRNA	0.835505	0.0104869
LINC02535	lncRNA	0.832513	0.0286738
RNF213-AS1	lncRNA	0.827669	0.0374096
AC106791.1	lncRNA	0.825301	0.0286741
AC003991.1	lncRNA	0.825279	0.0415672
LINC00324	lncRNA	0.814595	0.037459
AC005606.2	lncRNA	0.81171	0.000165391
AC004834.1	lncRNA	0.810194	0.0361348
AC087501.4	lncRNA	0.809731	0.0404961
LINC02887	lncRNA	0.805831	0.0239624
AC005005.4	lncRNA	0.804804	0.000133978
AP001505.1	lncRNA	0.804554	0.00545431
MKLN1-AS	lncRNA	0.803726	9.1185e-08
AL157997.1	lncRNA	0.798804	0.0356552
AL021707.6	lncRNA	0.797383	0.014598
LINC00173	lncRNA	0.793399	0.0384143
AL021707.2	lncRNA	0.789332	0.000102118
AL603840.1	lncRNA	0.788233	0.0222562
LINC00511	lncRNA	0.787793	6.12663e-07
AL591501.1	lncRNA	0.785818	0.0217353
CTBP1-AS	lncRNA	0.78398	0.00139305
AC135050.1	lncRNA	0.780079	0.0110394
LAMTOR5-AS1	lncRNA	0.777473	0.0014271
AC020978.5	lncRNA	0.776538	0.00111553
EFCAB6-AS1	lncRNA	0.77306	0.0438641
LASTR	lncRNA	0.77288	0.00212854
AC006435.2	lncRNA	0.772165	0.00182272
PPP3CB-AS1	lncRNA	0.768744	0.000514573
LINC00476	lncRNA	0.764463	0.00377576
FAM215B	lncRNA	0.754706	0.00430485
LINC01088	lncRNA	0.751434	0.0310613
LINC02193	lncRNA	0.75119	0.0203513
MIR4280HG	lncRNA	0.748227	0.0132097
ERVK9-11	lncRNA	0.746042	0.0102663
KIF9-AS1	lncRNA	0.745469	0.0269343
WDR5B-DT	lncRNA	0.7431	1.01545e-05
AC016876.1	lncRNA	0.737088	0.00807366
AL031432.4	lncRNA	0.735597	0.0416424
LINC00506	lncRNA	0.735461	0.0141478
AL358790.1	lncRNA	0.732996	0.0137408
AC012459.1	lncRNA	0.729311	0.000424421
AC090994.1	lncRNA	0.719681	0.00616327
AL590867.1	lncRNA	0.717517	0.000712415
AL512770.1	lncRNA	0.712745	0.0449119
HOXB-AS3	lncRNA	0.708352	0.000754197
AC046134.2	lncRNA	0.707913	0.0326028
MUC20-OT1	lncRNA	0.707812	5.21503e-09
AC010503.4	lncRNA	0.706679	8.60962e-05
AC108471.2	lncRNA	0.699663	0.0479458
AC022966.1	lncRNA	0.697346	0.000375157
SPINT1-AS1	lncRNA	0.69727	0.00362071
PVT1	lncRNA	0.69562	0.00139199
TAPT1-AS1	lncRNA	0.692525	0.015871
ELOA-AS1	lncRNA	0.684395	0.00621054
AC234782.2	lncRNA	0.683118	0.0245937
LINC00665	lncRNA	0.678446	0.0343354
LINC00641	lncRNA	0.676499	8.83777e-05
AL590807.1	lncRNA	0.67603	0.0127728
AL031320.2	lncRNA	0.675408	0.0326495
TSIX	lncRNA	0.674935	0.00725105
MIR29B2CHG	lncRNA	0.671888	0.00395458
AL355347.1	lncRNA	0.670841	0.0225339
AC005562.1	lncRNA	0.66987	0.0020221
LINC01588	lncRNA	0.669111	0.00199431
AC012073.1	lncRNA	0.66316	0.0120797
LINC02035	lncRNA	0.662908	1.18647e-05
LINC02043	lncRNA	0.661634	0.000625581
AC107294.2	lncRNA	0.661103	0.0397501
HCG27	lncRNA	0.659354	0.0099695
MIR222HG	lncRNA	0.658581	0.0385776
LINC00884	lncRNA	0.651094	0.00278909
ATP1A1-AS1	lncRNA	0.646252	6.12234e-05
AC022929.2	lncRNA	0.636964	0.0022952
TMED2-DT	lncRNA	0.63045	0.000177133
HNF1A-AS1	lncRNA	0.629824	0.00018926
EGFR-AS1	lncRNA	0.629463	1.00406e-06
AL583722.1	lncRNA	0.622616	0.0179732
AC072026.2	lncRNA	0.622261	0.0186889
AC016394.2	lncRNA	0.610928	0.0153107
AC012313.1	lncRNA	0.610133	0.000415676
AL731577.2	lncRNA	0.603041	0.0294198
CCDC18-AS1	lncRNA	0.590368	0.00837998
AL031714.1	lncRNA	0.589067	0.0310636
AL022322.2	lncRNA	0.584735	0.00277437
AC068587.4	lncRNA	0.584388	0.0011302
DTX2P1-UPK3BP1-PMS2P11	lncRNA	0.573767	0.00160329
AC083843.2	lncRNA	0.573406	2.26824e-05
TMEM161B-AS1	lncRNA	0.563752	0.000279154
U91328.1	lncRNA	0.559738	0.000208239
TSBP1-AS1	lncRNA	0.557661	0.0224547
PTOV1-AS2	lncRNA	0.553227	0.0059991
AC022210.1	lncRNA	0.544545	0.0415672
AC137932.3	lncRNA	0.544483	0.0374096
AL135999.1	lncRNA	0.513098	0.00210426
AC022167.2	lncRNA	0.510725	0.0111768

## Sheet: T3-FOLFOX x CTRL-NT
gene	gene.type	log2FC	FDR		gene	gene.type	log2FC	FDR
AL121757.2	lncRNA	7.74507	1.88994e-23		CHMP1B-AS1	lncRNA	-9.5012	2.01469e-13
AC012370.1	lncRNA	7.28373	1.19927e-07		AP006216.3	lncRNA	-7.60293	8.41568e-08
AC130324.3	lncRNA	7.20726	2.40331e-07		AL049836.1	lncRNA	-7.44589	3.02503e-08
AC111182.1	lncRNA	6.97401	1.24411e-06		AC011377.1	lncRNA	-7.27409	5.20352e-08
AP001486.2	lncRNA	6.82968	4.48366e-05		LINC02761	lncRNA	-6.69181	1.2477e-06
AC026785.3	lncRNA	6.69139	3.76831e-06		AP001266.1	lncRNA	-6.43682	5.15098e-05
AL121938.1	lncRNA	6.4837	1.15976e-05		AC068987.3	lncRNA	-6.37174	0.000245496
IQCJ-SCHIP1-AS1	lncRNA	6.39539	2.56903e-05		AC016885.2	lncRNA	-6.20621	0.000272509
COL18A1-AS1	lncRNA	6.37103	6.68129e-06		AC093001.2	lncRNA	-6.00437	5.42041e-09
AC089983.1	lncRNA	6.30858	2.68879e-05		AL096828.1	lncRNA	-5.81567	5.39372e-09
TMEM75	lncRNA	6.23809	6.36464e-11		Z82202.2	lncRNA	-5.57367	0.000473424
LINC02806	lncRNA	6.22564	2.80311e-20		AL353150.1	lncRNA	-5.51987	5.72696e-19
AC130456.2	lncRNA	6.17033	0.00019966		AL596244.1	lncRNA	-5.51471	0.000551823
AC108451.2	lncRNA	6.16946	6.48836e-05		AC020558.2	lncRNA	-5.47372	1.18527e-16
AL354956.1	lncRNA	6.11735	0.000233112		LINC02810	lncRNA	-5.34217	0.00104822
AL360268.1	lncRNA	6.05229	9.98539e-05		AC012178.1	lncRNA	-5.31846	0.00538577
AC092127.2	lncRNA	5.95409	0.000250561		AL365181.4	lncRNA	-5.21284	8.2742e-06
AC008635.1	lncRNA	5.94819	2.98636e-05		AL135910.1	lncRNA	-5.17529	0.00136548
LMO7DN-IT1	lncRNA	5.83708	7.07522e-05		AC082651.3	lncRNA	-5.14837	0.0103592
AL121757.1	lncRNA	5.76678	3.34532e-17		PDE9A-AS1	lncRNA	-5.10872	3.67585e-10
AC008063.1	lncRNA	5.67217	6.86368e-09		AC106900.1	lncRNA	-5.07438	0.00205913
LINC00052	lncRNA	5.64079	0.00107006		MMEL1-AS1	lncRNA	-5.0722	0.00203389
AC022167.1	lncRNA	5.62346	1.30532e-05		AC010809.1	lncRNA	-5.02802	0.00246334
RAI1-AS1	lncRNA	5.59052	0.000910287		SMILR	lncRNA	-4.92212	0.0188928
C1orf195	lncRNA	5.55809	0.00116399		STARD4-AS1	lncRNA	-4.91744	6.72649e-11
AC090541.1	lncRNA	5.50369	0.000213353		AL158071.3	lncRNA	-4.8929	0.00744946
AC009630.4	lncRNA	5.49788	0.00144312		LINC02348	lncRNA	-4.83124	6.85809e-109
AC113208.5	lncRNA	5.46499	0.00177043		AC004908.3	lncRNA	-4.82385	0.0250037
AP005137.2	lncRNA	5.44761	0.000283364		AC114291.1	lncRNA	-4.80302	1.16491e-64
AC092120.3	lncRNA	5.43522	0.00152588		AC147067.2	lncRNA	-4.79222	0.0354056
AC069209.2	lncRNA	5.32486	0.00248067		LINC02320	lncRNA	-4.7562	1.15472e-06
AC111000.4	lncRNA	5.30336	0.00460462		AC093915.1	lncRNA	-4.7083	0.0379735
RNF216-IT1	lncRNA	5.29585	0.00287864		AF127577.4	lncRNA	-4.66969	2.05304e-24
AC116651.1	lncRNA	5.28717	0.000819757		AP001628.2	lncRNA	-4.66047	0.00809198
AC016700.1	lncRNA	5.26249	0.00429407		AL450263.1	lncRNA	-4.6468	3.12593e-17
AP002336.1	lncRNA	5.22562	0.00064014		AC025048.7	lncRNA	-4.59863	0.033364
AL359378.1	lncRNA	5.18479	0.00429407		AL158837.1	lncRNA	-4.58132	5.5631e-05
AC108206.1	lncRNA	5.11913	0.00105046		MIR210HG	lncRNA	-4.50882	6.40952e-121
LINC02736	lncRNA	5.07675	0.0106253		AL451164.2	lncRNA	-4.50239	0.0154256
AP001341.1	lncRNA	5.0411	0.00774837		AC106772.2	lncRNA	-4.49565	0.000160817
THOC3-AS1	lncRNA	5.00832	0.00145179		LINC01852	lncRNA	-4.44975	4.42292e-18
AC092120.1	lncRNA	4.99691	0.000109497		AC020558.6	lncRNA	-4.43931	4.10056e-08
AC090826.3	lncRNA	4.98166	3.02905e-06		AC015687.1	lncRNA	-4.42382	0.0184715
AC111170.2	lncRNA	4.97382	0.00222152		AL157392.2	lncRNA	-4.3603	0.0247757
AL356234.2	lncRNA	4.97126	8.8862e-23		AC026356.1	lncRNA	-4.33599	2.55536e-05
AC097724.1	lncRNA	4.96586	0.00178686		AL606834.2	lncRNA	-4.2677	0.024806
AC108019.2	lncRNA	4.94373	0.0176264		AC116036.2	lncRNA	-4.2607	0.0258908
PITPNM2-AS1	lncRNA	4.93205	0.00951578		AC104964.3	lncRNA	-4.25215	0.000722491
AC092145.1	lncRNA	4.92452	0.0156885		AC023421.1	lncRNA	-4.18846	0.000591609
AL590666.5	lncRNA	4.9018	0.011599		AL512598.2	lncRNA	-4.18211	0.0307597
AC109597.1	lncRNA	4.89756	0.0139566		AL359258.2	lncRNA	-4.17866	0.0288525
SERTAD4-AS1	lncRNA	4.87438	0.0141552		AC114803.1	lncRNA	-4.17178	0.000705606
LINC02608	lncRNA	4.86356	5.24961e-06		AC090877.2	lncRNA	-4.15931	0.0434441
AC008507.4	lncRNA	4.86185	8.4137e-11		AC024909.1	lncRNA	-4.12546	4.19059e-41
AC007922.2	lncRNA	4.85664	6.53022e-09		AL355376.1	lncRNA	-4.08216	0.0449729
LMO7DN	lncRNA	4.83863	1.79939e-09		PRKAG2-AS1	lncRNA	-4.03243	1.30082e-16
LINC02013	lncRNA	4.82116	0.0153154		AC129507.4	lncRNA	-4.01585	0.0115493
AC010624.1	lncRNA	4.81439	0.0151316		PPP1R21-DT	lncRNA	-3.98524	0.00141358
AC103703.1	lncRNA	4.78996	0.0154246		AP000350.5	lncRNA	-3.95839	0.00164801
LINC02243	lncRNA	4.75889	8.30196e-14		AC091544.2	lncRNA	-3.95746	0.00670705
AL161663.1	lncRNA	4.74356	2.84532e-29		AC100803.3	lncRNA	-3.95642	4.90875e-18
PEG13	lncRNA	4.74318	0.00380448		AL136162.1	lncRNA	-3.94992	3.07236e-05
AL133343.2	lncRNA	4.74274	0.00373296		FZD4-DT	lncRNA	-3.94664	2.93121e-12
AC079943.2	lncRNA	4.73887	0.0174244		AC007656.1	lncRNA	-3.90079	0.0161472
AC090286.1	lncRNA	4.73629	0.0193363		AL161804.1	lncRNA	-3.86781	0.0184539
BCL2L1-AS1	lncRNA	4.72469	9.78914e-10		NQO2-AS1	lncRNA	-3.83448	5.9651e-10
LINC00303	lncRNA	4.72336	0.0204355		AC021683.2	lncRNA	-3.74692	0.0156999
AC044893.1	lncRNA	4.7127	0.00577395		AC083902.1	lncRNA	-3.73503	4.05838e-05
AC078860.2	lncRNA	4.70668	0.0043395		AC018697.1	lncRNA	-3.7136	0.00308296
LINC02156	lncRNA	4.69519	0.0207767		AC009159.3	lncRNA	-3.68773	3.55537e-08
AC007608.2	lncRNA	4.68814	0.0203552		AC005479.1	lncRNA	-3.68747	8.86451e-05
AC027277.1	lncRNA	4.67858	0.0349518		AC091563.1	lncRNA	-3.67544	1.46299e-05
LINC02695	lncRNA	4.67793	0.0319608		AL133299.1	lncRNA	-3.6752	0.00295322
LINC02756	lncRNA	4.66678	0.0217468		AC026369.1	lncRNA	-3.66314	5.06332e-08
AC137932.2	lncRNA	4.64545	0.000635703		LINC02794	lncRNA	-3.65608	4.69778e-10
Z82215.1	lncRNA	4.64362	0.000852706		LINC01668	lncRNA	-3.64722	0.00877771
AC092755.2	lncRNA	4.62854	0.0278116		AC008035.1	lncRNA	-3.61969	1.75894e-06
AL592164.2	lncRNA	4.59776	0.0281211		AL138478.1	lncRNA	-3.61886	1.65434e-17
AL121895.1	lncRNA	4.59448	3.96426e-29		TOB1-AS1	lncRNA	-3.55472	3.41177e-32
AC105020.3	lncRNA	4.58323	0.0287892		Z97056.1	lncRNA	-3.54057	0.0376073
LINC01346	lncRNA	4.58243	0.0071023		AC012236.1	lncRNA	-3.53892	0.000240491
AL109824.1	lncRNA	4.5791	0.0321142		AC018553.2	lncRNA	-3.5265	0.0131395
LINC01228	lncRNA	4.5761	0.00696436		DBH-AS1	lncRNA	-3.52386	6.74868e-08
AC072039.2	lncRNA	4.57141	0.00798473		AC011298.1	lncRNA	-3.50763	3.1603e-36
AC016999.1	lncRNA	4.5664	0.044697		AC016888.1	lncRNA	-3.50651	3.72011e-07
AL807757.2	lncRNA	4.56539	0.0282255		MAFTRR	lncRNA	-3.4948	1.2666e-22
MAGI1-AS1	lncRNA	4.55267	0.0320926		TSPEAR-AS1	lncRNA	-3.49214	8.46018e-07
AC087392.2	lncRNA	4.53765	0.0431143		AC104187.1	lncRNA	-3.47551	0.0131886
AP001619.2	lncRNA	4.53716	0.000727039		AC098595.1	lncRNA	-3.47399	0.0229582
PYCARD-AS1	lncRNA	4.53652	3.5147e-09		ATP2A1-AS1	lncRNA	-3.44198	0.00133917
AC084781.1	lncRNA	4.52658	1.97708e-16		AC112229.4	lncRNA	-3.42264	9.20846e-15
AC007406.1	lncRNA	4.51105	0.0359844		AC116345.4	lncRNA	-3.4028	3.17726e-09
AC023855.1	lncRNA	4.50791	0.0342765		IDH1-AS1	lncRNA	-3.38113	2.72291e-07
AC008443.7	lncRNA	4.50482	0.0372287		AL645768.1	lncRNA	-3.37507	0.0215029
AL589863.2	lncRNA	4.49944	0.0349435		LHFPL3-AS2	lncRNA	-3.35774	6.50833e-47
AL590648.2	lncRNA	4.49417	0.034062		AL449403.1	lncRNA	-3.32471	6.37178e-38
FLJ42969	lncRNA	4.49417	0.034062		LINC02105	lncRNA	-3.3128	0.028228
AC145098.1	lncRNA	4.47844	0.00899444		AL691432.4	lncRNA	-3.30046	2.20964e-09
AC131182.1	lncRNA	4.47602	0.0409251		MRPL23-AS1	lncRNA	-3.29623	2.42287e-31
LINC00163	lncRNA	4.47572	0.00931604		AC005339.1	lncRNA	-3.26313	1.75894e-06
AC100788.1	lncRNA	4.46753	4.38112e-05		LINC01389	lncRNA	-3.26158	3.36837e-08
AC078802.1	lncRNA	4.46534	0.0415854		LGALS8-AS1	lncRNA	-3.26133	1.04749e-23
AC018607.1	lncRNA	4.46169	0.0366107		ACOXL-AS1	lncRNA	-3.26012	0.00189135
AC009948.1	lncRNA	4.46037	0.0013653		AC104958.2	lncRNA	-3.25884	3.78887e-57
AL590550.1	lncRNA	4.45157	0.0128504		NPSR1-AS1	lncRNA	-3.25047	2.04972e-07
AL136982.3	lncRNA	4.44226	0.0407373		FLJ16779	lncRNA	-3.23247	7.46265e-35
AL513122.2	lncRNA	4.43015	0.0114556		AC106038.1	lncRNA	-3.22023	0.00262138
AC016526.4	lncRNA	4.41727	0.0447523		LINC01770	lncRNA	-3.21694	1.55744e-07
HECW2-AS1	lncRNA	4.41456	5.92535e-105		AC119424.1	lncRNA	-3.18153	0.0293133
AC005546.1	lncRNA	4.41151	3.89563e-06		AC113189.2	lncRNA	-3.15507	0.00666784
AC007001.1	lncRNA	4.41136	0.0126893		AC104561.4	lncRNA	-3.14957	0.00214125
AL513217.1	lncRNA	4.40829	0.0422147		INSIG1-DT	lncRNA	-3.1404	3.13104e-29
AP003419.2	lncRNA	4.39804	0.0114896		LINC02006	lncRNA	-3.11038	7.41513e-22
LINC01943	lncRNA	4.36977	0.000116111		BX322562.1	lncRNA	-3.10581	6.84903e-08
AL358216.1	lncRNA	4.35676	0.0170321		AL031665.1	lncRNA	-3.08379	0.0486843
BTBD9-AS1	lncRNA	4.34989	0.0497917		AL391650.2	lncRNA	-3.06811	8.29099e-08
AC016405.1	lncRNA	4.3434	2.64811e-12		GRM3-AS1	lncRNA	-3.06668	0.0488603
AL021937.4	lncRNA	4.33886	0.0133515		AC073912.1	lncRNA	-3.06233	0.0468697
AC130888.1	lncRNA	4.32425	1.40484e-07		AL355312.4	lncRNA	-3.06118	0.00928349
AL021368.3	lncRNA	4.29877	0.0166115		AL161668.4	lncRNA	-3.05552	0.000117699
ECE1-AS1	lncRNA	4.26941	2.29096e-05		AC026469.1	lncRNA	-3.04351	0.00295837
LNCAROD	lncRNA	4.26649	4.27353e-26		LINC02870	lncRNA	-3.03989	0.0044703
AC069234.3	lncRNA	4.25551	0.0336438		ARHGAP42-AS1	lncRNA	-3.0307	0.000557273
AC104071.1	lncRNA	4.25028	0.000163164		AC092384.2	lncRNA	-3.00073	0.044054
AL133477.2	lncRNA	4.23519	0.0200878		AC092902.6	lncRNA	-2.98828	7.43611e-11
EIPR1-IT1	lncRNA	4.23139	0.000348704		AC027309.1	lncRNA	-2.98418	0.0173217
U73169.1	lncRNA	4.22422	0.017905		AC067838.1	lncRNA	-2.98054	4.8277e-05
AC090630.1	lncRNA	4.21494	0.0207767		AC069148.1	lncRNA	-2.95905	0.00115568
AC104695.2	lncRNA	4.2112	9.65391e-13		AL670729.3	lncRNA	-2.95703	2.98936e-31
KRT7-AS	lncRNA	4.19688	1.11305e-10		LINC01395	lncRNA	-2.95121	1.32564e-13
AC110611.2	lncRNA	4.18983	1.86612e-05		AP001094.2	lncRNA	-2.94905	0.0403559
AC078860.3	lncRNA	4.16889	0.00317168		Z99716.2	lncRNA	-2.92204	0.0403499
LINC00862	lncRNA	4.15897	1.107e-38		IER3-AS1	lncRNA	-2.92005	4.59895e-07
AC016245.2	lncRNA	4.14036	7.09825e-06		AC125807.2	lncRNA	-2.91357	7.64026e-52
LINC02540	lncRNA	4.138	0.0238653		AC022613.1	lncRNA	-2.91293	8.76324e-25
FP236241.1	lncRNA	4.13329	3.75054e-07		AC145124.1	lncRNA	-2.9039	3.1061e-53
BX323046.1	lncRNA	4.12233	0.00011597		STPG3-AS1	lncRNA	-2.89892	1.62131e-19
AC024619.3	lncRNA	4.11742	0.0355012		FOXD1-AS1	lncRNA	-2.8848	6.69615e-06
AC096543.2	lncRNA	4.10613	0.0241923		AC148477.3	lncRNA	-2.87622	1.36822e-09
LINC00315	lncRNA	4.09537	0.00436841		DNMT3L-AS1	lncRNA	-2.84818	9.40035e-23
SOCAR	lncRNA	4.09105	0.0439422		ID2-AS1	lncRNA	-2.8376	2.20498e-26
AP002815.1	lncRNA	4.08894	0.0267664		AC017100.1	lncRNA	-2.83016	1.37915e-11
AC114781.2	lncRNA	4.08805	0.0286615		AC020891.2	lncRNA	-2.82735	0.0153408
AC087257.1	lncRNA	4.07799	0.0265261		CEROX1	lncRNA	-2.81203	7.21607e-42
AC020916.1	lncRNA	4.06939	0.031803		AC025175.1	lncRNA	-2.80813	0.00031657
AC005532.1	lncRNA	4.0651	2.47568e-19		AC092142.1	lncRNA	-2.80054	0.0468694
AL355773.1	lncRNA	4.05986	0.0279536		AC092384.3	lncRNA	-2.79775	0.00604128
LINC00310	lncRNA	4.05465	6.25416e-28		AC087482.1	lncRNA	-2.79774	1.71393e-20
AC092943.2	lncRNA	4.03593	0.000541501		SCTR-AS1	lncRNA	-2.78947	0.00463921
AL662873.1	lncRNA	4.03114	0.0315477		LINC02086	lncRNA	-2.77574	1.20797e-27
AL358394.3	lncRNA	4.02893	0.00717908		AL031716.1	lncRNA	-2.77048	0.00544415
LINC01960	lncRNA	4.02685	0.0294614		FAM87A	lncRNA	-2.75864	0.00565656
AC008537.4	lncRNA	4.02281	1.3388e-26		AC119427.2	lncRNA	-2.75375	0.010638
AC092802.4	lncRNA	4.01535	0.0317923		LINC01954	lncRNA	-2.74075	7.63145e-07
AC102945.1	lncRNA	4.00579	0.000639101		AC139493.2	lncRNA	-2.73811	1.94937e-06
AC023830.3	lncRNA	3.99484	4.61535e-21		AC091564.4	lncRNA	-2.72721	5.63631e-06
LINC02154	lncRNA	3.99274	0.00644048		FAM27E3	lncRNA	-2.72365	0.0016142
AC111198.1	lncRNA	3.97892	5.24002e-05		SAMD12-AS1	lncRNA	-2.69811	4.47219e-05
AL121845.4	lncRNA	3.97853	0.000834126		PDCD4-AS1	lncRNA	-2.69743	6.65966e-24
AC010327.4	lncRNA	3.97352	0.0177098		LINC01119	lncRNA	-2.69351	0.0271661
DKFZP434A062	lncRNA	3.96357	1.02294e-05		ELFN2	lncRNA	-2.6933	0.0174979
AL022323.1	lncRNA	3.94277	1.70711e-09		AP003500.1	lncRNA	-2.69241	2.09676e-06
AC010536.2	lncRNA	3.93486	0.0377381		AL121894.3	lncRNA	-2.68543	4.43118e-07
AL031710.1	lncRNA	3.93285	0.0464751		LINC01833	lncRNA	-2.67771	1.53274e-06
LINC02318	lncRNA	3.92925	7.98052e-26		AC092198.1	lncRNA	-2.67512	0.000427083
LINC01913	lncRNA	3.92406	1.28875e-37		AL136169.1	lncRNA	-2.66995	7.58768e-15
AC107918.5	lncRNA	3.92335	0.0395196		TNFRSF14-AS1	lncRNA	-2.66985	4.48629e-26
AC080038.2	lncRNA	3.92148	0.00126053		AC021016.2	lncRNA	-2.66789	2.31588e-14
AF111169.3	lncRNA	3.91825	0.00915503		AC148476.1	lncRNA	-2.66034	7.84008e-06
LINC01104	lncRNA	3.91596	0.045983		AL096854.1	lncRNA	-2.6538	0.0114589
AC021483.1	lncRNA	3.91526	3.65854e-06		MIR1915HG	lncRNA	-2.64662	2.13128e-51
AP003900.1	lncRNA	3.89597	0.0205975		OBI1-AS1	lncRNA	-2.63798	7.60335e-14
AP000350.6	lncRNA	3.87872	0.0431112		AL354892.2	lncRNA	-2.62966	8.2851e-05
AC020663.1	lncRNA	3.87023	0.0439115		AC005229.3	lncRNA	-2.62	2.24465e-20
AL023553.1	lncRNA	3.86601	0.0445775		AC073575.1	lncRNA	-2.61298	1.04525e-17
AC097658.3	lncRNA	3.85875	0.0154692		LINC01003	lncRNA	-2.60968	1.04159e-20
AC008403.2	lncRNA	3.83728	0.012809		AC007681.1	lncRNA	-2.58385	0.000713542
AL358215.3	lncRNA	3.83218	1.52317e-05		AL355987.4	lncRNA	-2.58172	1.51884e-52
AC005062.1	lncRNA	3.82533	2.23941e-13		TPM1-AS	lncRNA	-2.57727	9.01113e-06
AC087893.2	lncRNA	3.81648	0.0146882		AC109782.1	lncRNA	-2.56785	0.000586886
AL929236.1	lncRNA	3.81281	2.62808e-05		LINC01338	lncRNA	-2.55727	2.40086e-07
AC245014.1	lncRNA	3.80824	0.000664212		AC138696.2	lncRNA	-2.55456	0.000427914
AC093642.1	lncRNA	3.80239	0.018071		HOXB-AS4	lncRNA	-2.55409	1.28081e-36
TTLL10-AS1	lncRNA	3.78713	2.224e-06		AL022328.4	lncRNA	-2.55374	2.35852e-08
LINC02631	lncRNA	3.78451	8.68574e-07		GIHCG	lncRNA	-2.54187	1.69629e-06
AL356740.3	lncRNA	3.77384	0.0149681		AC008945.1	lncRNA	-2.53176	0.0100117
AP002478.1	lncRNA	3.76386	1.89552e-25		AC009570.1	lncRNA	-2.53135	0.0159439
AC025176.1	lncRNA	3.75504	0.00263428		AL356740.1	lncRNA	-2.52905	0.00010799
LINC00987	lncRNA	3.74596	0.000188794		AL354714.3	lncRNA	-2.52302	0.0014349
MEF2C-AS2	lncRNA	3.74514	0.0186422		AP002840.2	lncRNA	-2.5177	0.000469046
AC124283.3	lncRNA	3.73713	4.72106e-07		FUT8-AS1	lncRNA	-2.51669	1.47815e-05
AC092296.2	lncRNA	3.73231	9.81036e-06		AL161729.4	lncRNA	-2.50214	0.000126061
AC009228.1	lncRNA	3.72561	6.73382e-09		HNF4A-AS1	lncRNA	-2.47505	2.98496e-35
LINC00881	lncRNA	3.7247	1.43586e-06		AC005479.2	lncRNA	-2.46852	0.0252766
AL139241.1	lncRNA	3.71756	0.00262096		LINC00955	lncRNA	-2.46588	4.41056e-10
AP000851.1	lncRNA	3.6923	5.62963e-08		FOXN3-AS1	lncRNA	-2.46277	2.89794e-07
AC007535.1	lncRNA	3.67743	0.000822867		AL353747.3	lncRNA	-2.45681	3.30981e-12
AL031432.5	lncRNA	3.66775	5.19033e-07		FABP6-AS1	lncRNA	-2.45634	8.98582e-37
AC016598.2	lncRNA	3.66087	1.9341e-08		AL158212.3	lncRNA	-2.44423	2.94172e-28
AC093732.1	lncRNA	3.66048	0.0226749		ATP6V0E2-AS1	lncRNA	-2.44096	1.7128e-09
ZBTB20-AS1	lncRNA	3.65502	0.0034979		SCGB1B2P	lncRNA	-2.43577	0.0108329
Z93241.1	lncRNA	3.65476	7.66893e-05		AC009955.3	lncRNA	-2.43565	3.04891e-05
CSNK1G2-AS1	lncRNA	3.64243	1.67817e-07		GS1-124K5.4	lncRNA	-2.43382	6.38146e-12
AC140912.1	lncRNA	3.6421	0.000171067		AC148477.2	lncRNA	-2.43282	9.74122e-11
LIVAR	lncRNA	3.64177	5.51673e-05		MAN2A1-DT	lncRNA	-2.4301	0.0179991
AC092653.1	lncRNA	3.63998	2.1986e-05		LINC01963	lncRNA	-2.42906	1.80804e-50
AC002331.1	lncRNA	3.63576	0.000773979		AP001994.3	lncRNA	-2.41713	0.0181277
AC126755.1	lncRNA	3.62359	0.000683261		C15orf56	lncRNA	-2.40125	2.83911e-08
AL365436.2	lncRNA	3.61641	8.3203e-05		AC012313.6	lncRNA	-2.40008	0.000230065
EHD4-AS1	lncRNA	3.60939	6.26067e-12		AC013268.5	lncRNA	-2.3972	0.00684296
CCR5AS	lncRNA	3.60807	0.02216		AC129510.1	lncRNA	-2.39382	0.00717272
ADAMTSL4-AS1	lncRNA	3.60339	5.34364e-08		AC018695.9	lncRNA	-2.39148	0.000233628
AC007405.1	lncRNA	3.57556	8.37102e-28		LINC02609	lncRNA	-2.38041	1.86816e-26
LINC01194	lncRNA	3.56584	0.000990891		LINC01357	lncRNA	-2.3773	9.07254e-08
AC007952.5	lncRNA	3.55568	0.00544471		PCAT6	lncRNA	-2.37531	4.11682e-09
AC005096.1	lncRNA	3.54019	0.000931758		LINC01473	lncRNA	-2.3713	9.89783e-09
LINC01713	lncRNA	3.53273	6.19994e-18		AL606760.1	lncRNA	-2.3709	0.00139277
FAM222A-AS1	lncRNA	3.5239	0.00105424		HSD11B1-AS1	lncRNA	-2.36778	0.00136975
AC020910.2	lncRNA	3.51543	0.0270381		AC044802.2	lncRNA	-2.36435	7.74316e-06
FARSA-AS1	lncRNA	3.51175	0.0369723		AC003102.1	lncRNA	-2.35832	2.35993e-08
AL139423.2	lncRNA	3.5023	0.0383594		LY6E-DT	lncRNA	-2.35586	4.65677e-08
AC093928.1	lncRNA	3.49827	0.00628855		HK2-DT	lncRNA	-2.35081	8.12149e-14
AC068057.3	lncRNA	3.4963	0.00619103		AL359715.2	lncRNA	-2.34526	0.00747251
AL356859.1	lncRNA	3.488	0.00398422		TTC23L-AS1	lncRNA	-2.33453	1.54544e-07
AL589765.1	lncRNA	3.48654	0.0345129		AC109347.1	lncRNA	-2.32841	0.000787921
AC095057.4	lncRNA	3.48045	0.00698352		AL450326.1	lncRNA	-2.32262	9.11631e-19
LINC00336	lncRNA	3.47412	0.0310291		AC092335.1	lncRNA	-2.31769	0.0498421
AL591503.1	lncRNA	3.47268	6.51417e-08		LINC02580	lncRNA	-2.30776	0.014451
AC027373.1	lncRNA	3.47027	1.29332e-05		AC124067.3	lncRNA	-2.30327	0.000920908
AC130324.1	lncRNA	3.47016	0.00065507		SOD2-OT1	lncRNA	-2.29793	7.3386e-09
AC131934.1	lncRNA	3.46425	0.0072333		AC009495.3	lncRNA	-2.29703	0.0349812
AL356489.1	lncRNA	3.46328	0.00266734		AC104521.1	lncRNA	-2.28315	0.00679905
AL008635.1	lncRNA	3.46132	0.0315482		AC004938.2	lncRNA	-2.28228	3.33596e-11
LINC01031	lncRNA	3.45848	0.012091		AL358613.2	lncRNA	-2.27404	0.0305862
LINC00658	lncRNA	3.44595	5.56984e-10		AC008608.2	lncRNA	-2.27227	4.92125e-11
AC104695.3	lncRNA	3.44427	1.19262e-08		AL121974.1	lncRNA	-2.26947	9.35906e-12
AC093010.2	lncRNA	3.44206	4.34257e-13		AC008738.7	lncRNA	-2.26338	1.01508e-11
AL353576.1	lncRNA	3.42971	0.000466368		Z94160.1	lncRNA	-2.24056	0.00312248
AL133318.1	lncRNA	3.42404	0.0299689		AC103706.1	lncRNA	-2.23969	0.000681363
AL035045.1	lncRNA	3.42126	0.046255		LINC00659	lncRNA	-2.23888	2.35357e-18
AC034229.2	lncRNA	3.4086	0.000451609		PAXIP1-DT	lncRNA	-2.23691	5.56626e-43
ST7-OT4	lncRNA	3.40462	1.15748e-10		AC007406.4	lncRNA	-2.23513	1.14664e-12
AC010175.1	lncRNA	3.39841	0.0103745		AL109917.1	lncRNA	-2.23315	0.000247855
LINC00628	lncRNA	3.37904	4.23361e-18		AC023090.1	lncRNA	-2.23296	0.00123313
AC092301.1	lncRNA	3.3655	4.17878e-11		AP002761.3	lncRNA	-2.22288	0.00112695
LINC01767	lncRNA	3.34638	1.32272e-11		AC025280.2	lncRNA	-2.21494	1.14235e-08
AC007666.1	lncRNA	3.33693	2.55782e-24		LINC02214	lncRNA	-2.21424	0.0170266
COL18A1-AS2	lncRNA	3.33503	0.0182696		LINC01277	lncRNA	-2.2064	7.56758e-14
AC012443.2	lncRNA	3.33366	5.24524e-66		AC099668.1	lncRNA	-2.20241	0.00336675
FAM66E	lncRNA	3.33171	0.049084		AC121338.2	lncRNA	-2.19297	2.44512e-23
AL035447.1	lncRNA	3.3292	4.07037e-05		AC116348.2	lncRNA	-2.18866	0.00252469
AC008588.1	lncRNA	3.32699	1.84709e-07		AL161665.2	lncRNA	-2.18835	0.0357736
ZNRF3-AS1	lncRNA	3.32259	0.00180062		AC048382.6	lncRNA	-2.18317	0.021835
AC105206.3	lncRNA	3.3217	0.00111153		AL359504.1	lncRNA	-2.18222	0.0394267
AC008966.3	lncRNA	3.31978	0.0121411		AC018413.1	lncRNA	-2.18136	1.37718e-05
AC118658.1	lncRNA	3.3191	0.0121411		AC136475.3	lncRNA	-2.17833	0.000987021
AL355531.1	lncRNA	3.31594	0.0447316		CEP83-DT	lncRNA	-2.17703	0.00476138
AC006538.1	lncRNA	3.29318	1.76204e-29		AC019257.7	lncRNA	-2.17208	0.00570324
AL583824.1	lncRNA	3.28101	4.27697e-10		AC138393.2	lncRNA	-2.16842	0.011629
LINC02301	lncRNA	3.27972	0.000475538		TMPO-AS1	lncRNA	-2.16691	2.8587e-19
AC111170.1	lncRNA	3.27786	7.13828e-05		TYMSOS	lncRNA	-2.16567	7.03025e-15
AC091691.3	lncRNA	3.27249	0.0173653		AC106772.1	lncRNA	-2.1644	0.0098648
AL450992.1	lncRNA	3.27169	6.34859e-25		AC062029.1	lncRNA	-2.16173	3.61059e-07
IL21R-AS1	lncRNA	3.27103	1.73321e-06		COLCA1	lncRNA	-2.15948	1.78039e-20
AC013267.1	lncRNA	3.26277	0.00155907		LINC00543	lncRNA	-2.15829	1.74506e-30
AC004775.1	lncRNA	3.25998	0.00476301		AL161772.1	lncRNA	-2.15676	2.77716e-15
AL590004.3	lncRNA	3.24798	1.7192e-41		AC021087.1	lncRNA	-2.15134	0.038357
CYMP-AS1	lncRNA	3.24339	2.08528e-13		AC040169.1	lncRNA	-2.14882	0.00010262
AL138955.1	lncRNA	3.23131	0.000150326		GK-AS1	lncRNA	-2.14863	0.00179165
LINC02251	lncRNA	3.22879	0.0303378		AC012366.1	lncRNA	-2.14776	0.0027802
AC079384.1	lncRNA	3.21969	0.0311538		AC006058.1	lncRNA	-2.13859	1.18201e-07
APOBEC3B-AS1	lncRNA	3.21956	2.88758e-09		AP000894.4	lncRNA	-2.13682	4.67477e-05
AC007216.2	lncRNA	3.21573	0.00275512		AC140479.4	lncRNA	-2.13564	8.41382e-15
AC024884.2	lncRNA	3.21503	0.000408742		AL355490.1	lncRNA	-2.12498	0.0396039
AC008737.1	lncRNA	3.20889	0.00160997		AL807752.3	lncRNA	-2.12335	4.18989e-14
AC027601.2	lncRNA	3.20559	5.39826e-06		OGFR-AS1	lncRNA	-2.12318	6.85779e-06
LINC02458	lncRNA	3.20253	0.0192953		LNCTAM34A	lncRNA	-2.1231	0.000111753
AP000777.2	lncRNA	3.20097	7.67234e-05		TFAP2A-AS1	lncRNA	-2.12006	0.0369949
MIOS-DT	lncRNA	3.19346	4.39407e-20		AC009107.2	lncRNA	-2.11064	0.00186781
ADAMTS9-AS2	lncRNA	3.18609	0.0158064		AC090578.3	lncRNA	-2.10718	0.000793955
AC022028.2	lncRNA	3.18569	8.46718e-11		AC007032.1	lncRNA	-2.10445	6.83496e-05
AC020658.3	lncRNA	3.18395	0.000320004		Z94721.2	lncRNA	-2.09472	0.00471661
AC093330.1	lncRNA	3.18367	0.00655266		SUGT1P4-STRA6LP-CCDC180	lncRNA	-2.08544	1.49138e-17
AC018638.6	lncRNA	3.18365	0.000779324		AL132639.2	lncRNA	-2.07089	1.33384e-08
AL353740.1	lncRNA	3.18247	0.00786409		AC016355.1	lncRNA	-2.06978	4.49981e-08
LUNAR1	lncRNA	3.17934	0.00234512		AC007663.3	lncRNA	-2.06021	0.0133288
AC104129.1	lncRNA	3.17271	0.00060332		RNF157-AS1	lncRNA	-2.05831	6.93662e-17
AL135999.2	lncRNA	3.17037	7.02953e-12		NRAV	lncRNA	-2.05686	1.71627e-32
AP001062.3	lncRNA	3.16838	0.0125816		AC091153.3	lncRNA	-2.05019	0.015982
AL139039.3	lncRNA	3.16023	4.44901e-06		LINC02672	lncRNA	-2.04386	9.49709e-41
AC021755.2	lncRNA	3.14908	0.0177509		HHLA3-AS1	lncRNA	-2.04052	0.00148407
AC009509.4	lncRNA	3.14218	0.0223601		AC006483.2	lncRNA	-2.03148	0.0381876
AC004702.1	lncRNA	3.14216	1.47323e-06		AL109659.1	lncRNA	-2.02782	0.00970776
CLIP1-AS1	lncRNA	3.13922	2.81373e-05		NCRNA00250	lncRNA	-2.02522	0.0200769
AC099811.4	lncRNA	3.12767	0.0238565		AC061992.2	lncRNA	-2.02417	1.51176e-06
AC211476.3	lncRNA	3.12549	0.00790873		AC007938.1	lncRNA	-2.02351	0.0112728
AC010422.4	lncRNA	3.11149	4.15326e-09		AC092687.3	lncRNA	-2.02088	0.0264683
AC025174.1	lncRNA	3.11019	0.0247863		AC080112.1	lncRNA	-2.02017	6.59055e-12
AC117503.1	lncRNA	3.10598	0.0411439		AC107021.2	lncRNA	-2.01293	1.59735e-05
AC211486.2	lncRNA	3.10582	3.82376e-05		AC092171.5	lncRNA	-2.01133	1.54142e-07
AC011676.1	lncRNA	3.10356	1.47135e-11		AL354740.1	lncRNA	-2.00578	0.000591898
AC006449.2	lncRNA	3.10055	2.16131e-06		AL353801.3	lncRNA	-2.00565	0.00735828
AP003498.1	lncRNA	3.10016	0.00355122		OBSCN-AS1	lncRNA	-2.00467	0.00593409
KIF25-AS1	lncRNA	3.09885	5.17361e-05		AL512625.1	lncRNA	-2.00323	0.00345728
AL137002.1	lncRNA	3.09817	5.42666e-06		KIAA1614-AS1	lncRNA	-2.00178	1.3051e-11
AL121989.1	lncRNA	3.09447	0.0112604		AL109659.2	lncRNA	-1.99961	0.000992448
AC010320.3	lncRNA	3.07979	0.027753		AL359715.3	lncRNA	-1.99579	0.0210393
LINC01823	lncRNA	3.05238	0.000586081		AL136988.2	lncRNA	-1.99238	0.0117017
AC092428.1	lncRNA	3.03921	5.58017e-05		AL118558.3	lncRNA	-1.98759	1.06717e-05
AC022182.1	lncRNA	3.03899	0.0265562		AC097448.1	lncRNA	-1.98744	1.38001e-16
AL161937.1	lncRNA	3.03298	0.0140467		LINC01816	lncRNA	-1.98517	0.00104395
ABALON	lncRNA	3.03205	5.52624e-11		LINC02600	lncRNA	-1.98514	0.00157241
AC004900.1	lncRNA	3.02318	1.55509e-06		AP001267.3	lncRNA	-1.98012	0.000409927
AC087612.1	lncRNA	3.01924	0.0336438		RALGPS2-AS1	lncRNA	-1.97765	4.86282e-05
AP002812.5	lncRNA	3.01685	2.19541e-05		AC005586.1	lncRNA	-1.97762	1.2023e-05
AC107982.2	lncRNA	3.00919	0.0344162		AC009309.1	lncRNA	-1.97531	0.000291662
AC092127.1	lncRNA	3.00809	6.32064e-05		AL590617.2	lncRNA	-1.9749	1.60945e-10
AC244093.4	lncRNA	3.00466	0.000846142		AL139246.5	lncRNA	-1.97289	0.000179459
AC097382.2	lncRNA	2.99605	2.65904e-28		AL096870.8	lncRNA	-1.96828	8.2411e-06
AC139100.2	lncRNA	2.99416	7.70097e-26		MNX1-AS1	lncRNA	-1.96134	1.04749e-23
AC017074.1	lncRNA	2.99381	4.98528e-28		AC106017.2	lncRNA	-1.95589	1.10936e-07
AC137561.1	lncRNA	2.98685	2.66864e-13		AC009097.2	lncRNA	-1.95274	0.00739032
LINC01555	lncRNA	2.98366	7.64619e-07		AC011330.2	lncRNA	-1.95143	1.39328e-05
AC005165.3	lncRNA	2.97904	0.00506296		AL078644.1	lncRNA	-1.95033	0.00351243
LINC00273	lncRNA	2.97889	1.30536e-20		AC026992.2	lncRNA	-1.95003	7.0654e-06
SGSM3-AS1	lncRNA	2.96714	0.0423836		OGFRP1	lncRNA	-1.94984	2.24797e-21
AC013468.1	lncRNA	2.96241	0.000147423		LINC01671	lncRNA	-1.94937	0.000145012
AC139887.4	lncRNA	2.95503	0.00580605		AC034243.1	lncRNA	-1.94853	1.64999e-06
LIPC-AS1	lncRNA	2.95471	3.05085e-05		AC008115.3	lncRNA	-1.9459	2.13072e-10
LINC02587	lncRNA	2.95046	0.00659093		AC007383.1	lncRNA	-1.94218	1.39482e-15
LINC00842	lncRNA	2.94987	2.19702e-22		AL592211.2	lncRNA	-1.94116	0.015121
LINC02595	lncRNA	2.94882	1.32217e-27		AC011337.1	lncRNA	-1.94032	1.2428e-08
AC104958.1	lncRNA	2.94407	0.00078763		AC092903.2	lncRNA	-1.93959	4.18101e-06
AC013486.1	lncRNA	2.94308	0.0164765		SLC12A9-AS1	lncRNA	-1.93841	0.0117674
DHDDS-AS1	lncRNA	2.93086	1.03496e-09		AL031778.1	lncRNA	-1.93345	1.32184e-07
LINC02867	lncRNA	2.92614	3.33543e-07		TOLLIP-AS1	lncRNA	-1.92307	4.81027e-05
AP005264.2	lncRNA	2.92612	0.0456703		AL928654.1	lncRNA	-1.91185	1.47001e-18
C2-AS1	lncRNA	2.92538	0.000162217		AC018521.5	lncRNA	-1.91166	5.87506e-15
AC026120.3	lncRNA	2.92418	0.0193678		WAC-AS1	lncRNA	-1.90817	3.44415e-30
AC104806.2	lncRNA	2.91961	0.00124043		AC119427.1	lncRNA	-1.90632	1.27649e-28
AC026979.3	lncRNA	2.91249	3.42462e-06		AC027801.4	lncRNA	-1.9061	0.0104957
AC002069.2	lncRNA	2.90794	6.3084e-07		MATN1-AS1	lncRNA	-1.90112	6.00406e-09
SHANK2-AS1	lncRNA	2.90659	0.00103972		AC025766.1	lncRNA	-1.90015	0.0153408
AC104134.1	lncRNA	2.90416	1.27299e-05		A2M-AS1	lncRNA	-1.88597	0.00467042
AC022809.1	lncRNA	2.90184	1.26263e-06		AL161729.1	lncRNA	-1.88449	0.000591008
LINC02818	lncRNA	2.90172	0.00446551		AL135905.1	lncRNA	-1.88207	5.6188e-08
AL031770.1	lncRNA	2.89859	0.0182009		RB1-DT	lncRNA	-1.88197	0.00459341
AP001160.4	lncRNA	2.89262	0.00229031		AC019197.1	lncRNA	-1.87304	4.16338e-08
AC011450.1	lncRNA	2.88756	0.00051811		AC053503.4	lncRNA	-1.87238	0.0201059
AC211486.5	lncRNA	2.8852	2.64129e-12		AL359715.1	lncRNA	-1.867	5.28651e-06
LINC02240	lncRNA	2.88352	0.0250423		AL023806.1	lncRNA	-1.86311	0.013939
LINC01140	lncRNA	2.87906	0.0012869		AL139289.1	lncRNA	-1.86046	0.00101838
LINC01517	lncRNA	2.87629	1.08569e-14		AC239868.1	lncRNA	-1.85573	1.83011e-09
UCKL1-AS1	lncRNA	2.86892	3.83573e-08		TP53TG1	lncRNA	-1.84977	1.21249e-18
MADD-AS1	lncRNA	2.86631	0.0220047		AC016738.1	lncRNA	-1.84914	0.0181336
AC110769.1	lncRNA	2.85955	0.0229817		AP000357.2	lncRNA	-1.84761	0.0187336
ZNRF3-IT1	lncRNA	2.85674	0.00585477		LINC00239	lncRNA	-1.84267	1.93287e-08
LINC01191	lncRNA	2.84904	0.00061823		AC087222.1	lncRNA	-1.83707	1.79386e-06
AC020663.4	lncRNA	2.83676	0.0204248		AC092171.3	lncRNA	-1.83174	1.90038e-09
AC091045.1	lncRNA	2.83101	7.93409e-08		AC025839.1	lncRNA	-1.82885	0.00164595
AC063960.2	lncRNA	2.82924	2.06929e-08		AP000866.5	lncRNA	-1.82785	0.00173349
AC096642.2	lncRNA	2.82264	0.0300512		SEMA6A-AS1	lncRNA	-1.8245	0.014451
AC003093.1	lncRNA	2.82083	0.00562896		FAM85B	lncRNA	-1.82416	6.36223e-05
CCDC13-AS1	lncRNA	2.82069	0.00170781		AL023284.4	lncRNA	-1.8232	0.00115404
ATP11A-AS1	lncRNA	2.81534	0.000218486		AP000851.2	lncRNA	-1.82146	5.02076e-07
AP001053.1	lncRNA	2.81484	0.00562336		NCBP2-AS1	lncRNA	-1.81802	0.000661973
AL669830.1	lncRNA	2.8028	9.60965e-29		AL354953.1	lncRNA	-1.81677	0.000107492
AC005487.1	lncRNA	2.80234	3.09511e-10		AC016065.1	lncRNA	-1.8121	6.73823e-14
AC092941.1	lncRNA	2.80071	0.0010789		AL096701.4	lncRNA	-1.81184	0.000116721
AC023424.2	lncRNA	2.79046	3.53304e-07		AC114271.1	lncRNA	-1.81139	1.81394e-07
ZNNT1	lncRNA	2.7888	5.95732e-40		CPNE8-AS1	lncRNA	-1.80651	0.00517706
AC099518.4	lncRNA	2.78699	0.000709212		AC007848.1	lncRNA	-1.80518	0.0162478
AC104257.1	lncRNA	2.78539	0.00564621		AC018553.1	lncRNA	-1.80514	0.0250988
AL117379.1	lncRNA	2.78348	4.11096e-35		CERS6-AS1	lncRNA	-1.80297	3.02054e-06
AL445928.2	lncRNA	2.7814	0.0167838		UVRAG-DT	lncRNA	-1.80257	0.00590905
AC105339.6	lncRNA	2.77646	0.0387411		AC007182.1	lncRNA	-1.80253	0.000457559
AL354833.1	lncRNA	2.77167	6.17586e-21		ALMS1-IT1	lncRNA	-1.80211	7.0502e-08
AC103739.1	lncRNA	2.77149	3.64971e-08		NINJ2-AS1	lncRNA	-1.80135	5.10022e-22
AL049539.1	lncRNA	2.77143	1.30584e-09		WT1-AS	lncRNA	-1.80019	0.000582205
DAAM2-AS1	lncRNA	2.75458	6.39626e-13		AC087521.4	lncRNA	-1.79722	4.2161e-08
AGAP1-IT1	lncRNA	2.75367	7.12736e-10		LINC01252	lncRNA	-1.79402	0.000117598
AL162411.1	lncRNA	2.74922	9.37268e-27		AL024508.1	lncRNA	-1.79056	6.08038e-12
AL139082.1	lncRNA	2.74662	7.19998e-07		AC073283.2	lncRNA	-1.77828	1.31398e-05
AC074091.2	lncRNA	2.74661	0.000819544		MCCC1-AS1	lncRNA	-1.77303	0.00118917
AL365255.1	lncRNA	2.74214	0.0220179		AL033527.2	lncRNA	-1.77265	0.00129142
AC025437.3	lncRNA	2.73908	0.00521957		AC007541.1	lncRNA	-1.77091	6.65423e-05
AC010145.1	lncRNA	2.73873	4.08409e-05		CCDC183-AS1	lncRNA	-1.76658	2.18877e-19
AC018695.3	lncRNA	2.73791	0.00944723		PHKA2-AS1	lncRNA	-1.75852	6.04832e-05
SNHG22	lncRNA	2.73725	3.33985e-15		AP001122.1	lncRNA	-1.75516	0.00487855
AC007040.1	lncRNA	2.73307	0.0223949		AL353747.2	lncRNA	-1.75389	0.00626731
AL158154.3	lncRNA	2.73105	7.64785e-27		NALT1	lncRNA	-1.74764	0.0345063
AC087203.3	lncRNA	2.7288	4.97808e-12		AP000759.1	lncRNA	-1.74575	0.000268992
LINC01559	lncRNA	2.72305	3.0233e-42		USP2-AS1	lncRNA	-1.74193	6.07246e-11
AC099791.4	lncRNA	2.7193	0.0410294		SCOC-AS1	lncRNA	-1.73981	3.11384e-07
LINC02603	lncRNA	2.71742	1.29539e-07		HPN-AS1	lncRNA	-1.73923	1.47414e-12
CRAT37	lncRNA	2.71597	2.68195e-05		AL513534.2	lncRNA	-1.73426	0.000912596
LINC00589	lncRNA	2.71285	2.81332e-09		DDN-AS1	lncRNA	-1.73421	1.09122e-17
LINC00635	lncRNA	2.70716	0.000142603		AL162377.1	lncRNA	-1.72892	2.55949e-06
LINC02624	lncRNA	2.70597	0.0108508		LINC01293	lncRNA	-1.72886	3.13022e-07
AC006148.1	lncRNA	2.7043	0.0137839		AC074212.1	lncRNA	-1.7286	0.000241655
AC090192.2	lncRNA	2.69615	8.96488e-58		TSPEAR-AS2	lncRNA	-1.72801	0.00123346
AC107909.1	lncRNA	2.69431	0.0101962		AC007342.5	lncRNA	-1.72758	0.00511896
AC025178.1	lncRNA	2.69114	2.92516e-15		CNN3-DT	lncRNA	-1.72637	6.69926e-21
AC010207.1	lncRNA	2.69108	1.75116e-08		AC016735.1	lncRNA	-1.72476	0.0123267
AC245041.2	lncRNA	2.68632	6.91111e-30		LNCSRLR	lncRNA	-1.72475	0.0269489
AL391845.2	lncRNA	2.68036	0.0024157		AC234775.2	lncRNA	-1.72396	0.0466403
AC025539.1	lncRNA	2.67243	0.00120749		AC026304.1	lncRNA	-1.72178	0.000468285
LINC00276	lncRNA	2.67101	0.0110056		AC064836.2	lncRNA	-1.71787	0.00105472
AL807752.5	lncRNA	2.6707	0.0182291		AC005920.1	lncRNA	-1.70991	0.010359
AL163953.1	lncRNA	2.67027	2.49744e-20		AC073508.3	lncRNA	-1.7089	3.88223e-09
AC015878.2	lncRNA	2.66782	0.0124362		LINC02885	lncRNA	-1.70513	0.000704449
AC006449.3	lncRNA	2.66303	0.00913642		FP236383.3	lncRNA	-1.70112	6.71751e-26
MIR663AHG	lncRNA	2.66218	2.46572e-40		AC012494.1	lncRNA	-1.69904	0.00601961
AL078590.2	lncRNA	2.65376	0.00292009		EXOC3-AS1	lncRNA	-1.69527	5.3247e-10
AC016245.1	lncRNA	2.65206	2.34981e-05		HAGLR	lncRNA	-1.68905	1.89743e-27
AC004982.1	lncRNA	2.64949	4.83515e-16		RGMB-AS1	lncRNA	-1.68359	0.00464499
AC005391.1	lncRNA	2.64478	0.000724693		LINC02021	lncRNA	-1.67908	5.11681e-14
AC005696.3	lncRNA	2.64064	0.000434364		AC207130.1	lncRNA	-1.67901	0.00747514
BACH1-IT1	lncRNA	2.63989	2.74261e-06		C9orf163	lncRNA	-1.67849	0.000753867
LINC02740	lncRNA	2.63313	0.0125762		AL161421.1	lncRNA	-1.67735	1.36521e-06
AC011753.2	lncRNA	2.6306	0.000430627		AC011322.1	lncRNA	-1.66844	5.45363e-05
AC008514.1	lncRNA	2.62906	0.000190391		BTF3-DT	lncRNA	-1.66593	0.000451609
AL390726.2	lncRNA	2.6234	0.000508205		AF196972.1	lncRNA	-1.66567	0.0457189
AL592546.2	lncRNA	2.62101	0.000214337		LINC02594	lncRNA	-1.66475	0.00031539
AC092756.1	lncRNA	2.61842	0.0255973		TM4SF19-AS1	lncRNA	-1.6637	0.000140007
AC011503.4	lncRNA	2.61806	1.02459e-07		AC010531.6	lncRNA	-1.66341	0.00246856
AC114956.1	lncRNA	2.615	0.0220047		AC073254.1	lncRNA	-1.66114	0.00138184
AC010173.1	lncRNA	2.61473	0.0040767		LINC00663	lncRNA	-1.65316	1.8811e-08
C1QTNF1-AS1	lncRNA	2.61346	1.33192e-16		AL021368.2	lncRNA	-1.64915	2.21832e-12
AC109136.1	lncRNA	2.60894	0.000275083		RHPN1-AS1	lncRNA	-1.64243	0.000493342
AL391095.1	lncRNA	2.60874	1.01866e-39		HAGLROS	lncRNA	-1.64177	4.92486e-05
AC106886.2	lncRNA	2.60819	3.72977e-06		AL691432.2	lncRNA	-1.63928	2.83486e-11
AL356234.3	lncRNA	2.6072	5.93809e-13		AL136368.1	lncRNA	-1.63749	0.0266942
GSN-AS1	lncRNA	2.60423	2.05984e-11		AL512791.1	lncRNA	-1.63566	0.00241214
AL158166.1	lncRNA	2.60254	5.684e-18		SLC9A3-AS1	lncRNA	-1.6319	2.01832e-32
AC025180.1	lncRNA	2.59833	0.00246111		LINC00461	lncRNA	-1.62542	0.0100882
IGF2BP2-AS1	lncRNA	2.58985	9.48171e-15		MAP3K2-DT	lncRNA	-1.62223	2.35903e-09
LINC01433	lncRNA	2.58507	0.00197393		LINC01695	lncRNA	-1.61722	0.00656499
AC011498.6	lncRNA	2.57621	1.44937e-07		ZFAND2A-DT	lncRNA	-1.61354	4.06653e-17
AL590729.1	lncRNA	2.57386	0.000124277		TSC22D1-AS1	lncRNA	-1.6011	1.75479e-05
AP000808.1	lncRNA	2.57288	2.61231e-07		KC6	lncRNA	-1.59972	4.10803e-06
AP000345.2	lncRNA	2.56316	0.0268394		TMEM139-AS1	lncRNA	-1.59845	6.37726e-05
LINC-PINT	lncRNA	2.56217	1.06246e-33		ST7-AS1	lncRNA	-1.59524	4.51869e-06
AC114939.1	lncRNA	2.55935	1.6174e-06		EPS15-AS1	lncRNA	-1.59354	0.00131621
LINC02809	lncRNA	2.55831	0.000256702		AC116407.1	lncRNA	-1.59208	0.000165779
LINC02211	lncRNA	2.55791	0.00432923		AC116667.1	lncRNA	-1.59195	0.0044707
AL442125.1	lncRNA	2.55377	2.6331e-28		VPS9D1-AS1	lncRNA	-1.59118	1.38903e-21
AL450322.1	lncRNA	2.55328	0.0117462		AL512791.2	lncRNA	-1.58196	7.0742e-10
CSTF3-DT	lncRNA	2.55069	4.77498e-15		FEZF1-AS1	lncRNA	-1.58063	0.0122689
AC239800.2	lncRNA	2.54706	0.0312645		AC092611.1	lncRNA	-1.5761	0.0469166
LINC01499	lncRNA	2.54501	0.00458062		AC008074.2	lncRNA	-1.57179	0.0158275
AC135050.3	lncRNA	2.53484	0.000152914		LINC00494	lncRNA	-1.57131	3.22291e-06
AL450345.2	lncRNA	2.53383	0.0107734		AC103874.1	lncRNA	-1.57101	0.00244475
AC007773.1	lncRNA	2.5335	2.62961e-21		IRF2-DT	lncRNA	-1.56554	2.4951e-05
AC127526.4	lncRNA	2.52925	2.65336e-21		MAP4K3-DT	lncRNA	-1.56335	4.93558e-15
AC096751.2	lncRNA	2.51331	1.53352e-26		LINC00992	lncRNA	-1.56143	5.28651e-06
AC007952.4	lncRNA	2.5119	0.000380238		AC132872.2	lncRNA	-1.55691	0.00022109
AL646090.2	lncRNA	2.51028	0.0443256		UPK1A-AS1	lncRNA	-1.55687	4.34652e-05
AL121972.1	lncRNA	2.51006	0.0201588		LINC01091	lncRNA	-1.55456	9.47229e-08
AC026391.1	lncRNA	2.50385	4.29415e-05		AC133644.2	lncRNA	-1.55426	7.2359e-11
LINC00528	lncRNA	2.50217	0.0241204		LINC01124	lncRNA	-1.55197	0.000212991
AC039056.2	lncRNA	2.49892	0.0113424		AL161669.1	lncRNA	-1.55052	0.0031284
AC107959.2	lncRNA	2.49444	0.000541501		Z84485.1	lncRNA	-1.54961	6.08521e-06
AC137936.1	lncRNA	2.49328	0.00832995		AC103702.2	lncRNA	-1.54101	1.45533e-20
AL158801.2	lncRNA	2.49263	0.000271722		SLC25A21-AS1	lncRNA	-1.54022	1.11273e-05
AC007216.3	lncRNA	2.48212	1.09432e-08		AC105916.1	lncRNA	-1.53733	0.00018825
AC099811.1	lncRNA	2.47782	0.00296878		AC068338.2	lncRNA	-1.53712	7.17512e-06
AC064805.2	lncRNA	2.46881	0.000633991		LINC01229	lncRNA	-1.5356	0.0117763
AF124730.1	lncRNA	2.46848	0.000298739		CEBPA-DT	lncRNA	-1.53465	7.14726e-19
AC073657.1	lncRNA	2.46492	0.013291		PP7080	lncRNA	-1.5313	1.52882e-10
LCAL1	lncRNA	2.46257	3.48585e-06		AL662884.3	lncRNA	-1.53115	0.000421053
MIR3976HG	lncRNA	2.45713	0.00455361		LBX2-AS1	lncRNA	-1.5283	6.199e-40
P3H2-AS1	lncRNA	2.45572	0.00594272		NRSN2-AS1	lncRNA	-1.52665	1.79029e-16
AC010624.3	lncRNA	2.4524	3.02164e-07		SNHG32	lncRNA	-1.52206	3.32311e-24
AC123912.4	lncRNA	2.45232	0.037908		AC013553.3	lncRNA	-1.51826	0.0138633
AC103957.2	lncRNA	2.44768	4.12936e-14		SUV39H2-DT	lncRNA	-1.5165	0.00164076
AL442636.1	lncRNA	2.44278	1.43718e-15		SLC5A4-AS1	lncRNA	-1.51623	1.65607e-05
LINC01829	lncRNA	2.44246	0.0108153		AC066613.1	lncRNA	-1.51242	0.000467705
LINC00642	lncRNA	2.43082	0.00796395		AC078883.1	lncRNA	-1.51018	0.00205668
AL031710.2	lncRNA	2.42992	3.22112e-07		LINC01451	lncRNA	-1.50874	0.0226204
LINC01848	lncRNA	2.42675	0.0418297		LINC02615	lncRNA	-1.50806	0.000342397
AL645608.7	lncRNA	2.4204	1.07548e-22		CHKB-DT	lncRNA	-1.49965	1.20241e-07
AC046130.2	lncRNA	2.41837	0.00361918		AC124067.4	lncRNA	-1.49863	2.91347e-30
AC011442.1	lncRNA	2.41446	0.0219949		LINC01752	lncRNA	-1.49762	0.00832761
DLGAP1-AS1	lncRNA	2.41156	9.01714e-33		AL023581.2	lncRNA	-1.49733	0.00026332
AL390860.1	lncRNA	2.41147	0.00151041		LINC00662	lncRNA	-1.49424	3.83205e-17
AC004704.2	lncRNA	2.40593	0.0390187		AL162430.2	lncRNA	-1.49418	0.0175552
AC005632.6	lncRNA	2.40375	1.53136e-13		AL356776.2	lncRNA	-1.49035	0.00625064
THRB-IT1	lncRNA	2.39442	5.34746e-10		LINC01697	lncRNA	-1.49028	2.56506e-13
AC026979.4	lncRNA	2.39403	2.05758e-22		ZNF687-AS1	lncRNA	-1.48963	0.00187093
Z69706.1	lncRNA	2.39315	1.60039e-05		LINC01133	lncRNA	-1.48633	8.52901e-08
AC245041.1	lncRNA	2.39243	1.28838e-14		KANSL1-AS1	lncRNA	-1.48331	0.000126867
GTF3C2-AS1	lncRNA	2.39085	4.97137e-10		LYRM4-AS1	lncRNA	-1.48139	0.00398929
AL672310.1	lncRNA	2.38901	0.000301764		LINC01907	lncRNA	-1.4765	6.75884e-05
LINC02436	lncRNA	2.38641	0.0314995		LHX1-DT	lncRNA	-1.47648	4.52984e-05
AC016957.2	lncRNA	2.38516	8.38581e-07		LINC01291	lncRNA	-1.4753	5.13039e-20
AL139317.5	lncRNA	2.37076	0.000103258		AC007952.1	lncRNA	-1.4742	0.00104581
LINC01068	lncRNA	2.37037	0.000849961		AL442067.3	lncRNA	-1.47352	0.00478786
AC021683.3	lncRNA	2.36809	1.17019e-08		LINC00390	lncRNA	-1.47224	0.0189045
AC135050.5	lncRNA	2.36632	1.13222e-16		AC026495.2	lncRNA	-1.47178	3.40123e-09
AL023755.1	lncRNA	2.36343	4.19938e-10		AC099508.2	lncRNA	-1.47056	3.79941e-07
LINC02204	lncRNA	2.36125	0.000922965		AC138150.2	lncRNA	-1.46638	8.28935e-13
AL121750.1	lncRNA	2.36076	0.0386028		AC010733.1	lncRNA	-1.4657	3.9006e-16
AC020911.1	lncRNA	2.3603	2.80526e-05		CASC2	lncRNA	-1.45673	0.0208902
AC010255.1	lncRNA	2.35345	0.04839		AL590666.2	lncRNA	-1.45582	5.98989e-09
AC104370.1	lncRNA	2.35292	4.7406e-05		AL157400.2	lncRNA	-1.45518	0.0293133
HM13-AS1	lncRNA	2.3509	0.000134358		AL928654.2	lncRNA	-1.45247	1.28429e-10
LINC01254	lncRNA	2.35043	0.000279845		SPATA3-AS1	lncRNA	-1.45003	1.08614e-10
AL353770.4	lncRNA	2.34831	0.0227777		AC104667.2	lncRNA	-1.44958	1.59731e-06
Z80897.1	lncRNA	2.34353	0.0053362		AC002467.1	lncRNA	-1.44766	5.31726e-07
AC022023.2	lncRNA	2.33	0.0271151		AC025165.1	lncRNA	-1.44759	0.00615293
AC108125.1	lncRNA	2.32853	8.82577e-05		AC108673.2	lncRNA	-1.4467	0.00287808
AC145207.5	lncRNA	2.32399	2.80102e-18		LINC01144	lncRNA	-1.44201	0.00112282
LINC02052	lncRNA	2.32372	0.00632514		AC009163.7	lncRNA	-1.4417	9.15398e-05
AC015819.3	lncRNA	2.32213	0.00210694		BX255925.4	lncRNA	-1.44136	0.00583987
TSPOAP1-AS1	lncRNA	2.32085	7.15495e-30		DCST1-AS1	lncRNA	-1.43915	0.0288644
AC115284.4	lncRNA	2.31932	1.05014e-14		AC093249.6	lncRNA	-1.43665	0.000599629
AP003392.1	lncRNA	2.31906	7.16497e-10		LINC01123	lncRNA	-1.43128	3.5224e-32
Z98885.2	lncRNA	2.31487	0.036056		AC104971.1	lncRNA	-1.43115	0.00695267
AC022613.3	lncRNA	2.31455	0.0492763		LINC00339	lncRNA	-1.43092	1.64615e-17
AL391422.3	lncRNA	2.31189	0.0315095		LINC02018	lncRNA	-1.42882	5.56299e-13
LINC01550	lncRNA	2.31022	3.53523e-05		LINC00624	lncRNA	-1.42829	0.00360701
AL590369.1	lncRNA	2.30885	0.00443379		AC005696.4	lncRNA	-1.42502	4.18006e-08
OSTN-AS1	lncRNA	2.30557	0.00929757		MHENCR	lncRNA	-1.42366	6.25256e-09
AC121761.1	lncRNA	2.30435	5.95775e-10		AL441992.1	lncRNA	-1.42056	8.4011e-05
AL117209.1	lncRNA	2.30419	1.46237e-07		AC005696.1	lncRNA	-1.41663	0.0137061
AL591135.2	lncRNA	2.30314	3.2062e-05		AC097359.2	lncRNA	-1.40944	1.74022e-07
AC100797.1	lncRNA	2.3021	1.21374e-10		AL365181.2	lncRNA	-1.40009	9.88377e-13
Z98200.1	lncRNA	2.30104	0.0314978		AC069360.1	lncRNA	-1.39814	0.00910299
MAGI1-IT1	lncRNA	2.29961	0.000463624		ZNF22-AS1	lncRNA	-1.39289	9.52465e-11
MDS2	lncRNA	2.2994	0.0102169		AC009812.1	lncRNA	-1.39258	0.010819
AC011611.3	lncRNA	2.29839	5.70396e-08		AC100810.1	lncRNA	-1.39217	7.09126e-12
C1orf147	lncRNA	2.29606	1.43945e-05		AC005520.2	lncRNA	-1.38979	0.0173944
AL049646.1	lncRNA	2.29431	3.68754e-08		AC111182.2	lncRNA	-1.3894	0.00228978
AL512413.1	lncRNA	2.29341	0.000499622		MAFG-DT	lncRNA	-1.38931	1.96906e-06
AL022318.1	lncRNA	2.29303	0.000185529		SETBP1-DT	lncRNA	-1.38209	0.035946
AL356489.3	lncRNA	2.29165	0.0134008		PRDM16-DT	lncRNA	-1.38	0.000119257
AC026803.2	lncRNA	2.28618	2.49679e-11		AC009318.2	lncRNA	-1.37772	0.0257992
AC092894.1	lncRNA	2.2857	2.54129e-06		AL049830.3	lncRNA	-1.37369	0.000424525
AC004158.1	lncRNA	2.28438	0.0206074		TMEM92-AS1	lncRNA	-1.37315	7.05971e-06
AL135924.2	lncRNA	2.28388	0.000179194		AC006504.1	lncRNA	-1.36573	0.00698747
SCARNA9	lncRNA	2.28272	2.12485e-14		AL391834.2	lncRNA	-1.36402	0.0448143
LINC02490	lncRNA	2.28149	0.0408189		SMIM2-AS1	lncRNA	-1.36172	2.16108e-05
LINC01348	lncRNA	2.27297	4.07029e-18		AC026748.3	lncRNA	-1.36018	2.98943e-14
AL157886.1	lncRNA	2.27236	0.0030381		AC009133.2	lncRNA	-1.35907	0.00482466
AC011388.1	lncRNA	2.26594	0.0240013		LINC00526	lncRNA	-1.35509	6.24653e-19
AC010335.1	lncRNA	2.26181	0.0466433		CH17-340M24.3	lncRNA	-1.35479	2.93487e-07
AC013403.2	lncRNA	2.25993	0.000126334		AP001469.1	lncRNA	-1.34126	0.0234288
AC133919.1	lncRNA	2.25415	2.79478e-05		SMC2-AS1	lncRNA	-1.33893	0.000336128
AC055811.1	lncRNA	2.25395	0.00163899		PRKCZ-AS1	lncRNA	-1.33588	9.36562e-12
AP001011.1	lncRNA	2.25272	0.0107607		SNHG29	lncRNA	-1.33495	4.19414e-17
AATBC	lncRNA	2.25143	1.01811e-07		LINC01521	lncRNA	-1.3327	2.3451e-05
HOXC-AS1	lncRNA	2.2498	2.74159e-05		AP001107.9	lncRNA	-1.33127	3.58966e-19
LINC00880	lncRNA	2.24877	0.00904446		SEPTIN4-AS1	lncRNA	-1.33003	0.0261298
AL355377.4	lncRNA	2.24491	0.000832002		AL359881.1	lncRNA	-1.32766	0.0315532
UBOX5-AS1	lncRNA	2.24359	3.25802e-06		EHMT2-AS1	lncRNA	-1.32688	1.94685e-09
AC004490.1	lncRNA	2.24283	0.00357367		AL513320.1	lncRNA	-1.3252	0.010588
AC107959.1	lncRNA	2.24148	7.4165e-10		LINC02846	lncRNA	-1.32064	0.0312585
AP000919.1	lncRNA	2.24114	8.2516e-08		AL161668.3	lncRNA	-1.3181	0.013105
LINC02478	lncRNA	2.24111	0.0220769		AC004130.2	lncRNA	-1.31694	3.65726e-05
AC090826.1	lncRNA	2.2409	0.00859791		AL022069.3	lncRNA	-1.3165	0.000788488
LINC02680	lncRNA	2.2372	3.56641e-05		SNHG8	lncRNA	-1.31478	3.96058e-10
AL121762.2	lncRNA	2.23476	0.0328482		AC024560.5	lncRNA	-1.30859	0.0032758
TRPC7-AS1	lncRNA	2.23323	0.000679517		SUGT1-DT	lncRNA	-1.30806	5.47449e-05
BACH1-AS1	lncRNA	2.23086	0.000605907		SNAI3-AS1	lncRNA	-1.30537	8.66264e-15
AC000123.1	lncRNA	2.23046	4.28465e-06		AL357874.3	lncRNA	-1.30417	0.043139
AC093496.1	lncRNA	2.23026	0.0358412		MEG3	lncRNA	-1.3035	0.0478115
AC107220.1	lncRNA	2.22973	0.000182818		AC092329.4	lncRNA	-1.30174	6.3004e-09
TBC1D22A-AS1	lncRNA	2.229	0.00101017		AC021078.1	lncRNA	-1.29289	1.38007e-14
AC010198.2	lncRNA	2.22739	1.37378e-07		FAM106A	lncRNA	-1.28894	0.000150133
AC010973.2	lncRNA	2.227	2.27773e-23		LINC01709	lncRNA	-1.28033	8.68409e-11
AL031731.1	lncRNA	2.22587	7.79637e-17		HEIH	lncRNA	-1.27863	1.06125e-17
LINC01968	lncRNA	2.22586	4.7827e-06		AL451085.2	lncRNA	-1.27639	0.00936976
LINC02803	lncRNA	2.22428	0.0489439		AC079684.1	lncRNA	-1.2761	0.0391372
LINC01297	lncRNA	2.22159	0.00558369		LINC01106	lncRNA	-1.26961	8.77383e-12
AL450322.2	lncRNA	2.21841	0.00114004		DARS1-AS1	lncRNA	-1.26802	6.16252e-07
AC009434.1	lncRNA	2.21796	0.0306698		AC097639.1	lncRNA	-1.26371	8.27235e-06
AL355312.2	lncRNA	2.21531	3.16124e-10		AC064807.1	lncRNA	-1.2579	0.00018767
U47924.2	lncRNA	2.21527	8.43659e-16		AL031985.3	lncRNA	-1.25592	0.0198679
AC103718.1	lncRNA	2.21464	8.38528e-06		AC011370.1	lncRNA	-1.2528	0.0150655
AC040173.1	lncRNA	2.2122	0.0252901		AC010894.1	lncRNA	-1.2503	0.00795237
AC025165.4	lncRNA	2.21189	0.00671543		AC005837.1	lncRNA	-1.23865	0.00537325
LINC01204	lncRNA	2.20514	2.10358e-06		LINC01594	lncRNA	-1.23764	0.00140239
AC104574.2	lncRNA	2.2043	0.00827072		LINC01560	lncRNA	-1.2368	0.00014615
AC022154.1	lncRNA	2.20187	4.26525e-12		AC068473.5	lncRNA	-1.23658	0.000102549
AC103760.1	lncRNA	2.19927	3.99638e-12		AC022144.1	lncRNA	-1.23317	3.34095e-12
AP000547.3	lncRNA	2.19836	7.87777e-07		LPP-AS2	lncRNA	-1.23201	4.17962e-07
AC023590.1	lncRNA	2.19454	0.000928843		ACVR2B-AS1	lncRNA	-1.22984	0.00193703
AL356417.3	lncRNA	2.1933	0.001083		MIR194-2HG	lncRNA	-1.2276	1.65927e-14
AL590560.5	lncRNA	2.19041	0.000440641		AC129507.2	lncRNA	-1.22592	2.91938e-05
AC005052.2	lncRNA	2.19017	0.000157881		AL365181.3	lncRNA	-1.2254	1.13747e-19
AL021940.1	lncRNA	2.18999	0.00628807		FP671120.4	lncRNA	-1.22398	1.98916e-09
LINC01251	lncRNA	2.18847	0.00824034		FOXP4-AS1	lncRNA	-1.22249	9.7409e-05
AP001972.3	lncRNA	2.18844	0.0243523		MED14OS	lncRNA	-1.2205	0.0249849
AC245100.1	lncRNA	2.18807	0.00191676		AC017083.1	lncRNA	-1.21754	0.0232183
AC008121.2	lncRNA	2.18763	0.0354828		B4GALT1-AS1	lncRNA	-1.21449	0.00312979
LINC00920	lncRNA	2.18648	0.00350193		AP003119.2	lncRNA	-1.21389	0.0235808
AC073592.1	lncRNA	2.18575	0.00062595		AL118506.1	lncRNA	-1.21223	4.72224e-08
RBM15-AS1	lncRNA	2.18524	3.33494e-15		AC245140.2	lncRNA	-1.21113	7.02934e-08
PHACTR2-AS1	lncRNA	2.18241	0.0015483		URB1-AS1	lncRNA	-1.20289	5.43995e-05
AC006441.1	lncRNA	2.18217	5.47442e-08		AC027601.5	lncRNA	-1.20226	1.00032e-07
AC006946.3	lncRNA	2.18092	0.0268913		AC004967.2	lncRNA	-1.20108	3.61156e-07
AL008638.5	lncRNA	2.18088	0.0023759		AL137003.1	lncRNA	-1.19377	6.39891e-05
AL158166.2	lncRNA	2.17342	2.46442e-08		AC024575.1	lncRNA	-1.19224	0.00479043
AL035587.1	lncRNA	2.17027	4.51329e-17		BX890604.1	lncRNA	-1.18209	9.20708e-19
AL445363.1	lncRNA	2.16944	0.000609891		AC100791.2	lncRNA	-1.18185	0.0159174
AC000065.1	lncRNA	2.16493	0.00338421		LINC02363	lncRNA	-1.18107	0.0101672
AC107982.3	lncRNA	2.1629	6.78814e-08		Z95115.1	lncRNA	-1.18041	2.26012e-10
AC116158.1	lncRNA	2.15817	0.00579003		VASH1-AS1	lncRNA	-1.17735	1.34398e-05
MGC16275	lncRNA	2.15785	0.000120806		AC108519.1	lncRNA	-1.1739	1.50697e-12
AL022323.3	lncRNA	2.1527	2.97157e-24		USP3-AS1	lncRNA	-1.17375	0.00706776
AC027601.1	lncRNA	2.15041	2.03826e-26		AC226119.3	lncRNA	-1.17238	0.0383186
LINC01858	lncRNA	2.14817	0.00163169		LINC02028	lncRNA	-1.17144	0.0129405
AL031666.2	lncRNA	2.14803	0.000616666		MIR1-1HG-AS1	lncRNA	-1.16984	3.28291e-06
AL031602.2	lncRNA	2.14752	0.0296834		AC009005.1	lncRNA	-1.16951	4.33143e-06
AP005136.4	lncRNA	2.14517	0.00202534		AC009126.1	lncRNA	-1.16751	0.000449758
AL121574.1	lncRNA	2.14306	0.0206058		ATP2B1-AS1	lncRNA	-1.16696	0.00669109
AC110792.4	lncRNA	2.13935	0.0175976		AC113410.4	lncRNA	-1.16679	0.00502851
ITPK1-AS1	lncRNA	2.13667	0.0108581		C1orf229	lncRNA	-1.16147	0.0106512
LINC00899	lncRNA	2.13652	0.000186138		ILRUN-AS1	lncRNA	-1.16139	0.00316173
LINC02419	lncRNA	2.13543	0.010475		ST3GAL6-AS1	lncRNA	-1.16103	5.83029e-05
AC138028.2	lncRNA	2.13506	1.80171e-13		AC104024.4	lncRNA	-1.15853	7.89866e-05
AC026124.2	lncRNA	2.12941	0.00513734		AC079142.1	lncRNA	-1.1584	0.000215763
AC025575.2	lncRNA	2.12613	7.93479e-05		USP46-DT	lncRNA	-1.15631	0.0103278
AP000708.1	lncRNA	2.12438	7.69725e-07		COA6-AS1	lncRNA	-1.15291	0.0209998
AC092067.1	lncRNA	2.12238	0.0297545		AC004080.2	lncRNA	-1.15167	0.0218549
SHROOM3-AS1	lncRNA	2.12059	0.017905		PARTICL	lncRNA	-1.1515	2.70184e-08
AC010978.1	lncRNA	2.12057	0.0230943		AC108860.2	lncRNA	-1.14992	7.13472e-06
LINC01224	lncRNA	2.1181	0.000140223		AC016629.3	lncRNA	-1.14591	5.44847e-06
AL591030.1	lncRNA	2.11709	0.00271807		AC027117.1	lncRNA	-1.1451	0.0132008
AC055811.3	lncRNA	2.11495	0.0334101		AC015917.2	lncRNA	-1.14276	0.00477535
AL359636.2	lncRNA	2.11449	0.0372816		SP2-AS1	lncRNA	-1.14066	3.21676e-05
AC104461.1	lncRNA	2.11416	0.000202645		AP003307.1	lncRNA	-1.13837	6.45296e-05
AC016949.1	lncRNA	2.11124	0.00238185		LINC02709	lncRNA	-1.13756	9.57563e-05
AC010894.3	lncRNA	2.11005	0.00647126		AC133785.1	lncRNA	-1.12964	9.85362e-06
AC016586.1	lncRNA	2.10862	5.37802e-05		AC006116.7	lncRNA	-1.12916	0.0306899
SEC61G-DT	lncRNA	2.1055	0.0328828		UBL7-AS1	lncRNA	-1.12849	1.54045e-10
AC018845.1	lncRNA	2.10152	0.0347967		AL118505.1	lncRNA	-1.12579	0.030159
AC087289.1	lncRNA	2.10131	0.000520267		SATB2-AS1	lncRNA	-1.12318	0.000421021
AL590068.3	lncRNA	2.10079	0.0168254		DHRS4-AS1	lncRNA	-1.11989	1.04044e-09
AL121987.2	lncRNA	2.09494	0.000807205		NUP153-AS1	lncRNA	-1.11875	0.0465945
AC009318.4	lncRNA	2.08902	0.0372374		SNHG7	lncRNA	-1.11756	8.25125e-11
AP002884.3	lncRNA	2.08518	0.0321321		USP27X-AS1	lncRNA	-1.11234	0.00599931
LINC00324	lncRNA	2.08396	2.94129e-11		NIFK-AS1	lncRNA	-1.11112	4.99672e-09
AC020656.2	lncRNA	2.08139	2.99406e-29		LINC02246	lncRNA	-1.10422	0.0194847
AL049840.6	lncRNA	2.08009	0.0279009		GASAL1	lncRNA	-1.10299	1.12066e-07
AC010615.2	lncRNA	2.07978	2.30447e-08		LINC00479	lncRNA	-1.10211	3.01926e-05
MIR23AHG	lncRNA	2.07791	1.18969e-46		AC008738.3	lncRNA	-1.10005	3.50947e-06
AC023830.1	lncRNA	2.07568	0.000293404		AC156455.1	lncRNA	-1.09931	6.76444e-09
AP006621.1	lncRNA	2.07515	0.00046005		TAF1A-AS1	lncRNA	-1.09768	0.00463921
AL353751.1	lncRNA	2.07472	3.93641e-05		AP001626.1	lncRNA	-1.0907	0.0164419
AC105206.1	lncRNA	2.07466	0.0138993		AL161645.2	lncRNA	-1.0899	0.0442443
N4BP2L2-IT2	lncRNA	2.07238	4.65088e-20		LINC02562	lncRNA	-1.08831	1.53652e-05
AL391001.1	lncRNA	2.07208	0.00137208		BAALC-AS1	lncRNA	-1.08629	0.023852
AC138123.1	lncRNA	2.07138	1.15757e-12		KTN1-AS1	lncRNA	-1.08504	4.12806e-06
AC087894.3	lncRNA	2.06874	9.61042e-05		AL355574.1	lncRNA	-1.08081	0.0287287
LINC00488	lncRNA	2.0681	7.67983e-05		ZBED5-AS1	lncRNA	-1.07977	5.42666e-06
PRKAR2B-AS1	lncRNA	2.06178	8.83396e-05		AP003065.1	lncRNA	-1.07795	0.00124043
AC005921.4	lncRNA	2.05673	6.50411e-05		ARRDC3-AS1	lncRNA	-1.07568	0.00749261
AL133553.1	lncRNA	2.05507	0.00109201		AP000553.1	lncRNA	-1.07534	0.0017994
AC006238.1	lncRNA	2.05395	0.0044307		AC105345.1	lncRNA	-1.07321	0.0182081
LINC00484	lncRNA	2.05213	0.0376242		AP004609.3	lncRNA	-1.07021	0.000209019
AC004854.2	lncRNA	2.05195	0.00113327		AC008610.1	lncRNA	-1.0666	0.000702647
AC012645.1	lncRNA	2.0429	0.000432327		MELTF-AS1	lncRNA	-1.06431	0.00963599
AL691447.2	lncRNA	2.04183	7.68295e-15		LINC02449	lncRNA	-1.06428	0.000325321
AC005840.4	lncRNA	2.03964	1.39081e-05		SNHG3	lncRNA	-1.06127	2.91306e-16
BACH1-IT2	lncRNA	2.03952	0.00678502		AP000356.2	lncRNA	-1.06025	0.00793336
AC006062.1	lncRNA	2.03823	0.0344173		AP000593.4	lncRNA	-1.06024	0.0295674
AC126763.1	lncRNA	2.03769	5.8612e-06		CTD-3080P12.3	lncRNA	-1.05673	5.783e-05
ITGB1-DT	lncRNA	2.03633	8.18424e-08		AP000355.1	lncRNA	-1.0559	1.33027e-05
LINC02202	lncRNA	2.03525	0.0279948		MIR34AHG	lncRNA	-1.0545	7.54806e-15
AC099314.1	lncRNA	2.03341	0.0282174		AC126335.1	lncRNA	-1.05424	0.000107237
AL450307.1	lncRNA	2.03338	0.0161489		AC008014.1	lncRNA	-1.05415	0.000130709
AL662884.5	lncRNA	2.02585	1.69086e-07		AC006449.5	lncRNA	-1.05112	0.0389301
AL158847.1	lncRNA	2.02278	0.00243083		AL590399.1	lncRNA	-1.05075	0.00231813
AC106799.1	lncRNA	2.02265	0.0275721		MIR4453HG	lncRNA	-1.0482	9.42823e-08
NR4A1AS	lncRNA	2.02107	0.0169542		AC079414.3	lncRNA	-1.04764	0.0150787
AP000941.1	lncRNA	2.0206	0.000326799		AC040970.1	lncRNA	-1.04738	0.0044333
AC016526.2	lncRNA	2.01825	0.0133983		AC140481.1	lncRNA	-1.04724	0.0149341
AC004253.1	lncRNA	2.01801	1.31942e-05		AC124045.1	lncRNA	-1.0437	0.0268913
AC004951.1	lncRNA	2.01695	3.46917e-14		SNHG31	lncRNA	-1.04232	0.0157508
AL392172.1	lncRNA	2.01679	0.000284661		AC107027.3	lncRNA	-1.04015	3.89317e-05
AC009088.1	lncRNA	2.01667	2.30086e-05		AL121790.2	lncRNA	-1.0386	0.0419639
AC022182.2	lncRNA	2.01441	0.0266579		LINC02418	lncRNA	-1.03237	0.0352685
AC087164.1	lncRNA	2.01209	8.26223e-06		STK24-AS1	lncRNA	-1.02862	0.040253
AP003778.1	lncRNA	2.01013	0.022593		AC063960.1	lncRNA	-1.02719	0.000130709
PPP1R12A-AS1	lncRNA	2.00917	8.9429e-14		AL035587.3	lncRNA	-1.02585	0.00193232
AC137630.3	lncRNA	2.00673	0.0135805		AL050309.1	lncRNA	-1.02542	0.00163215
AC004466.2	lncRNA	2.00528	0.0479855		AC132192.2	lncRNA	-1.02278	4.33417e-05
AC006460.1	lncRNA	2.00067	4.40756e-07		SMARCA5-AS1	lncRNA	-1.02262	0.000116917
AC138028.1	lncRNA	1.99767	0.00224208		HLA-F-AS1	lncRNA	-1.02255	2.37189e-07
AC008676.1	lncRNA	1.99137	0.00105472		CTBP1-DT	lncRNA	-1.02064	1.81772e-06
DDX59-AS1	lncRNA	1.99034	0.00125245		TMEM51-AS1	lncRNA	-1.01825	0.000289397
PTCSC2	lncRNA	1.99028	8.20055e-10		COSMOC	lncRNA	-1.0128	0.00530522
AC107959.4	lncRNA	1.989	2.9094e-05		AC012640.2	lncRNA	-1.01061	0.0201463
LINC01284	lncRNA	1.98875	0.00204601		AC091982.3	lncRNA	-1.0076	0.000578
AC089998.4	lncRNA	1.98872	0.0159168		AC108047.1	lncRNA	-1.0014	0.00275912
LINC01806	lncRNA	1.98759	8.3581e-26		LINC00909	lncRNA	-0.997311	4.50606e-07
AL034427.1	lncRNA	1.98727	0.010264		AC026471.3	lncRNA	-0.997237	0.0392111
AC110048.2	lncRNA	1.98723	0.0018419		AL162431.1	lncRNA	-0.996721	0.00250754
AP003392.4	lncRNA	1.98661	0.00073666		FLVCR1-DT	lncRNA	-0.995042	2.86882e-06
Z98885.3	lncRNA	1.98393	4.15692e-07		RAP2C-AS1	lncRNA	-0.992784	0.0391141
GAPLINC	lncRNA	1.97887	0.00344581		AC132938.3	lncRNA	-0.989167	0.000925402
AL109811.1	lncRNA	1.97754	1.13576e-09		AC013356.4	lncRNA	-0.9852	0.0187506
LINC02069	lncRNA	1.97614	0.000897022		LINC00668	lncRNA	-0.984789	1.0359e-14
AC012358.1	lncRNA	1.9759	0.000122263		RNASEH1-AS1	lncRNA	-0.980989	1.81726e-06
LINC02617	lncRNA	1.97553	0.0292742		AC079922.2	lncRNA	-0.979306	0.000865886
AC007493.1	lncRNA	1.97096	0.00102759		AP001372.2	lncRNA	-0.979228	8.34408e-05
Z84723.1	lncRNA	1.96995	0.000634332		BOLA3-AS1	lncRNA	-0.977143	4.20814e-12
AC097713.2	lncRNA	1.96598	1.46426e-10		LINC02701	lncRNA	-0.972562	1.58362e-11
AL355499.2	lncRNA	1.96497	0.000560714		EPB41L4A-AS1	lncRNA	-0.971802	4.96693e-08
AC005261.3	lncRNA	1.96086	1.05986e-05		SEPTIN7-DT	lncRNA	-0.968837	0.00500975
AP003120.1	lncRNA	1.95998	0.0198679		AL121832.2	lncRNA	-0.968167	3.07578e-05
AC139792.1	lncRNA	1.95843	0.0212916		SNHG16	lncRNA	-0.96631	2.68415e-13
AC005253.1	lncRNA	1.95782	8.25407e-26		LINC02012	lncRNA	-0.96347	0.0451845
AL117382.2	lncRNA	1.95624	7.28924e-09		AC020910.5	lncRNA	-0.961556	0.0295453
AC025442.2	lncRNA	1.95553	5.47027e-05		AL163051.1	lncRNA	-0.960994	0.0136982
LINC02883	lncRNA	1.95463	0.0140248		LINC02421	lncRNA	-0.953325	0.0252378
AC138123.2	lncRNA	1.95435	0.00548194		AL121603.2	lncRNA	-0.952791	0.0123331
LINC02551	lncRNA	1.95395	0.000554532		REPIN1-AS1	lncRNA	-0.948784	0.00896581
AC009121.4	lncRNA	1.95107	0.0183974		FAM13A-AS1	lncRNA	-0.947295	0.00125431
LINC02538	lncRNA	1.9505	0.000158087		AC007114.1	lncRNA	-0.946562	0.0184477
AC093857.1	lncRNA	1.94946	0.000259857		LINC00330	lncRNA	-0.945128	0.0438184
AC253536.3	lncRNA	1.94823	0.00434492		TMEM44-AS1	lncRNA	-0.944189	2.68479e-07
PSMD6-AS1	lncRNA	1.9452	0.0361542		SNHG15	lncRNA	-0.943674	3.49126e-07
AL356752.1	lncRNA	1.94358	0.0160238		TIPARP-AS1	lncRNA	-0.942787	0.00537865
KIAA0087	lncRNA	1.94254	0.0253489		AC145285.6	lncRNA	-0.938964	0.0200174
AC013472.2	lncRNA	1.94087	0.00610776		AC115618.1	lncRNA	-0.936332	0.0461887
AC089999.2	lncRNA	1.94024	5.48765e-05		BCDIN3D-AS1	lncRNA	-0.93408	0.000599787
AC009318.1	lncRNA	1.93928	2.16847e-16		CYP2U1-AS1	lncRNA	-0.931986	0.0159966
AC021016.1	lncRNA	1.93834	2.88716e-14		AC124798.1	lncRNA	-0.931208	1.01746e-07
AD000090.1	lncRNA	1.93665	0.0136605		AC004943.2	lncRNA	-0.930425	6.72342e-05
AC084083.1	lncRNA	1.93488	0.0304627		AC073529.1	lncRNA	-0.926189	0.0106717
MIR3142HG	lncRNA	1.93369	1.05375e-11		LINC01126	lncRNA	-0.922293	0.0088818
LINC02331	lncRNA	1.93158	2.7503e-13		RARA-AS1	lncRNA	-0.922139	2.69285e-05
LINC00844	lncRNA	1.93127	2.4271e-07		AC025423.4	lncRNA	-0.921292	4.50655e-05
AL391095.3	lncRNA	1.92897	3.33712e-07		AC139019.1	lncRNA	-0.918953	0.00520388
AL392023.2	lncRNA	1.9248	0.00704391		AC024267.6	lncRNA	-0.917366	1.4117e-05
CACTIN-AS1	lncRNA	1.92031	1.03372e-08		AC025171.1	lncRNA	-0.91494	6.04193e-06
AC073283.1	lncRNA	1.91991	0.0493345		AC114488.1	lncRNA	-0.914525	0.000105829
PCBP2-OT1	lncRNA	1.91975	0.00153314		AC092745.4	lncRNA	-0.910974	6.61965e-05
AC002519.1	lncRNA	1.91909	0.0468134		ZFAS1	lncRNA	-0.908373	6.01461e-08
AC018529.2	lncRNA	1.91741	0.000310103		AL133406.2	lncRNA	-0.90753	0.0318216
AC107952.2	lncRNA	1.91706	0.0473438		SLC2A1-AS1	lncRNA	-0.907155	0.00290381
MPRIP-AS1	lncRNA	1.91665	0.000101919		GMDS-DT	lncRNA	-0.903166	1.60791e-07
AC091132.2	lncRNA	1.91358	0.016814		C5orf38	lncRNA	-0.901427	0.000836095
AC139887.5	lncRNA	1.9128	0.000211011		SLC25A5-AS1	lncRNA	-0.900949	0.00926272
AC104984.3	lncRNA	1.90888	0.00827421		AC034236.2	lncRNA	-0.895765	0.00457052
AC131011.1	lncRNA	1.90829	0.0170836		ILF3-DT	lncRNA	-0.893923	3.84518e-10
AL442125.2	lncRNA	1.90739	2.71048e-08		AC129507.3	lncRNA	-0.893366	0.0188935
MALAT1	lncRNA	1.90615	2.8811e-18		LINC01670	lncRNA	-0.889775	6.85164e-06
AL360270.1	lncRNA	1.90598	3.17713e-13		SSTR5-AS1	lncRNA	-0.888333	0.00381013
AC125618.1	lncRNA	1.90595	0.0383967		PSMG3-AS1	lncRNA	-0.887473	8.07146e-05
C8orf44	lncRNA	1.90291	2.07547e-17		AC010894.2	lncRNA	-0.886141	4.04556e-05
AC006111.2	lncRNA	1.89466	7.3154e-07		AC021037.1	lncRNA	-0.872043	0.00595177
AC003975.1	lncRNA	1.89278	0.0150061		IGF2-AS	lncRNA	-0.871013	0.0467413
AL080275.1	lncRNA	1.89106	0.00953517		AL133367.1	lncRNA	-0.870888	2.27299e-07
AC017116.1	lncRNA	1.88981	0.0238097		AC010883.1	lncRNA	-0.866672	0.0466658
LINC02541	lncRNA	1.88803	1.16468e-19		ZNF503-AS2	lncRNA	-0.865471	0.00430499
LINC01356	lncRNA	1.8845	3.30062e-08		CU638689.1	lncRNA	-0.8566	1.78682e-05
CFLAR-AS1	lncRNA	1.88368	1.90008e-12		AL391684.1	lncRNA	-0.853867	3.16605e-05
AL139384.2	lncRNA	1.88117	1.31915e-08		MMADHC-DT	lncRNA	-0.851353	0.00114485
AC021752.1	lncRNA	1.88034	1.06685e-08		EBLN3P	lncRNA	-0.850803	6.69685e-05
LINC01186	lncRNA	1.87871	2.17202e-13		AP002387.1	lncRNA	-0.845642	2.271e-05
AC005304.2	lncRNA	1.87692	3.17566e-08		AC008124.1	lncRNA	-0.841912	7.84046e-09
LINC02532	lncRNA	1.8742	0.00516035		AL353593.1	lncRNA	-0.841347	0.00725463
AP001767.2	lncRNA	1.86861	0.00198457		SGMS1-AS1	lncRNA	-0.840637	0.0309351
HS1BP3-IT1	lncRNA	1.86671	4.90228e-12		GAS5	lncRNA	-0.840302	9.37553e-06
AC087289.2	lncRNA	1.8604	5.62597e-10		AL732509.1	lncRNA	-0.837181	0.0112161
AL117336.2	lncRNA	1.85926	8.73921e-13		SEPSECS-AS1	lncRNA	-0.836954	0.00352953
AL353807.2	lncRNA	1.85821	0.0178723		AC104794.3	lncRNA	-0.835909	0.000679752
AC114812.2	lncRNA	1.85324	0.000135706		LINC00513	lncRNA	-0.831201	0.00553148
AC027811.1	lncRNA	1.85292	0.0308609		AC027228.2	lncRNA	-0.827921	0.0404841
AC010491.2	lncRNA	1.85287	0.00787029		IL10RB-DT	lncRNA	-0.826762	0.0121007
SH3TC2-DT	lncRNA	1.84781	4.1029e-05		LINC01315	lncRNA	-0.824576	0.0405731
AC116158.3	lncRNA	1.8476	0.000547369		AL109615.3	lncRNA	-0.822016	0.00104915
AL162493.1	lncRNA	1.84749	0.0135882		FLJ37453	lncRNA	-0.818931	0.000780997
AL590226.1	lncRNA	1.84648	0.000327816		AC000068.1	lncRNA	-0.817761	0.0135384
PTPRD-AS1	lncRNA	1.84484	0.00375467		AC084125.2	lncRNA	-0.815685	6.81095e-06
AC092828.1	lncRNA	1.83936	0.0055977		AC068888.1	lncRNA	-0.811401	4.37132e-08
AC084036.1	lncRNA	1.83935	0.00364165		RASSF8-AS1	lncRNA	-0.805207	0.00131414
LINC00486	lncRNA	1.83906	0.000802532		AC092803.1	lncRNA	-0.803609	0.0408518
AC009118.1	lncRNA	1.8372	0.0384465		AC099329.1	lncRNA	-0.803147	0.000874239
AC127537.1	lncRNA	1.83683	0.000729023		AC092745.5	lncRNA	-0.800515	0.0334573
LINC00824	lncRNA	1.8363	0.0221405		BX842570.1	lncRNA	-0.79399	0.000202038
LINC01474	lncRNA	1.83428	0.00415278		NFYC-AS1	lncRNA	-0.792901	0.0120483
SEMA3F-AS1	lncRNA	1.8342	1.82337e-13		AC079949.2	lncRNA	-0.780197	0.000586476
AC129926.1	lncRNA	1.83408	0.00563152		AC019257.1	lncRNA	-0.78003	0.0193948
AL135818.3	lncRNA	1.83187	0.00409904		AL050341.2	lncRNA	-0.77527	0.000851736
AL355816.2	lncRNA	1.83152	0.0119529		LINC01572	lncRNA	-0.770799	0.000876595
AC010632.2	lncRNA	1.83057	0.0114556		PAN3-AS1	lncRNA	-0.770655	0.010359
LINC01909	lncRNA	1.82914	0.000431747		ADCY6-DT	lncRNA	-0.768737	0.0457129
AC239584.1	lncRNA	1.82272	5.35528e-05		AC133555.6	lncRNA	-0.766092	0.0131887
CNIH3-AS2	lncRNA	1.82019	9.83057e-05		AC010168.2	lncRNA	-0.764436	0.00274817
AC004801.6	lncRNA	1.81844	3.62332e-06		AC073648.5	lncRNA	-0.762687	0.0272506
INTS6-AS1	lncRNA	1.81807	1.94233e-12		AC103691.1	lncRNA	-0.754698	0.0438838
AC005329.3	lncRNA	1.81645	2.83306e-12		AC139530.1	lncRNA	-0.747153	0.000910745
AC006230.1	lncRNA	1.81395	7.10307e-06		LINC02245	lncRNA	-0.7461	0.003818
VPS33B-DT	lncRNA	1.81253	0.000963699		LINC02614	lncRNA	-0.745449	0.00124324
LINC00472	lncRNA	1.81214	0.00255636		AC005550.2	lncRNA	-0.741544	2.15938e-05
EAF1-AS1	lncRNA	1.81165	0.0268034		AC232271.1	lncRNA	-0.736229	0.000305026
GLYCTK-AS1	lncRNA	1.81117	0.0148955		AC146944.2	lncRNA	-0.735883	0.010766
AC010761.6	lncRNA	1.81073	0.00143902		AC073957.3	lncRNA	-0.735879	0.00503036
AC019155.2	lncRNA	1.81036	0.00044633		AP000866.2	lncRNA	-0.735129	0.0221717
AP003096.1	lncRNA	1.81004	4.2061e-06		LINC00342	lncRNA	-0.731104	0.000128585
AC005832.1	lncRNA	1.80586	0.0312315		GSEC	lncRNA	-0.726923	0.00243465
AC092652.1	lncRNA	1.8026	0.0107461		MIR503HG	lncRNA	-0.726687	0.000324254
AL512306.2	lncRNA	1.79815	0.00721874		AC010378.1	lncRNA	-0.725247	0.00119564
INTS9-AS1	lncRNA	1.79481	0.0174418		AC019080.1	lncRNA	-0.724261	0.033364
DUSP5-DT	lncRNA	1.79453	0.00278206		AL390728.5	lncRNA	-0.720148	0.0147996
AC112484.3	lncRNA	1.79415	0.00110054		STARD7-AS1	lncRNA	-0.71506	0.00174947
AC068790.6	lncRNA	1.79401	0.0266923		AC008581.1	lncRNA	-0.714701	0.0178723
AC084125.4	lncRNA	1.79358	1.18223e-08		AL133215.1	lncRNA	-0.712409	0.0382951
AL022341.2	lncRNA	1.7906	1.23205e-05		LINC01515	lncRNA	-0.71172	0.0169632
AC024588.1	lncRNA	1.78859	0.000316274		LINC00482	lncRNA	-0.709676	9.36833e-05
AP003119.1	lncRNA	1.78839	0.000308487		EMSLR	lncRNA	-0.709481	2.83083e-05
AC025259.1	lncRNA	1.7876	3.94092e-13		ADORA2A-AS1	lncRNA	-0.70778	2.63432e-08
GACAT3	lncRNA	1.78692	0.0149985		AC004812.2	lncRNA	-0.706152	0.0144202
AC020663.3	lncRNA	1.78579	0.0104287		RAMP2-AS1	lncRNA	-0.705466	0.00126486
AL358232.2	lncRNA	1.78328	0.0247403		C1RL-AS1	lncRNA	-0.70458	9.3814e-05
DELEC1	lncRNA	1.78195	5.97769e-12		LINC01882	lncRNA	-0.701896	0.0116906
UCA1	lncRNA	1.78076	9.09055e-12		CRYZL2P-SEC16B	lncRNA	-0.699979	0.00866625
AF274853.1	lncRNA	1.77947	0.00323556		AL162458.1	lncRNA	-0.698095	0.000173843
AC008915.1	lncRNA	1.77938	0.00271807		MIR4458HG	lncRNA	-0.697956	0.00162917
AC015909.1	lncRNA	1.77805	0.0237814		LINC00886	lncRNA	-0.695018	0.00133969
AL157935.1	lncRNA	1.77751	0.00172528		ZBED3-AS1	lncRNA	-0.693494	0.0118305
AC093515.1	lncRNA	1.77472	0.00306601		CCNT2-AS1	lncRNA	-0.690871	0.00344262
FLJ31356	lncRNA	1.77117	1.06318e-05		LINC00648	lncRNA	-0.690468	0.0138758
AC084809.2	lncRNA	1.76819	0.0310599		AC018521.2	lncRNA	-0.680148	0.00699853
AC008269.1	lncRNA	1.76688	0.000647606		AL354707.1	lncRNA	-0.679794	2.44328e-05
AC093525.3	lncRNA	1.76548	0.0150932		LINC01843	lncRNA	-0.674386	0.00121286
AL591845.1	lncRNA	1.76488	0.00199894		SNHG19	lncRNA	-0.668348	0.0272877
AL021937.1	lncRNA	1.76285	0.0256204		AC098484.4	lncRNA	-0.665565	0.0376879
AC116535.1	lncRNA	1.76025	1.4353e-06		RUSC1-AS1	lncRNA	-0.665261	1.02629e-05
AC092118.1	lncRNA	1.75827	0.0138544		AC018653.3	lncRNA	-0.664674	0.00307693
AL451166.1	lncRNA	1.75776	0.000119473		RAB33B-AS1	lncRNA	-0.661024	0.000776928
AC104823.1	lncRNA	1.7574	0.0177913		LENG8-AS1	lncRNA	-0.658059	0.0059064
MYRF-AS1	lncRNA	1.75726	1.36844e-08		EIF2AK3-DT	lncRNA	-0.639054	0.00564174
AC090181.2	lncRNA	1.755	1.48536e-11		AC022211.2	lncRNA	-0.637737	0.0255961
AC108463.3	lncRNA	1.75307	0.037796		ARHGAP5-AS1	lncRNA	-0.636146	0.0129519
AC068473.3	lncRNA	1.75198	0.0334875		Z99572.1	lncRNA	-0.634858	0.00443053
LINC00996	lncRNA	1.75065	0.00781773		PAXIP1-AS2	lncRNA	-0.634828	0.000871828
LINC01139	lncRNA	1.7497	0.0431143		TRAM2-AS1	lncRNA	-0.634116	0.000588026
PRR29-AS1	lncRNA	1.74895	0.00279611		GABPB1-IT1	lncRNA	-0.632975	0.00209833
AC093726.2	lncRNA	1.74852	0.014039		LINC00667	lncRNA	-0.618018	1.18523e-06
LINC00343	lncRNA	1.74634	1.86441e-13		AP005230.1	lncRNA	-0.617508	0.015739
AL365330.1	lncRNA	1.74611	4.19049e-10		AC007128.1	lncRNA	-0.616789	0.0101822
AC009108.3	lncRNA	1.74471	0.0295009		AC005041.3	lncRNA	-0.616778	0.0349016
STPG2-AS1	lncRNA	1.74457	0.000420742		AC006449.6	lncRNA	-0.608955	0.0306495
AC137894.3	lncRNA	1.74439	1.39081e-05		AL031058.1	lncRNA	-0.59792	0.0396403
AC021739.2	lncRNA	1.74352	0.000101508		LINC01637	lncRNA	-0.596015	0.0247403
AL365256.1	lncRNA	1.74326	0.00828616		IDI2-AS1	lncRNA	-0.595328	0.00999708
AC020651.2	lncRNA	1.74199	0.00229159		AC079160.1	lncRNA	-0.59501	0.0245223
LINC01299	lncRNA	1.74135	0.0376242		DLEU2	lncRNA	-0.588224	0.017963
AC009121.3	lncRNA	1.7383	8.89674e-06		PRANCR	lncRNA	-0.58298	0.0318177
AC091078.1	lncRNA	1.73703	0.0164765		AL137802.2	lncRNA	-0.582502	0.0215898
AC099521.3	lncRNA	1.7353	0.016922		CDKN2B-AS1	lncRNA	-0.578335	0.00761687
AL139147.1	lncRNA	1.73108	2.32562e-05		OLMALINC	lncRNA	-0.566488	7.81364e-06
AL627309.3	lncRNA	1.72917	0.0094582		PCCA-DT	lncRNA	-0.564731	0.0122938
AC104232.3	lncRNA	1.72777	0.000911821		RNF139-AS1	lncRNA	-0.560163	0.0233466
AL117350.1	lncRNA	1.72754	0.0485777		AC104534.1	lncRNA	-0.559826	0.0351803
KIAA2012-AS1	lncRNA	1.72703	0.0402907		AL513550.1	lncRNA	-0.559547	0.00247326
AC069120.1	lncRNA	1.71544	2.84311e-05		CU634019.1	lncRNA	-0.552363	0.00558957
AL645728.1	lncRNA	1.71535	3.25162e-08		AL358781.1	lncRNA	-0.547883	0.000244264
AC005785.1	lncRNA	1.70834	0.000408689		TMEM105	lncRNA	-0.544576	0.00906098
AL391427.1	lncRNA	1.70809	2.49251e-09		AP003498.2	lncRNA	-0.54021	0.0113637
AL021807.1	lncRNA	1.70745	0.000327078		LINC00957	lncRNA	-0.539746	0.0445755
LINC02861	lncRNA	1.70733	2.49699e-07		C8orf31	lncRNA	-0.538859	0.0111837
AL021918.5	lncRNA	1.70393	0.000424515		PRKCQ-AS1	lncRNA	-0.530473	0.0365931
DRAIC	lncRNA	1.70314	4.67741e-09		AC009061.2	lncRNA	-0.52069	0.0384928
AC138932.1	lncRNA	1.70069	2.01475e-06
AC125494.2	lncRNA	1.70038	0.0283334
AC253572.1	lncRNA	1.70035	1.5215e-07
AL592211.1	lncRNA	1.69998	0.00642656
AC234775.3	lncRNA	1.69884	0.000726363
AL034550.2	lncRNA	1.69633	1.34025e-05
LINC02273	lncRNA	1.69622	0.0243884
AC083862.1	lncRNA	1.69094	1.41706e-07
AC110619.1	lncRNA	1.6907	0.0104957
AC087392.1	lncRNA	1.69059	0.0174481
AC063952.4	lncRNA	1.69048	2.19023e-05
HAND2-AS1	lncRNA	1.68959	2.10889e-06
AC108690.1	lncRNA	1.68953	0.0112175
AC087175.1	lncRNA	1.68811	0.0138225
LINC02188	lncRNA	1.68559	0.0453529
AC090510.2	lncRNA	1.68554	0.00462703
LINC02271	lncRNA	1.68463	0.000914178
AC017116.2	lncRNA	1.68365	1.28695e-12
LINC01176	lncRNA	1.68006	9.59442e-08
AP006623.1	lncRNA	1.68003	1.75894e-08
AC012676.1	lncRNA	1.67987	6.04604e-09
AL731537.1	lncRNA	1.6789	0.0187461
AC012513.1	lncRNA	1.67748	0.013408
LINC02742	lncRNA	1.6763	0.00899444
AC131097.3	lncRNA	1.67523	0.0227963
AL035427.2	lncRNA	1.67365	0.0174007
AC010319.4	lncRNA	1.67348	0.00116269
AP001020.3	lncRNA	1.669	0.000594797
AL731571.1	lncRNA	1.66439	6.44436e-12
AC087392.3	lncRNA	1.66428	1.96844e-08
AL132633.1	lncRNA	1.66272	0.0239006
AL157834.1	lncRNA	1.66184	0.00387149
LINC02042	lncRNA	1.6606	0.000405836
PDC-AS1	lncRNA	1.6591	2.03797e-07
AC112722.1	lncRNA	1.65779	0.0330003
AL583825.1	lncRNA	1.65778	0.00266686
SMCR5	lncRNA	1.65762	0.0158627
LINC00970	lncRNA	1.65741	0.00174567
AC010643.1	lncRNA	1.65671	0.00216759
LINC02313	lncRNA	1.65316	6.50238e-11
FAM223B	lncRNA	1.65262	0.0473007
FAM223A	lncRNA	1.65262	0.0473007
AC073575.2	lncRNA	1.6514	9.87542e-09
AC011466.1	lncRNA	1.65076	0.015405
AC004863.1	lncRNA	1.6504	0.000198271
TONSL-AS1	lncRNA	1.65008	0.00121901
AC007638.1	lncRNA	1.64974	0.0469972
AC008758.4	lncRNA	1.64968	5.12448e-05
AC012531.1	lncRNA	1.64845	7.69824e-05
WASIR2	lncRNA	1.64798	1.89638e-07
AL359091.3	lncRNA	1.6468	0.0311843
AL137018.1	lncRNA	1.64627	0.0332361
AP002812.2	lncRNA	1.64621	0.0222745
AL137100.3	lncRNA	1.64601	0.00965718
AL031587.3	lncRNA	1.64476	0.0178897
AL589935.1	lncRNA	1.64176	0.00868808
AL445430.2	lncRNA	1.63842	0.0112508
AL360169.2	lncRNA	1.63833	0.00201111
AP001107.6	lncRNA	1.63744	0.0338801
LINC01589	lncRNA	1.63292	0.049876
AC015969.1	lncRNA	1.63204	0.00595719
AP002762.3	lncRNA	1.63089	0.00474555
AC107958.2	lncRNA	1.63075	0.00118835
AC006001.2	lncRNA	1.62764	8.1707e-19
AC015813.3	lncRNA	1.62684	0.0132084
AC005856.1	lncRNA	1.62101	0.00572872
AC112484.5	lncRNA	1.61993	0.00490522
AL645940.1	lncRNA	1.6169	0.00373476
AP001893.1	lncRNA	1.61482	0.00635326
LRIG2-DT	lncRNA	1.61108	0.000148465
LINC01138	lncRNA	1.6101	2.0747e-09
LINC02073	lncRNA	1.60892	3.37992e-07
RUFY1-AS1	lncRNA	1.60677	0.000283304
AC005618.1	lncRNA	1.60629	1.20957e-10
LINC00937	lncRNA	1.60616	2.43104e-10
AC112484.1	lncRNA	1.60436	5.37522e-06
AL031055.1	lncRNA	1.60424	0.0276168
AC009407.1	lncRNA	1.60262	5.3507e-06
LINC01992	lncRNA	1.60229	0.0116919
LINC02395	lncRNA	1.60087	0.000555189
AC010422.2	lncRNA	1.59867	0.0200993
AC084212.1	lncRNA	1.59508	0.00269656
AL133492.1	lncRNA	1.59377	0.0340514
AC092745.1	lncRNA	1.5921	2.38992e-05
AC087639.2	lncRNA	1.59066	1.40055e-05
AP001775.2	lncRNA	1.5902	0.0111721
AL356489.4	lncRNA	1.59013	3.44242e-08
AL157938.2	lncRNA	1.58895	0.00152693
LINC02837	lncRNA	1.58884	0.0357044
AL583722.3	lncRNA	1.58758	0.0463925
AL021878.2	lncRNA	1.58626	0.000170592
LINC02688	lncRNA	1.58445	0.0165
AC100810.3	lncRNA	1.58264	0.0175192
AP001625.2	lncRNA	1.58203	0.0237637
AC092143.3	lncRNA	1.5793	0.00046017
AL117328.2	lncRNA	1.57826	0.000401859
PCED1B-AS1	lncRNA	1.57445	4.72106e-07
AP000593.3	lncRNA	1.574	0.0412163
AL356056.2	lncRNA	1.57349	6.98976e-08
MGC32805	lncRNA	1.56832	4.74696e-09
LINC02365	lncRNA	1.56651	1.42736e-06
AC061975.8	lncRNA	1.56563	6.94793e-13
LINC01722	lncRNA	1.56557	0.0249894
AP005899.1	lncRNA	1.56373	5.39978e-06
AL929091.1	lncRNA	1.56124	0.00265935
AC069281.2	lncRNA	1.5609	2.69476e-15
AC023813.3	lncRNA	1.56074	0.0210254
AC009955.4	lncRNA	1.56007	0.0141817
AC004471.1	lncRNA	1.55759	0.0215005
AP002505.1	lncRNA	1.55662	0.0048341
AC247036.1	lncRNA	1.55657	0.000118321
AL445250.1	lncRNA	1.55556	0.0136654
AC009053.3	lncRNA	1.5508	0.000353972
AL109615.4	lncRNA	1.54783	2.29931e-14
AL139393.1	lncRNA	1.54513	0.00122446
LINC01996	lncRNA	1.54127	8.65227e-05
HOXA10-AS	lncRNA	1.54051	0.0489079
AC127035.1	lncRNA	1.54043	5.33629e-06
AC138028.6	lncRNA	1.5396	0.000204185
AC087190.2	lncRNA	1.53927	0.019547
IRF1-AS1	lncRNA	1.53737	4.86255e-05
AC015726.1	lncRNA	1.53734	0.000557312
AC106820.4	lncRNA	1.53727	2.58222e-10
AC007566.1	lncRNA	1.53497	1.40586e-06
ZSWIM8-AS1	lncRNA	1.53316	4.09487e-06
AL133284.1	lncRNA	1.53179	0.00290059
AL355499.1	lncRNA	1.5301	0.00189294
AC140121.1	lncRNA	1.52991	0.0147016
LINC02481	lncRNA	1.52954	0.00628855
AC132825.2	lncRNA	1.52915	9.37756e-22
AC009686.2	lncRNA	1.52868	0.0319954
AC245052.4	lncRNA	1.52729	1.09951e-07
AC010300.1	lncRNA	1.52569	0.0242643
AL136295.2	lncRNA	1.52411	0.000225724
AC023302.2	lncRNA	1.52261	0.010264
LINC02577	lncRNA	1.52072	0.00990854
AL356056.1	lncRNA	1.52059	2.48693e-11
AC239809.3	lncRNA	1.51966	0.00685203
AL132656.2	lncRNA	1.51624	0.012722
AP000424.1	lncRNA	1.5154	0.000763182
LINC01214	lncRNA	1.51513	0.000307504
AC022762.2	lncRNA	1.51498	2.67212e-07
AC011498.1	lncRNA	1.51477	0.0220047
AC009120.3	lncRNA	1.51075	0.0214611
AC018730.1	lncRNA	1.51074	7.99863e-05
AL035252.3	lncRNA	1.51014	5.28285e-07
AL096870.2	lncRNA	1.50807	2.5365e-14
FALEC	lncRNA	1.50755	0.0348745
AC009090.3	lncRNA	1.50569	0.0430133
AC005081.1	lncRNA	1.50382	0.0225504
AC027682.4	lncRNA	1.50192	0.0229525
LINC01341	lncRNA	1.50163	1.89452e-07
LINC02642	lncRNA	1.50075	0.00276094
AL117378.1	lncRNA	1.49984	0.0298504
AC124947.1	lncRNA	1.49914	2.01987e-05
AF131216.5	lncRNA	1.49416	0.0410129
AC005041.5	lncRNA	1.49363	4.39437e-14
LINC02558	lncRNA	1.4935	0.000778432
TEX26-AS1	lncRNA	1.48979	0.016354
AC007823.1	lncRNA	1.48831	0.0134523
AP001527.1	lncRNA	1.48635	0.0383855
AL078459.1	lncRNA	1.48628	1.69669e-09
AL589935.3	lncRNA	1.48411	0.0185566
KCNQ1OT1	lncRNA	1.48118	2.90727e-12
AC005387.2	lncRNA	1.47941	0.0149596
FKBP14-AS1	lncRNA	1.47925	0.00988204
AC022819.1	lncRNA	1.4792	0.000242462
AL591463.1	lncRNA	1.47714	0.000414417
ELF3-AS1	lncRNA	1.47593	7.70097e-26
AC099344.3	lncRNA	1.47516	0.000782625
AC066595.2	lncRNA	1.4707	0.0256067
AC022893.1	lncRNA	1.46917	1.43543e-05
ZNF8-ERVK3-1	lncRNA	1.46383	1.84529e-05
LINC00857	lncRNA	1.46308	1.86294e-33
AC016727.1	lncRNA	1.46287	1.30184e-09
AC124283.2	lncRNA	1.4628	0.0350312
AC012615.2	lncRNA	1.46256	0.00588007
AC009630.3	lncRNA	1.46145	9.51233e-08
AC037487.1	lncRNA	1.45902	0.0044307
AC139491.3	lncRNA	1.45731	0.0106293
FSIP2-AS1	lncRNA	1.45702	0.00182156
AC006064.1	lncRNA	1.45576	0.0260865
AC092070.4	lncRNA	1.45456	0.019588
AC010889.2	lncRNA	1.45345	0.0281184
AP000640.1	lncRNA	1.45298	7.83593e-07
AC004528.1	lncRNA	1.44923	0.000273902
AC026462.3	lncRNA	1.44904	8.79721e-12
AL512353.1	lncRNA	1.44606	7.92684e-07
AC114954.1	lncRNA	1.44331	0.0320636
AC080089.2	lncRNA	1.43908	0.033933
AC131097.2	lncRNA	1.43719	5.22047e-06
AC244472.1	lncRNA	1.4371	0.0102873
AC004951.4	lncRNA	1.43709	0.00327679
LINC02427	lncRNA	1.43676	0.015031
AC004990.1	lncRNA	1.43662	0.0446179
AC092979.1	lncRNA	1.43383	0.00474976
AC080013.1	lncRNA	1.43238	0.000228242
RBMS3-AS2	lncRNA	1.43166	0.00240491
AC040160.1	lncRNA	1.43101	0.00117907
AL033519.5	lncRNA	1.4295	0.0226747
AC087588.1	lncRNA	1.42936	0.010636
LINC01358	lncRNA	1.42744	0.00125737
MKLN1-AS	lncRNA	1.42725	9.87364e-16
AL035411.3	lncRNA	1.42688	1.60296e-05
LINC00511	lncRNA	1.42666	6.85841e-15
AP003175.1	lncRNA	1.42523	0.0213143
HIPK1-AS1	lncRNA	1.42437	0.0211249
MEG8	lncRNA	1.42341	3.88963e-05
AC073548.2	lncRNA	1.4224	0.000263531
AL133243.2	lncRNA	1.4195	0.00601686
AC092155.1	lncRNA	1.41764	0.000634234
Z95114.4	lncRNA	1.41749	7.72572e-05
AL136309.2	lncRNA	1.41688	0.00939732
AC011815.2	lncRNA	1.41664	0.023393
LINC01764	lncRNA	1.41441	0.0191696
AC026412.3	lncRNA	1.41396	0.000618796
AC027796.4	lncRNA	1.41201	1.11818e-08
AC092375.2	lncRNA	1.41027	0.000108822
AL357033.3	lncRNA	1.40664	1.60688e-13
AL033530.1	lncRNA	1.40586	0.00139302
C3orf35	lncRNA	1.40517	1.45809e-06
LINC02817	lncRNA	1.4007	0.00912292
AC124276.1	lncRNA	1.39911	0.000291947
C21orf62-AS1	lncRNA	1.39907	5.87817e-11
AP000692.1	lncRNA	1.39697	0.0151157
AC008761.2	lncRNA	1.39607	0.0180093
AC022140.1	lncRNA	1.39581	0.0238191
LINC00923	lncRNA	1.39349	5.07719e-13
AL513303.1	lncRNA	1.39179	0.00401515
AC127070.2	lncRNA	1.39167	0.000121997
AC096642.1	lncRNA	1.3914	0.0012245
AL445931.1	lncRNA	1.38992	0.0257717
AC092868.2	lncRNA	1.3872	0.0469237
AC008264.2	lncRNA	1.38458	0.00281137
AC090844.3	lncRNA	1.3841	0.0190847
AL078581.2	lncRNA	1.38406	0.0397599
AC018690.1	lncRNA	1.38333	2.88261e-05
AP006545.3	lncRNA	1.38033	0.00607156
AC131009.3	lncRNA	1.37974	8.51594e-05
AC012065.2	lncRNA	1.378	0.0151257
AC243654.3	lncRNA	1.37665	0.00216842
PAQR9-AS1	lncRNA	1.37544	0.000799029
PRNCR1	lncRNA	1.37463	0.0162766
UBE2R2-AS1	lncRNA	1.3743	0.00202612
AL449363.2	lncRNA	1.37176	0.0298367
AC128685.1	lncRNA	1.36797	0.0132242
LINC02268	lncRNA	1.36796	0.00483817
LINC00654	lncRNA	1.36712	0.0224804
AL391832.2	lncRNA	1.36405	0.000451145
AL589843.1	lncRNA	1.36326	0.00209243
AL023583.1	lncRNA	1.3624	0.0231331
AC108168.1	lncRNA	1.36115	0.00795167
AL137127.1	lncRNA	1.36088	0.00687559
DENND5B-AS1	lncRNA	1.36081	0.0186932
AL136221.1	lncRNA	1.35909	0.0078001
AL355916.1	lncRNA	1.35904	4.19164e-06
AC019077.1	lncRNA	1.35795	0.0475968
LINC02041	lncRNA	1.35696	5.6175e-06
LINC01134	lncRNA	1.35615	1.77983e-11
AC011476.2	lncRNA	1.35569	0.00428855
AL162632.1	lncRNA	1.35502	5.03493e-08
AC068631.1	lncRNA	1.35368	3.45331e-07
AC090018.2	lncRNA	1.3519	3.75766e-05
AC009065.5	lncRNA	1.35133	0.00136648
C2orf91	lncRNA	1.35129	0.0400587
AC006059.4	lncRNA	1.3499	0.0162766
AC012076.1	lncRNA	1.3496	0.0118762
LINC01004	lncRNA	1.34931	3.24296e-07
PSMD6-AS2	lncRNA	1.34694	0.00117121
AL139424.2	lncRNA	1.34543	0.000490282
AL133320.2	lncRNA	1.34533	0.0474321
AL096794.1	lncRNA	1.34408	0.00201547
ADAMTSL4-AS2	lncRNA	1.34226	0.043643
AC025580.1	lncRNA	1.33666	0.000550537
LINC02611	lncRNA	1.33372	0.000571703
RFPL3S	lncRNA	1.33334	0.00749136
ZNF433-AS1	lncRNA	1.3333	4.59612e-10
AC245014.3	lncRNA	1.33309	0.0264606
LINC00547	lncRNA	1.33264	0.00194938
AC064843.1	lncRNA	1.33205	0.0206018
AL133245.1	lncRNA	1.33045	0.0257022
LINC00352	lncRNA	1.33001	0.0193227
AC108134.3	lncRNA	1.3268	0.04256
AL731563.3	lncRNA	1.32448	1.72493e-05
AC007255.1	lncRNA	1.32407	1.60777e-16
AP002518.1	lncRNA	1.32393	0.0334367
AC009961.1	lncRNA	1.32202	0.00336102
AC012467.2	lncRNA	1.31848	1.21379e-17
AC009065.2	lncRNA	1.31772	0.00723078
HOTAIRM1	lncRNA	1.31674	1.45411e-06
NARF-IT1	lncRNA	1.31661	0.0234692
AC006480.2	lncRNA	1.31511	0.00452876
LIX1L-AS1	lncRNA	1.31463	0.0222641
AC106028.3	lncRNA	1.31338	0.00167338
MIRLET7A1HG	lncRNA	1.31291	3.37736e-08
RFPL1S	lncRNA	1.31269	0.00112834
AC022973.3	lncRNA	1.31244	0.00472752
PLS3-AS1	lncRNA	1.31101	0.00209833
AL357033.4	lncRNA	1.31085	3.99186e-16
AP003068.1	lncRNA	1.3097	0.00236182
LINC01972	lncRNA	1.30922	0.00826359
AC009055.2	lncRNA	1.30761	0.0495121
AC022929.2	lncRNA	1.30498	6.16454e-10
AL031123.2	lncRNA	1.30331	0.0322462
LINC00621	lncRNA	1.30249	2.83478e-06
CLEC12A-AS1	lncRNA	1.30234	0.000893867
AL139130.1	lncRNA	1.30198	0.00621793
AC145343.1	lncRNA	1.30038	0.015252
TRIM7-AS1	lncRNA	1.30017	0.0473007
AC073320.1	lncRNA	1.29902	0.0118332
AL512274.1	lncRNA	1.29889	9.70489e-05
AL359764.2	lncRNA	1.29875	0.000256556
LINC01405	lncRNA	1.29767	0.0226195
AL450384.2	lncRNA	1.29434	5.37121e-06
AC006064.2	lncRNA	1.29303	0.00291858
AL022328.1	lncRNA	1.29253	0.00567513
AC022150.2	lncRNA	1.29122	9.99219e-06
CYP1B1-AS1	lncRNA	1.29117	0.000369394
AL023806.4	lncRNA	1.29103	0.000376715
KDM4A-AS1	lncRNA	1.28947	1.06356e-07
AP001453.2	lncRNA	1.28915	1.99124e-06
AC091180.2	lncRNA	1.28616	0.00803211
AC023494.1	lncRNA	1.28531	0.00345467
LINC00882	lncRNA	1.28212	0.00188029
AP001020.2	lncRNA	1.28175	0.00119862
FAM66C	lncRNA	1.28033	0.0294089
PLBD1-AS1	lncRNA	1.27987	1.7541e-05
L3MBTL2-AS1	lncRNA	1.27767	2.63509e-06
AC068787.3	lncRNA	1.2769	0.00646267
AL591501.1	lncRNA	1.27677	6.47262e-05
AC009404.1	lncRNA	1.27564	6.37293e-17
AC007614.1	lncRNA	1.27538	0.00815749
AC025048.4	lncRNA	1.27402	0.00904762
AL161431.1	lncRNA	1.27294	4.56619e-07
AC073842.2	lncRNA	1.27195	0.00597453
AL138720.1	lncRNA	1.27134	0.0391372
AC091074.2	lncRNA	1.27007	0.0082105
AC006946.2	lncRNA	1.26998	7.98654e-05
AC007319.1	lncRNA	1.26429	0.000139969
CU638689.4	lncRNA	1.26402	7.41206e-17
AL031772.1	lncRNA	1.25988	0.0103876
AL079307.1	lncRNA	1.25979	0.000992218
PPM1F-AS1	lncRNA	1.25823	2.96325e-09
LINC00392	lncRNA	1.256	0.00141309
AC124290.1	lncRNA	1.25532	0.000948406
AL603840.1	lncRNA	1.25532	4.50655e-05
AL031658.1	lncRNA	1.25393	5.28258e-05
AC002116.1	lncRNA	1.25345	0.00016818
AL713998.1	lncRNA	1.25166	0.0013093
AC018647.1	lncRNA	1.24971	0.0347688
AC025165.5	lncRNA	1.2472	0.000508205
TRIM31-AS1	lncRNA	1.24708	0.000321692
AC007686.4	lncRNA	1.24697	0.0346901
AL031717.1	lncRNA	1.24518	0.035763
AC087854.1	lncRNA	1.24335	6.32493e-05
AL137186.2	lncRNA	1.24191	0.000182087
AC127496.1	lncRNA	1.24152	0.00870709
AC106782.5	lncRNA	1.24055	0.0191926
AC009227.1	lncRNA	1.23841	0.0104149
AC015712.1	lncRNA	1.23839	4.62683e-05
AC243965.2	lncRNA	1.23797	0.0279578
LIN28B-AS1	lncRNA	1.2359	0.0469907
SAPCD1-AS1	lncRNA	1.23437	1.6297e-06
LINC01949	lncRNA	1.23367	0.000169497
AL022151.1	lncRNA	1.23312	0.000405355
AC022137.3	lncRNA	1.23105	0.0141518
SLC26A4-AS1	lncRNA	1.23087	0.000877003
LINC01476	lncRNA	1.22965	0.0418838
CBR3-AS1	lncRNA	1.22513	2.33289e-15
AC067930.4	lncRNA	1.22502	3.79668e-07
AL391056.1	lncRNA	1.22279	0.00342264
RPL37A-DT	lncRNA	1.21916	0.000633498
AC007292.1	lncRNA	1.21773	6.60331e-07
AC005776.2	lncRNA	1.21583	0.000846776
AC106820.5	lncRNA	1.21504	0.0194245
AC103955.1	lncRNA	1.21462	0.00601961
SH3BP5-AS1	lncRNA	1.21449	3.33141e-11
AL022328.2	lncRNA	1.21216	4.7827e-06
AL139424.3	lncRNA	1.21162	0.0112728
AL121832.3	lncRNA	1.21142	1.7261e-21
AC003681.1	lncRNA	1.21081	1.94994e-09
AL137847.2	lncRNA	1.20956	0.0176514
AC097532.3	lncRNA	1.2082	0.00385862
AC006547.1	lncRNA	1.20781	0.000143952
AC006262.1	lncRNA	1.2076	0.0368797
LINC00506	lncRNA	1.20692	0.000138231
AL157871.5	lncRNA	1.20508	0.0137202
AL157392.3	lncRNA	1.20477	1.21261e-11
MAPRE3-AS1	lncRNA	1.2042	0.0262808
AC040162.3	lncRNA	1.20281	2.93247e-07
AC015522.1	lncRNA	1.20174	0.034554
AC010809.2	lncRNA	1.20095	0.045877
AC019257.2	lncRNA	1.19922	0.0439288
SNHG1	lncRNA	1.19707	1.37079e-10
BTG3-AS1	lncRNA	1.19269	6.28729e-05
AC008679.1	lncRNA	1.19204	0.00149954
AL031432.4	lncRNA	1.18646	8.01465e-05
FAM153CP	lncRNA	1.18646	6.48047e-07
EPN2-AS1	lncRNA	1.18453	0.0448927
AC097467.3	lncRNA	1.18177	0.0100526
HNF1A-AS1	lncRNA	1.18165	4.25907e-13
OSGEPL1-AS1	lncRNA	1.17974	0.0382897
AC011379.1	lncRNA	1.17876	0.024496
TSIX	lncRNA	1.17573	8.80127e-08
LINC02054	lncRNA	1.17479	0.0111868
LINC02554	lncRNA	1.17333	0.00265715
LINC01160	lncRNA	1.17325	0.000585893
AC010327.6	lncRNA	1.1732	3.35399e-08
CASC19	lncRNA	1.17234	4.94912e-10
SPAG16-DT	lncRNA	1.1719	0.000277659
AL627309.1	lncRNA	1.17051	0.0255811
LINC01772	lncRNA	1.16988	0.00292294
HCP5B	lncRNA	1.16719	0.0167324
HOXA-AS2	lncRNA	1.16711	3.31967e-09
AC023282.1	lncRNA	1.16559	0.000675539
AL096701.3	lncRNA	1.16538	0.0142396
AC098820.1	lncRNA	1.16312	0.0379115
AL683813.1	lncRNA	1.16044	0.000415697
AP000688.2	lncRNA	1.15993	0.0197927
AP001527.2	lncRNA	1.15985	0.000701441
AC084024.4	lncRNA	1.15672	0.0127915
AC005899.8	lncRNA	1.15386	0.00510243
LINC01273	lncRNA	1.15366	1.22835e-05
AP002748.6	lncRNA	1.15262	0.0337873
LINC01275	lncRNA	1.14907	0.0208536
AC080079.2	lncRNA	1.14877	0.0434648
AC131971.1	lncRNA	1.14781	0.026614
AC048341.1	lncRNA	1.14721	6.74762e-07
UBE2D3-AS1	lncRNA	1.14682	0.00079149
LINC02280	lncRNA	1.1468	0.0469166
AL031283.1	lncRNA	1.14485	0.0312234
LINC00910	lncRNA	1.14433	9.0704e-13
AC008780.1	lncRNA	1.14288	0.0030922
AL583827.1	lncRNA	1.14002	0.000917135
AC016074.2	lncRNA	1.13855	0.00282063
AC099550.1	lncRNA	1.13637	0.0210709
AC010976.1	lncRNA	1.13561	2.67504e-05
WARS2-IT1	lncRNA	1.13437	7.10311e-05
AC091043.1	lncRNA	1.13391	0.0478344
AC007389.2	lncRNA	1.1336	4.50686e-05
AC015813.1	lncRNA	1.13273	2.32492e-12
AC072028.1	lncRNA	1.13195	0.0226677
C12orf77	lncRNA	1.13009	0.033546
AC114760.2	lncRNA	1.12921	0.0487088
LINC02878	lncRNA	1.12793	0.00783456
AC011921.1	lncRNA	1.12725	0.0153278
AL354989.1	lncRNA	1.12697	0.0457393
AC012349.1	lncRNA	1.12598	0.000764584
LINC01301	lncRNA	1.12566	0.014102
AC024560.3	lncRNA	1.12538	0.00923244
GEMIN7-AS1	lncRNA	1.12367	0.00111342
GAS8-AS1	lncRNA	1.12348	0.0110539
AC087276.2	lncRNA	1.12316	0.0122776
AC009264.1	lncRNA	1.12227	0.0372488
AC067930.2	lncRNA	1.12224	0.0174028
AC239799.2	lncRNA	1.12132	0.0267175
AL023803.2	lncRNA	1.11903	0.0481743
AC011453.1	lncRNA	1.11859	0.033364
PITRM1-AS1	lncRNA	1.11366	0.0011365
AL021578.1	lncRNA	1.11314	0.00479093
AF235103.3	lncRNA	1.11169	0.00508562
AC004039.1	lncRNA	1.11151	0.000737297
AL583859.3	lncRNA	1.10898	0.0400587
AP001107.4	lncRNA	1.10471	0.0152548
AC020917.3	lncRNA	1.10256	0.0219227
LINC02832	lncRNA	1.10254	0.0323617
RBAKDN	lncRNA	1.10095	0.0362888
EMX2OS	lncRNA	1.10037	0.0227297
AC112220.2	lncRNA	1.09669	6.18325e-09
LINC02076	lncRNA	1.09659	0.0201229
AC012073.1	lncRNA	1.0945	1.03125e-06
AC021148.2	lncRNA	1.08999	0.00683162
AP002026.1	lncRNA	1.08969	0.0114318
AL355347.1	lncRNA	1.0889	5.52311e-06
AC079466.1	lncRNA	1.08844	0.0326187
AL590666.3	lncRNA	1.08841	0.0195018
CU634019.5	lncRNA	1.08801	2.41012e-08
PVT1	lncRNA	1.08796	1.09416e-12
AC007686.3	lncRNA	1.08782	2.01675e-06
AP001267.2	lncRNA	1.08766	0.0182187
AC008555.4	lncRNA	1.0853	0.000326799
MIR4280HG	lncRNA	1.08434	2.2281e-05
SAMMSON	lncRNA	1.08261	0.0484859
SOS1-IT1	lncRNA	1.08257	0.0141183
AC025449.2	lncRNA	1.08246	0.0182079
AC016747.1	lncRNA	1.0785	0.00773155
HOXC-AS2	lncRNA	1.07811	9.41894e-05
SLX1B-SULT1A4	lncRNA	1.07564	3.31805e-09
AC005005.4	lncRNA	1.07365	7.9618e-09
AC037459.2	lncRNA	1.07322	7.50292e-11
AP000873.1	lncRNA	1.07296	5.08356e-09
AC090517.5	lncRNA	1.06995	3.67585e-10
AC138207.7	lncRNA	1.06928	6.74162e-10
AC138956.1	lncRNA	1.06878	0.0254651
AL009176.1	lncRNA	1.06852	0.0318822
AL138889.1	lncRNA	1.06791	0.0473426
AC104472.4	lncRNA	1.06583	0.014159
AC009133.3	lncRNA	1.06232	0.00706897
AL009031.1	lncRNA	1.06026	0.0308781
AC021573.1	lncRNA	1.06026	0.000851408
AC027801.1	lncRNA	1.05904	0.0106275
SCN1A-AS1	lncRNA	1.05832	0.0104733
AL136982.1	lncRNA	1.05643	0.00497571
MIRLET7BHG	lncRNA	1.05405	0.0264039
AC062037.3	lncRNA	1.0535	0.00192631
HMGN3-AS1	lncRNA	1.05325	3.55013e-06
AL160314.2	lncRNA	1.05318	0.0333193
AC012615.6	lncRNA	1.04967	3.46472e-06
FAM157C	lncRNA	1.04955	0.00125245
AL590064.1	lncRNA	1.04919	1.02683e-07
AC007292.2	lncRNA	1.04911	0.00475791
AC106037.2	lncRNA	1.04905	0.0310448
AL109840.2	lncRNA	1.04787	0.0104957
BX470102.2	lncRNA	1.04579	0.000309038
AL391840.1	lncRNA	1.04558	0.016941
AQP4-AS1	lncRNA	1.04432	0.0457878
ZFHX2-AS1	lncRNA	1.04399	7.63737e-11
KBTBD11-OT1	lncRNA	1.04189	0.0167254
ZNF528-AS1	lncRNA	1.04051	0.00770117
AP001531.1	lncRNA	1.03835	0.000676734
AL360270.2	lncRNA	1.03793	0.0172987
AC102953.2	lncRNA	1.0362	2.83463e-14
AC119673.2	lncRNA	1.03586	0.00258961
MORC2-AS1	lncRNA	1.03574	6.04641e-06
AC093827.4	lncRNA	1.03037	2.13255e-13
SLBP-DT	lncRNA	1.03026	0.0031055
AP005329.3	lncRNA	1.0291	0.000784111
AL392089.1	lncRNA	1.02757	0.0335762
AL117335.1	lncRNA	1.02727	0.00118893
AC011447.3	lncRNA	1.02607	0.000198863
AC099063.4	lncRNA	1.02495	0.0434794
LINC01962	lncRNA	1.02177	0.0442083
AC009065.1	lncRNA	1.01973	0.00253909
AL627309.5	lncRNA	1.01886	3.51293e-07
HEXD-IT1	lncRNA	1.01866	0.00138314
AC005480.1	lncRNA	1.0183	0.0391372
SYNGAP1-AS1	lncRNA	1.01813	0.0350406
AP000442.1	lncRNA	1.01339	0.0335495
AC002128.2	lncRNA	1.01261	0.0203011
MIR222HG	lncRNA	1.01104	1.98819e-05
MIR4435-2HG	lncRNA	1.01006	1.45261e-06
AC026401.3	lncRNA	1.00754	0.0002825
AD000671.3	lncRNA	1.00569	0.0377057
AC106820.2	lncRNA	1.00441	0.00589474
LINC00106	lncRNA	1.00405	0.00894195
AC008555.2	lncRNA	1.00183	3.35007e-05
Z82217.1	lncRNA	1.0011	0.000912608
LINC00665	lncRNA	1.00063	0.000821744
AL009178.3	lncRNA	0.999682	2.55212e-05
LINC01936	lncRNA	0.998322	0.0410546
RGPD4-AS1	lncRNA	0.998251	0.0394742
RUNDC3A-AS1	lncRNA	0.995831	0.00315514
ZNF667-AS1	lncRNA	0.995314	0.00505209
AL158064.1	lncRNA	0.995237	0.000168616
LINC00836	lncRNA	0.994274	0.00491138
AC005400.1	lncRNA	0.993527	0.014451
LACTB2-AS1	lncRNA	0.993239	0.000994029
AC139795.2	lncRNA	0.992447	3.37128e-08
AC005674.1	lncRNA	0.987186	0.00138942
AP000350.7	lncRNA	0.985436	0.0012293
AL109614.1	lncRNA	0.98414	0.0030154
CHROMR	lncRNA	0.983469	0.00886266
CCDC26	lncRNA	0.982586	0.000114786
SAP30L-AS1	lncRNA	0.981664	4.78313e-05
AC024075.3	lncRNA	0.981145	0.023937
AL355488.1	lncRNA	0.980024	0.000319424
Z95331.1	lncRNA	0.977991	3.54781e-07
AC040168.1	lncRNA	0.973987	0.0472425
MIR4300HG	lncRNA	0.973888	0.0336614
MIR9-1HG	lncRNA	0.971774	0.000184805
MIR646HG	lncRNA	0.97145	0.012631
METTL14-DT	lncRNA	0.971312	0.0123331
AC099398.1	lncRNA	0.970542	0.0241453
AC010359.3	lncRNA	0.969281	0.0331663
SLC25A25-AS1	lncRNA	0.966953	9.15712e-17
AL139287.1	lncRNA	0.966382	5.62129e-06
AP000487.1	lncRNA	0.966294	0.000341293
PURPL	lncRNA	0.966225	0.048076
AL161756.1	lncRNA	0.961294	0.0010655
AC107294.2	lncRNA	0.958935	0.000756268
AC018521.7	lncRNA	0.958882	0.0274327
AC244502.1	lncRNA	0.958502	0.000113647
AL132989.1	lncRNA	0.958069	0.0119008
AC092645.2	lncRNA	0.957244	0.0215112
SLX1A-SULT1A3	lncRNA	0.957224	9.10456e-08
AC015849.3	lncRNA	0.957112	0.0208526
AC097717.1	lncRNA	0.956605	0.031341
AC007998.4	lncRNA	0.955928	0.000117293
LINC01427	lncRNA	0.952157	0.00558727
AP000253.1	lncRNA	0.948019	0.0141692
AC012645.2	lncRNA	0.947914	0.0135989
AP000446.1	lncRNA	0.944731	0.0166786
AC022007.1	lncRNA	0.944664	4.48445e-06
RBM5-AS1	lncRNA	0.942695	0.0326378
AL133410.1	lncRNA	0.941277	0.00429319
AC004817.4	lncRNA	0.939732	0.0256685
AC138649.1	lncRNA	0.937952	0.000530555
AL353807.5	lncRNA	0.933236	0.00180705
AC092803.3	lncRNA	0.932225	0.00268234
AC079336.5	lncRNA	0.931102	0.0190285
LUCAT1	lncRNA	0.928475	0.0120245
AL160408.2	lncRNA	0.926616	6.06378e-07
LINC01761	lncRNA	0.926578	0.00254953
AC022167.2	lncRNA	0.926412	2.30169e-07
ZNF529-AS1	lncRNA	0.924957	1.77951e-08
AC092123.1	lncRNA	0.923026	0.00527633
AC005225.2	lncRNA	0.922374	0.0485852
AL590807.1	lncRNA	0.921082	0.000374935
AP002381.2	lncRNA	0.920625	0.0016129
SPAG5-AS1	lncRNA	0.917231	5.75569e-06
AC116049.1	lncRNA	0.916655	0.0344714
AL353759.1	lncRNA	0.916622	0.0185162
AC072026.2	lncRNA	0.915874	0.000100529
AC083843.2	lncRNA	0.914853	1.71043e-10
AL358472.2	lncRNA	0.914798	0.00176997
AC010327.8	lncRNA	0.912794	0.0136831
ADIRF-AS1	lncRNA	0.910818	1.74109e-13
AC087501.4	lncRNA	0.910166	0.00894163
RCCD1-AS1	lncRNA	0.90969	0.00863925
AL157997.1	lncRNA	0.909392	0.00419151
AL157400.3	lncRNA	0.908229	0.038283
MIR1302-9HG	lncRNA	0.902514	0.000293436
Z95114.1	lncRNA	0.901822	1.13729e-05
Z95114.2	lncRNA	0.90177	0.0452311
KIF9-AS1	lncRNA	0.898908	0.00263428
AL136531.1	lncRNA	0.897845	0.0422529
AL590867.1	lncRNA	0.896021	1.04378e-06
AC091806.1	lncRNA	0.896006	0.0209261
AC087473.1	lncRNA	0.895573	0.00103667
AL157893.2	lncRNA	0.895427	0.00221948
AC010883.3	lncRNA	0.894783	0.0145427
AC044839.1	lncRNA	0.892713	0.0375165
AL603756.1	lncRNA	0.892439	0.000792299
AC138956.2	lncRNA	0.891941	0.0177727
AC234782.2	lncRNA	0.89174	0.00161169
AC004148.1	lncRNA	0.889335	1.59865e-08
AP001160.1	lncRNA	0.887226	0.0207309
LINC02324	lncRNA	0.887047	0.0320652
AL160006.1	lncRNA	0.885604	6.11909e-09
AC019205.1	lncRNA	0.881549	7.20016e-05
EFCAB6-AS1	lncRNA	0.881501	0.0164523
DTX2P1-UPK3BP1-PMS2P11	lncRNA	0.881446	7.66986e-09
AC004918.1	lncRNA	0.880543	0.0293078
LINC01948	lncRNA	0.880089	0.000102728
AC007666.2	lncRNA	0.880064	0.0345808
AP005482.2	lncRNA	0.880016	0.0275302
CPEB1-AS1	lncRNA	0.87955	0.0285384
FAM215B	lncRNA	0.877872	0.00279483
AL022323.2	lncRNA	0.877471	0.0336964
AC114956.2	lncRNA	0.877396	0.0418903
AC109460.2	lncRNA	0.877148	0.000117228
AC016394.1	lncRNA	0.875708	0.0022728
AC073611.1	lncRNA	0.875066	2.45497e-07
AL590714.1	lncRNA	0.874211	0.0069669
LINC01409	lncRNA	0.871991	0.00257381
MIR193BHG	lncRNA	0.870617	0.000601239
Z73420.1	lncRNA	0.866581	0.00600621
Z97832.2	lncRNA	0.865255	0.0489511
AP005329.2	lncRNA	0.864562	0.000521343
HCG27	lncRNA	0.863871	0.000205651
AC004835.1	lncRNA	0.861537	0.0259067
DLX6-AS1	lncRNA	0.860394	0.00529751
AL022311.1	lncRNA	0.858237	1.56882e-06
KANSL1L-AS1	lncRNA	0.855082	0.0408608
MCPH1-AS1	lncRNA	0.855061	0.00469908
AC106791.1	lncRNA	0.853301	0.0171324
AL354809.1	lncRNA	0.851201	0.0183289
AL354920.1	lncRNA	0.850714	0.0456692
AL122035.2	lncRNA	0.848035	0.0366635
LINC00173	lncRNA	0.846952	0.0361542
TMED2-DT	lncRNA	0.845205	7.40457e-08
AC011346.1	lncRNA	0.8452	7.56047e-06
ASB16-AS1	lncRNA	0.842807	4.82963e-09
AL049612.1	lncRNA	0.840566	0.049018
AF117829.1	lncRNA	0.83895	1.20123e-07
AL390038.1	lncRNA	0.836395	8.82109e-05
AL359258.1	lncRNA	0.836395	8.82109e-05
LINC00958	lncRNA	0.834553	0.027977
AC087294.1	lncRNA	0.831863	0.00569502
AC004834.1	lncRNA	0.8308	0.0183967
ALOX12-AS1	lncRNA	0.824411	0.000326908
AC026362.1	lncRNA	0.823156	1.03468e-05
AL080317.2	lncRNA	0.820674	0.0224428
AC233280.1	lncRNA	0.820385	0.00275303
CASC9	lncRNA	0.820269	0.000200394
LINC01088	lncRNA	0.819853	0.010989
AL136985.3	lncRNA	0.819233	0.0326756
AP002490.1	lncRNA	0.819055	0.00666315
AL354919.1	lncRNA	0.817928	0.0288699
MIF-AS1	lncRNA	0.815652	0.0455625
AC067930.8	lncRNA	0.814024	0.021839
CARMN	lncRNA	0.813847	0.0253151
AC009120.2	lncRNA	0.812505	0.000128189
AC034223.1	lncRNA	0.810018	0.000252637
AL357141.1	lncRNA	0.809226	0.0247406
AL606489.1	lncRNA	0.806616	0.0158411
FAM215A	lncRNA	0.804615	0.0154067
RGS5	lncRNA	0.804041	0.00297704
AC019294.2	lncRNA	0.803347	0.00928141
AL031714.1	lncRNA	0.803309	0.00221324
AC022210.1	lncRNA	0.803139	9.41953e-05
ROR1-AS1	lncRNA	0.800994	0.0131188
PARD6G-AS1	lncRNA	0.79752	7.13143e-05
RBPMS-AS1	lncRNA	0.794845	0.0305915
AL162311.3	lncRNA	0.794726	0.0025502
MIR99AHG	lncRNA	0.79404	0.00689506
LINC02802	lncRNA	0.793353	0.00854002
LINC02035	lncRNA	0.792519	2.09944e-06
BASP1-AS1	lncRNA	0.790994	0.00898774
AC009812.3	lncRNA	0.789139	0.0407373
MZF1-AS1	lncRNA	0.788237	0.000216027
AC006504.5	lncRNA	0.787925	1.76236e-07
AC021092.1	lncRNA	0.782567	9.18971e-08
AL109976.1	lncRNA	0.781813	0.0352103
AL138828.1	lncRNA	0.78128	0.0159412
AC092279.1	lncRNA	0.778796	9.46019e-07
THUMPD3-AS1	lncRNA	0.777144	2.54048e-06
AP002985.1	lncRNA	0.775411	0.000501061
C2orf27A	lncRNA	0.774385	0.00254681
XACT	lncRNA	0.771862	1.17754e-06
FAM226B	lncRNA	0.77138	0.00153806
AC090515.2	lncRNA	0.76978	0.00471236
AC109466.1	lncRNA	0.768421	0.0160497
FTX	lncRNA	0.767724	8.50591e-06
AC016876.1	lncRNA	0.765065	0.00734426
AL445524.1	lncRNA	0.764102	0.00499415
PTOV1-AS2	lncRNA	0.761921	0.000176133
AC092661.1	lncRNA	0.76115	0.0442443
LINC01012	lncRNA	0.758448	0.000910287
NUTM2A-AS1	lncRNA	0.757659	1.37238e-08
CYTOR	lncRNA	0.756718	0.00247139
AC109322.1	lncRNA	0.75647	0.00866502
AC016394.2	lncRNA	0.75563	0.000750012
UBR5-AS1	lncRNA	0.755375	0.0263654
AC007996.1	lncRNA	0.751978	0.00896581
LLPH-DT	lncRNA	0.75002	0.00273733
AC008079.1	lncRNA	0.748492	0.00305087
AC008982.2	lncRNA	0.748407	0.0209922
WARS2-AS1	lncRNA	0.746796	1.59816e-07
AC009090.6	lncRNA	0.746358	0.0428181
AC008543.1	lncRNA	0.743418	0.000983114
AC010996.1	lncRNA	0.743272	0.00690703
AC127024.5	lncRNA	0.742915	0.0440497
C5orf34-AS1	lncRNA	0.742788	0.0234656
LINC02080	lncRNA	0.738365	0.0186458
AL021707.6	lncRNA	0.73737	0.0136928
AC005261.1	lncRNA	0.737307	2.64559e-05
AC005562.1	lncRNA	0.735054	3.36273e-05
AL035252.5	lncRNA	0.733596	0.047974
AC020931.1	lncRNA	0.733321	0.0360871
LINC02193	lncRNA	0.732978	0.006904
PPP3CB-AS1	lncRNA	0.732431	5.18637e-05
AC005519.1	lncRNA	0.729164	0.00213387
AL121906.2	lncRNA	0.72801	0.0100427
AC009148.1	lncRNA	0.726789	0.0298843
CAPN10-DT	lncRNA	0.725039	0.00100475
AL021707.2	lncRNA	0.723759	0.000296169
AL137002.2	lncRNA	0.717038	0.00181431
MUC20-OT1	lncRNA	0.715124	1.69621e-08
AC078795.1	lncRNA	0.714633	0.022593
LINC01588	lncRNA	0.714551	4.41845e-05
NEAT1	lncRNA	0.713739	7.51805e-05
HELLPAR	lncRNA	0.713129	5.40529e-05
AL391152.1	lncRNA	0.711736	0.0409431
LINC00476	lncRNA	0.711404	0.0115663
AL035461.2	lncRNA	0.704693	0.0336808
AC068587.4	lncRNA	0.69773	9.10587e-05
AC244153.1	lncRNA	0.694137	0.00193117
AC108471.2	lncRNA	0.691815	0.0333104
RTCA-AS1	lncRNA	0.691696	2.52821e-05
LAMTOR5-AS1	lncRNA	0.69108	0.00370175
AL035661.1	lncRNA	0.690817	0.0309262
ENTPD3-AS1	lncRNA	0.689821	0.0202082
PCAT1	lncRNA	0.68956	0.0199149
AC092902.4	lncRNA	0.688272	0.0191341
AL731566.2	lncRNA	0.686135	0.0070246
AL512770.1	lncRNA	0.683697	0.0452221
PTOV1-AS1	lncRNA	0.683502	0.0327278
AL354836.1	lncRNA	0.679053	0.000186177
AC021087.3	lncRNA	0.676721	0.0203833
CIRBP-AS1	lncRNA	0.675687	0.0142996
AL136419.3	lncRNA	0.675515	0.0130712
AC027097.2	lncRNA	0.671137	0.0436175
SNHG30	lncRNA	0.670797	0.000636631
TSBP1-AS1	lncRNA	0.664411	0.00506226
LINC02482	lncRNA	0.661273	0.035387
MIR29B2CHG	lncRNA	0.653032	0.00251224
AL031595.3	lncRNA	0.64965	0.0282282
MAPKAPK5-AS1	lncRNA	0.646297	0.002034
TBILA	lncRNA	0.640552	0.00964354
LINC01609	lncRNA	0.632454	0.0402855
AP003327.2	lncRNA	0.631719	0.0025234
AL358790.1	lncRNA	0.629862	0.0346989
AC135050.1	lncRNA	0.629571	0.0368363
CEBPB-AS1	lncRNA	0.626792	0.0213146
HIF1A-AS3	lncRNA	0.625151	0.000315183
AC022031.2	lncRNA	0.6216	0.0123758
WDR5B-DT	lncRNA	0.621541	1.75716e-06
U91328.1	lncRNA	0.620473	5.50386e-05
GABPB1-AS1	lncRNA	0.61926	0.000146562
LINC02043	lncRNA	0.612217	0.000890687
ADD3-AS1	lncRNA	0.611882	0.019489
AP001062.1	lncRNA	0.6091	0.00097433
LINC01089	lncRNA	0.6086	0.00130537
LINC02503	lncRNA	0.597954	0.00325688
SNHG20	lncRNA	0.594297	5.68815e-05
AC009065.8	lncRNA	0.59307	0.00512192
AL117329.1	lncRNA	0.59206	0.000595385
AC009506.1	lncRNA	0.587598	0.0167073
AC010969.2	lncRNA	0.586641	0.0446869
MAP3K14-AS1	lncRNA	0.583019	0.00766838
LINC00884	lncRNA	0.581785	0.00849683
AC013652.1	lncRNA	0.58078	0.00734014
MALINC1	lncRNA	0.579001	0.00658974
AC008764.8	lncRNA	0.577193	0.0178731
AL731577.2	lncRNA	0.576268	0.0335032
INE1	lncRNA	0.572551	0.0348689
FBXO30-DT	lncRNA	0.569155	0.0100735
AC060780.1	lncRNA	0.568577	0.000687742
LINC01278	lncRNA	0.566549	0.000118392
AC016831.6	lncRNA	0.563065	0.0354414
VAC14-AS1	lncRNA	0.562882	0.0337528
AC012313.1	lncRNA	0.557893	3.78718e-05
LINC00504	lncRNA	0.551708	0.000924147
TMEM147-AS1	lncRNA	0.550937	4.51536e-05
SUGT1P4-STRA6LP	lncRNA	0.550881	0.0154256
CTBP1-AS	lncRNA	0.547852	0.0402272
CU633906.2	lncRNA	0.546551	0.0091522
CU633967.1	lncRNA	0.542626	0.00359703
AL022322.2	lncRNA	0.534603	0.00537607
SLC16A1-AS1	lncRNA	0.529239	0.0116816
NUTM2B-AS1	lncRNA	0.523378	0.000137417
LINC02693	lncRNA	0.521039	0.000633629
LINC02604	lncRNA	0.518401	0.00868435

## Sheet: T3-24h x CTRL-24h
gene	gene.type	log2FC	FDR		gene	gene.type	log2FC	FDR
AC012181.1	lncRNA	1.89535	1.6731e-06		LINC01133	lncRNA	-1.12141	0.0115933
AC087588.1	lncRNA	1.84756	1.62171e-08		AC011472.3	lncRNA	-1.084	0.00762539
AC024597.1	lncRNA	1.64556	9.0056e-07		MATN1-AS1	lncRNA	-0.796591	0.00236754
DNMT3L-AS1	lncRNA	1.55121	4.42772e-90		AC074212.1	lncRNA	-0.681627	0.0413378
GAS6-AS1	lncRNA	1.52471	4.22014e-07		AL449403.1	lncRNA	-0.646138	9.00614e-05
BLACE	lncRNA	1.50264	2.77849e-14		AC104958.2	lncRNA	-0.630306	0.000841149
AC027117.1	lncRNA	1.45967	8.27113e-09
AC132872.5	lncRNA	1.45001	8.86614e-30
AC012181.2	lncRNA	1.33995	0.00226241
COLCA1	lncRNA	1.22452	7.8438e-33
LINC02733	lncRNA	1.17059	0.000147817
AP001059.2	lncRNA	1.1285	0.00403207
LINC00324	lncRNA	1.04912	0.00345994
NQO2-AS1	lncRNA	1.03476	0.0279889
IRF1-AS1	lncRNA	1.03266	0.00178048
AP001059.1	lncRNA	1.00988	0.00224262
AC005840.2	lncRNA	0.984568	0.0139972
AC132872.1	lncRNA	0.952465	6.68414e-37
AP001029.2	lncRNA	0.937012	0.000648955
AC093904.4	lncRNA	0.926909	7.93604e-05
AC114291.1	lncRNA	0.888807	3.44029e-53
AL023806.4	lncRNA	0.883471	0.0312274
AL049612.1	lncRNA	0.883244	0.00816909
GAS6-DT	lncRNA	0.846231	0.00125342
NEAT1	lncRNA	0.833864	9.99401e-101
LY6E-DT	lncRNA	0.739829	1.47467e-05
ZNF350-AS1	lncRNA	0.702159	0.00300044
AL583827.1	lncRNA	0.623237	0.0477307
LINC02395	lncRNA	0.598417	1.86793e-09
CYP1B1-AS1	lncRNA	0.583633	1.6869e-06
TMEM51-AS1	lncRNA	0.580346	1.17905e-24
FABP6-AS1	lncRNA	0.570346	1.08614e-06
UCA1	lncRNA	0.504229	1.04643e-20

## Sheet: CTRL-FOLFIRI x CTRL-NT
gene	gene.type	log2FC	FDR		gene	gene.type	log2FC	FDR
AC015674.1	lncRNA	10.7283	9.31861e-11		AC112229.4	lncRNA	-10.3556	3.6687e-17
AP001486.2	lncRNA	9.08821	1.24705e-12		CHMP1B-AS1	lncRNA	-9.00855	2.19133e-12
AC243585.2	lncRNA	7.96608	2.29978e-09		LINC01395	lncRNA	-8.95491	8.7013e-13
AC130324.3	lncRNA	7.87264	3.48664e-09		AL049836.1	lncRNA	-7.91549	3.11593e-09
AC087289.4	lncRNA	7.52579	3.01816e-08		AC020558.2	lncRNA	-7.66284	2.13139e-09
AC012370.1	lncRNA	7.49793	4.07521e-08		FUT8-AS1	lncRNA	-7.51228	4.22958e-08
AC037459.3	lncRNA	7.03183	1.24301e-06		AP002761.3	lncRNA	-7.3751	8.92845e-08
AL360268.1	lncRNA	7.02189	1.10343e-06		AC020558.6	lncRNA	-7.36079	7.39988e-08
TMEM75	lncRNA	6.9801	1.30625e-14		AC136475.3	lncRNA	-7.24619	1.43681e-07
AP000879.1	lncRNA	6.96297	1.78931e-05		AL354892.2	lncRNA	-7.21407	1.68199e-07
AC008635.1	lncRNA	6.93972	2.27913e-07		LINC02761	lncRNA	-7.16124	2.34214e-07
LINC00865	lncRNA	6.92202	2.19845e-06		AP006216.3	lncRNA	-7.11046	6.57195e-07
U62317.1	lncRNA	6.84467	1.82423e-13		AP003500.1	lncRNA	-7.0403	1.6097e-07
AC026785.3	lncRNA	6.83675	6.73039e-06		Z94721.2	lncRNA	-6.83173	1.89599e-06
AL121938.1	lncRNA	6.59047	1.06369e-05		AC011377.1	lncRNA	-6.78177	4.01109e-07
AC009630.4	lncRNA	6.58052	1.41999e-05		AC008945.1	lncRNA	-6.65725	8.79251e-06
AC138965.1	lncRNA	6.54553	2.03145e-06		AC106772.2	lncRNA	-6.5268	1.17926e-05
AL121757.2	lncRNA	6.52619	9.09861e-16		AL353150.1	lncRNA	-6.46052	5.1789e-12
AC008507.4	lncRNA	6.45921	5.20586e-23		FIGNL2-DT	lncRNA	-6.4281	2.7771e-05
AC087439.2	lncRNA	6.38487	3.70851e-05		LINC01852	lncRNA	-6.39814	1.10293e-11
LINC02806	lncRNA	6.34183	5.31687e-22		AC106038.1	lncRNA	-6.24386	7.34652e-05
AC027277.1	lncRNA	6.17291	0.000250474		AL022328.4	lncRNA	-6.23375	5.91487e-08
AC108019.2	lncRNA	6.15025	0.000101987		DLG1-AS1	lncRNA	-6.2307	4.91761e-05
AC079742.1	lncRNA	6.14694	0.00057262		LINC02320	lncRNA	-6.11238	1.50718e-05
AL355987.2	lncRNA	6.06594	0.000304455		Z82202.2	lncRNA	-6.04319	0.000221471
AC078860.2	lncRNA	6.02808	2.98588e-05		AL596244.1	lncRNA	-5.98432	0.000271005
AC130456.2	lncRNA	6.01183	0.000202158		AL161729.1	lncRNA	-5.92205	7.3021e-07
LINC00158	lncRNA	5.96498	0.000327816		AC009271.2	lncRNA	-5.8871	0.000429338
AC010327.4	lncRNA	5.96282	6.07597e-07		LINC01003	lncRNA	-5.85211	2.01509e-26
AC103703.1	lncRNA	5.91781	0.000340232		LINC02810	lncRNA	-5.81164	0.000567792
AL021937.4	lncRNA	5.8838	5.0799e-05		BX322562.1	lncRNA	-5.8113	1.1316e-06
LINC02223	lncRNA	5.8729	0.000415222		AL139349.1	lncRNA	-5.79419	6.15576e-05
AC111000.4	lncRNA	5.78512	0.00129532		CEROX1	lncRNA	-5.72038	1.17039e-81
AC093928.1	lncRNA	5.78117	3.01022e-09		AC016885.2	lncRNA	-5.71375	0.00115934
SCG5-AS1	lncRNA	5.77484	0.000608299		DOCK9-DT	lncRNA	-5.69458	0.000661947
AC097724.1	lncRNA	5.74231	0.000100362		AC009570.1	lncRNA	-5.69404	0.000671294
AL121829.2	lncRNA	5.72564	0.000116531		FZD4-DT	lncRNA	-5.69345	6.24751e-09
AC113208.5	lncRNA	5.72364	0.000883876		AP001437.1	lncRNA	-5.69145	0.000665438
AC092943.2	lncRNA	5.70723	6.94605e-09		AL161665.2	lncRNA	-5.68459	0.000755352
AC010624.1	lncRNA	5.66464	0.00107629		AL135910.1	lncRNA	-5.64481	0.000826368
RNF216-IT1	lncRNA	5.63681	0.00113155		LINC01770	lncRNA	-5.64316	3.12972e-06
AC022167.1	lncRNA	5.63483	0.0177105		STPG3-AS1	lncRNA	-5.54261	1.53274e-24
PYCARD-AS1	lncRNA	5.62661	2.77902e-18		AC005229.3	lncRNA	-5.53896	7.88764e-23
LINC01991	lncRNA	5.48535	0.00233161		AL135905.1	lncRNA	-5.52192	1.30245e-17
AC092145.1	lncRNA	5.47264	0.0022154		AC021016.2	lncRNA	-5.50059	5.49033e-25
AC130456.5	lncRNA	5.47244	0.00382594		AP000317.2	lncRNA	-5.43417	0.00207238
AC016526.4	lncRNA	5.46489	0.0037789		AC024909.1	lncRNA	-5.40458	7.59159e-39
AC092813.1	lncRNA	5.4612	0.00249852		AC018553.1	lncRNA	-5.39223	0.000363059
AC092134.1	lncRNA	5.45662	0.00309753		AC051619.6	lncRNA	-5.32611	0.00319352
AC116651.1	lncRNA	5.40979	0.000409185		DNMT3L-AS1	lncRNA	-5.32497	6.03255e-26
AL163192.1	lncRNA	5.36364	0.00337592		AC091544.2	lncRNA	-5.31879	0.00289487
AP002336.1	lncRNA	5.33154	0.000575997		AL109917.1	lncRNA	-5.27366	2.8297e-05
AC004775.1	lncRNA	5.32791	1.46313e-09		AC023421.1	lncRNA	-5.20725	0.00085346
AC007953.2	lncRNA	5.31427	0.02934		AC104964.3	lncRNA	-5.19944	0.000800737
AC016396.2	lncRNA	5.30357	0.00480996		ERICD	lncRNA	-5.18981	4.70027e-05
AC008063.1	lncRNA	5.30318	2.27704e-07		AC023347.1	lncRNA	-5.16859	0.000889543
AC016700.1	lncRNA	5.28568	0.00449394		NALT1	lncRNA	-5.1652	0.00091014
AC112503.1	lncRNA	5.28029	0.00567494		AC079834.1	lncRNA	-5.14475	0.00699046
LINC02516	lncRNA	5.27267	0.0187115		AP001628.2	lncRNA	-5.13	0.00630478
AL359378.1	lncRNA	5.26784	0.005615		AL133299.1	lncRNA	-5.09675	0.0019505
AC083906.3	lncRNA	5.26261	0.00495879		LINC02600	lncRNA	-5.09384	2.33641e-06
DSG1-AS1	lncRNA	5.22731	0.00570921		AC005034.3	lncRNA	-5.09218	0.0289208
AL354956.1	lncRNA	5.20949	0.0116981		VWA8-AS1	lncRNA	-5.07703	0.00957199
AC092127.2	lncRNA	5.19696	0.00864507		AC025048.7	lncRNA	-5.06778	0.0294172
AP001341.1	lncRNA	5.18769	0.00688349		AL031665.1	lncRNA	-5.04428	0.0100243
LINC02322	lncRNA	5.15626	0.00117716		AL021154.1	lncRNA	-5.04084	0.0121635
AC137932.2	lncRNA	5.1452	7.8498e-05		AL359881.1	lncRNA	-5.03164	0.00010028
AC022215.2	lncRNA	5.1358	0.0080136		AL356488.2	lncRNA	-4.98964	0.034066
AC090541.1	lncRNA	5.11223	0.00161078		EML2-AS1	lncRNA	-4.98795	0.0124029
AC005253.2	lncRNA	5.10311	0.0286832		AC048382.6	lncRNA	-4.94774	5.96749e-06
AC091133.1	lncRNA	5.08787	0.00936579		ATP6V0E2-AS1	lncRNA	-4.90732	1.82561e-11
C1orf195	lncRNA	5.07863	0.013788		TSPEAR-AS1	lncRNA	-4.90306	3.36477e-06
AC108174.1	lncRNA	5.05002	0.011313		AC137770.1	lncRNA	-4.8948	0.0156167
AL133343.2	lncRNA	5.04238	0.00307867		NCAM1-AS1	lncRNA	-4.89388	0.0153309
AL050403.1	lncRNA	5.03926	0.013664		AF127577.4	lncRNA	-4.89123	1.52555e-19
AC072039.2	lncRNA	4.99293	0.00239404		TTC23L-AS1	lncRNA	-4.8641	3.52521e-09
LINC00163	lncRNA	4.9818	0.00246376		AL670729.3	lncRNA	-4.85747	4.85264e-53
AC005546.1	lncRNA	4.96767	5.39966e-08		AC092198.1	lncRNA	-4.8391	0.000350559
AC104695.2	lncRNA	4.96734	7.20026e-20		AP005432.2	lncRNA	-4.83766	0.0174495
AC079943.2	lncRNA	4.96415	0.0151259		AC148477.2	lncRNA	-4.83667	2.70899e-19
AC027373.1	lncRNA	4.95826	2.91782e-14		AC005256.1	lncRNA	-4.8339	0.0171142
NABP1-OT1	lncRNA	4.95815	1.32759e-05		AC021683.2	lncRNA	-4.82978	0.00893132
AL603839.1	lncRNA	4.95119	0.0185313		FOXN3-AS1	lncRNA	-4.82901	5.78885e-09
LINC02608	lncRNA	4.92807	3.51184e-06		AC018752.1	lncRNA	-4.82245	0.0168526
AC009228.1	lncRNA	4.92197	1.80539e-23		FAM225A	lncRNA	-4.82215	0.0490631
AL096803.3	lncRNA	4.89975	0.0164819		AC020891.2	lncRNA	-4.81451	0.00518529
HHATL-AS1	lncRNA	4.88986	0.0372032		MAN2A1-DT	lncRNA	-4.81127	0.00375752
PWRN4	lncRNA	4.87963	0.0223456		AL136162.1	lncRNA	-4.81054	0.000277062
AL021368.3	lncRNA	4.86719	0.00384548		AC148477.3	lncRNA	-4.7996	4.12572e-10
LINC02631	lncRNA	4.86663	1.54261e-12		AL359504.1	lncRNA	-4.79188	0.00434978
AL136038.2	lncRNA	4.84958	0.0494248		AC026356.1	lncRNA	-4.78965	0.00028908
AC105275.2	lncRNA	4.84538	0.0221884		AC017100.1	lncRNA	-4.77232	2.27866e-12
AC126755.1	lncRNA	4.8394	1.98812e-07		AL157400.2	lncRNA	-4.75277	1.73823e-05
AL035252.2	lncRNA	4.83802	0.00991702		PCAT6	lncRNA	-4.74453	7.96486e-19
AC078860.3	lncRNA	4.82304	0.000276406		AC116036.2	lncRNA	-4.72998	0.022696
AC007283.1	lncRNA	4.81847	0.0218379		Z94160.1	lncRNA	-4.71577	3.46223e-05
AC108206.1	lncRNA	4.80029	0.00478883		TOLLIP-AS1	lncRNA	-4.69453	2.00074e-08
AC044893.1	lncRNA	4.79948	0.00457538		AL359643.2	lncRNA	-4.68831	0.005568
AL031710.1	lncRNA	4.79792	0.00428677		LNCTAM34A	lncRNA	-4.66246	9.0261e-07
FP236241.1	lncRNA	4.79269	4.19392e-11		AC082651.3	lncRNA	-4.65613	0.0293539
LINC02629	lncRNA	4.75846	0.0245032		DBH-AS1	lncRNA	-4.6422	8.18019e-07
AC069234.3	lncRNA	4.74351	0.0080484		AC012236.1	lncRNA	-4.63647	0.000647969
AL445647.1	lncRNA	4.72235	0.0299767		AC009133.2	lncRNA	-4.63374	0.0398484
AL121757.1	lncRNA	4.71405	1.42847e-09		AC022239.2	lncRNA	-4.63113	0.0319301
LINC02587	lncRNA	4.7111	1.38539e-08		AC090877.2	lncRNA	-4.62869	0.0381864
AC069209.2	lncRNA	4.69041	0.0330154		AC114291.1	lncRNA	-4.62485	1.54965e-27
AP000350.6	lncRNA	4.69031	0.00623174		AC106772.1	lncRNA	-4.5891	0.00106589
AL162595.2	lncRNA	4.68202	0.00661785		AC069148.1	lncRNA	-4.58101	0.00118321
WWC3-AS1	lncRNA	4.67095	0.0309288		MMEL1-AS1	lncRNA	-4.57985	0.00723494
AC011611.2	lncRNA	4.67095	0.0309288		AL096828.1	lncRNA	-4.57382	4.76088e-08
AC025176.1	lncRNA	4.64963	2.26627e-05		AC100803.3	lncRNA	-4.57262	1.51463e-15
LINC02156	lncRNA	4.64319	0.0430265		CAMTA1-DT	lncRNA	-4.56765	0.00931319
LINC02818	lncRNA	4.59011	4.66069e-09		ARHGAP42-AS1	lncRNA	-4.55079	0.000846474
LINC02075	lncRNA	4.57678	0.00912509		AC021517.1	lncRNA	-4.54645	0.0481365
AL353708.2	lncRNA	4.57511	0.0407447		AC130371.2	lncRNA	-4.53948	0.00119417
AL031432.5	lncRNA	4.57371	8.85844e-12		AL359962.3	lncRNA	-4.53458	0.0385259
AC089983.1	lncRNA	4.56389	0.0455261		AC007879.3	lncRNA	-4.53222	0.0462823
AC092802.4	lncRNA	4.54848	0.00959525		AC005696.1	lncRNA	-4.49871	3.96003e-05
AC010531.7	lncRNA	4.54399	1.33211e-06		BRWD1-AS2	lncRNA	-4.49474	0.00109882
AC007666.1	lncRNA	4.54326	1.03958e-60		AC078909.1	lncRNA	-4.47676	0.0107423
LMO7DN-IT1	lncRNA	4.5413	0.0101763		AC020978.4	lncRNA	-4.43725	0.000104994
AC013451.2	lncRNA	4.53994	0.0433826		AL033504.1	lncRNA	-4.42975	0.0488353
AC011443.1	lncRNA	4.5371	0.0463995		AL162582.1	lncRNA	-4.42845	0.049607
AL008635.1	lncRNA	4.53604	0.00104995		NINJ2-AS1	lncRNA	-4.42389	2.24024e-73
AC073964.1	lncRNA	4.52911	0.0100039		AP001059.2	lncRNA	-4.42219	0.0120546
AF111169.3	lncRNA	4.52401	0.00183716		AC116345.4	lncRNA	-4.3893	1.3823e-08
AP000553.8	lncRNA	4.5067	0.0495015		HDHD5-AS1	lncRNA	-4.38634	0.000177541
AC025174.1	lncRNA	4.48542	8.34037e-05		AC004771.1	lncRNA	-4.36093	0.0139864
AC004477.1	lncRNA	4.4851	0.0434867		AP001094.2	lncRNA	-4.34891	0.0176337
AC136443.3	lncRNA	4.47356	0.00165806		MRPL23-AS1	lncRNA	-4.34364	1.29772e-73
MADD-AS1	lncRNA	4.46825	5.54498e-07		AL161668.4	lncRNA	-4.33871	0.000190787
Z93241.1	lncRNA	4.44891	1.84459e-07		LINC01954	lncRNA	-4.33135	5.98011e-08
LINC01228	lncRNA	4.44368	0.0136891		CAHM	lncRNA	-4.32701	0.00246566
Z82215.1	lncRNA	4.41526	0.00307997		AL118558.3	lncRNA	-4.32362	2.10991e-10
ITGB5-AS1	lncRNA	4.40309	0.0146206		AC009309.1	lncRNA	-4.31102	1.12169e-06
AC008537.4	lncRNA	4.39062	5.78077e-35		AC008035.1	lncRNA	-4.2967	1.15791e-05
AC145098.1	lncRNA	4.36983	0.0174914		STARD4-AS1	lncRNA	-4.27969	1.60956e-08
AC124283.3	lncRNA	4.36433	1.18037e-10		AC011298.1	lncRNA	-4.27189	1.70618e-32
AL121895.1	lncRNA	4.35597	7.6662e-25		FAM87A	lncRNA	-4.2679	0.00358946
Z99943.1	lncRNA	4.35268	0.00306355		AC016876.3	lncRNA	-4.24087	0.0220988
AC093655.1	lncRNA	4.34436	0.0173814		HCG9	lncRNA	-4.23947	0.000176878
AC244090.2	lncRNA	4.33947	0.0182176		AC026691.1	lncRNA	-4.23571	0.00501569
AL356234.2	lncRNA	4.32949	1.86555e-19		AL359715.3	lncRNA	-4.22889	0.00330359
AC007216.2	lncRNA	4.31963	1.49966e-06		LINC01124	lncRNA	-4.22822	8.04076e-09
AL441943.2	lncRNA	4.28831	0.0210639		AL356433.1	lncRNA	-4.22719	0.0209463
AL139423.2	lncRNA	4.27271	0.00404253		LGALS8-AS1	lncRNA	-4.20811	1.12248e-22
AC092653.1	lncRNA	4.27189	6.85667e-08		ST7-AS1	lncRNA	-4.19767	8.89774e-16
THOC3-AS1	lncRNA	4.26158	0.0217535		AC026469.1	lncRNA	-4.19149	0.00364266
AL020993.1	lncRNA	4.25433	0.024558		AC138696.2	lncRNA	-4.17896	9.35694e-05
FARSA-AS1	lncRNA	4.24598	0.0045843		FLJ16779	lncRNA	-4.17112	5.28428e-35
AC008870.1	lncRNA	4.23967	0.00598578		AC007881.3	lncRNA	-4.17037	0.000569186
LINC02816	lncRNA	4.23799	0.0237148		AL513218.1	lncRNA	-4.16819	0.0242956
LINC01823	lncRNA	4.23358	2.68776e-08		AC021660.4	lncRNA	-4.16819	0.0242956
AC080038.2	lncRNA	4.22894	0.00030254		PDE9A-AS1	lncRNA	-4.16532	6.05377e-08
AL590550.1	lncRNA	4.22461	0.0249794		AC009133.4	lncRNA	-4.14138	1.066e-05
AC107918.5	lncRNA	4.22117	0.0255922		AC104971.1	lncRNA	-4.13638	5.68339e-06
AC005532.1	lncRNA	4.21529	1.4321e-24		LINC02348	lncRNA	-4.13613	5.28904e-83
LINC01913	lncRNA	4.21047	6.21014e-46		AL109659.1	lncRNA	-4.13359	0.000392345
AC010207.1	lncRNA	4.20853	3.4482e-28		AP000350.5	lncRNA	-4.12658	0.00483249
LMO7DN	lncRNA	4.20141	2.37274e-06		ID2-AS1	lncRNA	-4.08965	1.48003e-39
AP001619.2	lncRNA	4.19328	0.00428332		AC013400.1	lncRNA	-4.08361	0.03422
U73169.1	lncRNA	4.19312	0.0268275		AC007938.1	lncRNA	-4.07589	0.000647398
AC104071.1	lncRNA	4.18774	0.000441758		LINC02846	lncRNA	-4.05655	3.22097e-05
CCR5AS	lncRNA	4.18006	0.00539843		MAFTRR	lncRNA	-4.05375	2.49612e-21
AL023653.1	lncRNA	4.17906	0.0339721		AP001266.1	lncRNA	-4.03937	0.00803546
FAM230B	lncRNA	4.17202	0.0299405		AC134682.1	lncRNA	-4.02427	0.00622117
AC111198.1	lncRNA	4.16594	5.11488e-06		AL355338.1	lncRNA	-4.01069	0.040179
AC092120.1	lncRNA	4.16426	0.00669471		RALGPS2-AS1	lncRNA	-4.00991	9.36467e-09
AL662873.1	lncRNA	4.15242	0.0286275		AC104958.2	lncRNA	-4.00344	3.52691e-77
LINC02867	lncRNA	4.14787	2.27103e-19		AC016405.3	lncRNA	-3.99332	0.0113216
AC005520.3	lncRNA	4.12882	0.0310273		ZNF516-DT	lncRNA	-3.98745	0.00962987
AC095057.4	lncRNA	4.12745	0.000656953		GIHCG	lncRNA	-3.97696	1.85097e-07
AC007922.2	lncRNA	4.11919	6.06125e-05		TOB1-AS1	lncRNA	-3.96945	3.66074e-45
SOCAR	lncRNA	4.11031	0.0318372		AL355001.2	lncRNA	-3.96541	7.14555e-27
AC008474.1	lncRNA	4.10451	0.0350321		AC068987.3	lncRNA	-3.95696	0.0183069
LINC02626	lncRNA	4.09534	0.00927495		AL139246.5	lncRNA	-3.95659	3.82041e-07
AC109925.1	lncRNA	4.06739	0.0378933		AL450263.1	lncRNA	-3.94671	3.10611e-13
AC005062.1	lncRNA	4.0505	5.10881e-15		AC092171.3	lncRNA	-3.94187	4.26733e-24
AL589765.1	lncRNA	4.04751	0.00948653		ENO1-AS1	lncRNA	-3.93051	0.0474204
AC009509.4	lncRNA	4.02502	0.00115256		AC129510.1	lncRNA	-3.92267	0.00188058
AL121845.4	lncRNA	4.02374	0.00144169		AC008608.2	lncRNA	-3.91812	1.17507e-17
AC121761.1	lncRNA	4.01814	2.12205e-56		PRDM16-DT	lncRNA	-3.91571	2.79443e-13
AC107973.1	lncRNA	4.01667	0.0425912		AL121603.2	lncRNA	-3.88468	5.24034e-13
AL139082.1	lncRNA	3.99813	4.92299e-18		OGFR-AS1	lncRNA	-3.88377	1.10977e-08
AC018635.2	lncRNA	3.98451	0.0430082		AL139407.1	lncRNA	-3.88284	0.0015725
IL20RB-AS1	lncRNA	3.98021	0.0487078		AC016888.1	lncRNA	-3.88218	6.03009e-06
LINC02243	lncRNA	3.97682	5.1695e-08		GS1-124K5.4	lncRNA	-3.87482	3.81139e-17
LINC00488	lncRNA	3.97519	3.13544e-40		AC011322.1	lncRNA	-3.86782	7.07212e-15
AC023830.3	lncRNA	3.971	8.87095e-21		TPM1-AS	lncRNA	-3.82727	2.07074e-06
AC005244.2	lncRNA	3.96006	0.047035		MATN1-AS1	lncRNA	-3.82701	2.34914e-18
LINC01702	lncRNA	3.96004	0.0472548		AL122023.1	lncRNA	-3.8258	0.0130247
AP005242.3	lncRNA	3.95464	0.0132189		C5orf66-AS1	lncRNA	-3.8218	0.00271965
AC007001.1	lncRNA	3.93704	0.0479392		AC121338.2	lncRNA	-3.8181	8.19845e-41
AC099791.4	lncRNA	3.92269	0.000265998		AL355574.1	lncRNA	-3.81187	3.92314e-07
HECW2-AS1	lncRNA	3.90713	4.70449e-170		AC091982.3	lncRNA	-3.80037	7.62512e-23
AC012184.4	lncRNA	3.90607	0.0179045		AC026748.3	lncRNA	-3.80033	4.16311e-52
AC024884.2	lncRNA	3.89184	6.78211e-06		AC109782.1	lncRNA	-3.79983	0.000296887
LINC00658	lncRNA	3.88285	3.337e-13		AL355490.1	lncRNA	-3.79512	0.0155704
AL133335.1	lncRNA	3.88096	0.0121627		AC079684.1	lncRNA	-3.77673	8.27798e-05
AP002478.1	lncRNA	3.87213	1.40625e-29		AC104561.4	lncRNA	-3.76162	0.00403123
ECE1-AS1	lncRNA	3.86785	0.000382		AC093001.2	lncRNA	-3.75848	1.65289e-07
LINC02318	lncRNA	3.85925	8.79497e-27		LINC01229	lncRNA	-3.75118	0.000159032
AC012443.2	lncRNA	3.85358	1.33391e-190		IER3-AS1	lncRNA	-3.7262	3.48275e-07
AC021483.1	lncRNA	3.85196	1.48527e-05		AC003102.1	lncRNA	-3.72321	9.95971e-13
LINC00334	lncRNA	3.84469	1.25372e-07		AP000866.5	lncRNA	-3.71579	4.06462e-06
LINC02087	lncRNA	3.84036	0.0135804		SCGB1B2P	lncRNA	-3.71191	0.00517903
AC090826.3	lncRNA	3.83001	0.00228942		AC145124.1	lncRNA	-3.70794	1.25732e-60
AC104365.2	lncRNA	3.7923	7.15106e-05		AL096828.3	lncRNA	-3.70542	3.31331e-05
IL21R-AS1	lncRNA	3.78775	8.91291e-10		AL031716.1	lncRNA	-3.6949	0.00409083
ZNNT1	lncRNA	3.77806	1.32566e-113		AL449403.1	lncRNA	-3.69231	3.08421e-41
AL451074.5	lncRNA	3.77782	0.0166074		AC005586.1	lncRNA	-3.68385	2.75671e-08
AC011511.3	lncRNA	3.77045	5.89922e-10		AC010501.2	lncRNA	-3.6797	0.0205309
AC013468.1	lncRNA	3.76522	8.00948e-08		AC138150.2	lncRNA	-3.66967	2.16084e-50
LINC01143	lncRNA	3.76206	0.0238412		PAXIP1-DT	lncRNA	-3.65498	8.83118e-85
AC104134.1	lncRNA	3.76021	3.18947e-12		AL691432.4	lncRNA	-3.64908	4.65131e-08
AC020663.4	lncRNA	3.7558	0.000198882		PRKAG2-AS1	lncRNA	-3.64699	9.55837e-15
AC245014.1	lncRNA	3.74377	0.00145949		LINC00898	lncRNA	-3.64419	0.00717783
AP000221.1	lncRNA	3.74008	0.0192051		AC106900.1	lncRNA	-3.64319	0.0192225
AC005487.1	lncRNA	3.73013	1.85785e-21		AL355353.1	lncRNA	-3.63148	9.71277e-06
AC087521.3	lncRNA	3.72911	0.00286979		A2M-AS1	lncRNA	-3.62305	0.000167718
AC087893.2	lncRNA	3.72649	0.0184435		AL844908.1	lncRNA	-3.62111	0.0240847
AC093732.1	lncRNA	3.72322	0.0244615		AL161421.1	lncRNA	-3.61105	2.02997e-13
AL021707.9	lncRNA	3.71218	0.00509773		AP000894.4	lncRNA	-3.60951	1.19291e-06
AC130324.1	lncRNA	3.70177	0.000199836		AC104187.1	lncRNA	-3.60675	0.0252997
LINC01713	lncRNA	3.70086	7.30218e-25		LINC00955	lncRNA	-3.5928	8.70552e-16
AC026120.3	lncRNA	3.69813	0.00081526		AC092384.2	lncRNA	-3.58689	0.0464796
AC020658.3	lncRNA	3.68436	4.31244e-06		AL512408.1	lncRNA	-3.58458	9.38045e-05
HOXC-AS3	lncRNA	3.6789	0.00452935		AC026369.1	lncRNA	-3.58403	3.52087e-06
AC013486.1	lncRNA	3.67865	0.00100507		MIR1915HG	lncRNA	-3.58011	3.93569e-99
ST7-OT4	lncRNA	3.67838	2.93397e-12		AL353801.3	lncRNA	-3.57208	0.000992034
APOBEC3B-AS1	lncRNA	3.66939	1.86695e-12		LINC01389	lncRNA	-3.57113	1.20354e-07
AP000345.2	lncRNA	3.66189	8.55613e-05		AC104506.1	lncRNA	-3.57079	0.00529698
AC010619.2	lncRNA	3.65717	0.00765668		LINC00494	lncRNA	-3.56441	2.27062e-17
AC130888.1	lncRNA	3.65012	0.000118543		AC148476.1	lncRNA	-3.56362	4.11218e-06
ZBTB20-AS1	lncRNA	3.64698	0.000251605		AC226119.3	lncRNA	-3.56314	3.60202e-05
AC093010.2	lncRNA	3.64319	2.07351e-17		AC124861.1	lncRNA	-3.56283	0.00725355
AC008121.2	lncRNA	3.64313	7.50868e-06		AL117332.1	lncRNA	-3.54658	0.000251356
AL021937.1	lncRNA	3.64254	1.29584e-11		LINC00659	lncRNA	-3.54469	1.23502e-26
AP001062.3	lncRNA	3.63747	0.00342562		MIR210HG	lncRNA	-3.54053	3.36269e-08
LINC01943	lncRNA	3.6352	0.00603657		TFAP2A-AS1	lncRNA	-3.53909	0.00639706
AL591503.1	lncRNA	3.63163	1.09202e-09		LINC00543	lncRNA	-3.52957	5.09068e-64
AC093330.1	lncRNA	3.62986	0.00162392		AL590438.1	lncRNA	-3.52949	0.007867
AC016405.1	lncRNA	3.62448	1.66613e-07		STK24-AS1	lncRNA	-3.50555	1.53346e-06
AP005264.2	lncRNA	3.62384	0.0062367		AC062029.1	lncRNA	-3.50382	1.40647e-09
AC137561.1	lncRNA	3.6126	1.9562e-21		LINC01488	lncRNA	-3.50245	0.00676025
LINC01693	lncRNA	3.60755	0.00105481		AC129507.4	lncRNA	-3.50098	0.0346609
TMEM246-AS1	lncRNA	3.60742	0.0258603		AC104521.1	lncRNA	-3.50019	0.00191581
AC025165.4	lncRNA	3.60045	2.33384e-08		AC025280.2	lncRNA	-3.48901	7.76146e-12
AC026979.3	lncRNA	3.59495	8.58693e-10		LINC01119	lncRNA	-3.4814	0.0376342
AL139241.1	lncRNA	3.59245	0.00662014		AL138478.1	lncRNA	-3.47683	4.11049e-13
LINC00862	lncRNA	3.55981	1.91716e-25		SEPTIN9-DT	lncRNA	-3.47195	0.00179216
AC107982.3	lncRNA	3.55651	2.11172e-35		LINC01342	lncRNA	-3.45486	0.000481839
AL080275.1	lncRNA	3.55581	3.01409e-11		AC025175.1	lncRNA	-3.44457	0.000151732
AL353576.1	lncRNA	3.54225	0.000335617		AC016355.1	lncRNA	-3.43606	1.13998e-11
AL512306.2	lncRNA	3.52275	2.35712e-13		ZNF687-AS1	lncRNA	-3.43177	1.19002e-10
LINC01140	lncRNA	3.51645	3.17322e-05		AC026471.2	lncRNA	-3.43004	0.0104646
AC034229.2	lncRNA	3.5039	0.000392128		AL118506.1	lncRNA	-3.42682	5.71388e-145
AC009152.1	lncRNA	3.50337	0.0419404		AC025181.2	lncRNA	-3.42653	1.82751e-18
AL031602.2	lncRNA	3.50268	7.32415e-06		AC090527.3	lncRNA	-3.40653	0.00365472
AP000302.1	lncRNA	3.50177	0.0423705		AC034243.1	lncRNA	-3.40188	1.41095e-10
AC009152.3	lncRNA	3.48754	0.0384867		AL158837.1	lncRNA	-3.39466	0.000973433
AC092941.1	lncRNA	3.48329	3.82224e-06		AL163051.1	lncRNA	-3.39461	2.23138e-09
LINC01433	lncRNA	3.47967	9.7614e-07		HOXB-AS4	lncRNA	-3.38645	5.58973e-49
AC018638.6	lncRNA	3.47683	0.000199836		AC096540.1	lncRNA	-3.38513	0.0442235
AC007036.2	lncRNA	3.476	0.0485054		AC007656.1	lncRNA	-3.38494	0.0457582
AL138955.1	lncRNA	3.47436	6.59377e-05		USP27X-AS1	lncRNA	-3.38139	2.76453e-08
AC016396.1	lncRNA	3.47109	0.0100387		AC069224.1	lncRNA	-3.36393	0.0064432
AL365436.2	lncRNA	3.46736	0.000535017		AL137802.3	lncRNA	-3.36085	0.000825818
AC027601.1	lncRNA	3.4594	7.31387e-167		HAR1A	lncRNA	-3.36016	2.04019e-05
AL137002.1	lncRNA	3.44968	2.11515e-07		AC119427.1	lncRNA	-3.35543	6.32536e-66
AC084036.1	lncRNA	3.44162	1.21393e-13		AL358613.2	lncRNA	-3.34782	0.0161657
AC084781.1	lncRNA	3.42823	6.2554e-08		LINC02298	lncRNA	-3.34424	2.31865e-13
LINC00635	lncRNA	3.40541	4.38469e-08		AC011445.1	lncRNA	-3.3387	0.0266857
AL596218.1	lncRNA	3.40058	0.0108816		WWC2-AS2	lncRNA	-3.33729	0.0482321
LINC01848	lncRNA	3.40041	0.000786204		MAP3K2-DT	lncRNA	-3.33317	9.30596e-30
LINC01194	lncRNA	3.3984	0.0047115		AC007383.1	lncRNA	-3.33236	1.3074e-26
CCDC13-AS1	lncRNA	3.38088	0.000100855		AC007448.4	lncRNA	-3.32869	0.00628661
AC006538.1	lncRNA	3.36897	9.28943e-35		AL133353.1	lncRNA	-3.3257	0.035404
AC016598.2	lncRNA	3.36479	3.53159e-06		THBS3-AS1	lncRNA	-3.3137	0.00247057
AC091045.1	lncRNA	3.36426	1.69231e-11		AL096854.1	lncRNA	-3.31267	0.0157258
AC106886.2	lncRNA	3.36183	2.51679e-11		ELFN2	lncRNA	-3.30913	0.0189258
AC004801.6	lncRNA	3.36064	2.01347e-28		LINC01816	lncRNA	-3.30656	2.4892e-07
NR4A1AS	lncRNA	3.35657	2.11759e-07		PDCD4-AS1	lncRNA	-3.29734	2.36952e-26
AC007405.1	lncRNA	3.34907	1.68674e-10		TNFRSF14-AS1	lncRNA	-3.29272	2.44852e-56
LINC01031	lncRNA	3.34438	0.0253425		AC092171.5	lncRNA	-3.24987	4.47295e-15
AP000777.2	lncRNA	3.34337	2.90458e-05		AC144831.1	lncRNA	-3.2428	1.4845e-07
AC097382.2	lncRNA	3.34055	7.90222e-42		AC006483.2	lncRNA	-3.239	0.0177668
AP000808.1	lncRNA	3.33819	3.72559e-14		AL365181.4	lncRNA	-3.22501	0.000678571
AC007535.1	lncRNA	3.33701	0.00619309		AC012640.2	lncRNA	-3.22356	4.22711e-08
AC004900.1	lncRNA	3.30918	1.13048e-07		AL031775.1	lncRNA	-3.21131	0.00170666
AC005921.4	lncRNA	3.3025	1.64928e-13		AC207130.1	lncRNA	-3.2091	0.000275014
AL020996.3	lncRNA	3.29459	0.0139177		AC009812.1	lncRNA	-3.20845	2.09585e-05
AC096642.2	lncRNA	3.28614	0.00655736		AL161729.4	lncRNA	-3.20099	7.68514e-05
AC022023.2	lncRNA	3.27662	0.000167811		BX255925.4	lncRNA	-3.20012	1.72058e-05
AC022762.2	lncRNA	3.27235	4.37651e-60		AC027117.2	lncRNA	-3.19669	0.0267896
ZNRF3-AS1	lncRNA	3.27162	0.00406725		LINC02794	lncRNA	-3.19485	9.92227e-08
LINC02526	lncRNA	3.27153	0.0166394		AC007681.1	lncRNA	-3.18376	0.000924309
AL356489.1	lncRNA	3.27054	0.00805926		AP001267.3	lncRNA	-3.17818	5.59875e-06
AC102945.1	lncRNA	3.25967	0.0180049		AC073508.3	lncRNA	-3.17762	3.57989e-21
AC007040.1	lncRNA	3.24889	0.00385902		BTF3-DT	lncRNA	-3.17532	6.20324e-07
AATBC	lncRNA	3.24736	1.77324e-22		LINC02006	lncRNA	-3.17349	3.5355e-18
AC013714.1	lncRNA	3.24688	0.0321557		USP46-DT	lncRNA	-3.17185	1.59015e-10
AC010175.1	lncRNA	3.24492	0.0231949		AL512625.1	lncRNA	-3.15305	0.000282849
AC092301.1	lncRNA	3.24328	2.68982e-09		TMPO-AS1	lncRNA	-3.14859	0.00088943
AC008525.1	lncRNA	3.23772	0.0262805		LINC01473	lncRNA	-3.14423	1.33877e-09
AC005696.3	lncRNA	3.23144	4.70515e-06		AL136040.1	lncRNA	-3.13755	2.71534e-05
AL133318.1	lncRNA	3.22743	0.0230928		LINC02609	lncRNA	-3.13309	1.07373e-36
LINC01555	lncRNA	3.22521	1.04281e-07		INSIG1-DT	lncRNA	-3.12854	1.02843e-28
AC005180.1	lncRNA	3.22401	0.00869525		AL136169.1	lncRNA	-3.12796	8.74639e-15
AC106712.1	lncRNA	3.21288	1.48177e-09		AL512598.1	lncRNA	-3.12237	0.0317426
AP006621.1	lncRNA	3.20946	7.47299e-12		AC092902.6	lncRNA	-3.1082	5.00769e-12
AL591135.2	lncRNA	3.20758	1.90434e-11		MAFG-DT	lncRNA	-3.10733	7.76538e-30
AL022238.2	lncRNA	3.20742	0.0011026		AC002470.1	lncRNA	-3.10579	0.00534747
AC007216.3	lncRNA	3.20197	1.06684e-18		C9orf163	lncRNA	-3.10121	4.8377e-08
AC073210.3	lncRNA	3.1956	1.88414e-08		AP000785.1	lncRNA	-3.10056	0.0264589
AC006449.2	lncRNA	3.19085	2.81163e-06		AC018413.1	lncRNA	-3.09915	9.92352e-06
AL360270.1	lncRNA	3.18764	1.34553e-54		C6orf223	lncRNA	-3.09792	0.00135047
AL161937.1	lncRNA	3.18592	0.0104233		AC116407.1	lncRNA	-3.09556	1.71013e-08
AC025178.1	lncRNA	3.18208	3.49887e-23		SETBP1-DT	lncRNA	-3.09305	0.000526416
LINC00310	lncRNA	3.17445	8.41585e-19		PFKP-DT	lncRNA	-3.08775	0.0288269
AC026979.4	lncRNA	3.17356	1.52773e-54		AL450326.1	lncRNA	-3.07407	1.69989e-21
LINC00881	lncRNA	3.16801	0.000445741		AC040169.1	lncRNA	-3.07225	2.22722e-05
AC007952.4	lncRNA	3.16323	4.34036e-07		AC019257.7	lncRNA	-3.06396	0.00328919
AC010335.1	lncRNA	3.15891	0.00182254		AL590666.2	lncRNA	-3.06105	7.56991e-30
AC018845.1	lncRNA	3.15328	0.0001625		AC053503.4	lncRNA	-3.05764	0.00620241
LINC02603	lncRNA	3.14958	1.03865e-11		AC009159.3	lncRNA	-3.05076	1.40828e-05
CSTF3-DT	lncRNA	3.14063	4.03863e-23		AC010359.2	lncRNA	-3.05001	0.00171387
AL161663.1	lncRNA	3.13073	3.71453e-09		AC011330.2	lncRNA	-3.04601	2.57932e-07
CSNK1G2-AS1	lncRNA	3.13003	0.000143851		AC022613.1	lncRNA	-3.04009	1.88543e-16
LINC01480	lncRNA	3.12965	0.00830342		AL365181.2	lncRNA	-3.03957	2.82076e-35
AC104806.2	lncRNA	3.1287	0.000579878		AL391650.2	lncRNA	-3.03674	1.69648e-06
LIVAR	lncRNA	3.12018	0.00186837		MHENCR	lncRNA	-3.0326	1.28618e-28
AC009052.1	lncRNA	3.116	0.0357053		AL136368.1	lncRNA	-3.03222	0.002944
EIPR1-IT1	lncRNA	3.11476	0.0472973		FP325330.3	lncRNA	-3.03094	0.000315025
LINC01213	lncRNA	3.11004	0.00196288		AC004938.2	lncRNA	-3.02074	3.5489e-13
AL021940.1	lncRNA	3.10698	3.50907e-06		AC009955.3	lncRNA	-3.0152	8.59706e-05
AC016526.2	lncRNA	3.10016	4.51197e-06		NRAV	lncRNA	-3.01451	1.1851e-57
AC018545.1	lncRNA	3.09592	0.0362543		AC099668.1	lncRNA	-3.01367	0.000386821
AC087612.1	lncRNA	3.09091	0.0493641		AC026304.1	lncRNA	-3.01283	8.18178e-06
AC068057.3	lncRNA	3.08888	0.0391323		AP003419.3	lncRNA	-3.00918	0.000215482
CACTIN-AS1	lncRNA	3.08842	4.99021e-30		AC125807.2	lncRNA	-3.00915	7.89902e-64
BCL2L1-AS1	lncRNA	3.08529	0.00256337		TYMSOS	lncRNA	-3.00868	2.02871e-20
LINC01251	lncRNA	3.08335	2.47851e-05		CEBPA-DT	lncRNA	-2.99676	1.01801e-57
EHD4-AS1	lncRNA	3.07867	2.26795e-07		UVRAG-DT	lncRNA	-2.9935	0.000459693
AC009088.1	lncRNA	3.07374	8.95813e-14		AL596094.1	lncRNA	-2.98829	0.0201072
AL591030.1	lncRNA	3.06633	9.7598e-08		LINC01645	lncRNA	-2.98712	0.0431586
AC115284.4	lncRNA	3.0635	2.4971e-34		SLC12A9-AS1	lncRNA	-2.98501	0.00388534
AC092756.1	lncRNA	3.04546	0.00645608		EXOC3-AS1	lncRNA	-2.98336	4.66866e-19
AL365255.1	lncRNA	3.04158	0.0105622		AC068338.2	lncRNA	-2.98179	2.64483e-13
AC103739.1	lncRNA	3.04088	3.96191e-11		AC016065.1	lncRNA	-2.98068	1.91009e-23
AC105206.3	lncRNA	3.03035	0.00699213		AC139019.1	lncRNA	-2.9805	1.92588e-09
FAM222A-AS1	lncRNA	3.02902	0.029211		KANSL1-AS1	lncRNA	-2.97925	1.07671e-08
AC011603.2	lncRNA	3.02507	1.52971e-05		AC018521.5	lncRNA	-2.96647	3.76824e-38
AC125618.1	lncRNA	3.02443	0.000142286		CHKB-DT	lncRNA	-2.96455	1.40679e-18
AL591845.1	lncRNA	3.0166	7.7546e-12		AL024508.1	lncRNA	-2.94746	8.7365e-21
AL035587.1	lncRNA	3.01305	2.60111e-44		KIAA1614-AS1	lncRNA	-2.94694	8.58339e-15
N4BP2L2-IT2	lncRNA	3.01031	5.54804e-58		AL132639.2	lncRNA	-2.92783	1.6408e-11
LINC00640	lncRNA	3.00762	0.0204754		AC091057.2	lncRNA	-2.92618	0.000831837
BACH1-IT1	lncRNA	3.00677	1.71358e-08		AC004975.2	lncRNA	-2.92457	0.00888074
AC055855.2	lncRNA	3.00417	0.0161552		SUV39H2-DT	lncRNA	-2.92412	8.92091e-06
AGAP1-IT1	lncRNA	3.00225	6.10668e-17		MAP3K4-AS1	lncRNA	-2.92309	0.00846934
AC027601.2	lncRNA	3.00186	0.000103344		AC007182.1	lncRNA	-2.92206	1.11951e-05
GAU1	lncRNA	2.99236	0.000305368		IDH1-AS1	lncRNA	-2.9212	2.37993e-05
AL392172.1	lncRNA	2.97089	5.96791e-11		AC091196.1	lncRNA	-2.91779	0.0190654
AC092620.2	lncRNA	2.95793	0.0149165		AL590822.3	lncRNA	-2.91251	8.17811e-06
C2-AS1	lncRNA	2.95215	0.000310284		ZFAND2A-DT	lncRNA	-2.90932	3.27761e-33
AC010422.4	lncRNA	2.95178	3.23925e-07		AC027309.1	lncRNA	-2.90824	0.0100007
AC092143.3	lncRNA	2.95084	1.01439e-17		AC092903.2	lncRNA	-2.90779	2.7765e-08
AC129507.1	lncRNA	2.94587	0.0102847		AC064836.2	lncRNA	-2.89708	8.96376e-07
AC017074.1	lncRNA	2.94485	2.9969e-26		AC091563.1	lncRNA	-2.8921	0.000711273
AC046130.2	lncRNA	2.94103	0.000169355		AL096701.4	lncRNA	-2.88891	4.03602e-06
AL450345.2	lncRNA	2.93987	0.00161471		C15orf56	lncRNA	-2.88805	1.87724e-07
AL162511.1	lncRNA	2.9387	0.04639		BX293535.1	lncRNA	-2.88729	0.0490272
AC009533.3	lncRNA	2.93363	0.0229524		AC006059.1	lncRNA	-2.88184	0.00713024
AL135999.2	lncRNA	2.92722	1.22185e-08		AC005339.1	lncRNA	-2.87945	3.29634e-08
LNCAROD	lncRNA	2.92432	7.78329e-08		AC124312.3	lncRNA	-2.8715	9.54796e-06
AC002069.2	lncRNA	2.92182	2.56031e-06		PPP1R21-DT	lncRNA	-2.86585	0.0151687
AC005180.2	lncRNA	2.92094	0.00205078		PARTICL	lncRNA	-2.86124	1.0379e-27
AC073592.1	lncRNA	2.9101	2.27583e-07		AC138393.2	lncRNA	-2.86095	2.84816e-05
FARP1-AS1	lncRNA	2.90633	0.0242086		AC239868.1	lncRNA	-2.85422	4.1955e-12
AC010973.2	lncRNA	2.90068	2.76967e-71		AC087482.1	lncRNA	-2.85341	2.16463e-16
AL391095.1	lncRNA	2.89393	1.6645e-65		AC245884.8	lncRNA	-2.83981	3.19554e-05
AC000123.1	lncRNA	2.89227	9.13209e-12		ZNF22-AS1	lncRNA	-2.83428	7.99597e-28
AL139039.3	lncRNA	2.8841	0.000159416		AP001412.1	lncRNA	-2.82558	0.00116216
UCKL1-AS1	lncRNA	2.8833	1.08395e-10		SCTR-AS1	lncRNA	-2.82529	0.0167965
AC008758.4	lncRNA	2.88113	2.39748e-23		LINC01252	lncRNA	-2.82499	4.52832e-06
AP001160.4	lncRNA	2.88107	0.00255192		AC010203.2	lncRNA	-2.82141	0.00443758
AC004160.1	lncRNA	2.88019	0.00036916		AC079848.1	lncRNA	-2.81763	0.000284026
HM13-AS1	lncRNA	2.87852	3.6802e-08		AL161725.1	lncRNA	-2.81157	0.0347354
AC012645.1	lncRNA	2.87622	5.05198e-09		AP000357.2	lncRNA	-2.81022	0.00762154
LINC01767	lncRNA	2.87326	1.31548e-09		AL513320.1	lncRNA	-2.80651	4.62904e-05
AC004704.2	lncRNA	2.86708	0.00934477		AC016738.1	lncRNA	-2.80082	0.000639451
LINC01068	lncRNA	2.86329	9.08345e-06		AL023806.1	lncRNA	-2.79573	0.00629699
LINC01191	lncRNA	2.85809	0.00139927		AL121894.3	lncRNA	-2.79113	1.86205e-06
AC244093.4	lncRNA	2.85395	0.0026334		AL161772.1	lncRNA	-2.78814	4.7907e-19
AC068672.2	lncRNA	2.84599	0.001057		AC012378.2	lncRNA	-2.78778	0.00762852
AC021016.1	lncRNA	2.84549	8.76084e-42		AC106017.2	lncRNA	-2.78109	8.75303e-09
AL450043.1	lncRNA	2.84174	0.00679096		ATP2A1-AS1	lncRNA	-2.77924	0.015727
LINC01284	lncRNA	2.83811	1.46817e-10		LINC02352	lncRNA	-2.77731	5.56302e-05
AC010624.3	lncRNA	2.82924	2.48073e-10		TBC1D8-AS1	lncRNA	-2.77076	9.94779e-08
KIF25-AS1	lncRNA	2.82877	0.00123754		AC080112.1	lncRNA	-2.76474	1.25917e-16
AC005165.3	lncRNA	2.82808	0.0180994		AP003119.2	lncRNA	-2.75773	0.000133927
CRAT37	lncRNA	2.82726	1.53628e-05		HSD11B1-AS1	lncRNA	-2.75618	0.00142414
AC079766.1	lncRNA	2.82554	0.0400016		AC007663.3	lncRNA	-2.75401	0.00938503
AC002331.1	lncRNA	2.81774	0.0391393		HHLA3-AS1	lncRNA	-2.74936	0.000502687
AL031710.2	lncRNA	2.8164	8.21037e-10		AC008438.1	lncRNA	-2.73539	1.41351e-07
AC003093.1	lncRNA	2.81598	0.00769617		AL356740.1	lncRNA	-2.73458	0.000991055
GTF3C2-AS1	lncRNA	2.8139	5.17782e-17		LINC02870	lncRNA	-2.73416	0.0278659
AL590369.1	lncRNA	2.80785	0.00157806		AP004609.3	lncRNA	-2.72888	5.20451e-12
AC211486.2	lncRNA	2.80754	0.000991865		CPNE8-AS1	lncRNA	-2.72565	0.000622995
AL583824.1	lncRNA	2.80031	2.09751e-06		SLC9A3-AS1	lncRNA	-2.72488	1.20266e-191
AC103591.4	lncRNA	2.79898	0.000143122		TIPARP-AS1	lncRNA	-2.72192	8.33231e-11
LINC01214	lncRNA	2.79123	6.85761e-41		AL512791.2	lncRNA	-2.72162	1.38605e-16
AL365256.1	lncRNA	2.79032	2.07568e-08		AC072054.1	lncRNA	-2.71914	0.0496858
AC027243.2	lncRNA	2.78814	6.9208e-06		AL121761.1	lncRNA	-2.71815	0.00099511
AC016245.2	lncRNA	2.7872	0.0193466		LINC01315	lncRNA	-2.71589	1.2966e-08
AC005261.3	lncRNA	2.78525	3.77365e-22		LINC02086	lncRNA	-2.71333	2.95169e-30
LINC02827	lncRNA	2.77176	0.0251858		AC115099.1	lncRNA	-2.70566	0.0164038
AC092894.1	lncRNA	2.77143	3.11797e-09		AC091691.2	lncRNA	-2.70317	0.0135804
AP002812.5	lncRNA	2.76033	0.000504137		AC012366.1	lncRNA	-2.7015	0.00362915
AC011388.1	lncRNA	2.75246	0.00420643		LINC00886	lncRNA	-2.69909	6.77651e-19
SPON1-AS1	lncRNA	2.75145	0.0139922		AL691432.2	lncRNA	-2.69817	1.18768e-19
AP001972.3	lncRNA	2.74924	0.000131583		IRF2-DT	lncRNA	-2.69403	4.09668e-11
AC011676.1	lncRNA	2.74486	3.31526e-08		LINC01451	lncRNA	-2.69109	0.00218807
AC009318.4	lncRNA	2.74469	0.00260497		AL161669.1	lncRNA	-2.68548	9.95261e-05
AC104695.3	lncRNA	2.74119	2.93239e-05		AP001528.1	lncRNA	-2.68386	0.00106026
AL590560.5	lncRNA	2.7353	1.69971e-06		HK2-DT	lncRNA	-2.68104	4.42776e-14
LINC-PINT	lncRNA	2.72169	2.69892e-55		PAN3-AS1	lncRNA	-2.67565	3.70258e-11
AP001767.2	lncRNA	2.71706	1.49667e-07		VPS9D1-AS1	lncRNA	-2.67375	1.09822e-48
AL450344.3	lncRNA	2.71561	0.0113604		AL162377.1	lncRNA	-2.67262	1.0441e-08
AC011450.1	lncRNA	2.71361	0.00289488		AL592430.1	lncRNA	-2.67082	2.35782e-06
AL391422.3	lncRNA	2.71346	0.00832618		AL022341.1	lncRNA	-2.66349	0.0250036
CU639417.5	lncRNA	2.71044	0.00379973		AF196972.1	lncRNA	-2.66208	0.023999
AC009434.1	lncRNA	2.70477	0.00579976		LINC01135	lncRNA	-2.66095	3.32901e-05
AC099811.1	lncRNA	2.70172	0.00110053		AL137802.2	lncRNA	-2.6577	4.90453e-18
DHDDS-AS1	lncRNA	2.70157	2.92518e-07		AL031598.1	lncRNA	-2.65756	0.00100638
LINC00842	lncRNA	2.70013	1.03101e-24		DDN-AS1	lncRNA	-2.65431	3.81198e-40
AP003120.1	lncRNA	2.69438	0.000400043		AL356776.2	lncRNA	-2.65414	0.00011303
LINC00276	lncRNA	2.6869	0.011645		AC016735.1	lncRNA	-2.64788	0.00353269
AC009563.1	lncRNA	2.68445	0.0184499		HNF4A-AS1	lncRNA	-2.64704	7.28886e-54
AC100801.1	lncRNA	2.68106	0.0011558		DCST1-AS1	lncRNA	-2.64559	0.000593729
MIOS-DT	lncRNA	2.679	5.84948e-18		CEP83-DT	lncRNA	-2.64434	0.00166284
AC005785.1	lncRNA	2.66838	8.64497e-12		LBX2-AS1	lncRNA	-2.64399	7.90744e-141
LINC00589	lncRNA	2.66817	2.89089e-08		AC009097.2	lncRNA	-2.64165	0.00358039
AL117209.1	lncRNA	2.66519	1.01296e-10		NQO2-AS1	lncRNA	-2.63878	4.42715e-06
AC023424.2	lncRNA	2.65925	2.19603e-06		AC007406.4	lncRNA	-2.63839	5.71119e-22
LINC01550	lncRNA	2.65612	3.58868e-06		AC097359.2	lncRNA	-2.63486	1.70678e-16
AC004584.1	lncRNA	2.65353	0.0247263		AC100791.2	lncRNA	-2.62307	5.38194e-06
AL162411.1	lncRNA	2.65214	1.34452e-32		FP236315.1	lncRNA	-2.62279	0.00244028
BACH1-IT2	lncRNA	2.64989	0.000101518		PHKA2-AS1	lncRNA	-2.61353	1.36891e-07
AC024267.1	lncRNA	2.64173	0.0189223		AC104794.3	lncRNA	-2.60605	4.30951e-16
AC011498.6	lncRNA	2.6376	1.30249e-08		WAC-AS1	lncRNA	-2.60335	1.03947e-66
AL672310.1	lncRNA	2.63751	3.27761e-05		AC108860.2	lncRNA	-2.59619	6.67631e-16
AC107909.1	lncRNA	2.6375	0.0159844		AL928654.1	lncRNA	-2.59596	4.49852e-25
AC010173.1	lncRNA	2.63257	0.00799693		AL807752.3	lncRNA	-2.59526	6.08326e-15
AL445928.2	lncRNA	2.63116	0.0458975		AC114271.1	lncRNA	-2.59335	5.56244e-15
AL117379.1	lncRNA	2.62671	4.7632e-41		AC008972.2	lncRNA	-2.58848	0.00197087
AC007823.1	lncRNA	2.62491	1.78e-07		AC006042.1	lncRNA	-2.58712	0.0486877
AC139887.4	lncRNA	2.62343	0.0336401		AC012313.6	lncRNA	-2.58105	0.00060221
AL117353.1	lncRNA	2.62297	0.0177363		AC012306.2	lncRNA	-2.57878	1.88105e-11
AC016949.1	lncRNA	2.6194	3.69814e-05		AL365181.3	lncRNA	-2.57469	1.13873e-89
AC008686.1	lncRNA	2.61736	0.00096227		AL353747.3	lncRNA	-2.56533	4.00802e-10
AC093496.1	lncRNA	2.61085	0.0136117		AC087623.2	lncRNA	-2.56149	0.0222497
AC006148.1	lncRNA	2.60649	0.0324023		AC103706.1	lncRNA	-2.55951	0.00103587
AC016957.2	lncRNA	2.60631	5.93164e-09		AL121790.2	lncRNA	-2.55564	0.000608813
AC145207.5	lncRNA	2.60147	5.28917e-30		LINC02672	lncRNA	-2.55032	2.47831e-76
PDC-AS1	lncRNA	2.59491	1.26143e-18		AL139274.2	lncRNA	-2.55	0.0110495
AC084809.2	lncRNA	2.59431	0.00017247		AC083902.1	lncRNA	-2.54784	0.00208981
AC010145.1	lncRNA	2.59081	0.000154142		AC008115.3	lncRNA	-2.54523	3.89057e-13
TSPOAP1-AS1	lncRNA	2.59017	8.07599e-57		AC034236.2	lncRNA	-2.54499	1.3264e-11
AC026803.2	lncRNA	2.57467	2.82238e-16		AC008687.3	lncRNA	-2.54378	0.00366467
AC123912.4	lncRNA	2.57273	0.0390131		PSMG3-AS1	lncRNA	-2.54198	1.03446e-12
AC009318.1	lncRNA	2.57159	1.21622e-33		AL135791.1	lncRNA	-2.52842	0.0412652
LINC00987	lncRNA	2.57009	0.0238944		AC124067.3	lncRNA	-2.52561	0.000908441
AL158801.2	lncRNA	2.56955	0.000314844		AC087521.4	lncRNA	-2.5144	2.35976e-15
AP002884.3	lncRNA	2.56562	0.00432484		FEZF1-AS1	lncRNA	-2.50848	0.00101021
AC018647.3	lncRNA	2.56044	0.0147914		AC116667.1	lncRNA	-2.50825	0.000454401
AL355388.1	lncRNA	2.56003	6.9498e-06		AL136304.1	lncRNA	-2.50703	0.0019505
AC025539.1	lncRNA	2.55559	0.00468227		AC067838.1	lncRNA	-2.50677	0.00175259
LINC01474	lncRNA	2.55265	4.36921e-06		AC004130.2	lncRNA	-2.49382	2.71432e-11
AC013267.1	lncRNA	2.55046	0.0379732		AC023090.1	lncRNA	-2.49246	0.000625015
AL691447.2	lncRNA	2.54503	1.51529e-35		AC008610.1	lncRNA	-2.47748	1.72335e-09
AC135050.3	lncRNA	2.54488	0.000291753		AC005962.2	lncRNA	-2.47677	0.0430307
AC006946.3	lncRNA	2.54403	0.00824158		AL390067.1	lncRNA	-2.46821	0.0111495
LINC02740	lncRNA	2.54238	0.0258424		AC006116.7	lncRNA	-2.46601	0.000247907
AC120193.1	lncRNA	2.54034	0.01064		AC073349.1	lncRNA	-2.46352	0.00321976
AL049539.1	lncRNA	2.53878	5.79724e-07		LINC00239	lncRNA	-2.45869	2.24594e-09
AC099518.4	lncRNA	2.53871	0.0136946		ZNF503-AS2	lncRNA	-2.45857	1.04986e-11
AC025575.2	lncRNA	2.53581	5.13671e-07		AL035078.1	lncRNA	-2.45249	0.0175828
AC015726.1	lncRNA	2.53522	1.38475e-12		AL442067.3	lncRNA	-2.44917	7.37356e-05
AL669830.1	lncRNA	2.53496	1.16357e-29		MAN1B1-DT	lncRNA	-2.44741	3.73699e-13
AC011442.1	lncRNA	2.53402	0.0205721		AC092803.1	lncRNA	-2.44185	1.11896e-06
AL158166.1	lncRNA	2.5323	1.61416e-16		AC005520.2	lncRNA	-2.44139	0.000739537
AL139317.5	lncRNA	2.52842	7.11918e-05		AC018865.2	lncRNA	-2.43911	4.0761e-23
LINC00971	lncRNA	2.52365	0.0044654		OBSCN-AS1	lncRNA	-2.43724	0.0060269
AC004471.2	lncRNA	2.50955	1.04018e-05		HEIH	lncRNA	-2.43688	3.96431e-99
Z69706.1	lncRNA	2.50825	1.81301e-06		AC007405.2	lncRNA	-2.42953	0.0184124
AL023755.1	lncRNA	2.50371	1.88027e-10		AC007952.1	lncRNA	-2.42824	2.32717e-05
AL662884.5	lncRNA	2.50078	2.10851e-13		NUP153-AS1	lncRNA	-2.42688	0.000400728
LINC02680	lncRNA	2.49823	4.47837e-07		LINC01357	lncRNA	-2.42326	5.54914e-06
AC025437.3	lncRNA	2.4982	0.019969		SEPTIN4-AS1	lncRNA	-2.42229	0.000347815
AC135050.5	lncRNA	2.49254	2.43896e-25		AL513190.1	lncRNA	-2.41789	0.0325165
AC132192.1	lncRNA	2.48865	0.00221842		AC004837.4	lncRNA	-2.41733	0.0146835
AC008269.1	lncRNA	2.48482	1.6274e-10		RNF157-AS1	lncRNA	-2.41713	3.63016e-13
LINC02211	lncRNA	2.47509	0.0112785		LINC02709	lncRNA	-2.40978	1.65953e-10
LINC02202	lncRNA	2.47325	0.00523722		NFYC-AS1	lncRNA	-2.40922	3.68816e-12
LINC01909	lncRNA	2.47169	4.3189e-08		RGMB-AS1	lncRNA	-2.40513	0.000722233
AC103760.1	lncRNA	2.47043	6.61942e-16		ADCY6-DT	lncRNA	-2.40425	5.48645e-08
AC020908.3	lncRNA	2.4657	0.0462628		AC073575.1	lncRNA	-2.3969	3.16122e-15
AC025259.1	lncRNA	2.4632	4.37312e-33		AC008736.1	lncRNA	-2.39493	3.81426e-10
LINC02577	lncRNA	2.4631	3.00173e-06		LY6E-DT	lncRNA	-2.39035	1.54604e-07
AP005136.4	lncRNA	2.4627	0.00032905		AL357874.3	lncRNA	-2.3883	0.00199163
AC008588.1	lncRNA	2.45764	0.00709272		AL353747.2	lncRNA	-2.38709	0.0020694
AL353751.1	lncRNA	2.45184	9.77084e-07		AL359881.2	lncRNA	-2.37948	0.0111125
AC006116.9	lncRNA	2.44765	0.020914		AL033527.2	lncRNA	-2.37691	3.83862e-05
AC107952.2	lncRNA	2.44322	0.00434593		LINC01907	lncRNA	-2.36748	9.38085e-08
AC005052.2	lncRNA	2.43785	2.95015e-05		AC021491.2	lncRNA	-2.35756	0.000331619
AC022809.1	lncRNA	2.43784	0.00038293		OGFRP1	lncRNA	-2.35614	5.88562e-18
AC104257.1	lncRNA	2.43548	0.0431518		LINC02615	lncRNA	-2.35505	7.06797e-08
AC048382.1	lncRNA	2.43542	0.0113604		LRRC8D-DT	lncRNA	-2.34977	0.00461215
AC087289.1	lncRNA	2.43361	1.82862e-05		LINC01144	lncRNA	-2.34851	1.90641e-05
AC005699.1	lncRNA	2.43237	0.027803		AP000553.1	lncRNA	-2.3428	1.16046e-08
AC009407.1	lncRNA	2.4288	2.11195e-20		AC091982.1	lncRNA	-2.34202	0.0175786
PTCSC2	lncRNA	2.4279	1.17829e-25		AC009831.1	lncRNA	-2.34076	3.91012e-05
LINC02069	lncRNA	2.42207	8.66418e-06		AC002094.1	lncRNA	-2.34068	0.00959425
MIR663AHG	lncRNA	2.41682	4.04261e-93		Z95115.1	lncRNA	-2.33639	2.78655e-27
P3H2-AS1	lncRNA	2.41673	0.0150036		AC004967.2	lncRNA	-2.3337	2.30275e-16
AL109984.1	lncRNA	2.41462	0.0367135		Z84485.1	lncRNA	-2.32869	1.19589e-09
PLBD1-AS1	lncRNA	2.40865	8.98696e-29		MMADHC-DT	lncRNA	-2.32601	3.70406e-23
AC010198.2	lncRNA	2.40045	7.05349e-08		AC013268.5	lncRNA	-2.32526	0.00752662
AC092296.2	lncRNA	2.39511	0.0401957		HOXC13-AS	lncRNA	-2.3215	3.28358e-05
AC006449.3	lncRNA	2.39487	0.0441814		AC072061.1	lncRNA	-2.32052	0.000229107
AC137936.1	lncRNA	2.38945	0.0149513		LENG8-AS1	lncRNA	-2.31819	1.0584e-24
AL355499.2	lncRNA	2.38446	1.12715e-05		AC136475.2	lncRNA	-2.318	0.0140639
AC004702.1	lncRNA	2.38433	0.00928942		HAGLROS	lncRNA	-2.31702	2.23844e-06
AC024267.4	lncRNA	2.38308	0.0137529		AC020907.1	lncRNA	-2.31435	0.0243717
LINC00628	lncRNA	2.38234	1.183e-07		AL512791.1	lncRNA	-2.31239	0.000232477
PSPC1-AS2	lncRNA	2.38178	0.00656379		LINC01257	lncRNA	-2.31163	0.02489
AC004982.1	lncRNA	2.37936	7.69809e-11		AC107214.1	lncRNA	-2.31136	0.00131604
LINC01254	lncRNA	2.37846	0.000445492		AC133785.1	lncRNA	-2.31112	3.45626e-13
AC011753.2	lncRNA	2.3765	0.00694614		SLC25A5-AS1	lncRNA	-2.30776	5.78391e-10
AL022724.3	lncRNA	2.37323	0.0091187		AC156455.1	lncRNA	-2.30674	2.02304e-25
RFPL3S	lncRNA	2.36853	1.0507e-07		RB1-DT	lncRNA	-2.3025	0.000112945
AC009021.1	lncRNA	2.36432	0.0283783		FLJ37453	lncRNA	-2.30169	7.14337e-18
AC009108.3	lncRNA	2.36379	0.00123213		AL354714.3	lncRNA	-2.29972	0.0122656
AL365204.2	lncRNA	2.36003	0.000181986		ALMS1-IT1	lncRNA	-2.2983	1.06505e-08
AL353770.4	lncRNA	2.35996	0.0264649		AC006504.1	lncRNA	-2.29639	7.19976e-05
AL158163.1	lncRNA	2.35364	8.64925e-08		SMC2-AS1	lncRNA	-2.29335	6.27724e-07
AL023806.4	lncRNA	2.35128	4.0936e-15		AC025031.4	lncRNA	-2.2892	0.00021184
AC114939.1	lncRNA	2.34973	6.10905e-05		TP53TG1	lncRNA	-2.28731	6.96964e-47
U47924.2	lncRNA	2.34734	3.72231e-18		TFAP2A-AS2	lncRNA	-2.28443	4.27186e-11
AL133268.2	lncRNA	2.34392	5.76084e-05		AC129803.1	lncRNA	-2.28249	0.00171684
AC005253.1	lncRNA	2.33938	2.82332e-56		AC080037.2	lncRNA	-2.28009	0.000817394
AL772363.1	lncRNA	2.3391	0.00959966		HOXA11-AS	lncRNA	-2.27917	3.93981e-06
AC243829.4	lncRNA	2.33224	0.0477271		AL121827.1	lncRNA	-2.27638	0.00353921
AL035071.2	lncRNA	2.33215	0.00697723		Z98883.1	lncRNA	-2.2726	0.00293334
AP000532.2	lncRNA	2.33138	0.0443358		YTHDF3-AS1	lncRNA	-2.27172	0.00243286
AC004158.1	lncRNA	2.32813	0.0213618		LINC00479	lncRNA	-2.26839	1.96791e-19
AC020911.1	lncRNA	2.3274	0.000160701		PARP11-AS1	lncRNA	-2.26687	0.0401873
AC092953.2	lncRNA	2.32663	0.00020488		AC068473.5	lncRNA	-2.26511	2.32198e-10
AC005387.2	lncRNA	2.32586	5.52008e-06		LPP-AS2	lncRNA	-2.25941	4.25114e-24
AC011466.1	lncRNA	2.32178	2.8444e-05		AC006058.1	lncRNA	-2.25788	6.55411e-07
AC091646.1	lncRNA	2.3209	0.00918408		NPSR1-AS1	lncRNA	-2.25448	0.00169086
MDS2	lncRNA	2.32068	0.0160946		AL606760.1	lncRNA	-2.25169	0.00585355
DAAM2-AS1	lncRNA	2.3206	4.01733e-08		AC027801.4	lncRNA	-2.24749	0.0110821
AC015813.1	lncRNA	2.31823	1.10063e-80		NCRNA00250	lncRNA	-2.23902	0.0262877
AC087203.3	lncRNA	2.31528	5.7207e-08		LINC00390	lncRNA	-2.23869	0.00193943
AC007292.3	lncRNA	2.31451	0.0126504		FOXP4-AS1	lncRNA	-2.23605	1.01493e-08
RRM1-AS1	lncRNA	2.31392	0.0273697		Z99127.3	lncRNA	-2.23491	0.00390237
AC040160.1	lncRNA	2.309	3.22698e-11		AC010331.1	lncRNA	-2.23346	0.00207008
ITGB1-DT	lncRNA	2.3058	1.81124e-09		LINC01833	lncRNA	-2.22694	0.000112307
LIPC-AS1	lncRNA	2.30517	0.0063492		LINC02021	lncRNA	-2.22684	3.15744e-23
AC074091.2	lncRNA	2.30163	0.0160045		AC104667.2	lncRNA	-2.22317	9.21195e-10
AP003778.1	lncRNA	2.29911	0.0122599		AP000355.1	lncRNA	-2.21884	1.32368e-15
AC009955.4	lncRNA	2.29823	1.44577e-05		ZNF295-AS1	lncRNA	-2.21786	1.73697e-06
PSMD6-AS2	lncRNA	2.2968	4.47755e-13		AC139530.1	lncRNA	-2.2167	4.03968e-27
AC137894.3	lncRNA	2.29678	9.10025e-12		MAP4K3-DT	lncRNA	-2.21668	7.33883e-44
AC106799.1	lncRNA	2.29415	0.0077598		AC061708.1	lncRNA	-2.21589	0.0014632
AC123768.4	lncRNA	2.28934	0.00174252		AC008667.1	lncRNA	-2.21283	0.0485318
AC103770.1	lncRNA	2.28592	0.00228204		AP001527.2	lncRNA	-2.20675	3.50952e-06
C1orf147	lncRNA	2.28346	3.17189e-05		LINC00339	lncRNA	-2.2053	9.15424e-30
AC018690.1	lncRNA	2.28221	3.27915e-17		AC073283.2	lncRNA	-2.19933	1.28192e-05
AC007846.1	lncRNA	2.27954	0.0290702		AC103702.2	lncRNA	-2.1977	1.4783e-88
AC011726.1	lncRNA	2.27912	0.0437785		AC006449.5	lncRNA	-2.19226	2.76312e-05
AL391001.1	lncRNA	2.27741	0.000547039		AC097448.1	lncRNA	-2.18997	5.11952e-19
LINC00642	lncRNA	2.27393	0.0282512		AC007848.1	lncRNA	-2.18892	0.011667
AL158196.1	lncRNA	2.27237	0.022506		AL354953.1	lncRNA	-2.1887	2.65611e-05
MIR3976HG	lncRNA	2.27113	0.0183043		AL109659.2	lncRNA	-2.18713	0.00154589
PCBP2-OT1	lncRNA	2.27041	0.000123907		WT1-AS	lncRNA	-2.18573	0.000119439
AC008514.1	lncRNA	2.2654	0.0063043		CNN3-DT	lncRNA	-2.18021	6.09353e-30
AC092127.1	lncRNA	2.26485	0.0203502		AC022613.2	lncRNA	-2.17413	0.000140481
AC110926.1	lncRNA	2.26484	0.0288108		HDAC4-AS1	lncRNA	-2.17299	0.0333722
AC010894.3	lncRNA	2.25528	0.00680681		AC007114.1	lncRNA	-2.17235	1.20014e-05
AP002807.1	lncRNA	2.2552	0.00689978		AL359715.1	lncRNA	-2.17104	1.68392e-06
AC096751.2	lncRNA	2.25107	8.57663e-26		FLJ13224	lncRNA	-2.16739	0.0193258
AC080013.1	lncRNA	2.2476	7.72745e-11		AC104066.4	lncRNA	-2.16719	0.0145001
AC015819.3	lncRNA	2.24515	0.0066102		AC139149.1	lncRNA	-2.16671	0.00541204
LINC01356	lncRNA	2.23877	1.77696e-15		AC007032.1	lncRNA	-2.16629	0.000250404
AC139887.5	lncRNA	2.23746	4.48252e-06		AC007342.5	lncRNA	-2.16243	0.00895724
AC211486.5	lncRNA	2.23743	4.16917e-06		AC093677.2	lncRNA	-2.16129	0.0384775
AL391095.3	lncRNA	2.23082	1.57737e-09		SCARNA9	lncRNA	-2.16005	2.60973e-07
AL078590.2	lncRNA	2.2301	0.0227307		AC104109.2	lncRNA	-2.14664	0.000467982
AC023830.1	lncRNA	2.22985	0.000281118		AP003307.1	lncRNA	-2.14155	1.52381e-10
AL031663.3	lncRNA	2.2295	0.0319968		GASAL1	lncRNA	-2.13633	2.70018e-18
AC139100.2	lncRNA	2.22837	6.06714e-15		AC010999.2	lncRNA	-2.13414	0.0483568
AC005393.1	lncRNA	2.22684	6.20763e-08		LINC01786	lncRNA	-2.13227	0.00193036
AC090826.1	lncRNA	2.22433	0.0149052		LINC00992	lncRNA	-2.13182	1.47403e-11
AL109811.1	lncRNA	2.22109	6.20963e-08		AL662884.3	lncRNA	-2.1297	1.28203e-05
AL031772.1	lncRNA	2.21208	8.54761e-09		FABP6-AS1	lncRNA	-2.1243	3.04643e-51
LINC00343	lncRNA	2.20912	8.66994e-28		AC008074.2	lncRNA	-2.12393	0.0125842
AC138932.1	lncRNA	2.20875	5.27686e-11		AC009163.7	lncRNA	-2.11663	1.14221e-06
AL021878.2	lncRNA	2.20203	2.43443e-08		AL360181.1	lncRNA	-2.11645	1.31336e-05
AC093726.2	lncRNA	2.20067	0.00248202		AC129507.2	lncRNA	-2.11439	4.45883e-10
AC112722.1	lncRNA	2.20067	0.00242241		AC011370.1	lncRNA	-2.1118	0.000626934
AC133919.1	lncRNA	2.1981	0.000121154		PANK2-AS1	lncRNA	-2.1114	0.000244265
AP003392.4	lncRNA	2.19235	0.000150055		SEMA6A-AS1	lncRNA	-2.11138	0.00512356
AL163953.1	lncRNA	2.18781	4.68064e-12		AL121832.2	lncRNA	-2.11101	1.98818e-14
AC006001.2	lncRNA	2.18505	2.46287e-58		TSPEAR-AS2	lncRNA	-2.10943	0.000735791
AC011611.3	lncRNA	2.18342	1.59578e-08		EPS15-AS1	lncRNA	-2.10884	2.58735e-05
AC116158.1	lncRNA	2.18333	0.0108316		LINC01843	lncRNA	-2.10196	5.83851e-26
AC121333.1	lncRNA	2.18148	1.12439e-05		AC132872.2	lncRNA	-2.10086	4.07439e-05
AC109136.1	lncRNA	2.17929	0.00511297		CTBP1-DT	lncRNA	-2.0946	1.00645e-42
AC108125.1	lncRNA	2.17883	0.000809907		LINC00449	lncRNA	-2.09328	0.0316057
AC005840.4	lncRNA	2.17848	5.44635e-07		AC113189.2	lncRNA	-2.09316	0.0374793
AC010632.2	lncRNA	2.1773	0.000809229		AL139289.1	lncRNA	-2.09217	0.000585059
LINC02814	lncRNA	2.17632	0.0382204		LHFPL3-AS2	lncRNA	-2.09079	6.00504e-39
CLIP1-AS1	lncRNA	2.17623	0.0206323		AC019197.1	lncRNA	-2.08749	1.45939e-08
AL034427.1	lncRNA	2.17534	0.00533047		AP002992.1	lncRNA	-2.08546	0.00487282
AL157762.1	lncRNA	2.17345	0.0485447		AC020910.5	lncRNA	-2.08454	7.75232e-05
LINC01992	lncRNA	2.17212	0.000303963		AC145285.6	lncRNA	-2.0816	9.54694e-07
AC002519.1	lncRNA	2.16978	0.0285972		AC097639.1	lncRNA	-2.06749	2.43732e-10
AC103564.1	lncRNA	2.16584	0.00214507		LINC02554	lncRNA	-2.06729	0.00272386
THRB-IT1	lncRNA	2.16442	2.84876e-07		AC132192.2	lncRNA	-2.06703	2.21658e-20
LINC02533	lncRNA	2.16279	0.0108307		SNHG32	lncRNA	-2.0668	6.19585e-90
MPRIP-AS1	lncRNA	2.15959	1.11951e-05		AL590399.1	lncRNA	-2.0661	1.14549e-07
AC011815.2	lncRNA	2.15303	9.75845e-05		AP001107.9	lncRNA	-2.06588	4.38101e-48
KRT7-AS	lncRNA	2.15247	0.0355779		AC091181.2	lncRNA	-2.06524	0.00702048
AL008638.5	lncRNA	2.15211	0.00566284		LINC01963	lncRNA	-2.06404	1.42201e-34
AP001107.6	lncRNA	2.15094	0.00273645		AC073957.3	lncRNA	-2.05947	3.97651e-32
AC009053.3	lncRNA	2.14992	7.92276e-11		MIR4453HG	lncRNA	-2.05585	4.18896e-20
AC079779.3	lncRNA	2.14675	0.00433828		AC092329.4	lncRNA	-2.0557	5.45874e-35
AL359636.2	lncRNA	2.14333	0.0425287		LNCOC1	lncRNA	-2.053	0.00320794
AL139260.2	lncRNA	2.14313	0.0242956		AC139493.2	lncRNA	-2.05168	0.000344758
LINC00273	lncRNA	2.14184	1.51067e-12		AC091271.1	lncRNA	-2.04995	6.82284e-07
LINC02532	lncRNA	2.13745	0.00162541		LINC00235	lncRNA	-2.04663	4.51401e-07
AC138028.2	lncRNA	2.13425	2.2586e-15		EIF2B5-DT	lncRNA	-2.03934	0.0468616
RHOA-IT1	lncRNA	2.13176	0.0305426		AC104024.4	lncRNA	-2.0374	2.14623e-09
AL157886.1	lncRNA	2.13136	0.0106336		SLC25A21-AS1	lncRNA	-2.03585	1.85946e-07
MIR23AHG	lncRNA	2.12939	1.70858e-88		H3-3A-DT	lncRNA	-2.0357	0.0223294
AC091132.2	lncRNA	2.1282	0.00607137		NIFK-AS1	lncRNA	-2.03349	1.1511e-24
BACH1-AS1	lncRNA	2.12747	0.00195945		AC061992.2	lncRNA	-2.03268	5.74477e-06
AL442636.1	lncRNA	2.12317	1.79346e-10		AC008738.7	lncRNA	-2.02537	8.44296e-11
ALKBH3-AS1	lncRNA	2.11921	4.22336e-05		MNX1-AS1	lncRNA	-2.02176	3.75663e-29
AL391427.1	lncRNA	2.11735	1.06542e-17		LINC01338	lncRNA	-2.02166	9.05587e-05
AC073840.1	lncRNA	2.11256	8.19066e-09		AC113410.4	lncRNA	-2.02097	6.75102e-05
AC073476.2	lncRNA	2.11247	0.0028774		AC002116.2	lncRNA	-2.01842	0.000809129
AL096712.2	lncRNA	2.10624	0.0487127		LINC01023	lncRNA	-2.01295	0.000474221
C8orf44	lncRNA	2.10609	1.55464e-35		ARHGAP5-AS1	lncRNA	-2.01216	1.24084e-13
AC023296.1	lncRNA	2.10416	0.0352724		AC097532.2	lncRNA	-2.01211	0.000781826
AC127035.1	lncRNA	2.10119	1.68935e-11		AP000851.2	lncRNA	-2.01053	1.39525e-07
LINC01297	lncRNA	2.10059	0.0111343		AC007541.1	lncRNA	-2.01005	9.93521e-05
AC009630.3	lncRNA	2.09423	2.59809e-20		AC010997.4	lncRNA	-2.00888	4.69521e-05
GDNF-AS1	lncRNA	2.09044	0.0318903		AL158212.3	lncRNA	-2.00802	9.51997e-18
GAPLINC	lncRNA	2.08831	0.00174835		AC118553.1	lncRNA	-2.00747	0.00914759
AP003392.1	lncRNA	2.08825	1.67733e-10		AC109347.1	lncRNA	-2.00672	0.00611463
AC012513.1	lncRNA	2.0869	0.00152954		DDX11-AS1	lncRNA	-2.00428	1.43794e-08
AC090510.2	lncRNA	2.08638	0.000352143		LINC00663	lncRNA	-2.00174	1.58748e-09
DDX59-AS1	lncRNA	2.08389	0.00112948		AL451069.1	lncRNA	-1.99132	0.0197468
LINC01204	lncRNA	2.07882	1.23974e-05		FAM85B	lncRNA	-1.98908	4.69011e-05
OSTN-AS1	lncRNA	2.07289	0.0398715		AC091153.3	lncRNA	-1.98755	0.0253146
AP006623.1	lncRNA	2.07224	3.54296e-13		AC023509.3	lncRNA	-1.98282	0.00750109
AL022323.1	lncRNA	2.07055	0.0335875		AC004233.2	lncRNA	-1.98226	2.59658e-06
AC022154.1	lncRNA	2.06445	1.24212e-09		AC124067.4	lncRNA	-1.97052	8.16763e-71
AC022893.1	lncRNA	2.05731	9.98317e-12		AC005914.1	lncRNA	-1.96972	0.0189258
AL451166.1	lncRNA	2.05717	3.17169e-06		COSMOC	lncRNA	-1.96628	5.82162e-11
AC008735.1	lncRNA	2.05525	1.7085e-05		AC011337.1	lncRNA	-1.96611	1.76832e-07
AC009065.2	lncRNA	2.05376	1.68752e-06		AC012306.3	lncRNA	-1.96481	0.00657033
AC007285.1	lncRNA	2.05356	0.0364405		AC092384.3	lncRNA	-1.96114	0.0412314
AC022272.1	lncRNA	2.05239	0.0253205		AC105916.1	lncRNA	-1.95903	0.000459038
AC068473.3	lncRNA	2.04917	0.0122336		AL355987.4	lncRNA	-1.95884	2.84881e-27
AC245052.4	lncRNA	2.0487	7.17635e-21		GABPB1-IT1	lncRNA	-1.95668	3.16055e-18
AC009121.4	lncRNA	2.04647	0.0151013		CCDC183-AS1	lncRNA	-1.95576	1.22068e-17
LINC00880	lncRNA	2.04526	0.0361671		AL391684.1	lncRNA	-1.95415	1.11972e-21
LINC02367	lncRNA	2.03793	9.01493e-07		RALY-AS1	lncRNA	-1.94642	2.24067e-31
AL442125.1	lncRNA	2.03628	1.05061e-16		AC020911.3	lncRNA	-1.94503	0.0425588
AC139792.1	lncRNA	2.03508	0.0254428		AC005920.1	lncRNA	-1.94176	0.0157833
BZW1-AS1	lncRNA	2.03393	0.0322823		AC009118.2	lncRNA	-1.94143	0.022506
AL158154.3	lncRNA	2.0335	7.97929e-12		AC099329.2	lncRNA	-1.94039	0.00229356
LINC01806	lncRNA	2.03245	1.22486e-33		SOD2-OT1	lncRNA	-1.93739	4.42361e-06
AC012676.1	lncRNA	2.03226	4.03378e-17		ATP2B1-AS1	lncRNA	-1.93721	0.000143107
AL512413.1	lncRNA	2.02915	0.00364036		AC017083.1	lncRNA	-1.93385	0.00200995
HOXC-AS1	lncRNA	2.0289	0.000421967		AC010531.6	lncRNA	-1.93107	0.00206375
AL355377.4	lncRNA	2.02847	0.00705953		AL022069.3	lncRNA	-1.92912	3.21276e-05
LINC01559	lncRNA	2.02648	6.53521e-34		AC021218.1	lncRNA	-1.92809	1.94486e-11
U91328.2	lncRNA	2.02071	0.018816		TAF1A-AS1	lncRNA	-1.92712	3.60321e-05
AC005197.1	lncRNA	2.01762	0.0135453		AC083880.1	lncRNA	-1.92628	0.00224432
AC002456.1	lncRNA	2.01447	0.0040999		AP002754.2	lncRNA	-1.92289	0.00270032
AC092941.2	lncRNA	2.00344	0.00147961		AP002840.2	lncRNA	-1.92153	0.0118617
AL590729.1	lncRNA	2.00334	0.0111252		AC092720.2	lncRNA	-1.92054	0.00759047
AC006111.2	lncRNA	2.00106	2.62334e-07		AC021078.1	lncRNA	-1.91974	6.13174e-49
MGC16275	lncRNA	1.99939	0.000614566		SNAI3-AS1	lncRNA	-1.91717	3.66536e-39
TMEM78	lncRNA	1.9976	0.00418585		AC040970.1	lncRNA	-1.9078	6.98759e-06
AC087894.3	lncRNA	1.99461	0.000449994		AC002480.1	lncRNA	-1.90768	5.64493e-07
AP001476.1	lncRNA	1.99413	0.00443097		AC100810.1	lncRNA	-1.9043	1.57346e-22
AC023813.3	lncRNA	1.99373	0.000486335		AC005540.1	lncRNA	-1.90234	0.00138094
AC022400.1	lncRNA	1.99273	0.0499288		AL512652.1	lncRNA	-1.89914	0.0224877
AC079779.2	lncRNA	1.99042	0.000243811		AC078883.1	lncRNA	-1.89247	2.87288e-06
AL365330.1	lncRNA	1.98928	3.15835e-12		AL031058.1	lncRNA	-1.89198	4.11197e-10
AP003096.1	lncRNA	1.98231	1.63484e-06		AL590617.2	lncRNA	-1.89026	1.62346e-08
SALRNA2	lncRNA	1.98094	0.0379758		AC066613.1	lncRNA	-1.8897	4.16463e-05
AC127024.4	lncRNA	1.97744	0.0207898		FRMD6-AS1	lncRNA	-1.88906	0.00669537
AL353807.2	lncRNA	1.97633	0.0213499		AP000977.1	lncRNA	-1.88833	0.00161947
AL132633.1	lncRNA	1.97592	0.00675558		AL162458.1	lncRNA	-1.88447	4.12846e-42
AL355312.2	lncRNA	1.97002	4.89969e-07		AC114488.1	lncRNA	-1.88314	1.07269e-19
LINC01115	lncRNA	1.96881	0.0440773		AC073529.1	lncRNA	-1.88285	7.42336e-05
AC006441.1	lncRNA	1.96855	5.6613e-06		AL137060.3	lncRNA	-1.88104	0.00020084
AC137630.3	lncRNA	1.96496	0.0151806		AC009065.4	lncRNA	-1.87364	3.20752e-10
AC018529.2	lncRNA	1.96394	0.000198846		AC013553.3	lncRNA	-1.86801	0.0108183
AL139317.3	lncRNA	1.9633	3.78565e-08		MBNL1-AS1	lncRNA	-1.86442	1.67995e-10
LINC01589	lncRNA	1.96205	0.00664753		AC111182.2	lncRNA	-1.86246	0.000228956
AC073575.2	lncRNA	1.96192	7.94869e-15		AC103691.1	lncRNA	-1.86206	1.91268e-05
AC116158.3	lncRNA	1.96113	0.000546489		Z83843.1	lncRNA	-1.86066	5.74913e-08
LINC02204	lncRNA	1.95595	0.0173335		AL050309.1	lncRNA	-1.8594	7.31834e-09
AC005304.2	lncRNA	1.952	2.16564e-08		AC005076.1	lncRNA	-1.85496	0.00595422
AL049646.1	lncRNA	1.9519	4.47192e-05		AC080023.1	lncRNA	-1.8534	0.000494371
AL121845.1	lncRNA	1.95006	2.90174e-11		AC129507.3	lncRNA	-1.85333	6.77771e-06
AC009065.5	lncRNA	1.94468	4.25852e-07		FAM27E3	lncRNA	-1.85119	0.0130248
AL355816.2	lncRNA	1.94413	0.000818184		AL020996.1	lncRNA	-1.85099	0.000120002
RUNDC3A-AS1	lncRNA	1.9426	8.0531e-12		ILRUN-AS1	lncRNA	-1.85081	2.29683e-05
AC024588.1	lncRNA	1.93896	0.00014599		FAM106A	lncRNA	-1.84991	2.84176e-13
ITPK1-AS1	lncRNA	1.93892	0.0438871		AC027228.2	lncRNA	-1.84941	6.84594e-06
AC011921.1	lncRNA	1.93828	1.30183e-07		AL356512.1	lncRNA	-1.8472	0.00491927
LINC02476	lncRNA	1.93584	0.0135453		AC025766.1	lncRNA	-1.84589	0.0402536
ATP11A-AS1	lncRNA	1.93487	0.0415636		LINC01126	lncRNA	-1.84245	5.77954e-07
AL590133.1	lncRNA	1.93268	0.0208513		AC211476.5	lncRNA	-1.84221	0.0303075
AC011912.1	lncRNA	1.92781	4.97242e-09		AC091133.3	lncRNA	-1.84039	0.00736931
AL355499.1	lncRNA	1.92521	2.86287e-05		LINC02594	lncRNA	-1.83459	0.000976125
AC004863.1	lncRNA	1.92499	7.32909e-06		AC103923.1	lncRNA	-1.83174	0.0110612
AL138767.1	lncRNA	1.92497	0.0398207		AC037459.4	lncRNA	-1.82455	0.0110955
AC007773.1	lncRNA	1.92293	6.30676e-11		AL158071.4	lncRNA	-1.82345	0.00852466
Z98885.3	lncRNA	1.92292	1.12543e-06		MCF2L-AS1	lncRNA	-1.82325	0.000119487
AP005899.1	lncRNA	1.92283	1.03601e-11		AL136988.2	lncRNA	-1.82005	0.0496915
LINC00486	lncRNA	1.92244	0.000539388		LINC00662	lncRNA	-1.81573	1.00313e-41
LINC01224	lncRNA	1.9202	0.00270152		AC008738.2	lncRNA	-1.81392	0.0157234
LINC02551	lncRNA	1.91818	0.00168722		SNHG3	lncRNA	-1.81379	9.32944e-78
AC021752.1	lncRNA	1.90724	1.02808e-08		AP001554.1	lncRNA	-1.8118	0.00244028
AC097713.2	lncRNA	1.90547	1.7273e-10		LINC01311	lncRNA	-1.81015	9.37555e-10
AL031432.4	lncRNA	1.9047	4.24176e-13		AC026471.1	lncRNA	-1.80684	1.15012e-11
AL445250.1	lncRNA	1.9001	0.00102096		COLCA1	lncRNA	-1.80669	1.75295e-19
AL592166.1	lncRNA	1.89955	5.98759e-06		AC244100.3	lncRNA	-1.80649	0.00445375
AL442125.2	lncRNA	1.89739	1.84472e-07		CH17-340M24.3	lncRNA	-1.80606	4.44402e-10
AC080089.2	lncRNA	1.89628	0.00428704		AC073389.1	lncRNA	-1.80562	0.00140107
AC103957.2	lncRNA	1.89539	8.87135e-08		AP001160.3	lncRNA	-1.804	0.000370018
AL358781.2	lncRNA	1.89384	0.0132363		PP7080	lncRNA	-1.80363	6.54325e-17
AC243965.2	lncRNA	1.89028	9.36763e-05		AC026471.4	lncRNA	-1.79432	0.0456955
AC138123.2	lncRNA	1.88715	0.0241086		AC019257.1	lncRNA	-1.79398	3.10744e-07
CYYR1-AS1	lncRNA	1.88316	0.0323841		AC026471.3	lncRNA	-1.79251	0.00156092
Z84723.1	lncRNA	1.87998	0.00219347		AC105020.6	lncRNA	-1.78693	0.0110313
LINC02188	lncRNA	1.87891	0.022548		AL358852.1	lncRNA	-1.78533	0.0301105
AC138028.6	lncRNA	1.87817	4.11236e-06		LINC01091	lncRNA	-1.78438	8.00965e-09
SH3BP5-AS1	lncRNA	1.87632	1.68567e-31		LINC01123	lncRNA	-1.78117	3.1837e-53
AC021134.1	lncRNA	1.87537	0.0281174		FLVCR1-DT	lncRNA	-1.77902	6.65041e-15
TONSL-AS1	lncRNA	1.87408	0.00018438		ILF3-DT	lncRNA	-1.77464	1.73819e-30
AC107958.2	lncRNA	1.87398	0.000363592		DHRS4-AS1	lncRNA	-1.76819	2.27759e-22
AC010300.1	lncRNA	1.87343	0.00464194		GMDS-DT	lncRNA	-1.76708	2.10248e-28
AC107220.1	lncRNA	1.87289	0.00418585		AC140479.4	lncRNA	-1.76174	2.42672e-12
AL096870.2	lncRNA	1.87213	1.11399e-26		LINC02885	lncRNA	-1.76122	0.00204233
LINC01722	lncRNA	1.86944	0.00750568		AL592211.2	lncRNA	-1.7581	0.0467211
ACBD3-AS1	lncRNA	1.86701	0.0238131		AC010883.1	lncRNA	-1.75751	0.000780496
PTPRD-AS1	lncRNA	1.86542	0.00329623		TMEM9B-AS1	lncRNA	-1.75661	1.35642e-07
AC020656.2	lncRNA	1.86474	5.32524e-47		AL118511.1	lncRNA	-1.75659	0.00262816
AC063960.2	lncRNA	1.86403	0.00505537		AC232271.1	lncRNA	-1.75448	8.33836e-17
AC126773.3	lncRNA	1.86302	0.0391421		AC012313.5	lncRNA	-1.75283	0.021733
AC107959.2	lncRNA	1.85947	0.0427931		AC015712.2	lncRNA	-1.75111	2.62515e-12
AC012531.1	lncRNA	1.85918	3.5569e-07		AC027702.1	lncRNA	-1.74931	0.00190038
ZNF433-AS1	lncRNA	1.85859	1.23094e-29		AC120114.1	lncRNA	-1.74442	4.39882e-05
AC087164.1	lncRNA	1.85736	0.00031183		AC021037.1	lncRNA	-1.74391	7.4989e-07
AC004918.1	lncRNA	1.85499	4.59847e-11		AC073254.1	lncRNA	-1.74334	0.00132663
FAM223B	lncRNA	1.85318	0.0289683		ATXN1-AS1	lncRNA	-1.7392	7.42336e-05
FAM223A	lncRNA	1.85318	0.0289683		AL117344.2	lncRNA	-1.73635	0.0423926
AC104984.3	lncRNA	1.85201	0.0175617		AC092117.1	lncRNA	-1.73559	1.14794e-06
AC006557.1	lncRNA	1.84937	0.000130983		AC140481.1	lncRNA	-1.72717	0.00193009
AC126763.1	lncRNA	1.84692	0.000111775		AC079922.2	lncRNA	-1.72497	1.26523e-09
LINC00921	lncRNA	1.84662	0.00516838		AC104564.3	lncRNA	-1.72412	0.0121331
AP001020.3	lncRNA	1.84421	1.26505e-05		NCMAP-DT	lncRNA	-1.723	0.0347919
SNHG1	lncRNA	1.84279	1.1072e-121		LINC01431	lncRNA	-1.72235	0.0268275
AC023590.1	lncRNA	1.8417	0.0156112		VASH1-AS1	lncRNA	-1.72047	1.99701e-10
LINC02271	lncRNA	1.84141	0.000470198		SSTR5-AS1	lncRNA	-1.7185	3.42285e-07
AC067930.4	lncRNA	1.84104	1.10447e-20		AC021321.1	lncRNA	-1.71667	0.0329103
C21orf62-AS1	lncRNA	1.83708	2.31104e-21		AFDN-DT	lncRNA	-1.7151	1.45441e-07
AL158166.2	lncRNA	1.83705	4.96449e-05		FLJ20021	lncRNA	-1.71473	2.68247e-07
AC009118.1	lncRNA	1.83097	0.0437695		SIAH2-AS1	lncRNA	-1.71418	0.0254974
AC134312.5	lncRNA	1.82931	0.000359086		LINC02363	lncRNA	-1.7095	0.000235185
PGM5P4-AS1	lncRNA	1.82308	0.0248631		IGF2-AS	lncRNA	-1.70933	0.000855362
KDM4A-AS1	lncRNA	1.8194	3.38576e-17		AC063960.1	lncRNA	-1.70906	1.14974e-08
AC009118.3	lncRNA	1.81505	0.00202805		AC009005.1	lncRNA	-1.70885	2.20125e-12
AL031731.1	lncRNA	1.81416	3.95126e-10		AC027117.1	lncRNA	-1.70846	0.000762986
AC087639.2	lncRNA	1.81355	5.74452e-07		URB1-AS1	lncRNA	-1.70774	4.57533e-10
MAGI2-AS3	lncRNA	1.81317	0.000745166		C1orf229	lncRNA	-1.7048	0.0150809
AC009065.1	lncRNA	1.80895	9.03641e-12		AC004067.1	lncRNA	-1.70046	0.0475488
C1QTNF1-AS1	lncRNA	1.8085	1.41456e-06		AC108673.2	lncRNA	-1.70002	0.00285814
AC012358.1	lncRNA	1.80288	0.0016328		SREBF2-AS1	lncRNA	-1.69971	0.014902
LINC01900	lncRNA	1.80235	0.0277886		AL109615.3	lncRNA	-1.69966	9.98118e-07
AL031666.2	lncRNA	1.79396	0.0110155		LINC01594	lncRNA	-1.69937	8.74424e-05
AC010184.1	lncRNA	1.79385	0.0130726		AL078644.1	lncRNA	-1.69915	0.0167642
AC234775.3	lncRNA	1.79234	0.000591863		SPATA3-AS1	lncRNA	-1.69785	2.26236e-12
OSGEPL1-AS1	lncRNA	1.79185	0.00025951		AL391560.2	lncRNA	-1.69531	0.0403563
AC138123.1	lncRNA	1.78653	1.58029e-07		LINC02701	lncRNA	-1.69476	3.07425e-38
AC020663.3	lncRNA	1.78514	0.0131691		AL139384.1	lncRNA	-1.69448	8.33882e-09
AC089998.4	lncRNA	1.7833	0.0423926		LINC01560	lncRNA	-1.69375	5.57477e-07
AL627309.3	lncRNA	1.78183	0.0105948		MIR34AHG	lncRNA	-1.69168	6.48513e-32
AC016816.1	lncRNA	1.78016	0.0228762		UBL7-AS1	lncRNA	-1.68863	1.43814e-17
AC090192.2	lncRNA	1.77955	1.65762e-20		LINC00513	lncRNA	-1.68523	7.37397e-07
RBM15-AS1	lncRNA	1.77902	5.0286e-09		AC092720.3	lncRNA	-1.68414	0.0109987
AC010615.2	lncRNA	1.77716	1.87322e-05		RFX5-AS1	lncRNA	-1.68326	0.0439993
AC024075.3	lncRNA	1.77673	1.20906e-08		AC005837.1	lncRNA	-1.68316	0.000928845
NARF-IT1	lncRNA	1.77623	0.00138108		COA6-AS1	lncRNA	-1.68191	0.0147744
MIRLET7A1HG	lncRNA	1.77414	9.03436e-22		AL135790.1	lncRNA	-1.67784	0.00594881
AC016705.2	lncRNA	1.77062	0.021199		SMG7-AS1	lncRNA	-1.67625	0.00176139
AC112484.3	lncRNA	1.7705	0.00166959		STK4-AS1	lncRNA	-1.67618	0.00335689
IGF2BP2-AS1	lncRNA	1.77033	1.41362e-05		AC079305.2	lncRNA	-1.67566	0.00768967
AC009404.1	lncRNA	1.76771	1.20096e-57		AC087222.1	lncRNA	-1.67345	6.9249e-05
AC090617.10	lncRNA	1.76739	0.0330241		AL137077.2	lncRNA	-1.67245	2.29767e-06
LINC01476	lncRNA	1.76638	0.00240737		LINC02562	lncRNA	-1.67201	4.02627e-11
AL021807.1	lncRNA	1.76613	3.02761e-05		TMEM254-AS1	lncRNA	-1.66775	0.0212767
SYNGAP1-AS1	lncRNA	1.76399	1.18948e-05		AL451050.2	lncRNA	-1.66687	0.0191446
SEMA3F-AS1	lncRNA	1.76319	5.30623e-12		DPP4-DT	lncRNA	-1.66373	4.07795e-07
AC022819.1	lncRNA	1.75898	1.757e-05		SP2-AS1	lncRNA	-1.66115	1.68229e-08
AC005041.5	lncRNA	1.7568	2.12807e-35		LINC00909	lncRNA	-1.66045	3.03659e-17
MIF-AS1	lncRNA	1.75524	1.88213e-07		AC000068.1	lncRNA	-1.65781	4.27712e-06
SPAG5-AS1	lncRNA	1.75291	1.03695e-26		KC6	lncRNA	-1.65616	5.08726e-05
AL356056.1	lncRNA	1.75088	1.06111e-16		AL445222.1	lncRNA	-1.65032	0.012121
AC253536.3	lncRNA	1.74527	0.02086		AL049830.3	lncRNA	-1.64595	0.000396401
LINC02640	lncRNA	1.74445	0.0380946		AC124045.1	lncRNA	-1.64396	0.00371993
AC005674.1	lncRNA	1.74392	4.70382e-11		SEPSECS-AS1	lncRNA	-1.64031	1.92382e-09
AL031587.3	lncRNA	1.74283	0.0190161		DLEU2	lncRNA	-1.63539	6.31291e-11
AL356417.3	lncRNA	1.74145	0.0396921		TRAM2-AS1	lncRNA	-1.63475	2.5552e-22
AC104823.1	lncRNA	1.73972	0.0308367		ZBED5-AS1	lncRNA	-1.63116	4.19425e-10
RNFT1-DT	lncRNA	1.73375	0.00661305		AP000759.1	lncRNA	-1.62392	0.00179446
AL512274.1	lncRNA	1.72851	8.88757e-10		AC079949.2	lncRNA	-1.62127	7.76223e-11
AL117382.2	lncRNA	1.72768	6.73972e-09		AC005696.4	lncRNA	-1.61937	4.93916e-08
AL359091.3	lncRNA	1.72755	0.0328413		LINC00668	lncRNA	-1.61505	3.72533e-44
DLGAP1-AS1	lncRNA	1.72728	9.205e-14		AL021392.1	lncRNA	-1.60897	0.0125688
AP000593.3	lncRNA	1.7258	0.0309809		RDH10-AS1	lncRNA	-1.59892	0.0341599
AC108690.1	lncRNA	1.7252	0.0153897		AC132872.1	lncRNA	-1.59881	1.37197e-19
AL627309.1	lncRNA	1.72345	0.000226884		RHPN1-AS1	lncRNA	-1.59845	0.00215927
AP000919.1	lncRNA	1.72167	0.000120835		AC093627.4	lncRNA	-1.59831	0.00573729
AL356756.1	lncRNA	1.71783	0.0485768		Z99572.1	lncRNA	-1.59558	1.20335e-14
LINC00824	lncRNA	1.71631	0.0492647		AP003065.1	lncRNA	-1.59396	1.30859e-05
AP001625.2	lncRNA	1.71163	0.0170605		MCCC1-AS1	lncRNA	-1.59259	0.00453135
PPP1R12A-AS1	lncRNA	1.70948	2.33697e-09		TSC22D1-AS1	lncRNA	-1.59241	0.000495209
AC010327.6	lncRNA	1.70928	2.19644e-42		NFE2L1-DT	lncRNA	-1.5911	3.41799e-12
LINC01348	lncRNA	1.70793	1.09227e-09		LINC00526	lncRNA	-1.59095	1.57101e-27
AP000692.1	lncRNA	1.70688	0.000951116		AC006449.6	lncRNA	-1.59024	1.70066e-06
AC093515.1	lncRNA	1.70395	0.0125426		LINC00853	lncRNA	-1.59017	0.00384043
LINC00621	lncRNA	1.70298	3.96468e-11		AC067750.1	lncRNA	-1.58776	8.23124e-09
AP002505.1	lncRNA	1.70176	0.00103032		AL928654.2	lncRNA	-1.58762	1.64477e-12
AC093525.3	lncRNA	1.70167	0.0377903		LINC02018	lncRNA	-1.57665	3.1667e-15
ADPGK-AS1	lncRNA	1.69996	0.0372224		AC002467.1	lncRNA	-1.57333	1.03275e-07
AC087392.3	lncRNA	1.69928	1.1952e-08		AC026992.2	lncRNA	-1.57329	0.000557778
AL035252.3	lncRNA	1.69757	4.6356e-08		WASL-DT	lncRNA	-1.57141	1.72673e-07
AL139286.2	lncRNA	1.6957	0.0437695		AC010719.1	lncRNA	-1.56974	0.0403964
AC073130.2	lncRNA	1.69407	0.0408041		AC022144.1	lncRNA	-1.56952	2.11357e-19
RPL37A-DT	lncRNA	1.69221	1.67151e-06		AL133367.1	lncRNA	-1.56745	2.67198e-17
AC004951.4	lncRNA	1.69185	0.000174254		LINC00685	lncRNA	-1.567	0.000191296
AL138820.1	lncRNA	1.68901	0.00500188		SUGT1-DT	lncRNA	-1.56549	0.000116763
AC008676.1	lncRNA	1.68765	0.0140306		AC133555.6	lncRNA	-1.56485	3.59e-07
AC008915.1	lncRNA	1.68763	0.0120558		AC009126.1	lncRNA	-1.55991	2.80748e-05
AC027682.4	lncRNA	1.68663	0.0118944		MIR503HG	lncRNA	-1.55787	1.28419e-15
AC073389.2	lncRNA	1.68367	0.0211677		AC026979.2	lncRNA	-1.55669	0.022359
AC103718.1	lncRNA	1.68346	0.00590981		AC005479.1	lncRNA	-1.55393	0.0433826
AL033519.5	lncRNA	1.6833	0.0112299		AC007240.3	lncRNA	-1.55382	0.000901965
AP001893.1	lncRNA	1.68308	0.00236045		AP000866.1	lncRNA	-1.55373	2.16768e-14
ANKRD34C-AS1	lncRNA	1.68296	0.00562952		AC091978.1	lncRNA	-1.55124	0.0101933
AL445524.1	lncRNA	1.68252	5.81803e-39		AC004943.2	lncRNA	-1.54865	4.65355e-12
AP006545.3	lncRNA	1.67886	0.000458925		ERVK-28	lncRNA	-1.54647	0.0129594
LINC01138	lncRNA	1.67785	8.04262e-18		AC105219.3	lncRNA	-1.54572	2.39419e-06
AP003469.3	lncRNA	1.67739	0.00726014		HPN-AS1	lncRNA	-1.53826	2.42347e-13
AC015818.9	lncRNA	1.6773	0.0085335		FOXD2-AS1	lncRNA	-1.53657	1.90958e-25
LINC02073	lncRNA	1.67365	1.52048e-07		AC005005.3	lncRNA	-1.5364	0.00649272
LINC01517	lncRNA	1.67175	0.00115054		DARS1-AS1	lncRNA	-1.53573	9.38352e-09
AC010761.6	lncRNA	1.67118	0.00718849		AC091564.4	lncRNA	-1.53171	0.0077598
AL356310.1	lncRNA	1.6679	0.00125856		LINC01277	lncRNA	-1.53013	3.116e-07
FP671120.7	lncRNA	1.6663	0.0329059		AL031963.3	lncRNA	-1.5297	0.0458916
AL731571.1	lncRNA	1.66021	7.9068e-15		AC008014.1	lncRNA	-1.52682	1.12219e-08
AC009121.3	lncRNA	1.65772	0.000109742		AC005288.1	lncRNA	-1.51565	0.0121653
AL133410.1	lncRNA	1.65701	4.22659e-11		TM4SF19-AS1	lncRNA	-1.51253	0.00226548
AL109615.4	lncRNA	1.65658	5.2919e-18		AC105233.4	lncRNA	-1.50662	4.87372e-06
MIR122HG	lncRNA	1.65342	0.0495993		SCOC-AS1	lncRNA	-1.50554	3.96668e-05
AC004076.2	lncRNA	1.65302	8.56442e-08		AL645608.8	lncRNA	-1.50373	1.39322e-10
AC006511.5	lncRNA	1.65132	0.000109255		LINC02260	lncRNA	-1.50372	0.0314447
AL021918.5	lncRNA	1.64915	0.00126088		AL096870.8	lncRNA	-1.50289	0.00101492
AL135924.2	lncRNA	1.6467	0.0326146		AC093249.6	lncRNA	-1.4915	0.00124379
AC005616.1	lncRNA	1.64643	0.0484363		SNHG29	lncRNA	-1.48925	2.3162e-76
LYPLAL1-AS1	lncRNA	1.64555	7.43507e-05		AC079142.1	lncRNA	-1.48783	1.73811e-05
AP003119.1	lncRNA	1.64345	0.000717948		LINC00205	lncRNA	-1.48671	2.87484e-24
AL592424.1	lncRNA	1.64306	0.0061066		AC004080.2	lncRNA	-1.48471	0.0120941
AGBL5-IT1	lncRNA	1.64231	0.0439172		AC108519.1	lncRNA	-1.48426	5.63701e-21
AL356489.4	lncRNA	1.6388	3.20871e-08		AC004812.2	lncRNA	-1.47451	2.82625e-06
LINC01409	lncRNA	1.63804	1.23456e-13		EHMT2-AS1	lncRNA	-1.47269	1.94172e-13
LINC00996	lncRNA	1.63699	0.0309006		TENM3-AS1	lncRNA	-1.4697	2.53033e-15
AC004528.1	lncRNA	1.63692	0.000209273		AC013356.4	lncRNA	-1.46941	0.00899113
AF235103.3	lncRNA	1.63638	2.92048e-06		AC048344.4	lncRNA	-1.46648	0.0466384
LINC02395	lncRNA	1.63598	0.000668576		PCAT14	lncRNA	-1.46524	6.98913e-09
AC084824.5	lncRNA	1.634	0.0377337		AC092745.4	lncRNA	-1.46316	1.42781e-08
AC005840.2	lncRNA	1.63397	2.67357e-11		AC103874.1	lncRNA	-1.46182	0.0138161
AC011503.4	lncRNA	1.63386	0.0163262		CERS6-AS1	lncRNA	-1.46025	0.000271183
AL445363.1	lncRNA	1.63332	0.0339411		RAP2C-AS1	lncRNA	-1.45887	0.00751212
AL133320.2	lncRNA	1.62921	0.0168574		OBI1-AS1	lncRNA	-1.45488	0.000119396
UBOX5-AS1	lncRNA	1.62905	0.00888192		ERICH6-AS1	lncRNA	-1.45478	0.010551
AC061975.8	lncRNA	1.62859	6.38108e-18		HAGLR	lncRNA	-1.45054	8.7913e-23
AC109449.1	lncRNA	1.62801	0.0081717		AP003068.2	lncRNA	-1.44898	9.589e-09
AC037459.2	lncRNA	1.62488	5.3908e-36		AC034231.1	lncRNA	-1.4485	0.00828391
AL590004.3	lncRNA	1.62386	7.51756e-09		AC027601.5	lncRNA	-1.44594	2.58232e-14
SAPCD1-AS1	lncRNA	1.62349	4.95654e-13		AC116348.2	lncRNA	-1.44592	0.0458206
DELEC1	lncRNA	1.62214	3.99423e-11		EIF2AK3-DT	lncRNA	-1.44525	8.55677e-09
AP001267.1	lncRNA	1.62147	1.60705e-10		AC099661.1	lncRNA	-1.44483	7.82593e-07
LINC02331	lncRNA	1.61611	1.77564e-08		AC004803.1	lncRNA	-1.44436	0.0019825
AL139424.3	lncRNA	1.61483	0.000349254		LINC02421	lncRNA	-1.44218	0.00320035
AC021683.3	lncRNA	1.61438	0.00640555		AC073389.3	lncRNA	-1.44157	0.0120565
AC140121.1	lncRNA	1.61328	0.0143911		PRRT3-AS1	lncRNA	-1.4368	0.0150763
AC084125.4	lncRNA	1.61306	2.42771e-07		CDC42-AS1	lncRNA	-1.43482	0.00479466
LINC00392	lncRNA	1.61219	3.3243e-08		AC090578.3	lncRNA	-1.42805	0.0306398
STPG2-AS1	lncRNA	1.6118	0.00286557		RAB11B-AS1	lncRNA	-1.42738	0.000213928
AC005104.1	lncRNA	1.607	0.0271416		LINC00342	lncRNA	-1.42546	1.62491e-16
AC017116.2	lncRNA	1.60525	2.94303e-10		AL035587.3	lncRNA	-1.42515	4.99466e-05
CYP4F26P	lncRNA	1.60467	0.00966723		SLC5A4-AS1	lncRNA	-1.42446	0.000186406
AL137100.3	lncRNA	1.59687	0.026664		AC018695.9	lncRNA	-1.42407	0.0333722
AC020651.2	lncRNA	1.59634	0.00689978		MMP25-AS1	lncRNA	-1.42104	6.3911e-09
AL731563.3	lncRNA	1.59314	1.28923e-07		LINC01291	lncRNA	-1.42068	8.85058e-35
AC012615.2	lncRNA	1.59229	0.000220744		AP000944.7	lncRNA	-1.4155	3.40038e-06
AP000941.1	lncRNA	1.59075	0.0142951		AC015917.2	lncRNA	-1.41266	0.000175893
AC068733.3	lncRNA	1.59057	0.0060952		AP001453.1	lncRNA	-1.40801	0.00359577
AL445430.2	lncRNA	1.58925	0.0302068		AL135925.1	lncRNA	-1.40526	6.98032e-09
AC011092.3	lncRNA	1.5891	0.0139109		RAB33B-AS1	lncRNA	-1.39758	1.01475e-10
AC018647.1	lncRNA	1.58586	0.00461196		HCP5	lncRNA	-1.3955	0.0154347
AC127537.1	lncRNA	1.58282	0.010984		ASH1L-AS1	lncRNA	-1.38613	1.04838e-06
PPM1F-AS1	lncRNA	1.58168	3.9782e-20		LINC00638	lncRNA	-1.38432	9.29515e-05
AC012467.2	lncRNA	1.57887	2.76239e-32		RASSF8-AS1	lncRNA	-1.3785	4.1715e-10
AL160314.2	lncRNA	1.57793	0.00081446		AC133644.2	lncRNA	-1.37827	1.33962e-07
AC003681.1	lncRNA	1.57345	8.04839e-22		AP005329.3	lncRNA	-1.37677	0.000244891
LINC00899	lncRNA	1.57242	0.0204247		TMEM44-AS1	lncRNA	-1.37336	2.44282e-15
LINC01341	lncRNA	1.5718	1.51849e-10		MIR194-2HG	lncRNA	-1.36512	1.58866e-49
KLHL6-AS1	lncRNA	1.56961	0.0410244		AL354707.1	lncRNA	-1.36377	3.93759e-14
AC007319.1	lncRNA	1.56953	1.37625e-05		HLA-F-AS1	lncRNA	-1.36012	1.67408e-11
LINC00608	lncRNA	1.56832	0.00322256		AC105137.2	lncRNA	-1.35921	0.0217766
AL136309.2	lncRNA	1.56704	0.00305698		AL590062.1	lncRNA	-1.35872	0.00471949
LINC01447	lncRNA	1.56701	0.0172506		SATB1-AS1	lncRNA	-1.35555	0.000674583
AC105206.2	lncRNA	1.56562	1.57151e-05		AL161645.2	lncRNA	-1.34805	0.016371
AC114954.1	lncRNA	1.56342	0.0241682		AC027307.3	lncRNA	-1.33894	0.0354994
AL157392.3	lncRNA	1.5629	6.18825e-29		LINC00667	lncRNA	-1.33306	1.47994e-39
AL160006.1	lncRNA	1.56246	5.5656e-47		LINC01659	lncRNA	-1.33108	6.92365e-07
AC138956.1	lncRNA	1.56026	0.000251568		AC027307.1	lncRNA	-1.32914	0.000136859
AC069281.2	lncRNA	1.55887	3.05697e-40		AL353593.1	lncRNA	-1.32729	0.000123592
AC003991.1	lncRNA	1.55876	2.22361e-06		PIK3CD-AS2	lncRNA	-1.3268	0.00335649
AP003175.1	lncRNA	1.5583	0.00980589		C5orf66	lncRNA	-1.32197	8.63145e-07
LINC02805	lncRNA	1.55778	0.00297577		HCG11	lncRNA	-1.318	6.85793e-33
AL589935.1	lncRNA	1.55635	0.0246365		LINC01547	lncRNA	-1.31554	1.56113e-08
AC019155.2	lncRNA	1.55563	0.004885		AP000553.2	lncRNA	-1.31438	0.0201194
AL034548.2	lncRNA	1.55553	5.23389e-07		AC010168.2	lncRNA	-1.31339	6.07918e-10
AC112484.1	lncRNA	1.55508	7.65149e-06		CENATAC-DT	lncRNA	-1.31203	9.43065e-05
AC013403.2	lncRNA	1.54912	0.0422581		AC008393.1	lncRNA	-1.31196	1.31906e-05
AC011453.1	lncRNA	1.54893	0.00156405		AC079414.3	lncRNA	-1.30556	0.00769617
LINC02541	lncRNA	1.54844	3.7707e-13		TAB3-AS1	lncRNA	-1.30344	0.00310278
AL591848.2	lncRNA	1.54624	0.000305368		ARRDC3-AS1	lncRNA	-1.30276	0.00307919
L3MBTL2-AS1	lncRNA	1.54612	3.2329e-10		AL121832.1	lncRNA	-1.30242	1.63361e-08
AC108134.3	lncRNA	1.54442	0.0262096		LINC01521	lncRNA	-1.29866	5.89631e-05
AL645608.7	lncRNA	1.54437	4.97975e-10		AC025839.1	lncRNA	-1.29244	0.0428988
PRR29-AS1	lncRNA	1.541	0.0216458		AL021368.2	lncRNA	-1.29197	5.59549e-09
AC010889.2	lncRNA	1.53955	0.0224362		TMEM51-AS1	lncRNA	-1.29057	1.35646e-12
AC023494.1	lncRNA	1.53922	0.000409136		FAM27C	lncRNA	-1.28632	0.0189018
AC243654.3	lncRNA	1.53916	0.000349361		AC024560.4	lncRNA	-1.28607	0.000217795
AC010643.1	lncRNA	1.53915	0.0207004		TMEM92-AS1	lncRNA	-1.28366	0.000102002
AC005632.6	lncRNA	1.53563	0.000119876		RAMP2-AS1	lncRNA	-1.28325	4.3369e-10
AC104461.1	lncRNA	1.53536	0.0463714		ZNF436-AS1	lncRNA	-1.28061	3.40181e-06
AC124016.1	lncRNA	1.53432	0.040492		AP000356.2	lncRNA	-1.28019	0.00446293
AC025165.5	lncRNA	1.53313	4.40221e-06		BX842570.1	lncRNA	-1.2781	2.40834e-10
AC015911.8	lncRNA	1.53252	0.0275499		LINC01670	lncRNA	-1.27793	2.37239e-11
AL162632.1	lncRNA	1.53245	8.36928e-14		AC107375.1	lncRNA	-1.27728	1.34981e-06
BTG3-AS1	lncRNA	1.53204	7.99036e-08		CTD-3080P12.3	lncRNA	-1.27576	5.74254e-06
AC012213.2	lncRNA	1.53075	0.00127698		AL118516.1	lncRNA	-1.27367	7.86378e-08
LINC00472	lncRNA	1.52836	0.0288362		AL133477.1	lncRNA	-1.27318	0.0408117
AL160171.1	lncRNA	1.52811	0.0354136		AC069360.1	lncRNA	-1.26906	0.030235
AC005261.1	lncRNA	1.52624	8.06394e-29		LINC01697	lncRNA	-1.26557	4.68506e-12
PCED1B-AS1	lncRNA	1.52528	2.00967e-06		LINC00624	lncRNA	-1.26297	0.013548
AC068787.3	lncRNA	1.52223	0.00171328		AC138430.1	lncRNA	-1.26292	0.0330307
AC012615.6	lncRNA	1.51504	2.83224e-13		AL355999.1	lncRNA	-1.26249	0.0457922
AC116535.1	lncRNA	1.51426	0.000222276		THRB-AS1	lncRNA	-1.25903	3.54043e-05
AC068631.1	lncRNA	1.5133	2.12613e-10		SCAMP1-AS1	lncRNA	-1.25743	2.98715e-17
AC100797.1	lncRNA	1.5123	0.000529632		AC092910.3	lncRNA	-1.25433	6.16193e-12
AC107959.1	lncRNA	1.51052	0.000197689		AGAP2-AS1	lncRNA	-1.25419	6.05866e-05
AC106820.4	lncRNA	1.50875	7.0261e-13		CU638689.1	lncRNA	-1.25164	1.00555e-11
AL031121.2	lncRNA	1.50857	0.0225745		C5orf38	lncRNA	-1.24717	3.05174e-08
LINC00381	lncRNA	1.50629	0.0410754		AC006213.2	lncRNA	-1.24656	0.0317306
AC016597.1	lncRNA	1.5041	0.00375497		AC120498.9	lncRNA	-1.23834	0.00172902
AC011447.3	lncRNA	1.5017	2.10608e-09		GHET1	lncRNA	-1.23491	0.0201884
AC123788.1	lncRNA	1.49822	0.0353855		AC026495.2	lncRNA	-1.2347	1.47329e-06
AC092979.1	lncRNA	1.49743	0.00832618		BAALC-AS1	lncRNA	-1.23442	0.00259343
AC107959.4	lncRNA	1.49547	0.0111493		AL121974.1	lncRNA	-1.2303	2.23181e-14
AL645940.1	lncRNA	1.49547	0.00531983		AC011379.2	lncRNA	-1.2299	0.00519407
AL109614.1	lncRNA	1.49378	1.35895e-09		AP001626.1	lncRNA	-1.22448	0.00806022
AC010761.3	lncRNA	1.49285	0.00831785		LINC00870	lncRNA	-1.22167	0.00356954
HOXB-AS3	lncRNA	1.49186	5.74663e-32		TRAPPC12-AS1	lncRNA	-1.22049	0.00805016
ZSWIM8-AS1	lncRNA	1.49107	2.83063e-06		AC092745.5	lncRNA	-1.22022	0.000939643
AL138720.1	lncRNA	1.49098	0.0110968		DLG5-AS1	lncRNA	-1.21992	0.00149434
SCAT8	lncRNA	1.48879	6.50646e-11		AC022364.1	lncRNA	-1.21764	0.0099449
AC010245.2	lncRNA	1.48729	0.0067522		LINC00963	lncRNA	-1.21715	5.61543e-19
PRNCR1	lncRNA	1.48685	0.0130789		KTN1-AS1	lncRNA	-1.21454	5.11355e-07
AC068506.1	lncRNA	1.48676	0.0418485		AL133551.1	lncRNA	-1.21386	0.0167048
AL590226.1	lncRNA	1.48632	0.00431319		AC105285.1	lncRNA	-1.21348	1.45528e-05
VPS33B-DT	lncRNA	1.48591	0.00626825		AC021028.1	lncRNA	-1.21221	0.00197973
AC008761.2	lncRNA	1.48589	0.0111011		LINC00858	lncRNA	-1.21185	1.47663e-08
AL450992.1	lncRNA	1.48571	0.00179109		LINC02361	lncRNA	-1.20995	0.00570672
AC139491.3	lncRNA	1.48564	0.015274		AC008738.3	lncRNA	-1.20968	2.78851e-11
AC055714.1	lncRNA	1.48125	0.00881918		DUXAP8	lncRNA	-1.20657	1.12915e-32
AC090559.2	lncRNA	1.47579	0.0200939		AC020915.2	lncRNA	-1.20647	5.09635e-08
AC010327.7	lncRNA	1.47458	0.00120973		AL031985.3	lncRNA	-1.2048	0.0436906
PTPRG-AS1	lncRNA	1.4745	0.00566545		AL451042.1	lncRNA	-1.20231	0.026674
AC087276.2	lncRNA	1.47403	0.000733026		AC005041.3	lncRNA	-1.20189	0.000213823
AC005856.1	lncRNA	1.474	0.0189877		DNAJC27-AS1	lncRNA	-1.20186	0.0411249
LINC02595	lncRNA	1.47209	8.05118e-05		LIPE-AS1	lncRNA	-1.20177	0.0174239
AC099518.2	lncRNA	1.47086	0.010499		AL390728.5	lncRNA	-1.19974	0.000114539
PGM5P3-AS1	lncRNA	1.4696	0.0452033		AC023024.1	lncRNA	-1.1957	0.000578209
HAND2-AS1	lncRNA	1.46798	0.000226581		LINC02614	lncRNA	-1.19559	5.70766e-08
AL161910.1	lncRNA	1.46567	0.0478102		TMEM139-AS1	lncRNA	-1.19411	0.00717727
AC104596.1	lncRNA	1.46134	0.0354056		AP005329.2	lncRNA	-1.19409	0.00044601
TRIM7-AS1	lncRNA	1.46113	0.0295388		AC011815.1	lncRNA	-1.19405	3.90409e-07
AP002026.1	lncRNA	1.45886	0.000168603		BOLA3-AS1	lncRNA	-1.19247	5.01703e-22
LINC02359	lncRNA	1.45809	0.0487532		SLC2A1-AS1	lncRNA	-1.19158	8.86624e-05
AC016168.4	lncRNA	1.45605	0.014365		RN7SL832P	lncRNA	-1.18708	0.0362883
LINC01970	lncRNA	1.45411	0.000829184		AC007952.2	lncRNA	-1.18672	0.0240656
AL137186.2	lncRNA	1.45134	1.17727e-05		PCCA-DT	lncRNA	-1.18491	2.82346e-07
AC114760.2	lncRNA	1.45086	0.0061066		AL451042.2	lncRNA	-1.18396	0.000575623
AP001160.1	lncRNA	1.44944	6.18723e-06		NCBP2-AS1	lncRNA	-1.18343	0.0337172
LINC01018	lncRNA	1.44931	0.00852977		SNHG19	lncRNA	-1.17987	6.26375e-10
LINC02042	lncRNA	1.44917	0.00573999		LINC00271	lncRNA	-1.17781	0.0180649
AC008735.4	lncRNA	1.44908	0.00593368		AL137003.1	lncRNA	-1.17734	8.48043e-06
AC007566.1	lncRNA	1.44792	0.0001114		USP2-AS1	lncRNA	-1.17708	1.32969e-05
AL117328.2	lncRNA	1.44532	0.0033819		AL513550.1	lncRNA	-1.17596	1.00585e-12
AL591463.1	lncRNA	1.44112	0.00163798		AC007342.4	lncRNA	-1.16902	0.00340909
CNIH3-AS2	lncRNA	1.4378	0.00724263		SPRY4-AS1	lncRNA	-1.16826	0.0283703
LINC00900	lncRNA	1.435	0.00512748		AL162586.1	lncRNA	-1.16787	0.00167717
AC040162.3	lncRNA	1.43273	1.3225e-20		AL732509.1	lncRNA	-1.16538	0.00190532
AC092375.2	lncRNA	1.43233	0.000201603		VIPR1-AS1	lncRNA	-1.16302	0.000847979
LEMD1-DT	lncRNA	1.42766	0.0240205		LHX1-DT	lncRNA	-1.16206	0.000176896
PRKAR2B-AS1	lncRNA	1.425	0.0410068		LINC02028	lncRNA	-1.16057	0.0240007
AC093577.1	lncRNA	1.4246	0.00634987		AL033527.3	lncRNA	-1.16036	0.00206375
AC084212.1	lncRNA	1.42382	0.0169525		AC073195.1	lncRNA	-1.15778	0.0285473
C3orf35	lncRNA	1.42196	7.36712e-07		AC008124.1	lncRNA	-1.15744	2.56858e-23
AL138689.2	lncRNA	1.42176	0.00361047		SNHG8	lncRNA	-1.15686	5.70352e-27
AL360270.2	lncRNA	1.41803	9.52691e-05		AC120498.4	lncRNA	-1.15459	0.0286374
AC026462.3	lncRNA	1.41744	2.90957e-21		RNASEH1-AS1	lncRNA	-1.15211	1.65672e-09
AL627309.5	lncRNA	1.4136	5.6676e-16		AC079160.1	lncRNA	-1.15127	2.26105e-05
AL136295.2	lncRNA	1.41358	0.0025597		AL359513.1	lncRNA	-1.14749	0.037437
AC073548.2	lncRNA	1.40948	0.000339154		LINC02449	lncRNA	-1.14383	0.00161291
LINC02817	lncRNA	1.40805	0.0171407		BX890604.1	lncRNA	-1.14182	1.67487e-22
AP000688.2	lncRNA	1.40567	0.0060261		AC068888.1	lncRNA	-1.1388	9.29034e-14
AC108058.1	lncRNA	1.4055	0.0336297		SBNO1-AS1	lncRNA	-1.13728	0.00255832
AC136624.2	lncRNA	1.4039	0.00162216		AC110769.2	lncRNA	-1.13718	0.0376235
AP002765.1	lncRNA	1.40267	0.0431586		AC023157.2	lncRNA	-1.13107	5.47249e-06
AC025048.4	lncRNA	1.40097	0.00260206		EBLN3P	lncRNA	-1.12844	5.0326e-26
AL360169.2	lncRNA	1.39673	0.020022		ACVR2B-AS1	lncRNA	-1.12775	0.0141494
AC010969.2	lncRNA	1.39512	8.75743e-14		LINC00893	lncRNA	-1.12724	0.0148286
AP003392.5	lncRNA	1.39333	0.0422581		IL10RB-DT	lncRNA	-1.12419	0.020059
AC245014.3	lncRNA	1.39119	0.0246482		FP671120.4	lncRNA	-1.12303	6.70578e-07
AC091185.1	lncRNA	1.38968	2.95908e-05		AL133338.1	lncRNA	-1.12246	0.000690866
IGBP1-AS1	lncRNA	1.38752	0.0470849		LINC01572	lncRNA	-1.12124	8.90694e-06
AL713998.1	lncRNA	1.38639	0.00031183		AL513534.2	lncRNA	-1.1204	0.047138
AC027796.4	lncRNA	1.38491	5.63091e-08		LINC02418	lncRNA	-1.11977	0.0444117
LINC00844	lncRNA	1.3832	0.000974004		AL139260.1	lncRNA	-1.11974	0.0435338
AL157938.2	lncRNA	1.38157	0.0145449		RASAL2-AS1	lncRNA	-1.11902	0.00517903
AC087477.2	lncRNA	1.38018	0.00770121		MIR3936HG	lncRNA	-1.11379	7.86556e-12
AL139424.2	lncRNA	1.37842	0.000687514		AC244153.1	lncRNA	-1.11314	0.000143574
Z95114.4	lncRNA	1.37733	0.000362927		TNS1-AS1	lncRNA	-1.11275	0.0393349
AC022137.3	lncRNA	1.37709	0.000453141		SMIM2-AS1	lncRNA	-1.11107	0.00227426
AC119403.1	lncRNA	1.3749	0.000191697		AL023284.4	lncRNA	-1.10901	0.0475652
SNAP25-AS1	lncRNA	1.37138	0.0187135		AC104024.3	lncRNA	-1.1084	0.0135326
AC006064.2	lncRNA	1.36977	0.00232535		AC107027.3	lncRNA	-1.10638	3.67328e-05
AL132656.2	lncRNA	1.36878	0.0443845		AC022211.2	lncRNA	-1.10611	3.62049e-05
LINC01012	lncRNA	1.36795	3.47995e-10		AC108047.1	lncRNA	-1.10598	0.00256056
AP003068.1	lncRNA	1.36518	2.58495e-05		AP003498.2	lncRNA	-1.10555	1.79103e-09
AC010542.4	lncRNA	1.36455	0.0470117		LINC00648	lncRNA	-1.09957	0.000464446
LINC00426	lncRNA	1.36219	0.0471051		STARD7-AS1	lncRNA	-1.09654	3.21259e-08
AC089999.2	lncRNA	1.35985	0.0143499		AC016737.1	lncRNA	-1.09548	0.00125492
AC072028.1	lncRNA	1.35966	0.00458031		ZNF252P-AS1	lncRNA	-1.09518	0.00601631
LINC02313	lncRNA	1.35849	2.14593e-08		ZFAS1	lncRNA	-1.0929	2.31194e-39
MEG8	lncRNA	1.35848	0.000475583		AC009113.1	lncRNA	-1.09173	7.26502e-07
AC025442.2	lncRNA	1.35746	0.0259886		AC005618.4	lncRNA	-1.08907	0.015698
AC106028.3	lncRNA	1.35512	0.000976844		AC067852.2	lncRNA	-1.08781	4.74054e-22
MIR3142HG	lncRNA	1.35251	3.34479e-06		DSCR9	lncRNA	-1.08663	0.0480598
LINC01004	lncRNA	1.34928	7.95485e-07		LINC00847	lncRNA	-1.07345	2.30235e-13
FMR1-IT1	lncRNA	1.34878	0.0213609		LINC02062	lncRNA	-1.07285	0.00567014
AC006547.1	lncRNA	1.34683	2.80152e-06		DLGAP1-AS2	lncRNA	-1.07062	2.25017e-13
CASC9	lncRNA	1.34553	4.2935e-17		AL050341.2	lncRNA	-1.0706	2.31242e-06
GSN-AS1	lncRNA	1.3455	0.00498541		AC084125.2	lncRNA	-1.07019	5.48511e-14
AC239799.2	lncRNA	1.34171	0.00586248		AP000866.2	lncRNA	-1.06815	0.00181903
AC007620.2	lncRNA	1.34128	0.026434		LINC01106	lncRNA	-1.06627	6.43212e-31
LINC02605	lncRNA	1.33943	0.0111989		ARIH2OS	lncRNA	-1.06179	0.0191185
AC006141.1	lncRNA	1.33865	0.0186179		AC004923.4	lncRNA	-1.06076	0.0190097
AL139130.1	lncRNA	1.33834	0.0130425		AL031778.1	lncRNA	-1.06022	0.00731944
AC016598.1	lncRNA	1.3376	0.0425588		ST3GAL6-AS1	lncRNA	-1.05856	0.000301673
AP001020.2	lncRNA	1.33706	0.000245213		SEC24B-AS1	lncRNA	-1.05684	0.0151174
CTD-2297D10.2	lncRNA	1.33487	0.0169525		ADORA2A-AS1	lncRNA	-1.05465	5.45825e-27
AL137847.2	lncRNA	1.3335	0.00746148		B4GALT1-AS1	lncRNA	-1.0439	0.0212862
LINC01301	lncRNA	1.33295	0.00742848		LINC02012	lncRNA	-1.04375	0.0451869
AL355916.1	lncRNA	1.33145	7.943e-06		SGMS1-AS1	lncRNA	-1.04278	0.00308483
AL138921.1	lncRNA	1.33139	0.0143255		SUGT1P4-STRA6LP-CCDC180	lncRNA	-1.04246	9.32095e-06
MIR222HG	lncRNA	1.33087	2.578e-08		AL390719.2	lncRNA	-1.0415	1.16536e-09
AC022140.1	lncRNA	1.32846	0.0498909		NORAD	lncRNA	-1.04116	2.47692e-50
LINC00937	lncRNA	1.32707	1.05511e-06		AC025048.2	lncRNA	-1.03959	0.000236773
AC106782.5	lncRNA	1.32307	0.0137333		AC090114.2	lncRNA	-1.03942	2.10205e-11
AL035071.1	lncRNA	1.31959	4.51841e-11		AC110285.2	lncRNA	-1.03594	2.30516e-05
TNK2-AS1	lncRNA	1.3189	0.0181047		AC136944.2	lncRNA	-1.03402	1.24559e-06
AC096642.1	lncRNA	1.31643	0.00295224		GSEC	lncRNA	-1.03043	2.4973e-05
AC008403.3	lncRNA	1.31635	0.00119781		LINC01515	lncRNA	-1.02966	5.13123e-05
AC138956.2	lncRNA	1.31122	4.80346e-06		SRRM2-AS1	lncRNA	-1.02907	0.00721315
RFPL1S	lncRNA	1.31002	0.00522677		AC108134.1	lncRNA	-1.02827	0.000157064
LINC01558	lncRNA	1.30957	0.0287012		UPK1A-AS1	lncRNA	-1.02473	0.00905853
AC007686.4	lncRNA	1.30903	0.0326811		AC080129.2	lncRNA	-1.02247	0.0155083
AP000708.1	lncRNA	1.30842	0.015674		AC093297.2	lncRNA	-1.02243	8.86543e-07
AC084024.4	lncRNA	1.30826	0.00608497		LINC01637	lncRNA	-1.018	0.000190393
INTS6-AS1	lncRNA	1.30812	8.91793e-07		BX537318.1	lncRNA	-1.01798	0.00451995
LINC02878	lncRNA	1.30771	0.00182899		AC008966.1	lncRNA	-1.0172	7.39179e-07
AC005899.8	lncRNA	1.30651	0.00199361		AC025171.1	lncRNA	-1.01627	1.55333e-07
AL139147.1	lncRNA	1.30601	0.00583205		U73166.1	lncRNA	-1.01619	0.0032612
AC022150.2	lncRNA	1.3014	2.08976e-05		AC107021.2	lncRNA	-1.0139	0.0465702
AC055840.1	lncRNA	1.30019	0.0463441		CASC8	lncRNA	-1.01311	0.0326177
LINC01176	lncRNA	1.2993	0.000151038		AC115618.1	lncRNA	-1.01111	0.0489305
PAQR9-AS1	lncRNA	1.29835	0.00366247		LINC00115	lncRNA	-1.00544	0.00385164
GTSE1-DT	lncRNA	1.2971	0.00371224		AL590652.1	lncRNA	-1.00197	0.000944419
AC106037.2	lncRNA	1.29529	0.00768967		AL023581.2	lncRNA	-0.999218	0.0227933
LINC02482	lncRNA	1.2941	5.77475e-12		AL391422.4	lncRNA	-0.996863	4.52412e-05
HOTAIRM1	lncRNA	1.29324	3.45938e-06		KDM7A-DT	lncRNA	-0.992884	0.000376617
FAM153CP	lncRNA	1.291	5.89446e-07		MYLK-AS1	lncRNA	-0.990592	0.000381275
LINC02538	lncRNA	1.28909	0.0443845		LINC02245	lncRNA	-0.988616	6.88855e-05
ASAP1-IT2	lncRNA	1.28893	0.0223426		ZNF346-IT1	lncRNA	-0.984541	0.0280557
LINC02635	lncRNA	1.28449	0.0326387		AC245140.2	lncRNA	-0.983299	5.96382e-06
BCRP3	lncRNA	1.2787	0.0378852		RNF139-AS1	lncRNA	-0.982113	2.91612e-06
AL022341.2	lncRNA	1.27808	0.0121733		AC005330.1	lncRNA	-0.962399	0.00264004
AL157834.1	lncRNA	1.27405	0.0421243		C1RL-AS1	lncRNA	-0.961954	3.75465e-11
CBR3-AS1	lncRNA	1.27156	1.30528e-19		HOTTIP	lncRNA	-0.958651	2.13233e-05
LINC01160	lncRNA	1.26786	7.01699e-05		AC132938.3	lncRNA	-0.958106	0.00735466
SNHG9	lncRNA	1.26759	7.59961e-08		CDKN2B-AS1	lncRNA	-0.95603	1.73314e-05
C1orf167-AS1	lncRNA	1.26263	0.0450808		AC048341.2	lncRNA	-0.954874	0.036081
CFLAR-AS1	lncRNA	1.26134	7.19331e-05		CR381653.1	lncRNA	-0.954691	4.49872e-05
AL683813.1	lncRNA	1.26079	8.31919e-05		GLIDR	lncRNA	-0.952543	0.0206736
AL117336.2	lncRNA	1.25975	3.08742e-05		PRANCR	lncRNA	-0.950848	0.000745958
AC131009.3	lncRNA	1.25972	0.0013188		LINC01709	lncRNA	-0.950132	2.47225e-09
AC124290.1	lncRNA	1.25927	0.000849446		AC009061.2	lncRNA	-0.946244	0.000616565
AC004253.1	lncRNA	1.25738	0.0362681		PPP4R3B-DT	lncRNA	-0.945201	0.0254025
C5orf64	lncRNA	1.25622	0.0177495		NCK1-DT	lncRNA	-0.943388	9.77323e-07
AL592156.1	lncRNA	1.25581	0.0334265		LINC00540	lncRNA	-0.941684	0.048355
AL512353.1	lncRNA	1.2545	5.47862e-05		LINC01882	lncRNA	-0.940287	4.00383e-05
AC004492.1	lncRNA	1.2544	0.02856		AC245060.7	lncRNA	-0.939822	2.0863e-06
AC090425.3	lncRNA	1.25223	0.0278982		LINC01226	lncRNA	-0.939445	9.42173e-06
AC006059.4	lncRNA	1.25059	0.0434265		AP002748.4	lncRNA	-0.93515	1.8313e-05
AC005225.2	lncRNA	1.24615	0.00463462		AL441992.1	lncRNA	-0.931971	0.0138161
AC138207.7	lncRNA	1.24088	1.54066e-23		AC084809.1	lncRNA	-0.930392	0.0128367
AL359317.2	lncRNA	1.23815	0.0377065		AC008581.1	lncRNA	-0.927392	0.00045846
AC016727.1	lncRNA	1.23674	3.15248e-07		DNAJC9-AS1	lncRNA	-0.924824	0.00674492
AC092053.3	lncRNA	1.23463	0.0438742		AL139385.1	lncRNA	-0.92238	0.028029
PROX1-AS1	lncRNA	1.23161	0.0339847		AC026803.3	lncRNA	-0.921298	0.0280439
FSIP2-AS1	lncRNA	1.23147	0.0236676		AL161663.2	lncRNA	-0.915802	0.000128666
AC104118.1	lncRNA	1.23113	0.000222059		AC018521.2	lncRNA	-0.914579	0.000185327
TRIM31-AS1	lncRNA	1.22945	0.000506132		LMNTD2-AS1	lncRNA	-0.914441	1.45089e-06
AC008467.1	lncRNA	1.22939	0.00140127		PRKCZ-AS1	lncRNA	-0.913591	1.15468e-06
ZNF571-AS1	lncRNA	1.2267	0.00206796		AL357033.1	lncRNA	-0.913102	0.0484355
LINC02642	lncRNA	1.22575	0.0268275		CRNDE	lncRNA	-0.912908	3.72671e-08
LINC02341	lncRNA	1.22384	0.0468225		HCG18	lncRNA	-0.91236	9.41076e-19
AC022916.1	lncRNA	1.22341	0.00428382		AC104534.1	lncRNA	-0.911186	4.78761e-05
AC097717.1	lncRNA	1.22334	0.00624143		BAIAP2-DT	lncRNA	-0.906807	9.87512e-18
MCPH1-AS1	lncRNA	1.22018	7.04855e-06		AC024361.1	lncRNA	-0.90618	0.0173582
MAPRE3-AS1	lncRNA	1.2152	0.0307768		AC064807.1	lncRNA	-0.904174	0.0164794
LINC02054	lncRNA	1.21232	0.0128519		BBOX1-AS1	lncRNA	-0.90098	8.71998e-08
AL359764.2	lncRNA	1.21004	0.00203226		PCAT7	lncRNA	-0.899207	7.20306e-08
LIX1L-AS1	lncRNA	1.20985	0.0477364		AP002387.1	lncRNA	-0.891593	4.37079e-08
AL583859.3	lncRNA	1.20633	0.0414698		TMCC1-AS1	lncRNA	-0.884625	7.75012e-06
ZNF528-AS1	lncRNA	1.20476	0.00251065		KLHL7-DT	lncRNA	-0.882331	0.00434593
AC012073.1	lncRNA	1.20392	4.12987e-08		AP001372.2	lncRNA	-0.875197	0.00310054
Z95114.2	lncRNA	1.20111	0.00424486		AL109628.2	lncRNA	-0.867021	0.0188381
Z73420.1	lncRNA	1.19966	2.16946e-06		LINC01006	lncRNA	-0.866361	1.08126e-13
AC025449.2	lncRNA	1.1965	0.00358771		DGCR5	lncRNA	-0.864473	0.00662145
AC007389.2	lncRNA	1.1963	1.31603e-05		AL162431.1	lncRNA	-0.858771	0.0128288
AC008555.4	lncRNA	1.19584	6.7519e-06		AC126768.2	lncRNA	-0.854833	1.05083e-06
MKLN1-AS	lncRNA	1.19525	2.26522e-20		BX284668.4	lncRNA	-0.853701	0.000880102
AL022323.3	lncRNA	1.19522	1.60967e-07		AC010894.2	lncRNA	-0.84929	7.80261e-06
AC092745.1	lncRNA	1.19315	0.00548658		ANKRD10-IT1	lncRNA	-0.846908	0.0367166
AL031283.1	lncRNA	1.19282	0.0367468		MIR924HG	lncRNA	-0.845609	0.0111467
AC006460.1	lncRNA	1.19256	0.00043651		RARA-AS1	lncRNA	-0.844042	0.000116749
AC083862.1	lncRNA	1.18352	0.000316996		ZBED3-AS1	lncRNA	-0.840447	0.000322036
AC005329.3	lncRNA	1.18009	2.21807e-05		Z68871.1	lncRNA	-0.836063	0.0350719
LINC01687	lncRNA	1.17833	0.0159402		LINC00894	lncRNA	-0.82922	9.30725e-05
AL356056.2	lncRNA	1.17814	1.06504e-05		C8orf31	lncRNA	-0.828548	3.80908e-05
AC108168.1	lncRNA	1.17111	0.0453747		AC009506.1	lncRNA	-0.820404	0.0078392
RCCD1-AS1	lncRNA	1.17107	0.00162275		ZNF32-AS2	lncRNA	-0.818871	0.0113696
AC009283.1	lncRNA	1.17042	0.0260218		C1orf220	lncRNA	-0.817877	6.68272e-07
AC008264.2	lncRNA	1.16724	0.00175174		NIPBL-DT	lncRNA	-0.817327	7.52334e-06
PRC1-AS1	lncRNA	1.16716	0.000747347		AC004156.1	lncRNA	-0.816688	0.0338301
AC120053.1	lncRNA	1.16696	0.0202316		BCDIN3D-AS1	lncRNA	-0.816355	0.0045672
AL136982.1	lncRNA	1.16597	0.000176693		ZEB1-AS1	lncRNA	-0.810617	0.0254853
AC006946.2	lncRNA	1.16568	0.000805409		LINC01524	lncRNA	-0.804557	0.0470849
AC099398.1	lncRNA	1.16048	0.00431139		NRSN2-AS1	lncRNA	-0.803371	6.06703e-10
LINC00641	lncRNA	1.15987	1.69419e-15		AC132872.5	lncRNA	-0.803191	0.00628573
AC127070.2	lncRNA	1.15712	0.00436958		LINC02804	lncRNA	-0.802308	0.03315
AC006480.2	lncRNA	1.1571	0.0287025		ZSCAN16-AS1	lncRNA	-0.795269	0.0081373
AC087289.2	lncRNA	1.15603	0.000708289		AL360181.2	lncRNA	-0.78853	0.00249767
AC079781.5	lncRNA	1.14545	1.25632e-05		SNHG16	lncRNA	-0.78852	2.15811e-18
LINC00324	lncRNA	1.145	0.000854092		LINC00649	lncRNA	-0.785909	2.12284e-05
AL354919.1	lncRNA	1.1438	0.00135202		LINC02542	lncRNA	-0.783771	0.0197836
AC021205.3	lncRNA	1.14341	0.0108816		LINC01876	lncRNA	-0.783521	5.92345e-06
AL121839.2	lncRNA	1.14324	0.0444011		MIR4458HG	lncRNA	-0.782897	0.000218507
LINC00534	lncRNA	1.1424	0.00820524		CU633906.1	lncRNA	-0.779562	0.0208119
AC026401.3	lncRNA	1.14195	1.44134e-09		AC009133.1	lncRNA	-0.778552	0.00112336
AC018730.1	lncRNA	1.12856	0.010043		AC016629.3	lncRNA	-0.777915	0.0242239
LINC00907	lncRNA	1.12807	0.0367693		AC084018.2	lncRNA	-0.777533	0.00350704
LINC01273	lncRNA	1.12765	2.6548e-06		AC010789.1	lncRNA	-0.774565	0.000158626
AL390195.2	lncRNA	1.12661	0.0291282		AC105411.1	lncRNA	-0.773265	8.69538e-06
LINC01238	lncRNA	1.1256	0.0199905		AC126755.5	lncRNA	-0.766742	0.00039432
AC073225.1	lncRNA	1.12373	0.0455918		AC108479.1	lncRNA	-0.754058	0.0186325
MIR99AHG	lncRNA	1.12223	4.12055e-05		AC007262.2	lncRNA	-0.748098	0.00492476
AC021491.4	lncRNA	1.11977	1.44544e-05		AC008105.1	lncRNA	-0.746738	0.019855
AC048341.1	lncRNA	1.11942	7.426e-07		AL360020.1	lncRNA	-0.74563	1.62036e-08
AL391840.1	lncRNA	1.11199	0.0230883		AC008771.1	lncRNA	-0.744996	0.00049385
MIR646HG	lncRNA	1.10877	0.00460802		B3GAT1-DT	lncRNA	-0.743949	1.10386e-06
CHROMR	lncRNA	1.10662	0.00125215		LIMD1-AS1	lncRNA	-0.736688	4.94771e-06
AL022311.1	lncRNA	1.10575	2.65615e-16		DIP2C-AS1	lncRNA	-0.73451	3.26534e-05
AC010883.3	lncRNA	1.10264	0.00148581		AC016831.1	lncRNA	-0.732216	0.0480349
AC099550.1	lncRNA	1.10073	0.0192836		CTC-338M12.4	lncRNA	-0.729552	3.48664e-09
LINC00910	lncRNA	1.10013	8.44076e-28		AC019080.1	lncRNA	-0.724415	0.0178972
VPS13B-DT	lncRNA	1.0996	0.0483805		AC010378.1	lncRNA	-0.718897	0.000513998
PRR7-AS1	lncRNA	1.09767	0.00187573		LINC02253	lncRNA	-0.718726	0.000356201
AC005618.1	lncRNA	1.09702	3.0217e-05		PRKCQ-AS1	lncRNA	-0.705683	0.00232941
AC010327.8	lncRNA	1.09563	0.00487282		KMT2E-AS1	lncRNA	-0.702202	0.00724485
AC007686.3	lncRNA	1.09347	1.09792e-06		JPX	lncRNA	-0.698795	1.32536e-10
LACTB2-AS1	lncRNA	1.09172	0.000409213		LINC01293	lncRNA	-0.69319	0.0043677
AL035411.3	lncRNA	1.08879	0.00089062		AC022966.1	lncRNA	-0.691366	0.00234688
AL354833.1	lncRNA	1.08636	0.00789485		ZNF337-AS1	lncRNA	-0.690938	0.000908422
AC063952.4	lncRNA	1.08561	0.0101684		AC012313.8	lncRNA	-0.689017	0.0482379
WEE2-AS1	lncRNA	1.08543	0.0170462		LINC00482	lncRNA	-0.685366	4.7673e-07
AL035461.2	lncRNA	1.08538	0.000240467		ZNRD2-AS1	lncRNA	-0.678179	0.00605421
AC087354.1	lncRNA	1.0851	0.00342821		AL731569.1	lncRNA	-0.677695	0.00954734
SOS1-IT1	lncRNA	1.08253	0.0234098		BCAR3-AS1	lncRNA	-0.676421	0.000114765
LINC01936	lncRNA	1.07589	0.0407565		TMEM105	lncRNA	-0.675812	0.00535851
AC004039.1	lncRNA	1.07511	0.00382376		SMARCA5-AS1	lncRNA	-0.672406	0.00494095
AC104109.4	lncRNA	1.07314	0.0108551		AC099329.1	lncRNA	-0.672243	3.1133e-10
AC127526.4	lncRNA	1.07143	0.00453376		SERPINB9P1	lncRNA	-0.67054	0.0338777
AL021707.6	lncRNA	1.06941	4.53638e-06		ARHGEF35-AS1	lncRNA	-0.662779	0.00222167
AC012181.2	lncRNA	1.06766	0.0360222		AL049840.5	lncRNA	-0.656755	0.00522015
LINC01287	lncRNA	1.06467	0.000110835		DLEU1	lncRNA	-0.649649	1.3517e-07
AL034550.2	lncRNA	1.06004	0.037966		SNHG11	lncRNA	-0.648064	6.31586e-11
SLX1B-SULT1A4	lncRNA	1.05965	4.04019e-17		CU638689.5	lncRNA	-0.647301	0.0119787
LINC01001	lncRNA	1.05934	1.20611e-07		EMSLR	lncRNA	-0.626393	8.03715e-05
AC004951.1	lncRNA	1.05619	0.000108347		CCNT2-AS1	lncRNA	-0.6237	0.00854182
AC004148.1	lncRNA	1.05587	7.02817e-12		AL137002.2	lncRNA	-0.621361	0.036571
AL022151.1	lncRNA	1.05448	0.000128101		AC159540.2	lncRNA	-0.617248	0.00872371
LINC02611	lncRNA	1.05187	0.023956		AC010329.1	lncRNA	-0.615766	0.00635653
AL450998.2	lncRNA	1.04936	0.0213138		AC093673.1	lncRNA	-0.615147	0.00265521
AL589843.1	lncRNA	1.04678	0.0459324		AC126335.1	lncRNA	-0.611366	0.0101323
LINC01088	lncRNA	1.04606	0.00156857		LINC01836	lncRNA	-0.611012	0.000298654
AC015849.3	lncRNA	1.04221	0.00217016		AC025171.2	lncRNA	-0.607708	0.0155523
ZNF667-AS1	lncRNA	1.04203	0.00489463		UCA1	lncRNA	-0.602923	0.000125527
SEC62-AS1	lncRNA	1.03925	0.0471493		SBF2-AS1	lncRNA	-0.600947	0.000550109
LINC00547	lncRNA	1.035	0.0304409		AC009107.2	lncRNA	-0.599444	0.000105588
AC022382.2	lncRNA	1.03299	0.0457563		AC112907.3	lncRNA	-0.599118	2.52761e-07
HOXA-AS3	lncRNA	1.03119	0.0288269		AC093110.1	lncRNA	-0.594066	0.0432457
AC090515.2	lncRNA	1.02822	7.41765e-05		CU633906.5	lncRNA	-0.592247	0.0477865
AC005005.4	lncRNA	1.02813	6.86823e-08		LINC00294	lncRNA	-0.589431	4.54596e-07
AC009120.2	lncRNA	1.02777	4.41409e-07		AC092683.1	lncRNA	-0.587601	0.0109888
FAM215B	lncRNA	1.02668	1.54835e-05		AC234917.3	lncRNA	-0.584876	0.00327651
LINC00578	lncRNA	1.02594	0.0287512		GATA6-AS1	lncRNA	-0.583624	0.000455256
SPAG16-DT	lncRNA	1.02433	0.00332082		AL008721.2	lncRNA	-0.5767	0.0292363
AC139795.2	lncRNA	1.02241	5.7107e-11		FP236383.3	lncRNA	-0.557378	4.0874e-07
ELF3-AS1	lncRNA	1.02144	4.06207e-24		EPB41L4A-AS1	lncRNA	-0.554734	5.86848e-09
AC091074.2	lncRNA	1.02129	0.0293511		AC135050.6	lncRNA	-0.55375	0.0019616
AC132825.2	lncRNA	1.01992	5.66819e-14		AC002310.1	lncRNA	-0.553317	0.0343269
AC010536.1	lncRNA	1.01937	0.042901		AC010733.1	lncRNA	-0.553219	1.25017e-05
AC090018.2	lncRNA	1.01185	0.0102036		GAS5	lncRNA	-0.539889	3.44179e-10
AC090181.2	lncRNA	1.01115	0.000372172		AC018647.2	lncRNA	-0.539538	0.00493457
AC110611.1	lncRNA	1.00957	0.0205847		PINK1-AS	lncRNA	-0.527529	0.0188312
FAM157C	lncRNA	1.00954	0.00516838		FAM111A-DT	lncRNA	-0.518932	0.015383
HEXD-IT1	lncRNA	1.00395	0.00253861		AC005083.1	lncRNA	-0.515913	0.0149052
AC108449.2	lncRNA	1.00341	0.00600486		FIRRE	lncRNA	-0.512995	0.0112264
HOXC-AS2	lncRNA	1.00285	0.000577373		AC010761.1	lncRNA	-0.508434	0.0244318
AC007255.1	lncRNA	1.00249	1.1247e-11		SNHG10	lncRNA	-0.507492	0.00401297
AC062037.3	lncRNA	1.00224	0.00220915		AL022322.1	lncRNA	-0.507478	0.020881
AL109615.2	lncRNA	1.00184	0.00204712		OLMALINC	lncRNA	-0.506884	4.5064e-09
AC025580.1	lncRNA	0.999225	0.0441293		AC022784.1	lncRNA	-0.506861	0.0496858
AC008982.2	lncRNA	0.999221	0.000189828		AC018653.3	lncRNA	-0.503471	0.0239345
AL583827.1	lncRNA	0.997934	0.010036		ARRDC1-AS1	lncRNA	-0.502623	0.000176877
AL603840.1	lncRNA	0.996558	0.00170889
AC016074.2	lncRNA	0.995579	0.0131822
Z95114.1	lncRNA	0.994919	5.88926e-08
AC003070.1	lncRNA	0.991698	4.54956e-07
LINC00923	lncRNA	0.989909	1.09042e-06
CEBPB-AS1	lncRNA	0.987659	2.35589e-05
AC021148.2	lncRNA	0.98615	0.0255597
AC012349.1	lncRNA	0.985602	0.00148353
AC106820.2	lncRNA	0.985289	0.0107313
AP001453.2	lncRNA	0.984641	0.00013697
WDR5B-DT	lncRNA	0.983703	1.18556e-27
AC012645.2	lncRNA	0.98132	0.0189678
AL161756.1	lncRNA	0.981301	0.00174828
AP002381.2	lncRNA	0.980331	0.000601284
AC021573.1	lncRNA	0.979476	0.00660359
AL022328.2	lncRNA	0.979343	0.00144572
AL392089.1	lncRNA	0.979293	0.0425588
AC005519.1	lncRNA	0.978358	1.65087e-06
AC131097.2	lncRNA	0.977692	0.0075765
Z95331.1	lncRNA	0.974849	1.07654e-07
AL078459.1	lncRNA	0.974444	7.08515e-05
AL355488.1	lncRNA	0.972407	0.000238073
AP005482.2	lncRNA	0.970682	0.0259785
AL590064.1	lncRNA	0.970456	2.42804e-07
AC009090.6	lncRNA	0.966809	2.18342e-05
AC087501.4	lncRNA	0.964775	0.00694653
AL354809.1	lncRNA	0.963706	0.0153848
AC079336.5	lncRNA	0.962881	0.0214419
AL033523.1	lncRNA	0.962121	0.0482321
AC004522.4	lncRNA	0.961283	0.0488353
AP002490.1	lncRNA	0.96121	0.000229341
LINC01772	lncRNA	0.960608	0.0317837
MYRF-AS1	lncRNA	0.94884	0.0231857
AL157997.1	lncRNA	0.947803	0.00398279
CU638689.4	lncRNA	0.946856	1.00107e-16
LINC00958	lncRNA	0.943211	0.0156026
AL355377.3	lncRNA	0.942498	0.049238
AC016747.1	lncRNA	0.941407	0.0470433
KANSL1L-AS1	lncRNA	0.941024	0.0198964
AL031714.1	lncRNA	0.939668	0.00151458
AL450384.2	lncRNA	0.938604	0.00452734
AC010976.2	lncRNA	0.936537	0.0167048
AC087854.1	lncRNA	0.936502	0.00196288
AL160408.2	lncRNA	0.935887	2.62765e-18
AC244502.1	lncRNA	0.934211	9.35415e-05
MALAT1	lncRNA	0.933772	8.0877e-17
SNHG30	lncRNA	0.930948	3.92861e-12
CCDC26	lncRNA	0.928498	5.4761e-05
AL133520.1	lncRNA	0.925999	0.024761
AC253572.1	lncRNA	0.925819	0.0263038
AC016876.1	lncRNA	0.925493	1.18888e-05
SNHG12	lncRNA	0.925434	1.77284e-19
LINC00857	lncRNA	0.919936	5.58612e-26
AC012181.1	lncRNA	0.917827	0.0299026
LINC01761	lncRNA	0.916333	0.00427185
LINC00476	lncRNA	0.915453	4.99216e-05
AC022929.2	lncRNA	0.912105	4.20328e-06
AC097532.3	lncRNA	0.911907	0.0471918
LINC02861	lncRNA	0.911778	0.0311019
AL358790.1	lncRNA	0.908827	0.00197163
WASIR2	lncRNA	0.901864	0.0304795
LINC01949	lncRNA	0.900826	0.0188186
AC004835.1	lncRNA	0.899991	0.0238675
MIR1302-9HG	lncRNA	0.899789	2.95029e-05
AL603756.1	lncRNA	0.89916	0.000322084
AL121832.3	lncRNA	0.896909	2.0122e-18
AC083843.2	lncRNA	0.896134	8.77799e-18
LINC01445	lncRNA	0.895838	0.00984655
ROR1-AS1	lncRNA	0.895454	0.0118805
AC006504.5	lncRNA	0.891083	8.43538e-12
DRAIC	lncRNA	0.88947	0.0100931
AL139384.2	lncRNA	0.885924	0.0446344
AC109460.2	lncRNA	0.884795	0.00011303
AC125616.1	lncRNA	0.883168	0.0422521
LLPH-DT	lncRNA	0.883053	1.56608e-05
AL162741.1	lncRNA	0.880894	0.00683348
AL031658.1	lncRNA	0.879728	0.015486
AL669831.7	lncRNA	0.877014	0.0373556
AC090198.1	lncRNA	0.873026	0.00381012
AL158206.1	lncRNA	0.872794	0.0480478
AP000350.7	lncRNA	0.872379	0.00313337
AC008543.1	lncRNA	0.871173	0.000245294
AC007292.2	lncRNA	0.870996	0.0395438
LINC00501	lncRNA	0.870113	0.000468913
ZFHX2-AS1	lncRNA	0.866286	6.90715e-08
LINC02365	lncRNA	0.866121	0.0265949
INE1	lncRNA	0.864377	0.000614975
ADD3-AS1	lncRNA	0.86371	4.89891e-06
AL731566.2	lncRNA	0.862579	0.000114547
SNHG21	lncRNA	0.861557	0.000248602
AC008679.1	lncRNA	0.857904	0.0370293
WARS2-IT1	lncRNA	0.857119	0.0086181
AL391988.1	lncRNA	0.854012	0.00720476
AC009812.3	lncRNA	0.853319	0.0188381
AL021707.3	lncRNA	0.850789	0.00695715
MAPKAPK5-AS1	lncRNA	0.849255	2.4256e-13
LINC02535	lncRNA	0.849185	0.014725
IRF1-AS1	lncRNA	0.845952	0.0477865
AC093827.4	lncRNA	0.84538	5.49061e-11
AC010976.1	lncRNA	0.841343	0.0029284
LAMTOR5-AS1	lncRNA	0.841265	0.000345001
AL358472.2	lncRNA	0.840158	0.016882
ENTPD3-AS1	lncRNA	0.83949	0.00203165
AC023282.1	lncRNA	0.836467	0.0349321
LINC00836	lncRNA	0.836389	0.022394
AL353759.1	lncRNA	0.831916	0.0334383
AC067852.3	lncRNA	0.831382	0.0295222
ARAP1-AS1	lncRNA	0.826815	0.00684217
RBM5-AS1	lncRNA	0.825307	0.0413289
LINC02080	lncRNA	0.822531	0.00690223
SLX1A-SULT1A3	lncRNA	0.816167	1.26714e-12
AL365295.1	lncRNA	0.814286	0.016636
RNF216P1	lncRNA	0.813128	3.94972e-18
AL512770.1	lncRNA	0.810969	0.013343
GEMIN7-AS1	lncRNA	0.810174	0.0268815
SOX2-OT	lncRNA	0.808455	0.0324559
AC007292.1	lncRNA	0.803278	0.0112101
PVT1	lncRNA	0.802193	2.08151e-07
RGS5	lncRNA	0.801006	0.00209066
AC092747.4	lncRNA	0.792774	8.59791e-06
AC138649.1	lncRNA	0.791445	0.00584535
AL355802.3	lncRNA	0.791401	0.0156259
AL390038.1	lncRNA	0.789861	0.000198411
AL359258.1	lncRNA	0.789861	0.000198411
AC109460.3	lncRNA	0.787424	0.00795533
SLC25A25-AS1	lncRNA	0.785799	3.60335e-18
AL009178.3	lncRNA	0.784805	0.000464031
ZNF529-AS1	lncRNA	0.784067	1.1294e-06
AP001062.1	lncRNA	0.776871	1.48602e-05
ATP2C2-AS1	lncRNA	0.776549	0.00934521
AL080317.2	lncRNA	0.776013	0.0380801
TMEM161B-AS1	lncRNA	0.77051	7.0897e-21
AL357033.3	lncRNA	0.769256	0.00063111
C5orf34-AS1	lncRNA	0.765186	0.0276877
MUC20-OT1	lncRNA	0.761469	4.43637e-18
LINC02193	lncRNA	0.756434	0.00466072
LINC00506	lncRNA	0.755453	0.00311485
BX470102.2	lncRNA	0.747729	0.0246338
AL590807.1	lncRNA	0.743821	0.000443537
LINC01186	lncRNA	0.7407	0.0288544
SLC26A4-AS1	lncRNA	0.739907	0.0383631
AC026362.1	lncRNA	0.738927	3.54936e-07
LINC01089	lncRNA	0.7377	7.89183e-14
U91328.1	lncRNA	0.736901	1.4023e-08
Z82217.1	lncRNA	0.736292	0.0282614
BASP1-AS1	lncRNA	0.732634	0.0290338
AC012615.1	lncRNA	0.728661	0.000236752
AP001531.1	lncRNA	0.726191	0.0197823
LINC02035	lncRNA	0.725138	4.50578e-08
LINC00632	lncRNA	0.722384	0.0322603
AC125611.3	lncRNA	0.722304	2.81365e-10
LINC01355	lncRNA	0.718512	0.009293
TMED2-DT	lncRNA	0.716601	2.66389e-07
AL035661.1	lncRNA	0.715552	0.000421605
LINC01588	lncRNA	0.713499	5.87242e-05
AL590714.1	lncRNA	0.712964	0.0264134
AC018809.2	lncRNA	0.709904	0.00115015
AC072026.2	lncRNA	0.704606	0.00274558
KIF9-AS1	lncRNA	0.700755	0.0383612
LINC01134	lncRNA	0.700304	0.000114907
ERVK9-11	lncRNA	0.698685	0.0156966
DTX2P1-UPK3BP1-PMS2P11	lncRNA	0.696993	6.08464e-08
MZF1-AS1	lncRNA	0.696852	0.00120399
CTBP1-AS	lncRNA	0.69512	0.00409078
AC005562.1	lncRNA	0.693764	8.34155e-05
AC098656.1	lncRNA	0.693571	0.0326084
POLR2J4	lncRNA	0.691325	0.00181129
CU634019.5	lncRNA	0.689456	1.31546e-08
AL590867.1	lncRNA	0.686731	0.000193251
AC108488.1	lncRNA	0.68625	0.0163106
AL353807.5	lncRNA	0.682007	0.0329913
HOXA-AS2	lncRNA	0.681003	2.44399e-06
AC008105.2	lncRNA	0.680147	0.0112164
AC009065.8	lncRNA	0.672707	0.000700289
AC090994.1	lncRNA	0.671146	0.00759414
RBM38-AS1	lncRNA	0.669942	0.0495636
AC021092.1	lncRNA	0.663855	4.16027e-06
AC073896.2	lncRNA	0.661545	0.00804615
AL021155.4	lncRNA	0.659716	0.0193663
AL355347.1	lncRNA	0.658388	0.00699615
AC008079.1	lncRNA	0.656745	0.0159767
SNHG5	lncRNA	0.652067	1.87329e-12
AL031595.2	lncRNA	0.650493	0.0487587
AL731577.2	lncRNA	0.647633	0.0109486
MAP3K14-AS1	lncRNA	0.646643	0.000708289
ELOA-AS1	lncRNA	0.641113	0.00554499
AL158064.1	lncRNA	0.639927	0.0393589
HCG27	lncRNA	0.638658	0.00709228
TSIX	lncRNA	0.638209	0.00102007
AC006435.2	lncRNA	0.631858	0.00433486
TSBP1-AS1	lncRNA	0.629383	0.00196492
AC005606.2	lncRNA	0.623741	0.000959911
AL022322.2	lncRNA	0.622161	0.000190507
MIR4435-2HG	lncRNA	0.622053	3.36041e-07
AC245297.3	lncRNA	0.620989	0.047231
CIRBP-AS1	lncRNA	0.611213	0.0398973
MIR4280HG	lncRNA	0.607576	0.0419569
AC005332.5	lncRNA	0.604512	0.0108158
AL162311.3	lncRNA	0.602979	0.0490052
CYTOR	lncRNA	0.594049	7.49763e-05
LINC01128	lncRNA	0.59118	8.25802e-05
AC015871.3	lncRNA	0.588265	0.000430383
LINC02043	lncRNA	0.587892	0.000846763
DLX6-AS1	lncRNA	0.5824	0.0385459
AL357033.4	lncRNA	0.580922	2.21855e-05
FBXO30-DT	lncRNA	0.575943	0.00760129
MIR29B2CHG	lncRNA	0.572709	0.00296301
AC135050.1	lncRNA	0.572134	0.049238
PARD6G-AS1	lncRNA	0.571048	0.0023899
HELLPAR	lncRNA	0.566552	9.88514e-06
AC012313.1	lncRNA	0.562952	4.0874e-07
LINC00265	lncRNA	0.553404	3.09733e-05
PPP3CB-AS1	lncRNA	0.552606	0.00276801
AL021707.2	lncRNA	0.546872	0.00555498
GABPB1-AS1	lncRNA	0.546735	4.0335e-05
ANAPC1P2	lncRNA	0.544504	4.75593e-11
AL671762.1	lncRNA	0.544427	0.000983843
SNHG20	lncRNA	0.543233	1.63579e-06
AL135999.1	lncRNA	0.542805	6.23289e-05
AP001505.1	lncRNA	0.538478	0.0242454
TBILA	lncRNA	0.537521	0.0108835
AC008915.2	lncRNA	0.536618	0.00228471
TBX2-AS1	lncRNA	0.53588	0.0475236
AC087473.1	lncRNA	0.534505	0.00630478
LINC01748	lncRNA	0.527372	0.000749312
AC010503.4	lncRNA	0.526942	6.50551e-06
LINC02693	lncRNA	0.524842	4.53563e-06
CASC19	lncRNA	0.521632	6.29169e-06
AC092338.3	lncRNA	0.51808	0.0197768
ALOX12-AS1	lncRNA	0.517555	0.0200984
AC073611.1	lncRNA	0.509455	0.00275998
EGFR-AS1	lncRNA	0.50009	2.98214e-07

## Sheet: CTRL-FOLFOX x CTRL-NT
gene	gene.type	log2FC	FDR		gene	gene.type	log2FC	FDR
AC015674.1	lncRNA	9.20968	4.92526e-13		CHMP1B-AS1	lncRNA	-8.92962	5.0449e-12
AC130324.3	lncRNA	7.91042	4.77725e-09		AC002116.1	lncRNA	-8.71962	1.6957e-11
AC012370.1	lncRNA	7.87979	6.23677e-09		AL096828.1	lncRNA	-7.67485	1.44776e-08
AC026785.3	lncRNA	7.37825	1.59845e-07		AC099668.1	lncRNA	-7.22423	5.19373e-07
AL354956.1	lncRNA	7.28383	5.60907e-07		AP006216.3	lncRNA	-7.03145	1.53324e-06
AC092143.2	lncRNA	7.25387	5.17433e-07		AC011377.1	lncRNA	-6.70232	8.41099e-07
AP001486.2	lncRNA	7.21963	1.21077e-06		AL450263.1	lncRNA	-6.63115	5.81154e-09
AL121757.2	lncRNA	6.98413	2.02408e-17		AL158837.1	lncRNA	-6.4401	2.8763e-05
U62317.1	lncRNA	6.87074	1.04585e-13		AC023421.1	lncRNA	-6.08983	0.000175587
AC111182.1	lncRNA	6.81988	6.55911e-06		LINC02320	lncRNA	-6.03315	3.02434e-05
AL360268.1	lncRNA	6.71979	9.72246e-06		AC011472.3	lncRNA	-5.98171	1.41353e-08
AC011443.1	lncRNA	6.68637	1.14118e-05		Z82202.2	lncRNA	-5.96312	0.000454016
IQCJ-SCHIP1-AS1	lncRNA	6.65383	1.4101e-05		AL596244.1	lncRNA	-5.90462	0.000555806
THY1-AS1	lncRNA	6.60578	0.000160879		AC020558.2	lncRNA	-5.72837	3.41494e-11
TMEM75	lncRNA	6.50916	4.95328e-12		AC020891.2	lncRNA	-5.69631	0.00165206
LINC02806	lncRNA	6.46187	5.06642e-22		AC016885.2	lncRNA	-5.63481	0.00214181
AC103703.1	lncRNA	6.40289	7.58284e-05		AL353150.1	lncRNA	-5.60661	2.99093e-13
AC105020.3	lncRNA	6.40153	5.9161e-05		AC114291.1	lncRNA	-5.49306	6.05094e-112
AC089983.1	lncRNA	6.39501	5.74147e-05		AC106772.2	lncRNA	-5.48579	0.000362913
AC092127.2	lncRNA	6.29642	9.10922e-05		MMEL1-AS1	lncRNA	-5.46219	0.00253108
LINC00052	lncRNA	5.9193	0.000640637		AC018553.2	lncRNA	-5.44739	0.00352145
AC009630.4	lncRNA	5.91781	0.000573237		TSPEAR-AS1	lncRNA	-5.41589	1.96112e-05
COL18A1-AS1	lncRNA	5.89784	0.00014094		AC013268.5	lncRNA	-5.39202	2.97776e-05
AL121938.1	lncRNA	5.88293	0.000690277		AL049836.1	lncRNA	-5.38297	2.01927e-07
AC090286.1	lncRNA	5.86519	0.000723525		AC119424.1	lncRNA	-5.35897	0.00402718
AC113208.5	lncRNA	5.86519	0.000723525		LINC02761	lncRNA	-5.23744	4.07427e-05
LMO7DN-IT1	lncRNA	5.85551	0.000114101		AL161804.1	lncRNA	-5.18031	0.00934397
TAB3-AS2	lncRNA	5.81214	0.000964976		AC025175.1	lncRNA	-5.16276	0.000116984
AC023855.1	lncRNA	5.74959	0.00119825		LINC01852	lncRNA	-5.0773	1.10618e-13
AC008063.1	lncRNA	5.67837	2.81237e-08		LINC02348	lncRNA	-5.06338	3.66352e-132
AC008635.1	lncRNA	5.66328	0.000234071		AC093752.2	lncRNA	-5.03797	0.0151894
AC090541.1	lncRNA	5.65162	0.000271982		AC114803.1	lncRNA	-5.02333	0.00209318
AC016700.1	lncRNA	5.59865	0.00258897		AC025048.7	lncRNA	-4.98934	0.0417296
AP002336.1	lncRNA	5.59836	0.000288074		AC067838.1	lncRNA	-4.97967	0.000167063
AC111170.2	lncRNA	5.52562	0.000550759		AC138696.2	lncRNA	-4.97564	0.000135278
AC087289.4	lncRNA	5.5185	0.00409127		AC093001.2	lncRNA	-4.95834	7.06332e-07
LINC02736	lncRNA	5.51715	0.0033996		PPP1R21-DT	lncRNA	-4.93794	0.0029132
SERTAD4-AS1	lncRNA	5.51023	0.0031995		PDE9A-AS1	lncRNA	-4.85423	1.83743e-07
AC009107.1	lncRNA	5.48111	0.00368479		AC073862.1	lncRNA	-4.82698	0.0226455
THOC3-AS1	lncRNA	5.47979	0.000511058		AC020558.6	lncRNA	-4.8171	8.47414e-06
LINC02156	lncRNA	5.47214	0.00448519		LINC02810	lncRNA	-4.77001	0.0063021
PWRN4	lncRNA	5.45049	0.00419527		ZNF516-DT	lncRNA	-4.76686	0.00629018
AC083906.3	lncRNA	5.43802	0.00465648		AL157392.2	lncRNA	-4.7505	0.0321871
AP005137.2	lncRNA	5.40884	0.000767252		AC012178.1	lncRNA	-4.74676	0.0278076
AC000068.3	lncRNA	5.40142	0.00618597		MIR210HG	lncRNA	-4.66866	2.46477e-122
LINC01346	lncRNA	5.37926	0.000991354		FLJ46284	lncRNA	-4.63473	0.0466477
LINC01228	lncRNA	5.36433	0.000812046		AL359643.2	lncRNA	-4.60905	0.00899734
AC092120.3	lncRNA	5.33759	0.00730966		DLX2-DT	lncRNA	-4.5783	0.0433046
AC010327.4	lncRNA	5.31021	5.20511e-05		AF127577.4	lncRNA	-4.56864	1.35059e-17
AC016027.3	lncRNA	5.29863	0.00844269		AC026369.1	lncRNA	-4.56319	3.12297e-06
AC097724.1	lncRNA	5.28134	0.00114935		LINC01619	lncRNA	-4.56319	0.0467454
AC007922.2	lncRNA	5.26742	3.60725e-10		AC009159.3	lncRNA	-4.5403	2.15447e-06
AC114757.1	lncRNA	5.26168	0.00851736		AC106900.1	lncRNA	-4.50265	0.011728
AC037459.3	lncRNA	5.25216	0.00991217		LINC01668	lncRNA	-4.49768	0.0132566
AC108206.1	lncRNA	5.24581	0.00132465		AC018697.1	lncRNA	-4.41577	0.00430636
AC138965.1	lncRNA	5.24465	0.00133992		DNMT3L-AS1	lncRNA	-4.41347	3.26118e-21
AL121757.1	lncRNA	5.24292	3.73971e-12		BX322562.1	lncRNA	-4.38202	5.47361e-07
AP001341.1	lncRNA	5.2421	0.00951866		LINC01593	lncRNA	-4.27997	0.0232398
AC079089.1	lncRNA	5.24131	0.00864038		AL359715.2	lncRNA	-4.26803	0.00511212
AC078860.2	lncRNA	5.22932	0.00142739		AC024909.1	lncRNA	-4.23907	6.44785e-31
AL359378.1	lncRNA	5.22312	0.0094813		AC011298.1	lncRNA	-4.22998	2.33744e-36
AC092120.1	lncRNA	5.19968	9.00623e-05		AC100803.3	lncRNA	-4.22774	8.51339e-13
PYCARD-AS1	lncRNA	5.19723	5.66059e-13		DBH-AS1	lncRNA	-4.21002	3.15094e-06
LINC02013	lncRNA	5.19585	0.0125695		LINC02105	lncRNA	-4.20238	0.0308366
AC116651.1	lncRNA	5.14441	0.00185631		AL365181.4	lncRNA	-4.18546	0.000214012
AC022167.1	lncRNA	5.13891	0.000266364		HSD11B1-AS1	lncRNA	-4.17442	0.000178424
AC068898.2	lncRNA	5.13448	0.0122657		AC027309.1	lncRNA	-4.16561	0.0074665
AC140912.1	lncRNA	5.13126	0.00218845		AL356433.1	lncRNA	-4.14766	0.0317062
AC108451.2	lncRNA	5.13043	0.0134094		AC091564.5	lncRNA	-4.14014	0.0356454
AC092755.2	lncRNA	5.12059	0.023722		NCRNA00250	lncRNA	-4.1342	0.00704431
AC087284.1	lncRNA	5.11054	0.0181372		AC079834.1	lncRNA	-4.10395	0.0375086
AC090826.3	lncRNA	5.11042	1.86621e-06		AP001628.2	lncRNA	-4.0888	0.0350166
AL590550.1	lncRNA	5.08693	0.00226318		AP001266.1	lncRNA	-4.08782	0.0113555
AC079943.2	lncRNA	5.07122	0.0172852		AL138478.1	lncRNA	-4.08406	7.38633e-12
RNF216-IT1	lncRNA	5.05484	0.0170002		AL691432.4	lncRNA	-4.05272	1.98854e-07
AC109597.2	lncRNA	5.05219	0.01534		AC044802.2	lncRNA	-4.04702	1.17471e-06
LINC01943	lncRNA	5.05149	3.52591e-06		LINC02870	lncRNA	-4.01677	0.00854686
C1orf195	lncRNA	5.01449	0.0201411		AC108063.2	lncRNA	-4.00532	0.0452916
AL021937.4	lncRNA	5.01372	0.00303299		UICLM	lncRNA	-4.00213	0.0479349
AC044893.1	lncRNA	5.00494	0.00345829		AC104958.2	lncRNA	-3.99963	5.60424e-68
LINC02135	lncRNA	4.99749	0.0210404		FZD4-DT	lncRNA	-3.99683	3.58023e-09
AC020909.2	lncRNA	4.99663	0.0189414		AC112229.4	lncRNA	-3.95844	6.96621e-25
E2F3-IT1	lncRNA	4.95483	0.0206316		AL354892.2	lncRNA	-3.95762	4.68182e-05
AC010422.7	lncRNA	4.95264	0.000391452		AC009271.2	lncRNA	-3.93163	0.0163489
AL627309.2	lncRNA	4.92976	0.0224096		AC027801.4	lncRNA	-3.92525	0.00183374
AL133477.2	lncRNA	4.91018	0.00497598		AC009133.4	lncRNA	-3.90286	9.97113e-05
AL445685.1	lncRNA	4.89835	0.0265988		LINC00955	lncRNA	-3.85202	5.067e-15
AC091133.1	lncRNA	4.88756	0.0253132		LINC01954	lncRNA	-3.80723	1.07023e-06
LINC00163	lncRNA	4.88086	0.00469933		LGALS8-AS1	lncRNA	-3.80447	1.97223e-20
FP236241.1	lncRNA	4.8702	1.98611e-11		AC009570.1	lncRNA	-3.77164	0.0178737
AC005546.1	lncRNA	4.86774	2.35778e-07		AC037487.4	lncRNA	-3.75571	0.0341295
AL590666.5	lncRNA	4.86432	0.0314025		AL136162.1	lncRNA	-3.73587	0.000866417
LINC02608	lncRNA	4.86016	1.71283e-05		AC106038.1	lncRNA	-3.69889	0.00885305
AC131182.1	lncRNA	4.85341	0.0282679		C15orf56	lncRNA	-3.69244	9.23559e-09
AC109597.1	lncRNA	4.85341	0.0282679		AL353747.3	lncRNA	-3.69147	5.14339e-13
AC137932.2	lncRNA	4.85098	0.000521167		AC016735.1	lncRNA	-3.68965	0.00112981
AC106873.1	lncRNA	4.84544	0.0314837		AL135910.1	lncRNA	-3.67365	0.0216444
AC130456.2	lncRNA	4.8234	0.0307587		AC005288.1	lncRNA	-3.66698	1.28773e-09
AC011997.2	lncRNA	4.8234	0.0307587		AC104561.4	lncRNA	-3.66464	0.00778744
AC007608.2	lncRNA	4.80598	0.0332217		AC007681.1	lncRNA	-3.66182	0.00276549
BCL2L1-AS1	lncRNA	4.79512	1.32951e-09		ATP2A1-AS1	lncRNA	-3.65803	0.00731136
AC078860.3	lncRNA	4.7911	0.000535532		FOXN3-AS1	lncRNA	-3.6243	1.21971e-07
AC007130.1	lncRNA	4.78949	0.0342636		INSIG1-DT	lncRNA	-3.61811	2.99666e-29
Z82215.1	lncRNA	4.78514	0.000647272		FLJ16779	lncRNA	-3.61675	4.82143e-26
AC091729.1	lncRNA	4.78358	0.00648638		AL391650.2	lncRNA	-3.61539	8.7554e-07
AC091230.1	lncRNA	4.77795	0.0337124		MAFTRR	lncRNA	-3.59188	7.58442e-16
AL136115.2	lncRNA	4.77795	0.0337124		AL359715.3	lncRNA	-3.58258	0.00831295
PITPNM2-AS1	lncRNA	4.77302	0.0404181		Z94160.1	lncRNA	-3.58246	0.000176872
AC107918.5	lncRNA	4.77211	0.00735232		LINC01003	lncRNA	-3.55061	1.57344e-25
AC087257.1	lncRNA	4.7678	0.00723734		AC012236.1	lncRNA	-3.54929	0.00183624
AC099554.1	lncRNA	4.76657	0.0379801		AC026469.1	lncRNA	-3.53635	0.00935015
PEG13	lncRNA	4.75493	0.00758648		MRPL23-AS1	lncRNA	-3.53524	5.62988e-45
AC078802.1	lncRNA	4.75283	0.0398994		SCGB1B2P	lncRNA	-3.52884	0.0108426
AC008507.4	lncRNA	4.75065	1.91859e-09		AL121894.3	lncRNA	-3.50098	1.25939e-06
LINC00303	lncRNA	4.74649	0.0452933		AL670729.3	lncRNA	-3.49338	6.32648e-41
LINC02756	lncRNA	4.74109	0.0370035		AC018553.1	lncRNA	-3.48185	0.00378675
AC112503.1	lncRNA	4.73782	0.0400554		STPG3-AS1	lncRNA	-3.48136	9.35903e-21
LINC00865	lncRNA	4.7325	0.0488473		LINC02794	lncRNA	-3.4761	4.31352e-07
AC092145.1	lncRNA	4.72066	0.0389967		AP000317.2	lncRNA	-3.47528	0.0473328
AC055807.1	lncRNA	4.70324	0.00868693		LHFPL3-AS2	lncRNA	-3.46978	1.36636e-106
DKFZP434A062	lncRNA	4.70227	6.19797e-08		AP002433.1	lncRNA	-3.46773	0.0457813
AC107050.1	lncRNA	4.69263	0.00883172		FABP6-AS1	lncRNA	-3.46571	2.27672e-98
AC104695.2	lncRNA	4.68909	8.20845e-16		PRKAG2-AS1	lncRNA	-3.4511	1.36418e-11
AL662873.1	lncRNA	4.67368	0.0111949		AP001994.2	lncRNA	-3.44771	0.0449232
AL592164.2	lncRNA	4.66855	0.0480594		SEMA6A-AS1	lncRNA	-3.43798	0.000308942
AL161663.1	lncRNA	4.66783	2.80564e-27		STIM2-AS1	lncRNA	-3.42486	0.0464639
AC024619.3	lncRNA	4.65138	0.0104379		IDH1-AS1	lncRNA	-3.40426	2.77428e-05
AC092943.2	lncRNA	4.65078	8.7817e-05		AC008945.1	lncRNA	-3.3961	0.0024678
AC108752.1	lncRNA	4.64118	0.0472555		AP001994.3	lncRNA	-3.38621	0.0123669
AL121895.1	lncRNA	4.63447	1.604e-28		AL121974.1	lncRNA	-3.38319	7.5312e-61
AL590666.1	lncRNA	4.61994	0.0107714		AP000350.5	lncRNA	-3.38241	0.0145864
LINC01702	lncRNA	4.58128	0.0126765		ID2-AS1	lncRNA	-3.32991	5.38478e-31
AC020916.1	lncRNA	4.5765	0.0127802		AC034243.1	lncRNA	-3.30358	6.24179e-09
CCR5AS	lncRNA	4.56235	0.00168513		AC116345.4	lncRNA	-3.29242	5.95739e-06
U73169.1	lncRNA	4.55323	0.0130774		AC121338.2	lncRNA	-3.2596	4.14799e-31
AL121845.4	lncRNA	4.53881	9.95855e-05		AL359504.1	lncRNA	-3.24945	0.0281164
LINC02243	lncRNA	4.53831	4.83584e-11		AL022328.4	lncRNA	-3.24551	3.11468e-08
AC025176.1	lncRNA	4.53688	8.92355e-05		AL031716.1	lncRNA	-3.21557	0.00885305
AC244090.2	lncRNA	4.53661	0.0137912		AC087482.1	lncRNA	-3.20995	4.18119e-19
AC145098.1	lncRNA	4.52983	0.0154289		LINC00659	lncRNA	-3.20897	1.85091e-21
AC073964.1	lncRNA	4.5297	0.0145234		CEROX1	lncRNA	-3.19498	6.27585e-51
EIPR1-IT1	lncRNA	4.52156	0.000166368		CPNE8-AS1	lncRNA	-3.18488	0.00054842
AC110611.2	lncRNA	4.52004	5.61376e-06		AC048382.6	lncRNA	-3.17989	0.00229821
PANTR1	lncRNA	4.49555	1.25995e-07		AC005962.2	lncRNA	-3.17362	0.0333211
AC019294.3	lncRNA	4.49548	0.0156075		AC106772.1	lncRNA	-3.1717	0.0048669
AC008474.1	lncRNA	4.49362	0.0171643		AC119427.1	lncRNA	-3.16518	7.22186e-53
AL031710.1	lncRNA	4.47818	0.0162014		AL133299.1	lncRNA	-3.13689	0.0204127
SOX21-AS1	lncRNA	4.472	0.0088839		COLCA1	lncRNA	-3.13162	8.54339e-45
MEG3	lncRNA	4.45756	0.000106338		AC062029.1	lncRNA	-3.12989	6.37752e-08
Z93241.1	lncRNA	4.44613	6.24163e-07		AC005339.1	lncRNA	-3.12564	1.20741e-07
AL035252.2	lncRNA	4.44282	0.0193191		PAXIP1-DT	lncRNA	-3.12309	5.24493e-65
AL049777.1	lncRNA	4.44246	0.0122354		AL353801.3	lncRNA	-3.1195	0.00574984
AC009228.1	lncRNA	4.42803	2.6297e-14		AC092902.6	lncRNA	-3.09972	2.54617e-12
LINC02075	lncRNA	4.42476	0.0198327		UVRAG-DT	lncRNA	-3.09734	0.00110723
MAPT-IT1	lncRNA	4.42476	0.0198327		AC016355.1	lncRNA	-3.09467	1.00859e-09
AC130888.1	lncRNA	4.42314	1.09743e-07		AC139493.2	lncRNA	-3.07838	2.63906e-05
LINC02322	lncRNA	4.41053	0.0237758		AC069213.1	lncRNA	-3.07446	0.0453498
BX323046.1	lncRNA	4.37826	3.0043e-05		LINC02600	lncRNA	-3.04396	6.52891e-05
AC072039.2	lncRNA	4.37825	0.0228076		AC145124.1	lncRNA	-3.04146	7.01886e-27
AL121829.2	lncRNA	4.3672	0.023236		AL590666.2	lncRNA	-3.03264	1.92459e-27
AC245014.1	lncRNA	4.36056	7.46254e-05		AP001267.3	lncRNA	-3.02488	0.000105204
AC093642.1	lncRNA	4.34905	0.00439127		AL158212.3	lncRNA	-3.02253	8.92523e-30
AC007216.2	lncRNA	4.33469	6.44156e-06		LINC02672	lncRNA	-3.02245	7.59499e-46
AC100788.1	lncRNA	4.31692	0.000326268		TP53TG1	lncRNA	-3.011	1.24673e-61
AC136443.3	lncRNA	4.31035	0.00474863		AL449403.1	lncRNA	-3.00818	7.42394e-31
AP003419.2	lncRNA	4.30722	0.0264107		NPSR1-AS1	lncRNA	-3.00662	4.24644e-05
AC009948.1	lncRNA	4.30519	0.00403819		IER3-AS1	lncRNA	-3.00391	4.22467e-06
AC023830.3	lncRNA	4.29286	2.66664e-24		LINC00543	lncRNA	-2.99869	9.96952e-50
AC092574.2	lncRNA	4.25885	0.02938		AC091544.2	lncRNA	-2.9931	0.0352214
AL358216.1	lncRNA	4.25885	0.0292378		AC008608.2	lncRNA	-2.98997	1.60164e-13
AC114781.2	lncRNA	4.25052	0.0323947		AC008738.7	lncRNA	-2.98492	5.36613e-18
LINC01705	lncRNA	4.24688	0.0308288		AL161668.4	lncRNA	-2.98254	0.00171255
AC090630.1	lncRNA	4.23241	0.031856		LINC01338	lncRNA	-2.9707	3.41844e-06
AL020993.1	lncRNA	4.22369	0.0338844		MIR1915HG	lncRNA	-2.96244	1.31962e-84
AC093655.1	lncRNA	4.21752	0.0342636		SLC25A21-AS1	lncRNA	-2.95927	1.86322e-09
AC099811.4	lncRNA	4.214	0.000843246		CEBPA-DT	lncRNA	-2.95244	1.9133e-54
HECW2-AS1	lncRNA	4.21399	1.24927e-138		AL161669.1	lncRNA	-2.94483	0.000109109
AL031432.5	lncRNA	4.20982	5.69775e-09		LINC01395	lncRNA	-2.94015	4.32617e-13
AC020910.2	lncRNA	4.20239	0.00872882		ACOXL-AS1	lncRNA	-2.92633	0.0104962
LMO7DN	lncRNA	4.17678	1.61408e-05		LNCTAM34A	lncRNA	-2.92462	0.000145903
AC083805.2	lncRNA	4.16875	0.0390568		AP000894.4	lncRNA	-2.9202	3.83973e-05
AC016405.1	lncRNA	4.16564	6.43004e-10		AC091563.1	lncRNA	-2.90841	0.0010087
LINC02154	lncRNA	4.16218	0.00708863		AC026356.1	lncRNA	-2.90358	0.00270899
AC008403.2	lncRNA	4.16206	0.0084787		AC104964.3	lncRNA	-2.90132	0.0189857
LINC02540	lncRNA	4.15992	0.0376029		TNFRSF14-AS1	lncRNA	-2.89077	3.54899e-44
AL139423.2	lncRNA	4.13485	0.00959382		AF196972.1	lncRNA	-2.88827	0.0132599
AC109925.1	lncRNA	4.12859	0.0416559		TTC23L-AS1	lncRNA	-2.86951	4.32046e-07
AL008635.1	lncRNA	4.12383	0.00766454		AL355987.4	lncRNA	-2.85766	4.18223e-104
LINC01913	lncRNA	4.12378	6.54786e-42		PCAT6	lncRNA	-2.85748	5.86732e-11
AC105206.3	lncRNA	4.11396	1.77285e-05		NQO2-AS1	lncRNA	-2.85334	7.86618e-05
AC008549.2	lncRNA	4.10617	0.0425283		LINC00898	lncRNA	-2.85294	0.0328969
CLIP1-AS1	lncRNA	4.10576	3.83852e-10		AC017100.1	lncRNA	-2.85125	6.11685e-09
LINC00315	lncRNA	4.09485	0.0084257		RNF157-AS1	lncRNA	-2.84315	1.15341e-20
AL133318.1	lncRNA	4.0797	0.00278235		AP002840.2	lncRNA	-2.83651	0.00179284
AC027373.1	lncRNA	4.07818	2.27983e-07		AC125807.2	lncRNA	-2.83404	4.75121e-45
AC068057.3	lncRNA	4.07028	0.00130949		LINC02086	lncRNA	-2.82885	5.64757e-23
AL365436.2	lncRNA	4.06073	1.13854e-05		AC021016.2	lncRNA	-2.82697	6.25727e-16
AP001619.2	lncRNA	4.05678	0.00917632		SUGT1P4-STRA6LP-CCDC180	lncRNA	-2.82649	3.83302e-18
AC097658.3	lncRNA	4.04622	0.0106776		AC008035.1	lncRNA	-2.82572	0.000785687
EHD4-AS1	lncRNA	4.04588	1.47599e-14		AL161725.1	lncRNA	-2.81963	0.0406535
AC016598.2	lncRNA	4.02487	1.16503e-09		LINC02609	lncRNA	-2.81784	1.34113e-24
AC026124.1	lncRNA	4.00828	0.0110762		OGFR-AS1	lncRNA	-2.81754	5.85749e-05
LINC00862	lncRNA	4.00385	2.60498e-34		AC009309.1	lncRNA	-2.81566	0.000110332
AC091133.4	lncRNA	3.99956	0.0166208		FUT8-AS1	lncRNA	-2.80793	0.000140277
AL591503.1	lncRNA	3.94114	1.22307e-10		AC022613.1	lncRNA	-2.78966	8.70883e-19
LINC02318	lncRNA	3.93694	3.50358e-26		GS1-124K5.4	lncRNA	-2.78457	1.8667e-11
AC005062.1	lncRNA	3.93573	9.15571e-13		GIHCG	lncRNA	-2.78433	0.000164643
AC092653.1	lncRNA	3.93263	7.19386e-06		AL355490.1	lncRNA	-2.78412	0.0371955
LNCAROD	lncRNA	3.90696	5.77196e-18		AL136169.1	lncRNA	-2.7652	3.54356e-11
AC104695.3	lncRNA	3.89957	1.13076e-12		AC007406.4	lncRNA	-2.75744	1.93401e-20
AF111169.3	lncRNA	3.88716	0.019922		AC007032.1	lncRNA	-2.75254	0.000103132
MADD-AS1	lncRNA	3.88544	0.000181882		AL096701.4	lncRNA	-2.75153	3.08686e-05
AC084781.1	lncRNA	3.88148	6.46061e-10		AC148477.2	lncRNA	-2.74975	4.95343e-13
AC007952.4	lncRNA	3.87665	2.1291e-12		AL365181.3	lncRNA	-2.74657	2.21523e-94
AC092296.2	lncRNA	3.87038	0.000266898		HK2-DT	lncRNA	-2.74479	6.86167e-13
LINC02631	lncRNA	3.86882	7.08101e-06		AL161665.2	lncRNA	-2.74183	0.0415633
AC111198.1	lncRNA	3.8616	0.000144961		LINC00239	lncRNA	-2.74075	1.35314e-09
AC007535.1	lncRNA	3.85507	0.000776161		AC006504.1	lncRNA	-2.73925	1.59916e-05
AC005532.1	lncRNA	3.85405	1.72617e-17		AL109659.2	lncRNA	-2.72896	0.000618052
AC124283.3	lncRNA	3.85127	8.08248e-07		AC007848.1	lncRNA	-2.72341	0.00773828
AC012184.4	lncRNA	3.84854	0.0228358		MNX1-AS1	lncRNA	-2.68637	1.63263e-37
CSNK1G2-AS1	lncRNA	3.806	4.64585e-07		TOB1-AS1	lncRNA	-2.67391	1.27288e-20
AL022323.1	lncRNA	3.80232	2.10406e-08		AC027117.2	lncRNA	-2.66319	0.0499858
AC020658.3	lncRNA	3.8018	4.84381e-06		AC005837.1	lncRNA	-2.66268	2.577e-05
AC087893.2	lncRNA	3.80153	0.0218475		AL157400.2	lncRNA	-2.64227	0.00128011
LINC00336	lncRNA	3.79444	0.0218218		AC140479.4	lncRNA	-2.64066	1.15468e-21
ST7-OT4	lncRNA	3.7895	8.9122e-13		AC007952.1	lncRNA	-2.62803	2.83557e-05
AP002478.1	lncRNA	3.77681	3.94649e-21		AC124067.4	lncRNA	-2.62746	2.04898e-137
AL365255.1	lncRNA	3.76403	0.000391384		AC104521.1	lncRNA	-2.61615	0.0122878
KRT7-AS	lncRNA	3.76144	8.63266e-07		USP27X-AS1	lncRNA	-2.60254	8.26837e-06
AL356234.2	lncRNA	3.74903	4.8092e-12		AC138150.2	lncRNA	-2.60041	5.57737e-29
ECE1-AS1	lncRNA	3.74664	0.00168634		AC080112.1	lncRNA	-2.60027	2.6713e-12
LINC02867	lncRNA	3.72476	1.53783e-13		AC009097.2	lncRNA	-2.57353	0.00718646
TTLL10-AS1	lncRNA	3.72101	1.40975e-05		AC009955.3	lncRNA	-2.57019	0.00375021
AC130324.1	lncRNA	3.69133	0.000457772		AC040169.1	lncRNA	-2.57004	0.000248521
AC007405.1	lncRNA	3.6722	2.66202e-15		AC005229.3	lncRNA	-2.56811	5.73231e-14
ADAMTSL4-AS1	lncRNA	3.6661	4.15014e-07		NINJ2-AS1	lncRNA	-2.56391	9.34601e-40
AC099811.1	lncRNA	3.6499	3.57746e-07		AC083902.1	lncRNA	-2.56072	0.00443283
HOXC-AS3	lncRNA	3.64496	0.00615698		AC007938.1	lncRNA	-2.55386	0.0081745
LINC01535	lncRNA	3.64382	0.0119632		HDAC4-AS1	lncRNA	-2.54919	0.0381013
ADAMTS9-AS2	lncRNA	3.62662	0.0289236		AC115619.1	lncRNA	-2.54522	0.0251173
FAM222A-AS1	lncRNA	3.62026	0.00233172		AC011330.2	lncRNA	-2.54501	1.27235e-05
AC008537.4	lncRNA	3.61968	2.95225e-17		AC007182.1	lncRNA	-2.53291	6.01812e-05
SGSM3-AS1	lncRNA	3.59603	0.00923213		LINC02615	lncRNA	-2.53282	1.55713e-08
LINC00881	lncRNA	3.5957	8.97108e-05		AP003500.1	lncRNA	-2.53171	0.000241153
AL121989.1	lncRNA	3.58881	0.00354584		Z94721.2	lncRNA	-2.52656	0.00855747
AC111170.1	lncRNA	3.58495	2.7459e-05		DDN-AS1	lncRNA	-2.51696	3.21968e-38
AL161937.1	lncRNA	3.58033	0.00225056		LINC02006	lncRNA	-2.51213	1.70268e-12
LINC01517	lncRNA	3.57716	1.59068e-23		AC073508.3	lncRNA	-2.50907	2.13327e-16
AC008966.3	lncRNA	3.5731	0.0111866		AC005520.2	lncRNA	-2.50415	0.00175409
AC011450.1	lncRNA	3.56922	1.01183e-05		SETBP1-DT	lncRNA	-2.50384	0.00408397
LINC01823	lncRNA	3.56445	8.08019e-05		AC109782.1	lncRNA	-2.4872	0.00787003
AC007666.1	lncRNA	3.56337	2.66443e-25		HOXB-AS4	lncRNA	-2.47908	7.50167e-29
AC004775.1	lncRNA	3.54801	0.00474163		CNN3-DT	lncRNA	-2.47246	7.90308e-27
LINC01194	lncRNA	3.54699	0.00322657		AL365181.2	lncRNA	-2.46862	9.66737e-26
AC118658.1	lncRNA	3.54419	0.0125905		LY6E-DT	lncRNA	-2.46814	3.15752e-07
AL035447.1	lncRNA	3.5391	4.23783e-05		TYMSOS	lncRNA	-2.46498	2.11921e-14
LINC00334	lncRNA	3.53474	1.32212e-05		AC018695.9	lncRNA	-2.46347	0.00182545
AC211486.2	lncRNA	3.52955	6.19234e-06		AC087521.4	lncRNA	-2.46173	1.71555e-14
LINC01480	lncRNA	3.52768	0.00163735		AC011322.1	lncRNA	-2.45481	4.50489e-09
AC244093.4	lncRNA	3.52355	5.85749e-05		AC136475.3	lncRNA	-2.45145	0.00133171
IL21R-AS1	lncRNA	3.52164	3.19282e-07		TPM1-AS	lncRNA	-2.44729	0.00184058
AC010531.7	lncRNA	3.51824	0.00485495		AL161772.1	lncRNA	-2.44466	6.56344e-16
AC008649.2	lncRNA	3.51036	0.0463095		AC148477.3	lncRNA	-2.44195	2.612e-06
AP000851.1	lncRNA	3.51022	1.41978e-06		CCDC183-AS1	lncRNA	-2.41476	2.74139e-38
LIVAR	lncRNA	3.5096	0.000331614		SCTR-AS1	lncRNA	-2.41385	0.038584
AC012443.2	lncRNA	3.50051	1.27288e-136		LINC01833	lncRNA	-2.41275	5.88842e-05
APOBEC3B-AS1	lncRNA	3.49943	9.76655e-10		AC106017.2	lncRNA	-2.41253	2.38889e-09
AC021483.1	lncRNA	3.48826	0.00037228		PDCD4-AS1	lncRNA	-2.41239	5.84803e-15
LINC00310	lncRNA	3.48273	1.38729e-28		AL136988.2	lncRNA	-2.40594	0.0298351
AL139241.1	lncRNA	3.47751	0.0167603		EXOC3-AS1	lncRNA	-2.40522	3.45429e-10
AC093928.1	lncRNA	3.47158	0.0153667		LINC02021	lncRNA	-2.40097	5.42828e-22
AP003498.1	lncRNA	3.46995	0.00210153		AC092198.1	lncRNA	-2.39924	0.00877857
LINC00658	lncRNA	3.46035	1.09474e-08		NRAV	lncRNA	-2.39709	6.11103e-41
KIF25-AS1	lncRNA	3.45612	2.1652e-05		AL591506.1	lncRNA	-2.39581	0.0297585
AC104134.1	lncRNA	3.45103	4.46537e-09		RALGPS2-AS1	lncRNA	-2.39484	8.71694e-05
LINC01693	lncRNA	3.44537	0.00423155		AC019080.5	lncRNA	-2.39046	0.0312109
AL929236.1	lncRNA	3.44491	0.001276		LINC01594	lncRNA	-2.3818	9.6775e-07
AC005391.1	lncRNA	3.43218	4.40604e-06		LINC01473	lncRNA	-2.38101	8.85805e-06
DIO2-AS1	lncRNA	3.43189	0.0338104		AC018521.5	lncRNA	-2.37098	6.85634e-25
LINC01638	lncRNA	3.42095	0.0282715		AL807752.3	lncRNA	-2.36724	1.47821e-10
C2-AS1	lncRNA	3.41487	7.00118e-06		A2M-AS1	lncRNA	-2.36516	0.00710136
AC102945.1	lncRNA	3.41248	0.0190295		AC091691.2	lncRNA	-2.36511	0.0395515
AC008588.1	lncRNA	3.40864	1.37527e-06		AC092384.3	lncRNA	-2.36055	0.0414202
LINC01767	lncRNA	3.40427	1.03006e-14		HNF4A-AS1	lncRNA	-2.35937	5.62177e-44
AL356489.1	lncRNA	3.40267	0.00753143		AC010999.2	lncRNA	-2.35583	0.0473945
AC005180.1	lncRNA	3.40237	0.00606099		AL390067.1	lncRNA	-2.34457	0.0257089
MIOS-DT	lncRNA	3.39686	2.9271e-33		AL356740.1	lncRNA	-2.34408	0.00249915
AC092756.1	lncRNA	3.39179	0.0015523		AL162430.2	lncRNA	-2.34261	0.00355967
AC104071.1	lncRNA	3.38897	0.0271853		C9orf163	lncRNA	-2.34179	6.42296e-05
AC010422.4	lncRNA	3.38064	8.00698e-10		FP671120.4	lncRNA	-2.33768	0.00549973
AC104958.1	lncRNA	3.37901	0.000205486		AC148476.1	lncRNA	-2.33613	0.000511615
AC137894.1	lncRNA	3.36295	0.0357462		AL096870.8	lncRNA	-2.33551	0.000375444
AC211486.5	lncRNA	3.34829	2.6077e-16		AC099518.5	lncRNA	-2.33521	0.0112787
AC005096.1	lncRNA	3.34192	0.00759589		USP46-DT	lncRNA	-2.32713	2.05311e-07
LUNAR1	lncRNA	3.34121	0.00323744		AC113189.2	lncRNA	-2.32685	0.0120884
CCDC13-AS1	lncRNA	3.31614	0.000364285		AC005586.1	lncRNA	-2.31782	3.17777e-05
AC024884.2	lncRNA	3.31033	0.000942568		AC016738.1	lncRNA	-2.31394	0.00449313
LINC00628	lncRNA	3.30556	3.43221e-17		AC012313.6	lncRNA	-2.31148	0.0046839
LINC02603	lncRNA	3.28381	1.17569e-11		AL161729.1	lncRNA	-2.30978	0.000162838
AC126755.1	lncRNA	3.26715	0.0208196		MAP4K3-DT	lncRNA	-2.30955	1.74436e-49
AL135999.2	lncRNA	3.25803	1.66264e-10		FIGNL2-DT	lncRNA	-2.30885	0.0246083
AC011676.1	lncRNA	3.25712	1.01446e-12		OBI1-AS1	lncRNA	-2.30213	5.18639e-09
AC022182.1	lncRNA	3.24527	0.0268877		AC020911.3	lncRNA	-2.30034	0.0245401
AC092428.1	lncRNA	3.23601	3.48008e-05		AC016888.1	lncRNA	-2.2885	0.00107192
AL591135.2	lncRNA	3.21867	2.04039e-10		AC129510.1	lncRNA	-2.28768	0.0194921
AC080038.2	lncRNA	3.21797	0.0362661		AC016026.1	lncRNA	-2.28553	5.37459e-15
AC092127.1	lncRNA	3.21426	0.000141724		AC073575.1	lncRNA	-2.28499	1.66931e-14
AL442125.1	lncRNA	3.20498	6.82284e-52		CTD-3080P12.3	lncRNA	-2.27093	4.87116e-11
AC007040.1	lncRNA	3.19851	0.00925979		MAP3K2-DT	lncRNA	-2.2686	2.00491e-19
AC087521.3	lncRNA	3.18605	0.0302592		AC025280.2	lncRNA	-2.2656	3.61776e-07
AC107982.2	lncRNA	3.18	0.0453137		LINC01770	lncRNA	-2.26445	0.000863573
AC004477.1	lncRNA	3.17989	0.0287959		AL139246.5	lncRNA	-2.26239	0.000450249
ZBTB20-AS1	lncRNA	3.17771	0.00688703		LINC01106	lncRNA	-2.25984	5.35306e-99
AC008514.1	lncRNA	3.17696	5.09688e-05		CH17-340M24.3	lncRNA	-2.25416	5.42577e-12
AL158801.2	lncRNA	3.17478	2.02701e-06		AC104667.2	lncRNA	-2.25212	2.362e-08
AP002812.3	lncRNA	3.1721	0.00496827		AC019257.7	lncRNA	-2.25174	0.0408082
AL807752.5	lncRNA	3.1702	0.00689004		LINC00390	lncRNA	-2.25116	0.00370944
AC106886.2	lncRNA	3.1649	2.02828e-08		AC239868.1	lncRNA	-2.25074	4.07872e-09
AC093010.2	lncRNA	3.14957	1.44408e-11		KIAA1614-AS1	lncRNA	-2.25065	5.66712e-11
AC131934.1	lncRNA	3.149	0.0478147		AL121790.2	lncRNA	-2.24342	0.000265333
AC025539.1	lncRNA	3.14778	0.000303729		HAGLROS	lncRNA	-2.24051	1.49566e-05
AC026120.3	lncRNA	3.1395	0.018627		AC009107.2	lncRNA	-2.22987	6.62672e-33
AC010207.1	lncRNA	3.13769	4.30087e-11		AC093677.2	lncRNA	-2.22582	0.0493182
AL353576.1	lncRNA	3.13756	0.00599036		AL109659.1	lncRNA	-2.22449	0.0115045
AC004702.1	lncRNA	3.13488	3.64655e-05		SOD2-OT1	lncRNA	-2.21948	3.02059e-06
AL121578.1	lncRNA	3.12663	0.0151304		HPN-AS1	lncRNA	-2.21383	6.15729e-21
AL138955.1	lncRNA	3.12619	0.00128642		AP000866.5	lncRNA	-2.20936	0.00238458
ZNRF3-AS1	lncRNA	3.12368	0.0118053		AP001528.1	lncRNA	-2.2092	0.0114661
AC012150.2	lncRNA	3.11069	0.022101		VPS9D1-AS1	lncRNA	-2.20604	2.81076e-23
AC006538.1	lncRNA	3.10546	4.701e-22		AC114271.1	lncRNA	-2.20316	6.14955e-13
AC013486.1	lncRNA	3.10199	0.0205803		AP003119.2	lncRNA	-2.20127	0.00163794
LINC01555	lncRNA	3.09191	3.21398e-06		AP002761.3	lncRNA	-2.19915	0.0013002
AP000777.2	lncRNA	3.09182	0.00124459		AC124067.3	lncRNA	-2.19756	0.00548677
AL021937.1	lncRNA	3.08864	1.19753e-06		AC013356.4	lncRNA	-2.18949	0.000650531
AC018638.6	lncRNA	3.08316	0.00413496		AC008115.3	lncRNA	-2.18425	2.55816e-10
LINC02818	lncRNA	3.07881	0.00448817		AC080037.2	lncRNA	-2.18194	0.00294767
AC016245.2	lncRNA	3.07455	0.00851736		LINC00663	lncRNA	-2.17989	2.99188e-10
DHDDS-AS1	lncRNA	3.06723	1.86874e-09		LINC01144	lncRNA	-2.1773	0.000293502
AP000808.1	lncRNA	3.06176	8.52301e-10		AC100810.1	lncRNA	-2.17399	1.43241e-24
LINC00635	lncRNA	3.0595	2.38186e-05		AL590617.2	lncRNA	-2.16802	1.08139e-09
AC093330.1	lncRNA	3.05684	0.0260377		LINC01293	lncRNA	-2.1657	8.78658e-15
AC022023.2	lncRNA	3.05261	0.00206722		AP003031.1	lncRNA	-2.15868	0.0350503
AC129507.1	lncRNA	3.0429	0.00732873		STARD4-AS1	lncRNA	-2.15729	0.00744114
AC097382.2	lncRNA	3.03656	6.96513e-29		BX255925.4	lncRNA	-2.15699	0.000697382
LINC01140	lncRNA	3.02845	0.00282835		AC004938.2	lncRNA	-2.15342	2.04029e-08
TRDN-AS1	lncRNA	3.02531	2.74406e-05		AL450326.1	lncRNA	-2.15018	2.37145e-13
AC023202.1	lncRNA	3.02426	0.0214439		AP000759.1	lncRNA	-2.14556	0.000629031
LINC02530	lncRNA	3.01241	0.0220112		AP000357.2	lncRNA	-2.14238	0.0241575
AC134349.1	lncRNA	3.00744	0.0318753		SLC9A3-AS1	lncRNA	-2.14006	1.67099e-77
LINC01559	lncRNA	2.99735	7.21218e-80		AC118553.1	lncRNA	-2.13979	0.011814
AC087203.3	lncRNA	2.99268	2.29496e-12		ARNILA	lncRNA	-2.13662	0.0206334
AP002812.5	lncRNA	2.98221	0.000162467		TOLLIP-AS1	lncRNA	-2.13563	0.000181352
IGF2BP2-AS1	lncRNA	2.98013	7.21945e-18		FAM85B	lncRNA	-2.1315	0.000269354
BACH1-IT1	lncRNA	2.97632	1.96973e-07		AC091564.4	lncRNA	-2.13135	0.00126726
AC005180.2	lncRNA	2.97148	0.00396736		AC116348.2	lncRNA	-2.12977	0.0107461
FAM225B	lncRNA	2.96966	0.0116173		LINC01277	lncRNA	-2.12414	7.63427e-10
AC092301.1	lncRNA	2.96261	5.23439e-06		CHKB-DT	lncRNA	-2.1237	3.71114e-10
AC005487.1	lncRNA	2.96157	4.8358e-10		AC007383.1	lncRNA	-2.12339	2.30538e-14
AC013267.1	lncRNA	2.95646	0.0154894		AC009133.2	lncRNA	-2.12085	1.39722e-05
AC063960.2	lncRNA	2.9529	1.24443e-07		AC006116.7	lncRNA	-2.12046	0.0024921
AC099518.4	lncRNA	2.94186	0.000893485		NCMAP-DT	lncRNA	-2.1193	0.00121773
AL096712.2	lncRNA	2.9401	0.00304745		AC018413.1	lncRNA	-2.11587	0.000599813
AL590764.1	lncRNA	2.93929	0.00507012		AL928654.1	lncRNA	-2.11208	1.68295e-13
LIPC-AS1	lncRNA	2.93754	0.000150554		PHKA2-AS1	lncRNA	-2.11081	2.42849e-05
AC022028.2	lncRNA	2.93668	1.02323e-07		AC004130.2	lncRNA	-2.10939	8.07491e-08
AC018695.3	lncRNA	2.93463	0.0112666		LINC01389	lncRNA	-2.10576	0.000473075
LINC01191	lncRNA	2.93323	0.00140274		AL161729.4	lncRNA	-2.10403	0.004421
SFTA1P	lncRNA	2.93309	0.0193472		AC019197.1	lncRNA	-2.10384	1.03865e-07
AC023424.2	lncRNA	2.92849	1.795e-07		AC020907.1	lncRNA	-2.10047	0.0391645
AL450992.1	lncRNA	2.92248	1.09261e-17		WAC-AS1	lncRNA	-2.09996	3.27291e-47
AC073592.1	lncRNA	2.9161	3.4461e-07		AC073349.1	lncRNA	-2.09898	0.0210426
AC004900.1	lncRNA	2.91383	6.35875e-05		LINC01963	lncRNA	-2.09684	4.25872e-36
XIST	lncRNA	2.90897	0.000716213		IRF2-DT	lncRNA	-2.09381	1.15819e-05
AC055811.3	lncRNA	2.90754	0.00159408		AC061992.2	lncRNA	-2.09229	1.43019e-05
LINC02052	lncRNA	2.9046	0.000706335		AC011337.1	lncRNA	-2.09135	1.29281e-05
AATBC	lncRNA	2.89752	1.51435e-14		FP236315.1	lncRNA	-2.09106	0.0208974
AL583824.1	lncRNA	2.8973	4.4136e-06		DCST1-AS1	lncRNA	-2.09066	0.00632373
AC104129.1	lncRNA	2.89694	0.0148692		AC006058.1	lncRNA	-2.09019	2.0958e-05
AL137002.1	lncRNA	2.89686	0.000228715		SLC5A4-AS1	lncRNA	-2.08761	8.74545e-07
AC027601.1	lncRNA	2.89631	5.30996e-81		LINC01091	lncRNA	-2.08737	1.19851e-09
AC016245.1	lncRNA	2.88981	2.14261e-05		RB1-DT	lncRNA	-2.08118	0.00108352
AC009093.6	lncRNA	2.88736	0.0459046		SPATA3-AS1	lncRNA	-2.07904	2.12914e-13
AC005920.2	lncRNA	2.88595	0.0391091		AP002754.2	lncRNA	-2.07226	0.00200517
AC239800.2	lncRNA	2.88372	0.0182473		AC069148.1	lncRNA	-2.07167	0.0335311
ZNNT1	lncRNA	2.87741	1.09808e-55		NIFK-AS1	lncRNA	-2.07058	2.06049e-20
AC015819.3	lncRNA	2.87615	0.000120848		LINC00339	lncRNA	-2.06415	1.72127e-27
AC005632.6	lncRNA	2.87445	6.74934e-19		AP000355.1	lncRNA	-2.05967	2.57539e-12
AC121761.1	lncRNA	2.87337	1.60919e-18		AC008687.3	lncRNA	-2.05918	0.0195128
AC011603.2	lncRNA	2.8725	9.0037e-06		AL162377.1	lncRNA	-2.05785	1.22929e-05
AC006148.1	lncRNA	2.87139	0.0234478		AC133785.1	lncRNA	-2.05021	1.20451e-10
AC017074.1	lncRNA	2.87109	4.44284e-21		AL359715.1	lncRNA	-2.0487	0.000155273
AC008737.1	lncRNA	2.86861	0.0190473		AL354953.1	lncRNA	-2.04481	0.000211464
AC091045.1	lncRNA	2.86823	2.40848e-06		AC103702.2	lncRNA	-2.04224	8.56486e-79
AP000345.2	lncRNA	2.85243	0.0160504		AP003065.1	lncRNA	-2.03968	3.62176e-07
AL354833.1	lncRNA	2.84991	6.40001e-17		AC005914.1	lncRNA	-2.03863	0.0156724
AL031602.2	lncRNA	2.8436	0.00261278		AL021368.2	lncRNA	-2.03513	2.84065e-16
AC137561.1	lncRNA	2.84306	8.02651e-10		AC136475.2	lncRNA	-2.03146	0.0405562
AC074091.2	lncRNA	2.84181	0.000208389		SLC12A9-AS1	lncRNA	-2.02581	0.0241493
AC026803.2	lncRNA	2.83942	9.79269e-14		LINC01252	lncRNA	-2.02203	0.000937359
AC092941.1	lncRNA	2.83836	0.00202464		LINC01291	lncRNA	-2.01637	8.24634e-48
AL592546.2	lncRNA	2.83556	0.000192155		AL606760.1	lncRNA	-2.01236	0.0145716
AC022613.3	lncRNA	2.82855	0.00809846		AL078644.1	lncRNA	-2.01176	0.0126535
AL442636.1	lncRNA	2.82719	3.68273e-19		OGFRP1	lncRNA	-2.01041	1.0081e-10
AC005165.3	lncRNA	2.82644	0.0227119		AC026495.2	lncRNA	-2.01024	1.83226e-10
AL391422.3	lncRNA	2.82134	0.00823902		LYRM4-AS1	lncRNA	-2.00952	0.00178518
LINC02436	lncRNA	2.81927	0.0138651		AL592430.1	lncRNA	-2.00839	0.00111402
AC022809.1	lncRNA	2.8141	4.70395e-05		LINC00992	lncRNA	-2.00793	7.16587e-10
AC130324.2	lncRNA	2.81255	0.0431527		AC006252.1	lncRNA	-2.00779	0.0405477
AC009021.1	lncRNA	2.80721	0.0058327		AC005479.1	lncRNA	-2.00778	0.0177719
AC092894.1	lncRNA	2.80543	1.05844e-08		AC104024.4	lncRNA	-2.00672	3.40356e-08
AL590226.1	lncRNA	2.80479	1.59276e-12		AC066613.1	lncRNA	-2.00592	2.93828e-05
SHANK2-AS1	lncRNA	2.80352	0.00401077		AL023806.1	lncRNA	-1.99964	0.0338135
ATP11A-AS1	lncRNA	2.80238	0.000610506		AL132639.2	lncRNA	-1.99925	1.17572e-05
AC006449.2	lncRNA	2.79831	0.000246574		AL513534.2	lncRNA	-1.99522	0.000776313
AC104257.1	lncRNA	2.79345	0.0148948		AC003102.1	lncRNA	-1.99481	8.77218e-06
AC103739.1	lncRNA	2.78913	1.32185e-07		AC073283.2	lncRNA	-1.99455	2.99344e-05
AL163953.1	lncRNA	2.77753	2.19487e-18		EHMT2-AS1	lncRNA	-1.99289	1.99754e-28
AP003392.1	lncRNA	2.77469	1.5279e-22		AC004967.2	lncRNA	-1.987	1.35654e-11
AL117353.1	lncRNA	2.76968	0.015701		AL023284.4	lncRNA	-1.98669	0.00268503
AC026124.2	lncRNA	2.76654	7.33953e-05		LINC00479	lncRNA	-1.9849	8.97418e-15
AC011498.6	lncRNA	2.76163	1.04799e-08		AC007541.1	lncRNA	-1.98474	0.000288736
LINC02595	lncRNA	2.75446	4.7818e-19		AC005920.1	lncRNA	-1.98101	0.0166459
MIR3976HG	lncRNA	2.75089	0.00250573		PRDM16-DT	lncRNA	-1.97726	5.19024e-05
Z98885.2	lncRNA	2.7508	0.0140143		AC008014.1	lncRNA	-1.97569	3.23588e-11
AL158154.3	lncRNA	2.7505	1.97848e-20		TMPO-AS1	lncRNA	-1.97491	4.09951e-11
AC026979.3	lncRNA	2.7476	0.000223634		AC074011.1	lncRNA	-1.97405	0.0355094
AC004982.1	lncRNA	2.74679	5.44206e-15		AC111182.2	lncRNA	-1.96097	0.000414158
MGC16275	lncRNA	2.74104	2.13723e-07		AC006435.1	lncRNA	-1.95826	0.0477179
ABALON	lncRNA	2.73532	3.44545e-08		AC107021.2	lncRNA	-1.95631	0.000498852
AL355499.2	lncRNA	2.73446	2.47828e-07		AC104794.3	lncRNA	-1.95287	2.58443e-09
AC010624.3	lncRNA	2.73333	3.95111e-08		AC013553.3	lncRNA	-1.9493	0.0120986
AL391095.1	lncRNA	2.73302	1.45753e-51		LPP-AS2	lncRNA	-1.948	2.43508e-18
AC009088.1	lncRNA	2.72611	9.73338e-10		AC116407.1	lncRNA	-1.94445	4.68351e-05
AL450345.2	lncRNA	2.72131	0.012149		AL031598.1	lncRNA	-1.94312	0.0249698
AC010335.1	lncRNA	2.71954	0.0215946		CEP83-DT	lncRNA	-1.94022	0.018657
AC145207.5	lncRNA	2.71512	1.96093e-31		PRKCZ-AS1	lncRNA	-1.93971	1.09859e-17
EIF1AX-AS1	lncRNA	2.7116	0.010658		AC016065.1	lncRNA	-1.93582	5.33309e-12
LINC02624	lncRNA	2.70896	0.0187344		AL161421.1	lncRNA	-1.93428	5.36874e-07
AC011511.3	lncRNA	2.70684	0.000679078		Z98883.1	lncRNA	-1.93219	0.0112536
AC139100.2	lncRNA	2.70651	8.59763e-23		AP000851.2	lncRNA	-1.92579	2.1172e-06
AL049646.1	lncRNA	2.70577	6.21727e-10		LBX2-AS1	lncRNA	-1.92351	6.12962e-60
AC008686.1	lncRNA	2.7056	0.00327149		TSPEAR-AS2	lncRNA	-1.92116	0.00442072
LINC01602	lncRNA	2.68835	0.0222895		AC207130.1	lncRNA	-1.91626	0.0169167
DCUN1D2-AS	lncRNA	2.68713	0.0472765		AL033527.2	lncRNA	-1.91239	0.00115855
AC107959.2	lncRNA	2.68235	0.000724374		EDRF1-DT	lncRNA	-1.91153	1.64328e-05
AC093496.1	lncRNA	2.68164	0.0117356		ZNF30-AS1	lncRNA	-1.90984	0.0175146
AL645608.7	lncRNA	2.67383	1.30158e-36		SEPTIN4-AS1	lncRNA	-1.90741	0.0060687
AL139039.3	lncRNA	2.6716	0.00197732		AC087222.1	lncRNA	-1.90528	2.27941e-05
BACH1-AS1	lncRNA	2.66848	0.000100826		AC026471.3	lncRNA	-1.90111	0.00422946
AC099811.5	lncRNA	2.66694	0.000273722		AL139349.1	lncRNA	-1.89875	0.0348976
AC026979.4	lncRNA	2.66319	7.97112e-30		AC009163.7	lncRNA	-1.89288	9.09468e-06
THRB-IT1	lncRNA	2.663	2.93596e-10		AC079684.1	lncRNA	-1.89149	0.0121644
AL035587.1	lncRNA	2.66277	5.22939e-32		AL353747.2	lncRNA	-1.88961	0.0153667
AC011753.2	lncRNA	2.66211	0.00160089		SIAH2-AS1	lncRNA	-1.88126	0.0226873
AL390860.1	lncRNA	2.65944	0.00138219		AL928654.2	lncRNA	-1.87336	4.00954e-15
AC020908.3	lncRNA	2.65799	0.0307587		AC064836.2	lncRNA	-1.87317	0.000666557
AC002069.2	lncRNA	2.65649	0.000168012		AL024508.1	lncRNA	-1.86926	1.38339e-10
AL117379.1	lncRNA	2.65618	5.22114e-36		LINC00494	lncRNA	-1.86835	8.66444e-07
AC016586.1	lncRNA	2.65387	2.95409e-07		MAFG-DT	lncRNA	-1.86262	7.01728e-13
AC139887.4	lncRNA	2.65328	0.0410272		Z95115.1	lncRNA	-1.86208	3.3173e-16
AC127024.2	lncRNA	2.64193	0.0201364		VASH1-AS1	lncRNA	-1.86066	3.65349e-10
AL049539.1	lncRNA	2.64032	3.08794e-07		UPK1A-AS1	lncRNA	-1.86024	3.32085e-05
AC055811.1	lncRNA	2.63684	0.000100516		AC097448.1	lncRNA	-1.85082	1.65054e-11
AC073657.1	lncRNA	2.63566	0.0154428		FAM27E3	lncRNA	-1.84922	0.022071
AC020763.1	lncRNA	2.635	0.0372434		SAMD12-AS1	lncRNA	-1.84379	0.00708688
PCBP2-OT1	lncRNA	2.63403	1.15238e-05		AL354714.3	lncRNA	-1.8418	0.0389761
AC010145.1	lncRNA	2.62909	0.000584664		LINC02885	lncRNA	-1.84131	0.00399206
AC010173.1	lncRNA	2.62116	0.0151677		AC104564.3	lncRNA	-1.8411	0.00790582
AL034349.1	lncRNA	2.61881	0.0379801		AP000977.1	lncRNA	-1.84089	0.00513134
P3H2-AS1	lncRNA	2.61242	0.00886717		C5orf38	lncRNA	-1.84047	3.15783e-15
LINC-PINT	lncRNA	2.60496	6.38316e-41		AL031778.1	lncRNA	-1.83628	3.28069e-05
LINC01968	lncRNA	2.60294	4.48107e-07		MIR194-2HG	lncRNA	-1.83492	3.70689e-82
AL353770.4	lncRNA	2.60199	0.0123366		AC026992.2	lncRNA	-1.8321	0.000307891
AL080275.1	lncRNA	2.59944	0.000162467		AC068338.2	lncRNA	-1.82913	2.96061e-05
AC110792.4	lncRNA	2.59718	0.0055234		ST7-AS1	lncRNA	-1.82911	1.2684e-05
AP001053.1	lncRNA	2.59564	0.0349712		MHENCR	lncRNA	-1.82867	5.8682e-15
AL132633.1	lncRNA	2.59371	7.36748e-05		LINC01229	lncRNA	-1.827	0.0173928
AC025437.3	lncRNA	2.59353	0.0284026		KC6	lncRNA	-1.82228	3.12631e-05
AP000547.3	lncRNA	2.5832	2.01292e-21		HEIH	lncRNA	-1.81599	1.39334e-59
AC116158.1	lncRNA	2.5797	0.00131576		LINC02594	lncRNA	-1.81263	0.00648727
CSTF3-DT	lncRNA	2.57969	1.1759e-11		AC026304.1	lncRNA	-1.81211	0.00242529
AC115284.4	lncRNA	2.57379	9.62686e-20		PSMG3-AS1	lncRNA	-1.81146	5.05089e-14
AC025178.1	lncRNA	2.57214	2.35835e-11		AL359881.1	lncRNA	-1.80987	0.0223349
AC002519.1	lncRNA	2.57126	0.00571429		AC009318.2	lncRNA	-1.80889	0.0203741
AC012531.1	lncRNA	2.56812	8.64927e-15		AL512652.1	lncRNA	-1.80797	0.0387761
LINC01634	lncRNA	2.56724	0.0301451		COSMOC	lncRNA	-1.80597	3.97559e-10
HOXC-AS1	lncRNA	2.56686	3.43497e-06		LINC01357	lncRNA	-1.80401	0.000247285
AC104574.2	lncRNA	2.56591	0.00347853		BTF3-DT	lncRNA	-1.80272	0.00198954
AGAP1-IT1	lncRNA	2.55912	4.10981e-10		PP7080	lncRNA	-1.80045	4.95541e-14
AC005921.4	lncRNA	2.55382	1.8495e-06		AC092171.5	lncRNA	-1.79951	6.54273e-06
AP001160.4	lncRNA	2.55308	0.0197799		FOXP4-AS1	lncRNA	-1.79776	3.46328e-06
AL513548.3	lncRNA	2.55298	0.0133059		LINC02701	lncRNA	-1.7953	6.9524e-38
AC139887.5	lncRNA	2.54726	1.02424e-07		AC114488.1	lncRNA	-1.79207	1.54326e-15
AL139082.1	lncRNA	2.54574	9.16742e-05		AC092171.3	lncRNA	-1.78862	3.78086e-09
AC023590.1	lncRNA	2.54275	0.000102887		LINC01843	lncRNA	-1.78844	3.07568e-18
UCKL1-AS1	lncRNA	2.54269	2.27857e-08		AC097359.2	lncRNA	-1.78149	4.15774e-09
LINC00642	lncRNA	2.54155	0.0140903		LINC01816	lncRNA	-1.7813	0.00150505
AC007216.3	lncRNA	2.53618	1.08323e-08		AL512791.1	lncRNA	-1.78077	0.00473867
AL590004.3	lncRNA	2.5346	1.07882e-22		SCOC-AS1	lncRNA	-1.77944	8.67592e-06
AL450043.1	lncRNA	2.53105	0.0354815		AP001542.3	lncRNA	-1.77313	0.0330424
AC253572.1	lncRNA	2.52416	5.12991e-15		AL109917.1	lncRNA	-1.77176	0.0169422
AL450344.3	lncRNA	2.52141	0.0382226		LINC01124	lncRNA	-1.76685	0.000599697
AP001767.2	lncRNA	2.51968	1.20398e-05		AC109347.1	lncRNA	-1.76284	0.0203977
AC017104.5	lncRNA	2.51462	0.0254895		MCCC1-AS1	lncRNA	-1.76029	0.0047375
LINC02301	lncRNA	2.50852	0.0122876		AL118506.1	lncRNA	-1.75933	3.57553e-25
AL391095.3	lncRNA	2.50356	9.95568e-12		MATN1-AS1	lncRNA	-1.7583	1.01386e-07
LINC01269	lncRNA	2.50177	0.0150651		AC008074.2	lncRNA	-1.75742	0.0336598
AL392172.1	lncRNA	2.50101	1.82906e-06		AC092745.4	lncRNA	-1.75293	3.15144e-11
AC016957.2	lncRNA	2.50083	2.05707e-07		AC090578.3	lncRNA	-1.75116	0.0182194
LINC02617	lncRNA	2.50025	0.00291146		LINC00348	lncRNA	-1.75105	0.00927159
AL117209.1	lncRNA	2.49936	4.84115e-08		AC092368.3	lncRNA	-1.74543	0.0260654
AC109824.1	lncRNA	2.49764	0.00133101		LINC01123	lncRNA	-1.74132	5.01807e-48
TERC	lncRNA	2.48763	0.0127343		AC023509.3	lncRNA	-1.73889	0.022986
AL031710.2	lncRNA	2.47326	2.66821e-06		LINC01695	lncRNA	-1.73689	0.00980374
AC127526.4	lncRNA	2.47174	1.81878e-18		AC139019.1	lncRNA	-1.73593	2.68532e-05
AC107982.3	lncRNA	2.47128	4.44481e-11		SNAI3-AS1	lncRNA	-1.73543	2.47918e-30
LINC01713	lncRNA	2.46958	2.05788e-07		AC105916.1	lncRNA	-1.73353	0.000309239
AC009121.4	lncRNA	2.46819	0.00181555		SUV39H2-DT	lncRNA	-1.73266	0.0026398
AC138761.1	lncRNA	2.46777	0.00998311		AC005696.1	lncRNA	-1.731	0.0210573
AC018845.1	lncRNA	2.46777	0.0167742		AL023581.2	lncRNA	-1.73028	0.000412927
LINC00528	lncRNA	2.46521	0.0470182		LINC00624	lncRNA	-1.72714	0.00257134
LINC01433	lncRNA	2.46281	0.0111551		AC005696.4	lncRNA	-1.72671	2.46509e-08
LINC01068	lncRNA	2.46256	0.00338551		UBL7-AS1	lncRNA	-1.72545	6.96087e-19
LINC00589	lncRNA	2.46112	2.63488e-06		HAGLR	lncRNA	-1.7242	4.87606e-28
U47924.2	lncRNA	2.46002	2.13282e-18		ZBED5-AS1	lncRNA	-1.72005	6.43228e-10
AC137936.1	lncRNA	2.45927	0.0198228		ZNF22-AS1	lncRNA	-1.71519	8.33286e-13
AC245014.3	lncRNA	2.45785	8.71243e-07		AL158071.4	lncRNA	-1.71517	0.0173091
CRAT37	lncRNA	2.45735	0.00117156		CERS6-AS1	lncRNA	-1.71385	3.08958e-05
PHACTR2-AS1	lncRNA	2.45515	0.000416753		SNHG32	lncRNA	-1.71308	3.54993e-85
AL691447.2	lncRNA	2.44877	1.42863e-28		HHLA3-AS1	lncRNA	-1.70948	0.0228552
LINC02478	lncRNA	2.44688	0.018657		LINC01907	lncRNA	-1.70831	0.000186068
MAFA-AS1	lncRNA	2.44323	0.0225334		LINC01120	lncRNA	-1.70623	0.0136079
AL355377.4	lncRNA	2.44253	0.00136849		AP003498.2	lncRNA	-1.70616	2.64435e-16
AL023755.1	lncRNA	2.43624	6.35286e-10		AC073254.1	lncRNA	-1.69971	0.00471762
AC138028.1	lncRNA	2.43437	0.000298988		AC104971.1	lncRNA	-1.69661	0.0157937
AC009434.1	lncRNA	2.43085	0.0325888		KANSL1-AS1	lncRNA	-1.69565	0.000287737
AL442125.2	lncRNA	2.4285	5.63966e-11		ST3GAL6-AS1	lncRNA	-1.69422	1.43423e-06
AC013472.2	lncRNA	2.42803	0.000712102		AP001107.9	lncRNA	-1.69295	5.98535e-28
AC025165.4	lncRNA	2.42272	0.004421		AL096828.3	lncRNA	-1.69019	0.0190266
AC078880.3	lncRNA	2.42113	0.00299671		AL135905.1	lncRNA	-1.68886	1.61135e-05
AL121750.1	lncRNA	2.41993	0.048936		AC129507.2	lncRNA	-1.68747	8.58131e-07
CACTIN-AS1	lncRNA	2.4189	1.18744e-12		TMEM139-AS1	lncRNA	-1.68629	0.00040146
AC022182.2	lncRNA	2.41821	0.0104379		AC138430.1	lncRNA	-1.67789	4.97469e-05
AL356489.3	lncRNA	2.41636	0.0185476		AL161645.2	lncRNA	-1.67557	0.0120832
AC104370.1	lncRNA	2.41066	0.000209709		ERVK-28	lncRNA	-1.67034	0.0114238
AL591845.1	lncRNA	2.40692	5.93516e-06		ARHGAP5-AS1	lncRNA	-1.66423	1.94906e-09
AC024267.4	lncRNA	2.39935	0.0150377		CRYZL2P-SEC16B	lncRNA	-1.66291	6.08017e-08
AC004490.1	lncRNA	2.39867	0.00426666		AL354740.1	lncRNA	-1.66264	0.0211619
AC246785.3	lncRNA	2.39652	0.0321627		AL118558.3	lncRNA	-1.66032	0.000736224
AC114939.1	lncRNA	2.39593	0.000127424		LINC00853	lncRNA	-1.65771	0.00623729
AC004253.1	lncRNA	2.39315	5.18811e-07		ILRUN-AS1	lncRNA	-1.65139	0.000223178
AC000123.1	lncRNA	2.39259	1.80363e-06		NRSN2-AS1	lncRNA	-1.64886	1.22584e-27
LINC02809	lncRNA	2.38967	0.005304		AC092720.3	lncRNA	-1.64654	0.0176413
AC137894.3	lncRNA	2.38845	2.05498e-12		AC008738.3	lncRNA	-1.64472	2.53228e-21
AC011388.1	lncRNA	2.38703	0.0357249		AL355353.1	lncRNA	-1.64072	0.0192218
AC107220.1	lncRNA	2.38687	5.81254e-05		LINC00526	lncRNA	-1.63901	4.76576e-27
AC135050.3	lncRNA	2.38328	0.00208352		AC004080.2	lncRNA	-1.63601	0.00954561
AC013468.1	lncRNA	2.37878	0.0192533		AC011479.4	lncRNA	-1.63558	0.00419436
AC010198.2	lncRNA	2.3768	7.67987e-07		AC026748.3	lncRNA	-1.63175	2.28603e-12
AC068025.2	lncRNA	2.37663	0.0241177		AC254629.1	lncRNA	-1.62827	9.9722e-05
AC011611.3	lncRNA	2.37398	1.30936e-09		SMIM2-AS1	lncRNA	-1.62795	9.5567e-05
GTF3C2-AS1	lncRNA	2.37286	1.26985e-09		EPS15-AS1	lncRNA	-1.62329	0.00132078
AC133919.1	lncRNA	2.3728	0.00018367		AC015917.2	lncRNA	-1.62283	0.000100256
BACH1-IT2	lncRNA	2.37003	0.00228586		LINC02352	lncRNA	-1.62238	0.0120023
AL022323.3	lncRNA	2.36956	5.94217e-33		IGF2-AS	lncRNA	-1.62189	0.00199771
LINC01550	lncRNA	2.36491	0.000201529		AC068473.5	lncRNA	-1.62088	1.42485e-05
AC010615.2	lncRNA	2.36146	2.14338e-08		OBSCN-AS1	lncRNA	-1.61869	0.0483221
AP003392.4	lncRNA	2.35681	0.00014958		AC100791.2	lncRNA	-1.61759	0.00351641
AC008676.1	lncRNA	2.35654	0.000120727		GK-AS1	lncRNA	-1.61596	0.0279377
AL162411.1	lncRNA	2.35585	2.91642e-20		AP001122.1	lncRNA	-1.61331	0.0194982
AC073210.3	lncRNA	2.35496	0.00452221		AC012306.2	lncRNA	-1.60604	2.13565e-05
AC105206.1	lncRNA	2.35204	0.011334		AL442067.3	lncRNA	-1.6009	0.00629257
AP006621.1	lncRNA	2.34761	5.13811e-05		AC092329.4	lncRNA	-1.59735	6.86626e-21
AC027601.2	lncRNA	2.34648	0.0140647		ADCY6-DT	lncRNA	-1.59667	0.000291741
AL158166.1	lncRNA	2.34638	2.18768e-11		AP000593.4	lncRNA	-1.59589	0.0256411
MAGI1-IT1	lncRNA	2.34558	0.00200024		GMDS-DT	lncRNA	-1.59374	1.79588e-16
AL590560.5	lncRNA	2.34051	0.000465275		ZFAND2A-DT	lncRNA	-1.59203	9.09861e-11
AL031772.1	lncRNA	2.32983	8.2516e-09		TIPARP-AS1	lncRNA	-1.59011	0.000138552
LINC01358	lncRNA	2.32773	8.45063e-05		AC069360.1	lncRNA	-1.58977	0.0203316
SNHG22	lncRNA	2.32543	3.14408e-10		AL139289.1	lncRNA	-1.58391	0.0123738
AC092828.1	lncRNA	2.32231	0.000486411		AC063960.1	lncRNA	-1.58181	3.57199e-06
AD000090.1	lncRNA	2.32134	0.00147906		SNHG31	lncRNA	-1.57256	0.00351756
AL139317.5	lncRNA	2.32021	0.00100642		COA6-AS1	lncRNA	-1.57187	0.0120675
AL157886.1	lncRNA	2.31489	0.00874293		AC021491.2	lncRNA	-1.57176	0.00862333
AL034427.1	lncRNA	2.31262	0.00597767		LINC02562	lncRNA	-1.57062	8.54351e-07
N4BP2L2-IT2	lncRNA	2.30856	9.31542e-26		LINC02246	lncRNA	-1.56331	0.00534662
AC025180.1	lncRNA	2.30188	0.0261943		TMEM51-AS1	lncRNA	-1.56056	7.66064e-16
LINC02680	lncRNA	2.29955	3.46961e-05		AC093157.1	lncRNA	-1.55333	0.00088757
LINC02551	lncRNA	2.29387	0.000138624		LINC01451	lncRNA	-1.55146	0.04765
AC018529.2	lncRNA	2.29305	6.84961e-06		MIR34AHG	lncRNA	-1.5509	6.38653e-28
AC000065.1	lncRNA	2.29089	0.008949		LINC02709	lncRNA	-1.55004	6.20541e-06
AC116158.3	lncRNA	2.29026	9.33006e-06		AL133406.2	lncRNA	-1.54499	0.000816303
AL359636.2	lncRNA	2.28993	0.0373267		TMEM92-AS1	lncRNA	-1.54414	1.72823e-05
AC110926.1	lncRNA	2.28334	0.0368717		AC138393.2	lncRNA	-1.54066	0.0131632
AL138689.2	lncRNA	2.28202	7.18204e-08		AC243562.3	lncRNA	-1.53932	0.0222691
TBC1D22A-AS1	lncRNA	2.28177	0.00255462		MIR1-1HG-AS1	lncRNA	-1.53926	2.2429e-08
LINC00273	lncRNA	2.28134	1.441e-09		DHRS4-AS1	lncRNA	-1.53837	4.0313e-14
AC020911.1	lncRNA	2.27942	0.000409376		STK24-AS1	lncRNA	-1.53729	0.0104997
AC005618.1	lncRNA	2.27735	2.74417e-28		LINC01697	lncRNA	-1.53712	4.00691e-14
AC007216.4	lncRNA	2.27026	0.0364794		TBC1D8-AS1	lncRNA	-1.53488	0.000986351
AL672310.1	lncRNA	2.26976	0.00261317		AL445222.1	lncRNA	-1.53289	0.0318469
LINC02202	lncRNA	2.26731	0.0190275		C6orf223	lncRNA	-1.52545	0.0382776
TRPC7-AS1	lncRNA	2.26653	0.00222247		ZNF687-AS1	lncRNA	-1.5235	0.000433749
LINC01284	lncRNA	2.2663	1.71931e-05		LINC00662	lncRNA	-1.52173	9.08041e-11
AC004158.1	lncRNA	2.26619	0.0386737		AC004943.2	lncRNA	-1.5162	1.32315e-08
AL450322.2	lncRNA	2.26422	0.00318677		AC099508.2	lncRNA	-1.51541	3.55731e-06
LINC02204	lncRNA	2.26302	0.00510393		AL441992.1	lncRNA	-1.51438	0.000500975
AP000919.1	lncRNA	2.26148	6.98935e-08		AC012494.1	lncRNA	-1.5129	0.0461689
AC090192.2	lncRNA	2.2585	1.69823e-41		AC126335.1	lncRNA	-1.50926	2.82086e-08
AL031666.2	lncRNA	2.25725	0.000641209		ATP6V0E2-AS1	lncRNA	-1.50801	0.0309009
AL392023.2	lncRNA	2.2566	0.00223833		AL121832.2	lncRNA	-1.50687	2.15725e-07
AP000708.1	lncRNA	2.24619	2.16362e-06		AC116667.1	lncRNA	-1.50422	0.0333085
AL031731.1	lncRNA	2.24512	5.01e-15		LINC02363	lncRNA	-1.503	0.00160185
NR4A1AS	lncRNA	2.24446	0.0155091		LINC00909	lncRNA	-1.50283	1.18024e-11
LINC01254	lncRNA	2.24263	0.0029672		AP001372.2	lncRNA	-1.5025	3.78698e-08
AC139792.1	lncRNA	2.24087	0.0148717		AL662884.3	lncRNA	-1.49976	0.00223967
AC016949.1	lncRNA	2.24005	0.00317618		AL512791.2	lncRNA	-1.49975	1.4057e-06
LINC01297	lncRNA	2.23987	0.00852232		LINC01135	lncRNA	-1.49957	0.010422
AC093525.3	lncRNA	2.23104	0.00236758		AC023090.1	lncRNA	-1.49774	0.0343225
ITPK1-AS1	lncRNA	2.22682	0.0208946		SNHG29	lncRNA	-1.49107	4.56256e-77
LINC01224	lncRNA	2.21939	0.00038437		AC091978.1	lncRNA	-1.48998	0.0105212
AC027682.4	lncRNA	2.21821	0.000357663		AC113410.4	lncRNA	-1.48774	0.00478534
AC016526.2	lncRNA	2.21769	0.0137546		ALMS1-IT1	lncRNA	-1.48647	0.000262412
AL450163.1	lncRNA	2.21629	0.00519281		AC009126.1	lncRNA	-1.48387	0.000203178
AL662884.5	lncRNA	2.21095	1.91859e-09		AC027307.1	lncRNA	-1.48373	3.96948e-05
LINC02273	lncRNA	2.21088	0.00322618		AC097639.1	lncRNA	-1.48297	6.03689e-06
MIR23AHG	lncRNA	2.21016	3.58984e-93		LINC02846	lncRNA	-1.48295	0.0403477
DLGAP1-AS1	lncRNA	2.20589	1.63767e-26		AL050309.1	lncRNA	-1.48279	4.98049e-06
AC011933.2	lncRNA	2.2054	0.0214809		LINC02361	lncRNA	-1.47881	0.0011897
AC016816.1	lncRNA	2.19879	0.00381381		AP000553.1	lncRNA	-1.4769	0.000158714
LINC02742	lncRNA	2.19088	0.000213081		LINC02018	lncRNA	-1.46834	1.4357e-12
GAU1	lncRNA	2.1871	0.0432134		AC008610.1	lncRNA	-1.46759	2.61366e-05
AC010894.3	lncRNA	2.18342	0.0126667		TAB3-AS1	lncRNA	-1.46744	0.00120357
AC023296.1	lncRNA	2.18097	0.0336523		USP2-AS1	lncRNA	-1.4626	1.8411e-05
AC092295.1	lncRNA	2.17843	0.00486732		SNHG8	lncRNA	-1.4612	2.91436e-38
AC091132.2	lncRNA	2.17679	0.00926213		AC010894.2	lncRNA	-1.46097	1.26057e-11
AJ006995.1	lncRNA	2.17569	0.000623212		URB1-AS1	lncRNA	-1.46096	3.06593e-08
AL121897.1	lncRNA	2.1731	0.0321133		PCAT14	lncRNA	-1.45995	5.55168e-08
AL365204.2	lncRNA	2.16667	0.00171549		FP236383.3	lncRNA	-1.45796	7.88117e-30
LINC00842	lncRNA	2.16581	3.81401e-13		AC007114.1	lncRNA	-1.45672	0.00888617
AL590369.1	lncRNA	2.16516	0.0252132		FRMD6-AS1	lncRNA	-1.45274	0.0241177
AC008758.4	lncRNA	2.1611	3.83718e-10		AC022144.1	lncRNA	-1.44679	9.7659e-12
AC099314.1	lncRNA	2.1608	0.0277157		AC027117.1	lncRNA	-1.4456	0.00470686
MIR663AHG	lncRNA	2.15675	1.80979e-11		AC010894.1	lncRNA	-1.44419	0.00672278
DDX59-AS1	lncRNA	2.15525	0.00131288		RNASEH1-AS1	lncRNA	-1.44377	4.51005e-13
AC007292.3	lncRNA	2.15303	0.0444076		AC073389.1	lncRNA	-1.4426	0.0182883
AL133553.1	lncRNA	2.1397	0.00242255		AL356776.2	lncRNA	-1.43988	0.0199927
MYRF-AS1	lncRNA	2.13781	2.87307e-11		TMEM44-AS1	lncRNA	-1.43876	3.28482e-16
ZRANB2-AS1	lncRNA	2.13659	0.0159277		SLC2A1-AS1	lncRNA	-1.43585	1.86435e-05
LINC02042	lncRNA	2.13409	3.34114e-06		MIR4453HG	lncRNA	-1.43136	5.44347e-10
OSTN-AS1	lncRNA	2.13381	0.0397548		SMC2-AS1	lncRNA	-1.4299	0.000862273
AL133166.1	lncRNA	2.13335	0.0137241		AL691432.2	lncRNA	-1.42989	7.38084e-08
HM13-AS1	lncRNA	2.13328	0.00170071		WT1-AS	lncRNA	-1.42946	0.00795844
AC021016.1	lncRNA	2.13069	2.74524e-17		AC140481.1	lncRNA	-1.42787	0.00565671
LINC01589	lncRNA	2.12869	0.00400481		AC108673.2	lncRNA	-1.4278	0.0236665
AC010973.2	lncRNA	2.12861	3.3873e-27		AC073648.5	lncRNA	-1.42446	0.00112589
INTS9-AS1	lncRNA	2.12765	0.0128693		AL121827.1	lncRNA	-1.42315	0.0127053
GSN-AS1	lncRNA	2.12504	5.15912e-07		AC093627.4	lncRNA	-1.42191	0.0165566
AC012513.1	lncRNA	2.12435	0.00231043		LINC01133	lncRNA	-1.41781	1.11176e-09
AC087289.1	lncRNA	2.12405	0.00108886		FLVCR1-DT	lncRNA	-1.41347	2.18346e-08
AC025259.1	lncRNA	2.12236	2.06949e-21		AC105219.3	lncRNA	-1.41304	5.20246e-05
AC103718.1	lncRNA	2.12206	0.000419116		AL391684.1	lncRNA	-1.41031	2.45755e-11
AC005261.3	lncRNA	2.12066	1.13416e-09		LHX1-DT	lncRNA	-1.40976	4.5408e-05
LINC00910	lncRNA	2.11716	2.17256e-101		LINC02421	lncRNA	-1.4063	0.00715971
AP001062.3	lncRNA	2.11693	0.0127053		LINC02245	lncRNA	-1.40044	4.90337e-06
AC012645.1	lncRNA	2.11394	0.000515422		AL137003.1	lncRNA	-1.40028	1.40572e-06
RFPL3S	lncRNA	2.11378	4.12388e-06		AC010883.1	lncRNA	-1.39906	0.0077058
AC245041.2	lncRNA	2.11336	2.56911e-16		AP003307.1	lncRNA	-1.39194	0.000344338
AC137630.3	lncRNA	2.10849	0.0105262		ADORA2A-AS1	lncRNA	-1.39087	2.36189e-40
AL450307.1	lncRNA	2.10498	0.025294		AC092903.2	lncRNA	-1.38983	0.00778454
AC011466.1	lncRNA	2.10309	0.00155467		AL133367.1	lncRNA	-1.38041	7.05904e-13
AC022272.1	lncRNA	2.10153	0.0297605		AC078883.1	lncRNA	-1.36988	0.00139589
LINC01915	lncRNA	2.10107	0.0292246		MELTF-AS1	lncRNA	-1.36815	2.08869e-05
AP003393.1	lncRNA	2.09877	0.0477407		LINC00870	lncRNA	-1.36046	0.017191
MDS2	lncRNA	2.09771	0.0498693		AL355574.1	lncRNA	-1.35736	0.0300877
AC135050.5	lncRNA	2.09746	2.37546e-14		EIF2AK3-DT	lncRNA	-1.35467	2.15606e-07
ZNF433-AS1	lncRNA	2.09707	7.86665e-43		AC034236.2	lncRNA	-1.35445	5.4082e-05
AC103760.1	lncRNA	2.09659	1.1448e-08		AC004803.1	lncRNA	-1.35438	0.00563088
C1orf147	lncRNA	2.09621	0.000709345		LINC01752	lncRNA	-1.35408	0.042858
CFLAR-AS1	lncRNA	2.09354	1.76069e-14		GASAL1	lncRNA	-1.34707	5.14105e-07
LINC02688	lncRNA	2.09219	0.00122234		AC009005.1	lncRNA	-1.34601	9.85406e-08
LINC01722	lncRNA	2.09174	0.00309056		AC007611.1	lncRNA	-1.34371	0.00767311
AP002812.2	lncRNA	2.08872	0.00522445		LINC01023	lncRNA	-1.33515	0.0256031
LINC01348	lncRNA	2.08666	5.58605e-14		AC021218.1	lncRNA	-1.33425	1.62715e-06
FAM225A	lncRNA	2.08094	0.0359559		AC120498.4	lncRNA	-1.33238	0.0154988
AL390726.2	lncRNA	2.08092	0.0474602		AC145285.6	lncRNA	-1.32997	0.00373594
AC011503.4	lncRNA	2.07601	0.00102765		DARS1-AS1	lncRNA	-1.32901	2.69417e-06
AC084036.1	lncRNA	2.06947	0.00165653		AC105411.1	lncRNA	-1.32784	1.37044e-10
EAF1-AS1	lncRNA	2.06863	0.00801658		TSC22D1-AS1	lncRNA	-1.32534	0.00109458
AP005328.1	lncRNA	2.06405	0.0334014		AL354707.1	lncRNA	-1.3251	3.38186e-16
AC068473.3	lncRNA	2.06401	0.018955		AC133644.2	lncRNA	-1.32215	4.69665e-07
AC125618.1	lncRNA	2.06229	0.0433868		AC245140.2	lncRNA	-1.32071	4.23395e-08
MIR181A1HG	lncRNA	2.06132	0.0181749		AC079949.2	lncRNA	-1.31673	7.56823e-07
AL109615.4	lncRNA	2.05997	3.95795e-27		AC018521.2	lncRNA	-1.31267	5.78339e-07
AL445363.1	lncRNA	2.05958	0.00481638		C6orf99	lncRNA	-1.30252	0.0355236
AC104984.3	lncRNA	2.05371	0.0085727		AL022069.3	lncRNA	-1.30195	0.00655607
AL627309.3	lncRNA	2.04866	0.00143721		AL360169.3	lncRNA	-1.2979	1.91151e-36
C1QTNF1-AS1	lncRNA	2.04783	5.70023e-08		AL513320.1	lncRNA	-1.2955	0.0343889
AC074387.1	lncRNA	2.04515	0.0156988		LINC00667	lncRNA	-1.29521	3.01215e-37
AC129926.1	lncRNA	2.04438	0.00310389		AC008966.1	lncRNA	-1.28671	2.47294e-08
AC108134.3	lncRNA	2.04415	0.0011103		AC008581.1	lncRNA	-1.28658	9.84502e-06
C8orf44	lncRNA	2.04134	1.67186e-28		Z84485.1	lncRNA	-1.28551	0.000288621
AL139384.2	lncRNA	2.04043	1.45355e-09		AC108047.1	lncRNA	-1.28468	0.00172001
AC007493.1	lncRNA	2.03771	0.00364854		SGMS1-AS1	lncRNA	-1.2801	0.000598648
AC103957.2	lncRNA	2.03048	6.86326e-09		SEPTIN7-DT	lncRNA	-1.27933	0.000888381
LINC01115	lncRNA	2.02957	0.0457813		AC079848.1	lncRNA	-1.2766	0.0469959
AC103591.4	lncRNA	2.02782	0.0423512		ILF3-DT	lncRNA	-1.27506	1.30351e-20
AL132799.1	lncRNA	2.02221	0.003874		AC129507.3	lncRNA	-1.27088	0.00365209
AP001972.3	lncRNA	2.01677	0.0269901		LINC01315	lncRNA	-1.26733	0.00380274
AC012358.1	lncRNA	2.01453	0.00046338		FAM106A	lncRNA	-1.2673	4.96297e-07
AC004837.2	lncRNA	2.00912	0.0444121		AC074212.1	lncRNA	-1.26568	0.00376546
AC090181.2	lncRNA	2.00699	6.1114e-16		PRRT3-AS1	lncRNA	-1.26377	0.0359291
LINC02481	lncRNA	2.00509	0.000807603		AC103874.1	lncRNA	-1.26062	0.0405477
AP004147.1	lncRNA	2.00214	0.0282133		LINC00668	lncRNA	-1.25992	7.74777e-26
AL117378.1	lncRNA	2.0017	7.40132e-05		AP002387.1	lncRNA	-1.25976	1.28001e-11
AL356756.1	lncRNA	1.99722	0.0177994		LINC02028	lncRNA	-1.25017	0.0259195
AC089998.4	lncRNA	1.99698	0.0237987		C1orf229	lncRNA	-1.2498	0.0204154
AC020656.2	lncRNA	1.99551	1.72636e-58		AL049830.3	lncRNA	-1.24742	0.00643375
AC132192.1	lncRNA	1.99379	0.036558		AC099661.1	lncRNA	-1.24624	7.3868e-05
AC022154.1	lncRNA	1.99371	1.35896e-07		AC027601.5	lncRNA	-1.24454	8.43827e-09
AC011815.2	lncRNA	1.9931	0.00074254		AC115618.1	lncRNA	-1.24417	0.0327542
AL445430.2	lncRNA	1.98883	0.00320751		DLG5-AS1	lncRNA	-1.23907	0.00323588
MALAT1	lncRNA	1.98453	6.60276e-43		AC073389.3	lncRNA	-1.23403	0.0345218
AL138689.1	lncRNA	1.98287	0.0366578		LINC01659	lncRNA	-1.22735	0.000169704
LINC02365	lncRNA	1.98279	1.73243e-10		WASL-DT	lncRNA	-1.22235	0.000192439
AC007773.1	lncRNA	1.98132	5.87003e-12		AL050341.2	lncRNA	-1.22184	1.1833e-06
AC004854.2	lncRNA	1.98117	0.00899846		ZNF503-AS2	lncRNA	-1.22051	0.000364215
LINC01299	lncRNA	1.98074	0.0213822		AC015712.2	lncRNA	-1.21628	1.75478e-06
AC110048.2	lncRNA	1.98065	0.00667205		TRAPPC12-AS1	lncRNA	-1.21529	0.0142889
SMCR5	lncRNA	1.97974	0.00702262		AL034550.1	lncRNA	-1.21417	0.000725546
AL358232.2	lncRNA	1.97708	0.0208856		SNHG7	lncRNA	-1.21322	1.9166e-26
AC112722.1	lncRNA	1.97555	0.0170836		AC087292.1	lncRNA	-1.21278	0.0227625
AC127024.4	lncRNA	1.97451	0.0282683		AP001453.1	lncRNA	-1.20417	0.0312246
AL023803.3	lncRNA	1.97431	0.0390401		AL137802.2	lncRNA	-1.20259	0.000176297
AC010422.2	lncRNA	1.97135	0.00576289		AC005280.1	lncRNA	-1.1989	0.00435867
AC131011.1	lncRNA	1.97087	0.0269287		VIPR1-AS1	lncRNA	-1.19841	0.000797297
ITGB1-DT	lncRNA	1.96983	7.09818e-06		LINC00997	lncRNA	-1.19622	0.00107693
AC090510.2	lncRNA	1.9669	0.00145722		AC004477.2	lncRNA	-1.1939	0.0247365
AL645728.1	lncRNA	1.96289	1.65388e-09		LINC01671	lncRNA	-1.19368	0.0363212
LINC02268	lncRNA	1.95855	1.35132e-05		AC067852.2	lncRNA	-1.19168	7.38937e-23
AC027243.2	lncRNA	1.95802	0.0133448		AC002467.1	lncRNA	-1.19097	0.000167523
LINC02069	lncRNA	1.95749	0.00267235		AC108479.1	lncRNA	-1.18683	0.000570709
AC092652.1	lncRNA	1.95525	0.0172693		AP001626.1	lncRNA	-1.18632	0.0220866
AP000477.1	lncRNA	1.95232	0.0348855		AL035587.3	lncRNA	-1.17822	0.00279933
HS1BP3-IT1	lncRNA	1.95185	2.90138e-11		AC010168.2	lncRNA	-1.17746	2.32873e-07
AC005832.1	lncRNA	1.95054	0.030212		LINC00513	lncRNA	-1.17698	0.00112533
AF131216.5	lncRNA	1.95044	0.00926674		AC093249.6	lncRNA	-1.1697	0.0151168
AC005253.1	lncRNA	1.95013	4.8384e-32		AL162431.1	lncRNA	-1.16405	0.00479813
AL021918.5	lncRNA	1.94792	0.000159714		RHPN1-AS1	lncRNA	-1.16364	0.0337781
AP000941.1	lncRNA	1.94688	0.00214257		AL109615.3	lncRNA	-1.16082	0.000162074
Z98885.3	lncRNA	1.94671	7.69474e-07		BLACE	lncRNA	-1.15891	0.0333834
AC123768.4	lncRNA	1.94631	0.023251		MBNL1-AS1	lncRNA	-1.15055	1.42857e-05
AC004951.1	lncRNA	1.94111	9.04544e-15		RAP2C-AS1	lncRNA	-1.14769	0.0461626
AC005840.4	lncRNA	1.93902	8.50049e-05		AC092745.5	lncRNA	-1.14747	0.0038672
AC009121.3	lncRNA	1.93823	1.00784e-05		KTN1-AS1	lncRNA	-1.14318	3.76653e-06
AC092118.1	lncRNA	1.93767	0.0166459		MCF2L-AS1	lncRNA	-1.14186	0.0201744
AL035252.3	lncRNA	1.93551	2.20921e-09		IL10RB-DT	lncRNA	-1.13518	0.00323479
MIR122HG	lncRNA	1.93505	0.0257491		AC156455.1	lncRNA	-1.12977	4.10278e-08
AL157935.1	lncRNA	1.93464	0.00179901		ACVR2B-AS1	lncRNA	-1.12714	0.0140746
AC006441.1	lncRNA	1.93362	3.54112e-05		AP000356.2	lncRNA	-1.12586	0.0149348
AC010889.2	lncRNA	1.93334	0.00382493		LINC01709	lncRNA	-1.12449	1.09045e-18
AC108125.1	lncRNA	1.93334	0.00964925		NFYC-AS1	lncRNA	-1.1242	0.00096373
LINC01910	lncRNA	1.9329	0.0336095		BX890604.1	lncRNA	-1.11928	6.73389e-21
AL669830.1	lncRNA	1.92963	3.53954e-12		USP3-AS1	lncRNA	-1.11918	0.0027309
AL590729.1	lncRNA	1.92943	0.0240272		PARTICL	lncRNA	-1.11615	4.8211e-06
AC004471.1	lncRNA	1.92895	0.0114135		LENG8-AS1	lncRNA	-1.11311	6.68743e-06
LINC01186	lncRNA	1.92698	9.29353e-14		STARD7-AS1	lncRNA	-1.11082	4.46911e-07
AL590133.1	lncRNA	1.92476	0.0285225		FAM13A-AS1	lncRNA	-1.10774	0.00133641
AL353807.2	lncRNA	1.92469	0.0297386		TAF1A-AS1	lncRNA	-1.10761	0.0130922
AC093857.1	lncRNA	1.92266	0.00143185		HHLA3	lncRNA	-1.10095	0.00238244
AC073476.2	lncRNA	1.9224	0.0149353		AC005041.3	lncRNA	-1.09662	0.00123539
AL353751.1	lncRNA	1.91024	0.000558848		AC004923.4	lncRNA	-1.0954	0.0239511
FP671120.7	lncRNA	1.90988	0.00879648		AC002480.1	lncRNA	-1.09465	0.0041359
AC008269.1	lncRNA	1.90453	3.62638e-05		AL360181.2	lncRNA	-1.09457	0.00010782
AC023830.1	lncRNA	1.90202	0.00602312		SNHG3	lncRNA	-1.09206	1.64707e-25
AC100797.1	lncRNA	1.90194	7.84038e-06		AL353593.1	lncRNA	-1.08682	0.00347545
LINC02188	lncRNA	1.90093	0.0303389		SLC25A5-AS1	lncRNA	-1.08595	0.00123085
AL135924.2	lncRNA	1.89467	0.0135705		AC012640.2	lncRNA	-1.08512	0.0481278
ADPGK-AS1	lncRNA	1.89151	0.0219687		ATP2B1-AS1	lncRNA	-1.08288	0.0298411
AL109811.1	lncRNA	1.89087	1.30057e-05		AL360181.1	lncRNA	-1.07827	0.0259891
LINC02532	lncRNA	1.88833	0.013709		AL121603.2	lncRNA	-1.072	0.0160541
AC004801.6	lncRNA	1.8877	2.11732e-05		AP003068.2	lncRNA	-1.07118	8.10436e-06
AL161910.1	lncRNA	1.88571	0.0182114		AC084809.1	lncRNA	-1.06932	0.00792165
AC021683.3	lncRNA	1.88509	0.00136492		AC107027.3	lncRNA	-1.06722	0.000317052
AC068790.6	lncRNA	1.88493	0.0330562		HLA-F-AS1	lncRNA	-1.06678	1.56512e-06
AC125494.2	lncRNA	1.88333	0.0228706		AC108860.2	lncRNA	-1.06283	0.000741807
AC005052.2	lncRNA	1.88136	0.00904353		AC083799.1	lncRNA	-1.06163	0.000359746
AL354928.1	lncRNA	1.88063	0.0347165		CU638689.1	lncRNA	-1.06149	8.40127e-09
LINC02271	lncRNA	1.88021	0.000717398		AC006213.1	lncRNA	-1.06045	0.0280452
AL591463.1	lncRNA	1.87939	9.56401e-06		SP2-AS1	lncRNA	-1.05703	8.53359e-05
AL158166.2	lncRNA	1.87727	5.19532e-05		AC079142.1	lncRNA	-1.05198	0.0316119
LCAL1	lncRNA	1.87668	0.00654821		CCNT2-AS1	lncRNA	-1.05125	5.14661e-05
AL117328.2	lncRNA	1.87575	5.76255e-05		AC040970.1	lncRNA	-1.05121	0.0106054
AC010531.5	lncRNA	1.87546	0.014381		LINC01560	lncRNA	-1.04937	0.00159165
AC013403.2	lncRNA	1.87511	0.0118677		LINC01670	lncRNA	-1.04889	1.684e-08
AP001020.3	lncRNA	1.87429	2.4642e-05		CTBP1-DT	lncRNA	-1.0469	6.05042e-14
AL512283.2	lncRNA	1.87145	0.00297573		AL031058.1	lncRNA	-1.04536	0.000640251
AC068888.2	lncRNA	1.86981	0.0388101		AC084125.2	lncRNA	-1.04164	3.73448e-11
AL031055.1	lncRNA	1.86904	0.0150572		LINC00847	lncRNA	-1.0376	1.42794e-14
FSIP2-AS1	lncRNA	1.86862	0.000102926		AC012645.4	lncRNA	-1.033	0.0407793
FLJ31356	lncRNA	1.86469	3.37033e-05		AL163051.1	lncRNA	-1.03212	0.0405562
AC245041.1	lncRNA	1.8637	1.36169e-08		PPP4R3B-DT	lncRNA	-1.03053	0.0235484
KCNQ1OT1	lncRNA	1.85826	1.14091e-10		AL049840.5	lncRNA	-1.03036	5.48124e-05
AL035427.2	lncRNA	1.85536	0.0271586		AC068888.1	lncRNA	-1.02976	8.86454e-12
AC010643.1	lncRNA	1.85029	0.00424668		AL121832.1	lncRNA	-1.02891	1.26482e-05
AL117382.2	lncRNA	1.84948	1.19791e-09		LINC01882	lncRNA	-1.02822	7.46115e-05
AC005329.3	lncRNA	1.84199	7.46467e-13		HOXB-AS1	lncRNA	-1.02491	0.0424651
AC087289.2	lncRNA	1.84098	2.05788e-08		AC108519.1	lncRNA	-1.02425	7.6173e-07
AC004449.1	lncRNA	1.84063	0.0156493		DNAJC9-AS1	lncRNA	-1.0173	0.00237881
LINC00923	lncRNA	1.84015	2.82357e-24		EPB41L4A-AS1	lncRNA	-1.01543	1.09709e-25
MAGI2-AS3	lncRNA	1.83948	0.00338373		AC103691.1	lncRNA	-1.01495	0.0280928
AL355312.2	lncRNA	1.83893	3.20974e-05		AC018653.3	lncRNA	-1.00975	1.50279e-05
PPP1R12A-AS1	lncRNA	1.8371	2.13578e-09		AC021028.1	lncRNA	-1.00905	0.0198327
AL355916.1	lncRNA	1.83703	2.6906e-13		AL034550.3	lncRNA	-1.00706	0.0111572
AF274853.1	lncRNA	1.83673	0.00825179		AP005230.1	lncRNA	-1.00678	6.16117e-05
AL365256.1	lncRNA	1.8358	0.00549973		BOLA3-AS1	lncRNA	-1.00614	5.15515e-14
AP002505.1	lncRNA	1.83119	0.000833456		CU634019.1	lncRNA	-1.00608	0.0479041
AC106820.4	lncRNA	1.82601	3.19907e-19		RAB11B-AS1	lncRNA	-0.998435	0.00913088
AL583722.3	lncRNA	1.82285	0.0389049		LINC01547	lncRNA	-0.995277	3.40189e-05
AL133320.2	lncRNA	1.82223	0.00677798		LINC00294	lncRNA	-0.995167	5.90707e-14
AC084212.1	lncRNA	1.82079	0.00206696		BAALC-AS1	lncRNA	-0.993696	0.0302137
MPRIP-AS1	lncRNA	1.81873	0.00145363		TRAM2-AS1	lncRNA	-0.992761	2.47689e-08
GDF5-AS1	lncRNA	1.81841	0.0477123		REPIN1-AS1	lncRNA	-0.988648	0.022971
UBOX5-AS1	lncRNA	1.81472	0.00396736		C1RL-AS1	lncRNA	-0.987954	1.29577e-14
Z84723.1	lncRNA	1.81461	0.00705017		AC000068.1	lncRNA	-0.984535	0.00550072
LINC00343	lncRNA	1.81457	4.57821e-14		EBLN3P	lncRNA	-0.984291	7.52412e-21
TSPOAP1-AS1	lncRNA	1.81114	1.43372e-18		RAB33B-AS1	lncRNA	-0.979543	1.09761e-06
AP003096.1	lncRNA	1.80764	6.20278e-05		AC019257.1	lncRNA	-0.977314	0.0181157
AC020663.3	lncRNA	1.80606	0.0192218		BAIAP2-DT	lncRNA	-0.975839	1.71842e-17
AP001619.1	lncRNA	1.80245	0.0174794		NCK1-DT	lncRNA	-0.970409	1.56871e-05
AL445250.1	lncRNA	1.79699	0.0047659		AC232271.1	lncRNA	-0.968219	4.55715e-06
AL021807.1	lncRNA	1.79468	0.000102926		AC026471.1	lncRNA	-0.967823	0.000458182
LINC01840	lncRNA	1.7942	0.0366519		BX284668.4	lncRNA	-0.967396	0.00040418
AL360270.1	lncRNA	1.79249	3.09573e-09		GABPB1-IT1	lncRNA	-0.96644	5.09621e-06
AC022819.1	lncRNA	1.79174	4.23287e-05		LINC01637	lncRNA	-0.965415	0.00106793
AL731571.1	lncRNA	1.79155	1.56294e-13		AC005550.2	lncRNA	-0.962446	3.19096e-08
AC087392.1	lncRNA	1.78874	0.026231		AL513550.1	lncRNA	-0.961934	5.25048e-08
AL512306.2	lncRNA	1.78452	0.0226057		AC021078.1	lncRNA	-0.961537	1.54691e-13
AL445931.1	lncRNA	1.783	0.00589196		LINC00886	lncRNA	-0.960791	2.43973e-05
AL592166.1	lncRNA	1.78282	9.48563e-05		ZNF32-AS2	lncRNA	-0.95877	0.00573789
RBM15-AS1	lncRNA	1.78282	2.69073e-08		LINC02804	lncRNA	-0.957387	0.0272421
AC020743.1	lncRNA	1.7817	0.0459851		AC025171.1	lncRNA	-0.953576	1.23027e-06
AC012073.1	lncRNA	1.77984	1.33177e-19		AC008124.1	lncRNA	-0.950272	5.71851e-15
AC061975.8	lncRNA	1.77984	7.74045e-20		SUGT1-DT	lncRNA	-0.949683	0.012174
LINC00899	lncRNA	1.77923	0.00880816		AC024267.6	lncRNA	-0.944927	0.000165997
AC239799.2	lncRNA	1.77918	0.000176158		BCDIN3D-AS1	lncRNA	-0.940075	0.00754637
LINC00621	lncRNA	1.77885	8.62731e-10		AC124798.1	lncRNA	-0.938455	5.02835e-10
AL391001.1	lncRNA	1.77695	0.0315896		AL139384.1	lncRNA	-0.933263	0.000587262
AL157834.1	lncRNA	1.77502	0.00260884		AC079922.2	lncRNA	-0.933105	0.000559898
AL136309.2	lncRNA	1.77198	0.000852801		LINC02614	lncRNA	-0.927062	0.00221554
AC093515.1	lncRNA	1.77014	0.011158		AC018865.2	lncRNA	-0.925957	0.00105114
PRR29-AS1	lncRNA	1.76691	0.00560492		AC073529.1	lncRNA	-0.924702	0.0457868
AC012615.4	lncRNA	1.76567	0.0160174		LINC00482	lncRNA	-0.924476	3.62645e-10
AC097713.2	lncRNA	1.76528	1.02576e-07		LINC02449	lncRNA	-0.919285	0.0119348
AC104232.3	lncRNA	1.76371	0.00145871		MIR503HG	lncRNA	-0.919011	2.91388e-06
AC017116.2	lncRNA	1.76134	4.84778e-12		LINC00963	lncRNA	-0.906553	1.80575e-14
SNHG1	lncRNA	1.76018	8.65638e-93		LINC01515	lncRNA	-0.905405	0.00220398
SEMA3F-AS1	lncRNA	1.7589	2.83251e-10		LINC01137	lncRNA	-0.901837	0.0229295
AL121987.2	lncRNA	1.75533	0.0249154		AL390719.2	lncRNA	-0.900196	2.83946e-08
AL356417.3	lncRNA	1.75349	0.0478975		RUSC1-AS1	lncRNA	-0.897504	2.25459e-09
LINC01004	lncRNA	1.75247	4.55187e-13		LINC00467	lncRNA	-0.896434	9.08446e-08
AP001775.2	lncRNA	1.75224	0.0109933		AC008393.1	lncRNA	-0.896177	0.00669793
LINC00486	lncRNA	1.75005	0.00536648		SEPSECS-AS1	lncRNA	-0.895907	8.80922e-05
AL021878.2	lncRNA	1.74934	0.000110201		HCG11	lncRNA	-0.89239	7.7648e-17
LINC02331	lncRNA	1.74923	6.03642e-09		RASSF8-AS1	lncRNA	-0.891224	0.000380828
Z69706.1	lncRNA	1.74914	0.010593		AC008736.1	lncRNA	-0.887627	0.0140239
AC063952.4	lncRNA	1.74649	6.19028e-06		PCCA-DT	lncRNA	-0.88761	4.92455e-05
AC010761.6	lncRNA	1.74564	0.00757718		AC009065.4	lncRNA	-0.886765	0.00325753
DAAM2-AS1	lncRNA	1.74536	0.000900202		MMADHC-DT	lncRNA	-0.882918	3.75241e-05
LINC00472	lncRNA	1.74405	0.00732873		AC016629.3	lncRNA	-0.880574	0.00184261
AC073130.2	lncRNA	1.74281	0.0381117		C8orf31	lncRNA	-0.878848	3.24112e-05
AL645608.1	lncRNA	1.74121	0.034985		OLMALINC	lncRNA	-0.87714	1.91129e-17
LINC01356	lncRNA	1.74051	2.83993e-08		MMP25-AS1	lncRNA	-0.873695	7.92626e-05
AC006238.1	lncRNA	1.74023	0.0482567		FLJ37453	lncRNA	-0.866783	0.000981472
AL137800.1	lncRNA	1.73742	2.06438e-05		BX842570.1	lncRNA	-0.858386	4.80807e-05
AC138028.2	lncRNA	1.73612	2.31625e-08		AL732509.1	lncRNA	-0.855549	0.0307795
AC084125.4	lncRNA	1.73546	7.33354e-08		TAPT1-AS1	lncRNA	-0.854224	0.0153207
AC005785.1	lncRNA	1.73458	0.000662435		AC004812.2	lncRNA	-0.854175	0.014596
PDC-AS1	lncRNA	1.73438	1.32376e-06		MIR4458HG	lncRNA	-0.853139	5.83851e-06
AL135818.3	lncRNA	1.72978	0.0276015		AL136131.3	lncRNA	-0.851907	0.00118961
AL139147.1	lncRNA	1.72641	9.36737e-05		AC104534.1	lncRNA	-0.85051	0.000293691
AC022762.2	lncRNA	1.72555	2.20748e-10		ODC1-DT	lncRNA	-0.843458	0.000160013
AC087164.1	lncRNA	1.72179	0.0133018		MINCR	lncRNA	-0.835089	0.00651341
HOXA10-AS	lncRNA	1.72078	0.0441119		AP000866.2	lncRNA	-0.825325	0.0238279
LINC01551	lncRNA	1.71872	0.00788133		AC006449.6	lncRNA	-0.824569	0.0120975
AL031432.4	lncRNA	1.71858	7.13705e-09		AC010378.1	lncRNA	-0.82294	0.000397494
AC115220.1	lncRNA	1.71746	0.0367199		AC092306.1	lncRNA	-0.82238	0.0212057
AL591030.1	lncRNA	1.7172	0.0432548		LMNTD2-AS1	lncRNA	-0.82028	0.00308703
LINC01138	lncRNA	1.71702	1.76842e-14		FAM198B-AS1	lncRNA	-0.809815	0.004637
LINC01570	lncRNA	1.71312	0.0393055		AL645608.8	lncRNA	-0.808605	0.000776936
AC010632.2	lncRNA	1.71311	0.037282		GSEC	lncRNA	-0.806729	0.00227291
KDM4A-AS1	lncRNA	1.71218	4.9337e-14		AL391422.4	lncRNA	-0.803408	0.00188541
AC006001.2	lncRNA	1.71086	4.15528e-29		SNHG15	lncRNA	-0.798055	6.76337e-09
AC127537.1	lncRNA	1.71071	0.00745162		ZFAS1	lncRNA	-0.795998	2.37198e-19
LINC00970	lncRNA	1.70999	0.0041199		AC009061.2	lncRNA	-0.794892	0.00164289
LINC00324	lncRNA	1.70942	8.12408e-08		AC064807.1	lncRNA	-0.794764	0.0329367
HOTAIRM1	lncRNA	1.7062	8.05573e-13		AC022966.1	lncRNA	-0.792989	0.00418313
AC091078.1	lncRNA	1.7013	0.0449481		ITGA9-AS1	lncRNA	-0.791094	0.0270969
AC008149.2	lncRNA	1.69885	0.00353522		LINC00638	lncRNA	-0.78956	0.0280729
AL645940.1	lncRNA	1.6988	0.00180451		AP000944.7	lncRNA	-0.78929	0.016866
AC015813.3	lncRNA	1.6978	0.0225052		Z99572.1	lncRNA	-0.788617	4.545e-05
AL627309.1	lncRNA	1.69689	0.000498677		PITPNA-AS1	lncRNA	-0.788415	5.71031e-05
LINC01289	lncRNA	1.69508	0.0372921		FIRRE	lncRNA	-0.781605	0.000529365
AL031587.3	lncRNA	1.69473	0.034294		LINC01226	lncRNA	-0.780164	0.00131209
AC087175.1	lncRNA	1.69342	0.0353603		AC079160.1	lncRNA	-0.775753	0.00799244
AC015726.1	lncRNA	1.69096	0.000254393		AL355001.2	lncRNA	-0.775642	0.0175793
Z98257.1	lncRNA	1.6905	0.0159694		PXN-AS1	lncRNA	-0.77415	0.000618877
AL583825.1	lncRNA	1.68968	0.00962373		AL132800.1	lncRNA	-0.773714	0.0134971
AL512413.1	lncRNA	1.68834	0.0452655		TMEM9B-AS1	lncRNA	-0.772617	0.0127761
AC009053.3	lncRNA	1.68745	1.36397e-05		AC005083.1	lncRNA	-0.770613	0.00228981
AC004471.2	lncRNA	1.68719	0.0219321		AL691482.3	lncRNA	-0.767675	0.00813492
AC080089.2	lncRNA	1.68637	0.0328968		AP004609.3	lncRNA	-0.767061	0.0278448
AC004528.1	lncRNA	1.68429	8.89941e-05		LINC01572	lncRNA	-0.762291	0.00748426
AC126763.1	lncRNA	1.6841	0.00171677		LINC01521	lncRNA	-0.76118	0.037469
AC007823.1	lncRNA	1.68192	0.0106354		AC005329.1	lncRNA	-0.754088	0.000197422
AC011476.2	lncRNA	1.67473	0.00124127		AC025181.2	lncRNA	-0.750063	0.0308708
AC012676.1	lncRNA	1.67331	1.51438e-09		LINC00501	lncRNA	-0.744569	0.021453
AL031123.2	lncRNA	1.67323	0.00757275		SCAMP1-AS1	lncRNA	-0.744304	7.98926e-08
AC006111.2	lncRNA	1.66993	0.000232637		AL031600.1	lncRNA	-0.739032	0.0109817
AC006064.1	lncRNA	1.66674	0.0147393		AL591895.1	lncRNA	-0.738605	0.00874909
AC107958.2	lncRNA	1.66669	0.00405423		AC139530.1	lncRNA	-0.736404	0.000181215
AC005304.2	lncRNA	1.66417	3.59425e-05		CHASERR	lncRNA	-0.731928	5.23937e-08
AC016877.1	lncRNA	1.6628	0.0167742		AC021037.1	lncRNA	-0.731563	0.0497618
AL731563.3	lncRNA	1.66168	5.83293e-07		KDM7A-DT	lncRNA	-0.726513	0.0160998
LINC01972	lncRNA	1.65819	0.00138482		AC132192.2	lncRNA	-0.721694	0.000643156
AC005616.1	lncRNA	1.6578	0.0477792		AC132217.1	lncRNA	-0.720427	0.00515837
AC087639.2	lncRNA	1.65527	2.62181e-05		AL162258.1	lncRNA	-0.709241	0.0296294
LINC02397	lncRNA	1.64821	0.0488976		AL358781.1	lncRNA	-0.708722	3.2334e-13
AC007614.1	lncRNA	1.64629	0.00059975		SOX9-AS1	lncRNA	-0.703064	0.0423624
PRKAR2B-AS1	lncRNA	1.64364	0.0151605		AC112907.3	lncRNA	-0.70139	1.40725e-07
WASIR2	lncRNA	1.64059	8.83709e-07		MAN1B1-DT	lncRNA	-0.697134	0.0448306
AC108690.1	lncRNA	1.64007	0.0327456		AC135050.6	lncRNA	-0.695365	0.000213851
AC234775.3	lncRNA	1.63879	0.00707986		AP002748.4	lncRNA	-0.694052	0.00161884
AC092053.3	lncRNA	1.63727	0.00885302		TFAP2A-AS2	lncRNA	-0.691416	0.0263323
IGBP1-AS1	lncRNA	1.63544	0.0173235		DLGAP1-AS2	lncRNA	-0.691122	1.31687e-06
AC087190.2	lncRNA	1.63368	0.0328772		AC099329.1	lncRNA	-0.687394	2.23392e-09
AC096751.2	lncRNA	1.63232	1.90745e-09		AL162458.1	lncRNA	-0.686085	1.91826e-05
AC092868.2	lncRNA	1.6266	0.0393879		SPINT1-AS1	lncRNA	-0.683331	8.42839e-05
LEMD1-DT	lncRNA	1.62644	0.0110174		AL592295.6	lncRNA	-0.681839	0.000153458
AC107959.4	lncRNA	1.62337	0.00555759		LINC02038	lncRNA	-0.676427	0.00300973
PAQR9-AS1	lncRNA	1.62134	0.000188941		LASTR	lncRNA	-0.670176	0.0315255
AL033519.5	lncRNA	1.62121	0.0162957		RARA-AS1	lncRNA	-0.664235	0.00288399
AC124276.1	lncRNA	1.62042	0.000112123		RAMP2-AS1	lncRNA	-0.660572	0.00432111
PLBD1-AS1	lncRNA	1.61831	1.03266e-10		TPT1-AS1	lncRNA	-0.658162	1.16418e-07
RSF1-IT1	lncRNA	1.61809	0.0111106		ZNF337-AS1	lncRNA	-0.657997	0.00550253
AL355388.1	lncRNA	1.61732	0.0375741		MIR3936HG	lncRNA	-0.655981	0.000182728
AL589935.1	lncRNA	1.61625	0.0321504		TMEM105	lncRNA	-0.655815	0.00500842
AC025442.2	lncRNA	1.61408	0.00901979		NAPA-AS1	lncRNA	-0.654484	0.00975752
PSMD6-AS2	lncRNA	1.61178	3.44654e-05		SBF2-AS1	lncRNA	-0.644005	0.00142321
AC025575.2	lncRNA	1.61114	0.0245124		AC073957.3	lncRNA	-0.642722	0.00350978
AC010327.7	lncRNA	1.61018	0.000229546		NORAD	lncRNA	-0.638759	4.93544e-24
AC009318.1	lncRNA	1.60976	1.34719e-09		KCNMB2-AS1	lncRNA	-0.623335	0.000975781
RNFT1-DT	lncRNA	1.60607	0.0356105		TENM3-AS1	lncRNA	-0.622021	0.000385996
AC020651.2	lncRNA	1.60596	0.0113723		AC002310.1	lncRNA	-0.620323	0.0102782
AL031658.1	lncRNA	1.60212	7.62873e-07		SNHG16	lncRNA	-0.61821	3.13986e-09
AC116535.1	lncRNA	1.60173	0.000181767		AC025423.4	lncRNA	-0.614622	0.00853586
ZSWIM8-AS1	lncRNA	1.60073	1.36663e-06		AC010733.1	lncRNA	-0.611273	0.00486674
AP001267.2	lncRNA	1.59313	0.000772453		SMARCA5-AS1	lncRNA	-0.610615	0.0261726
EMX2OS	lncRNA	1.59306	0.00313603		AL135925.1	lncRNA	-0.607071	0.014756
LINC01909	lncRNA	1.59225	0.00698026		EMSLR	lncRNA	-0.605389	0.000289369
AC022893.1	lncRNA	1.59152	6.01055e-05		AC009113.1	lncRNA	-0.599014	0.0100538
AC008735.4	lncRNA	1.59007	0.00220559		AC009133.1	lncRNA	-0.59861	0.0292827
LINC00352	lncRNA	1.58627	0.00876146		LINC02253	lncRNA	-0.597154	0.00634179
AC009065.3	lncRNA	1.58547	0.0312992		CD27-AS1	lncRNA	-0.59533	0.00203511
AC012076.1	lncRNA	1.58534	0.010298		TRIM52-AS1	lncRNA	-0.590594	0.000850034
ADAMTSL4-AS2	lncRNA	1.58424	0.0476732		LINC02675	lncRNA	-0.58762	0.0450236
AL356056.2	lncRNA	1.57938	1.19775e-09		AC004918.3	lncRNA	-0.585148	0.0471638
LINC02861	lncRNA	1.57768	0.000177324		RELA-DT	lncRNA	-0.583143	0.0352599
UBE2R2-AS1	lncRNA	1.5757	0.00189833		AL117382.1	lncRNA	-0.582728	0.00279424
AC087894.3	lncRNA	1.57328	0.0272207		BACE1-AS	lncRNA	-0.576193	0.000778485
AC079841.2	lncRNA	1.57037	0.0499246		AL161663.2	lncRNA	-0.572435	0.0371751
AC011593.1	lncRNA	1.56978	0.0490206		LINC00894	lncRNA	-0.571935	0.0444716
AP005899.1	lncRNA	1.56872	2.43434e-06		LINC00342	lncRNA	-0.568673	0.0126087
AL445363.2	lncRNA	1.56706	0.0169935		PRKCQ-AS1	lncRNA	-0.562823	0.0177163
LINC00381	lncRNA	1.56532	0.0435361		RALY-AS1	lncRNA	-0.553315	0.0155609
AC018690.1	lncRNA	1.56531	4.34686e-06		BBOX1-AS1	lncRNA	-0.548404	0.00258534
AC019077.1	lncRNA	1.56495	0.0355531		CR381653.1	lncRNA	-0.538464	0.0291786
SCARNA9	lncRNA	1.56292	2.31058e-07		AC132872.1	lncRNA	-0.538372	0.0013348
AL023806.4	lncRNA	1.56278	7.05275e-05		BCAR3-AS1	lncRNA	-0.533789	0.0104466
AC139491.3	lncRNA	1.56172	0.0161978		LINC00205	lncRNA	-0.528444	2.12997e-05
AC023302.2	lncRNA	1.55929	0.0175911		AC093627.5	lncRNA	-0.527783	0.0013669
AC005081.1	lncRNA	1.55873	0.0337124		ARMCX5-GPRASP2	lncRNA	-0.527329	0.0184217
RFPL1S	lncRNA	1.55741	0.000350599		PCAT7	lncRNA	-0.526437	0.0024398
L3MBTL2-AS1	lncRNA	1.55364	3.33193e-09		AC010329.1	lncRNA	-0.52339	0.030274
AC010530.1	lncRNA	1.55308	0.0463682		AC007128.1	lncRNA	-0.518393	0.0361597
AP006545.3	lncRNA	1.55287	0.00392923		SRP14-AS1	lncRNA	-0.514955	0.0257326
AC005899.8	lncRNA	1.55161	0.000106114		ARHGEF35-AS1	lncRNA	-0.501789	0.010998
KCCAT198	lncRNA	1.55135	0.0451033
AC092745.1	lncRNA	1.55115	0.000328366
AC024560.3	lncRNA	1.55073	0.000454163
SPATA41	lncRNA	1.54994	0.0301994
LINC00900	lncRNA	1.54915	0.00611049
C1orf167-AS1	lncRNA	1.54689	0.0144719
AC015712.1	lncRNA	1.54468	5.14648e-07
STPG2-AS1	lncRNA	1.54314	0.00812657
TONSL-AS1	lncRNA	1.54197	0.00842595
RUFY1-AS1	lncRNA	1.54085	0.00163735
LINC00996	lncRNA	1.54048	0.0335662
HOXC-AS2	lncRNA	1.53986	6.53007e-09
AC087392.3	lncRNA	1.53945	1.43845e-06
HAND2-AS1	lncRNA	1.53673	0.000202215
ZNF528-AS1	lncRNA	1.53551	0.000154286
AP006623.1	lncRNA	1.53539	5.20808e-06
AL109614.1	lncRNA	1.52975	6.39798e-09
AC097532.3	lncRNA	1.52782	0.000163161
AC090018.2	lncRNA	1.52699	1.64269e-05
AC127035.1	lncRNA	1.52675	4.11018e-05
AL731702.1	lncRNA	1.52637	0.0365413
SLBP-DT	lncRNA	1.52608	1.5894e-07
AP000692.1	lncRNA	1.52219	0.0138941
AC005393.1	lncRNA	1.5193	0.0047117
AC009630.3	lncRNA	1.51823	2.303e-10
AC018730.1	lncRNA	1.51723	0.000453576
AL022341.2	lncRNA	1.51603	0.00544401
AC007384.1	lncRNA	1.51535	0.0284353
LINC02055	lncRNA	1.51519	0.00917939
AC103955.1	lncRNA	1.51497	0.000467577
AL033530.1	lncRNA	1.51419	0.002813
AC073575.2	lncRNA	1.51145	9.91478e-07
AC073320.1	lncRNA	1.51144	0.0074296
AC092375.2	lncRNA	1.51077	0.000143448
AP003392.5	lncRNA	1.51073	0.0289762
VPS33B-DT	lncRNA	1.50938	0.0157171
AC073840.1	lncRNA	1.50375	0.00124418
AC010542.4	lncRNA	1.50375	0.0308111
AC128685.1	lncRNA	1.50169	0.0135256
INTS6-AS1	lncRNA	1.5004	1.92705e-07
AL139424.3	lncRNA	1.49596	0.00287325
AC244502.1	lncRNA	1.49579	1.78293e-09
SLC26A4-AS1	lncRNA	1.49532	1.1909e-06
AC037487.1	lncRNA	1.49518	0.0106341
RBMS3-AS2	lncRNA	1.48958	0.00276955
PTCSC2	lncRNA	1.48924	1.51583e-05
AL161756.3	lncRNA	1.48871	0.0237401
AL031283.1	lncRNA	1.48531	0.00714486
AP001893.1	lncRNA	1.485	0.0147565
AL121845.1	lncRNA	1.48447	2.78281e-05
AC099344.3	lncRNA	1.48328	0.00297738
AL359317.2	lncRNA	1.48116	0.0129209
TRIM7-AS1	lncRNA	1.48091	0.0383932
AC124290.1	lncRNA	1.47943	9.33487e-05
AC022929.2	lncRNA	1.47903	1.59322e-17
ZNF667-AS1	lncRNA	1.47814	0.00211295
AC087854.1	lncRNA	1.4779	1.53057e-07
LINC01806	lncRNA	1.47721	5.28657e-10
PRNCR1	lncRNA	1.47712	0.0173356
DRAIC	lncRNA	1.47701	1.68988e-06
AL137847.1	lncRNA	1.47684	0.0228319
AC239809.3	lncRNA	1.47313	0.0305528
AC003681.1	lncRNA	1.47281	2.60419e-18
LINC00967	lncRNA	1.46926	0.0495217
AL133304.3	lncRNA	1.46721	0.0451749
AC006557.1	lncRNA	1.46629	0.0144303
AL078459.1	lncRNA	1.46611	5.00294e-10
AC107959.1	lncRNA	1.46561	0.000578676
AC107294.2	lncRNA	1.46143	5.28199e-08
AL355499.1	lncRNA	1.46013	0.00896182
AC138028.6	lncRNA	1.45778	0.00238164
AL157938.2	lncRNA	1.45772	0.0139857
AL451166.1	lncRNA	1.45728	0.0124424
LINC00921	lncRNA	1.45713	0.00173325
LINC01949	lncRNA	1.45574	4.68213e-05
MAPRE3-AS1	lncRNA	1.45484	0.0222597
AP002518.1	lncRNA	1.45439	0.0315676
AP003175.1	lncRNA	1.45262	0.0308274
AL096794.1	lncRNA	1.45147	0.00280862
AC243965.2	lncRNA	1.4511	0.00855309
CYP1B1-AS1	lncRNA	1.44974	3.82109e-07
AL157871.5	lncRNA	1.44928	0.00648225
AC021752.1	lncRNA	1.44548	0.00121959
AL591501.1	lncRNA	1.44536	1.72578e-06
DUBR	lncRNA	1.44434	0.0374152
MAPT-AS1	lncRNA	1.44371	0.0140992
LIX1L-AS1	lncRNA	1.44238	0.0173792
AL035411.3	lncRNA	1.43659	2.86484e-05
AC007686.4	lncRNA	1.43526	0.0252478
ZNF451-AS1	lncRNA	1.43311	0.00213815
AC092143.3	lncRNA	1.43257	0.00618415
AC008555.4	lncRNA	1.43099	8.61361e-08
MIR646HG	lncRNA	1.42917	0.000112405
AP000688.2	lncRNA	1.42809	0.00538974
ASAP1-IT2	lncRNA	1.42547	0.0192877
AC243654.3	lncRNA	1.42533	0.00318662
AC127070.2	lncRNA	1.42425	0.000418231
AL121936.1	lncRNA	1.42396	0.0207146
LINC01970	lncRNA	1.42056	0.00265884
AC005387.2	lncRNA	1.4198	0.0413957
AC105206.2	lncRNA	1.41735	0.000189789
AL139393.1	lncRNA	1.41642	0.0156493
AC008735.1	lncRNA	1.4136	0.0209503
AC108168.1	lncRNA	1.41238	0.0176719
AC018647.1	lncRNA	1.41194	0.0338616
AC034229.1	lncRNA	1.41048	0.0358901
AP003119.1	lncRNA	1.40952	0.0118865
AC007780.1	lncRNA	1.40911	0.0381567
PCED1B-AS1	lncRNA	1.40781	5.55055e-05
AL162632.1	lncRNA	1.4078	1.62616e-08
AL606834.1	lncRNA	1.40339	0.0168355
LINC00608	lncRNA	1.40299	0.0168355
AL136295.2	lncRNA	1.40174	0.00581915
AC074138.1	lncRNA	1.39927	0.0334313
AL139130.1	lncRNA	1.39925	0.00697291
MIR3142HG	lncRNA	1.39728	1.38693e-05
AC099550.1	lncRNA	1.39698	0.00232115
AC008543.1	lncRNA	1.39697	8.70943e-12
AL365330.1	lncRNA	1.39658	4.74366e-05
AC084740.1	lncRNA	1.39638	0.0205494
AL356481.3	lncRNA	1.39618	0.0370737
AC138932.1	lncRNA	1.39479	0.00191318
AL683813.1	lncRNA	1.39474	3.00722e-05
AC011921.1	lncRNA	1.39336	0.00273017
FAM153CP	lncRNA	1.3926	3.94119e-09
AL356056.1	lncRNA	1.39214	2.84367e-09
AC011447.3	lncRNA	1.39118	4.98579e-07
AC087588.1	lncRNA	1.39084	0.0247097
AC073548.2	lncRNA	1.39032	0.00128049
CNIH3-AS2	lncRNA	1.38937	0.0185604
AL592295.5	lncRNA	1.38872	0.00412353
AC245052.4	lncRNA	1.38849	1.51067e-06
AL627309.5	lncRNA	1.38575	1.03591e-13
LINC01204	lncRNA	1.38246	0.030035
AL592156.1	lncRNA	1.3794	0.0226883
AC091074.2	lncRNA	1.37931	0.00238302
AC024588.1	lncRNA	1.37759	0.0299651
AC007389.2	lncRNA	1.37687	1.16445e-06
LINC00844	lncRNA	1.37336	0.00153245
LINC01476	lncRNA	1.37322	0.0392688
ELF3-AS1	lncRNA	1.37209	3.10403e-37
AL133243.2	lncRNA	1.36838	0.031761
AP001020.2	lncRNA	1.3681	0.000413559
AL356489.4	lncRNA	1.36633	6.69308e-05
AC078777.1	lncRNA	1.3658	0.0174762
AL117336.2	lncRNA	1.3625	1.64328e-05
AL022151.1	lncRNA	1.36095	6.69619e-06
LINC02541	lncRNA	1.36008	4.26935e-08
AC004039.1	lncRNA	1.35912	0.000134049
AC100830.1	lncRNA	1.35749	0.0397372
MKLN1-AS	lncRNA	1.35687	1.02332e-26
AC005674.1	lncRNA	1.35253	3.58729e-05
AL157997.1	lncRNA	1.35016	1.67379e-05
SCN1A-AS1	lncRNA	1.35007	0.00277801
AC005261.1	lncRNA	1.34932	1.16756e-21
AC233280.1	lncRNA	1.34826	3.00931e-07
AL021578.1	lncRNA	1.34719	0.000951368
PRR7-AS1	lncRNA	1.34638	8.0221e-05
AC006262.1	lncRNA	1.34538	0.0344533
AC104472.4	lncRNA	1.344	0.00357241
AC025048.4	lncRNA	1.34324	0.00854165
AC010327.8	lncRNA	1.34287	0.000253767
RABGAP1L-IT1	lncRNA	1.34252	0.00291274
AC005041.5	lncRNA	1.34224	2.87007e-18
AC134312.5	lncRNA	1.34181	0.0270536
AL136441.1	lncRNA	1.34086	0.00191318
AL713998.1	lncRNA	1.34006	0.000822603
AC072028.1	lncRNA	1.33788	0.0105943
AC025165.5	lncRNA	1.33784	0.000400627
AC106028.3	lncRNA	1.33759	0.00347363
LINC01422	lncRNA	1.33749	0.00398899
Z95114.4	lncRNA	1.3368	0.00124816
AC006230.1	lncRNA	1.33479	0.00689392
AC008761.2	lncRNA	1.33479	0.0433017
CU634019.5	lncRNA	1.33198	2.24114e-36
AC083862.2	lncRNA	1.32864	0.00358432
LINC00547	lncRNA	1.32862	0.0046525
AC092979.1	lncRNA	1.32773	0.0261751
AC131009.3	lncRNA	1.32528	0.00187806
AC040160.1	lncRNA	1.32491	0.00458675
AC016687.2	lncRNA	1.32228	0.0192917
MIR222HG	lncRNA	1.32154	5.24123e-08
AL133410.1	lncRNA	1.32068	3.42665e-06
LINC00857	lncRNA	1.3188	5.82447e-53
AL157893.2	lncRNA	1.3181	5.01815e-07
AL033543.1	lncRNA	1.31765	0.0065872
AC083805.1	lncRNA	1.31546	0.0158179
AL583859.3	lncRNA	1.3153	0.0180106
DELEC1	lncRNA	1.31528	3.25565e-06
ZNF8-ERVK3-1	lncRNA	1.31436	4.21834e-05
AC068787.3	lncRNA	1.31178	0.0161054
MIRLET7A1HG	lncRNA	1.3112	2.58833e-11
AC008766.1	lncRNA	1.30745	0.0260501
AL096870.2	lncRNA	1.30708	6.02769e-10
AC145207.8	lncRNA	1.30675	0.00900907
AC012213.2	lncRNA	1.30535	0.0187252
MIR1302-9HG	lncRNA	1.30492	1.13515e-11
AL929091.1	lncRNA	1.30388	0.0450651
LINC01772	lncRNA	1.30306	0.00198738
AL358472.4	lncRNA	1.3016	0.00240103
AC015813.1	lncRNA	1.30147	6.11926e-26
SPAG16-DT	lncRNA	1.30136	0.000198091
AC026412.3	lncRNA	1.29539	0.0108745
LINC02026	lncRNA	1.29181	0.0135184
AL031005.2	lncRNA	1.2916	0.047271
AC106820.2	lncRNA	1.29079	0.000616582
AC009404.1	lncRNA	1.29012	3.62012e-25
BTG3-AS1	lncRNA	1.28882	2.30948e-05
AC112484.5	lncRNA	1.28633	0.0322277
LINC01761	lncRNA	1.28444	3.51182e-05
AC068631.1	lncRNA	1.27986	1.791e-07
AC007319.1	lncRNA	1.2798	0.000634353
MIR4435-2HG	lncRNA	1.27979	6.08876e-25
TNK2-AS1	lncRNA	1.27356	0.0458241
LINC02367	lncRNA	1.27306	0.0165273
MIF-AS1	lncRNA	1.27298	0.00122242
AC073842.2	lncRNA	1.27121	0.0125354
AL391056.1	lncRNA	1.27085	0.0061619
SAMMSON	lncRNA	1.26983	0.0242151
LINC01273	lncRNA	1.26786	2.43395e-07
LINC02076	lncRNA	1.26752	0.0153932
MIR9-1HG	lncRNA	1.26474	0.000527525
AC114760.2	lncRNA	1.26121	0.0344374
AC012349.1	lncRNA	1.25999	1.55995e-05
LINC02073	lncRNA	1.25709	0.00149044
CU638689.4	lncRNA	1.25684	5.75366e-21
CLEC12A-AS1	lncRNA	1.25581	0.00558993
AC127496.1	lncRNA	1.25462	0.0169328
AL359764.2	lncRNA	1.25123	0.00145309
AC009055.2	lncRNA	1.25087	0.0158765
KIAA1671-AS1	lncRNA	1.24823	0.0271707
AL355347.1	lncRNA	1.24811	6.90465e-08
MIR193BHG	lncRNA	1.2443	2.22699e-06
AC145343.1	lncRNA	1.24385	0.0267836
LINC00488	lncRNA	1.24174	0.0327844
PTPRG-AS1	lncRNA	1.24031	0.0491278
AL356481.2	lncRNA	1.23868	0.0440793
LINC02822	lncRNA	1.237	0.0216575
AC138207.4	lncRNA	1.23665	0.0174224
HEXD-IT1	lncRNA	1.23498	0.000211752
AL603840.1	lncRNA	1.23463	0.000135592
AC117382.2	lncRNA	1.23326	0.0390274
AC096642.1	lncRNA	1.23282	0.00931384
AC023355.1	lncRNA	1.23229	0.0400081
AP001531.1	lncRNA	1.23226	1.65943e-05
CYTOR	lncRNA	1.22964	1.91063e-20
AL356234.3	lncRNA	1.22915	0.0055065
LINC00461	lncRNA	1.22903	0.0351839
LINC01341	lncRNA	1.22839	8.17984e-05
AC016394.1	lncRNA	1.22698	9.8996e-07
AL590807.1	lncRNA	1.22661	1.94203e-10
AC011453.1	lncRNA	1.22265	0.0377891
AL035252.5	lncRNA	1.22154	6.35875e-05
AC018521.7	lncRNA	1.2181	0.00864519
CASC19	lncRNA	1.21766	4.06037e-27
PPM1F-AS1	lncRNA	1.21687	3.72308e-11
AC006511.5	lncRNA	1.216	0.0169234
AC073349.4	lncRNA	1.21552	0.0467194
LINC00506	lncRNA	1.21525	1.38288e-07
AC080013.1	lncRNA	1.21515	0.0106425
Z95331.1	lncRNA	1.21368	1.47723e-11
AC093577.1	lncRNA	1.2135	0.0330858
AP001107.4	lncRNA	1.21339	0.0132652
AL160408.2	lncRNA	1.21058	6.01501e-28
AP001099.1	lncRNA	1.2103	0.0265901
AC104109.4	lncRNA	1.20929	0.00508828
LRIG2-DT	lncRNA	1.20921	0.0160016
LINC00511	lncRNA	1.20711	3.45195e-22
AC083862.1	lncRNA	1.20605	0.00137931
AL391427.1	lncRNA	1.20062	0.000266364
AL583827.1	lncRNA	1.20043	0.00200969
AC106820.5	lncRNA	1.19015	0.0477123
AC132825.2	lncRNA	1.18952	1.54123e-13
LINC00392	lncRNA	1.18651	0.000273426
DLX6-AS1	lncRNA	1.18474	5.67699e-06
AL022311.1	lncRNA	1.18368	7.24319e-17
MRPS30-DT	lncRNA	1.18194	0.0348532
AC112484.1	lncRNA	1.18049	0.00610632
AC037459.2	lncRNA	1.18011	1.86975e-15
AC024581.1	lncRNA	1.17859	0.0499246
AC131971.1	lncRNA	1.17844	0.0137124
AC009961.1	lncRNA	1.17752	0.0154771
AC026401.3	lncRNA	1.17667	2.95303e-09
AC005005.4	lncRNA	1.17648	1.20862e-09
PLS3-AS1	lncRNA	1.17605	0.0396356
LINC01275	lncRNA	1.17285	0.0242308
AC019294.2	lncRNA	1.16775	0.000136661
AC087533.1	lncRNA	1.16743	0.0187535
AL137847.2	lncRNA	1.16655	0.0414657
AC021573.1	lncRNA	1.16618	0.00188899
HCG27	lncRNA	1.16542	2.89102e-07
AC008679.1	lncRNA	1.16515	0.00904311
AC023830.2	lncRNA	1.16335	0.0208053
LYPLAL1-AS1	lncRNA	1.16319	0.0229844
AC245297.3	lncRNA	1.16157	3.28621e-05
AL360270.2	lncRNA	1.16155	0.00558079
AL157392.3	lncRNA	1.15465	5.75555e-15
LINC02611	lncRNA	1.15267	0.0134208
AC087473.1	lncRNA	1.15099	4.89962e-12
AC016074.2	lncRNA	1.14756	0.00674535
LINC01176	lncRNA	1.1468	0.00526825
LINC02313	lncRNA	1.14617	6.18938e-05
WARS2-IT1	lncRNA	1.14437	0.000258036
LACTB2-AS1	lncRNA	1.14376	0.000369845
AC009227.1	lncRNA	1.14327	0.0472226
AC021491.4	lncRNA	1.14282	0.000118548
SOX2-OT	lncRNA	1.14219	0.00455336
AL591848.2	lncRNA	1.14049	0.0272711
AC015849.3	lncRNA	1.13844	0.00223948
AC138207.7	lncRNA	1.13817	4.42047e-16
SPAG5-AS1	lncRNA	1.13598	3.16597e-09
AP002748.6	lncRNA	1.13569	0.0490355
AL590714.1	lncRNA	1.13384	9.70892e-05
LINC01694	lncRNA	1.13353	0.00496297
LINC02554	lncRNA	1.13344	0.0196249
AC006064.2	lncRNA	1.1324	0.0212543
CBR3-AS1	lncRNA	1.13237	3.59265e-14
AC015971.1	lncRNA	1.1311	0.0028042
LINC01962	lncRNA	1.12743	0.0317411
RUNDC3A-AS1	lncRNA	1.1267	0.00104328
AL590867.1	lncRNA	1.12526	2.19776e-11
AL034550.2	lncRNA	1.12524	0.03112
LINC01012	lncRNA	1.12497	2.48285e-08
MIR4280HG	lncRNA	1.1248	3.03614e-05
AL109933.5	lncRNA	1.12338	0.0428952
AC004522.4	lncRNA	1.12033	0.0298476
FAM157C	lncRNA	1.11663	0.00205556
ZNF529-AS1	lncRNA	1.11647	1.39316e-15
LINC02878	lncRNA	1.11533	0.0197599
LINC01088	lncRNA	1.11369	0.000479028
AC087294.1	lncRNA	1.10998	0.000222285
AC005400.1	lncRNA	1.1098	0.0138588
AC024075.3	lncRNA	1.10942	0.00407216
LINC02041	lncRNA	1.10873	3.47179e-05
AC034213.1	lncRNA	1.10631	0.0413205
Z94721.3	lncRNA	1.10623	0.035396
AL139424.2	lncRNA	1.10565	0.0165999
AL009031.1	lncRNA	1.10505	0.000151988
MEG8	lncRNA	1.10418	0.0179211
AC078795.1	lncRNA	1.10109	0.000201273
AP001453.2	lncRNA	1.09751	7.56457e-05
AC138123.1	lncRNA	1.09026	0.00692315
HOXA-AS2	lncRNA	1.08803	1.04548e-13
AC012615.2	lncRNA	1.08681	0.0347475
AP001160.1	lncRNA	1.08578	0.00351367
AC019205.1	lncRNA	1.08548	5.99002e-06
AL353759.1	lncRNA	1.08501	0.00507986
LINC01427	lncRNA	1.08006	0.00431053
AC010735.2	lncRNA	1.07995	0.0342636
AC009133.3	lncRNA	1.07738	0.0137046
AL136985.3	lncRNA	1.07679	0.00619086
CHROMR	lncRNA	1.07651	0.00424609
LINC00882	lncRNA	1.07629	0.000112463
MIR99AHG	lncRNA	1.07455	0.000497123
ESRG	lncRNA	1.07405	2.38264e-06
AC009407.1	lncRNA	1.07377	0.00849752
AC008264.2	lncRNA	1.07256	0.00676492
AC234782.2	lncRNA	1.07106	0.000360826
AC008555.2	lncRNA	1.06892	6.49825e-05
PVT1	lncRNA	1.06789	4.99474e-11
AL022323.2	lncRNA	1.06528	0.00943805
AC008467.1	lncRNA	1.06501	0.0277613
AL160006.1	lncRNA	1.06362	1.73701e-14
KANSL1L-AS1	lncRNA	1.06127	0.0119778
AC067930.8	lncRNA	1.06095	0.00387358
AC026462.3	lncRNA	1.05946	3.5152e-10
AC068790.5	lncRNA	1.05773	0.0278813
AL590666.3	lncRNA	1.05721	0.0469321
CU633906.2	lncRNA	1.05679	3.19901e-11
AC040162.3	lncRNA	1.05662	7.75919e-09
HOXB-AS3	lncRNA	1.0565	1.27898e-13
AP000487.1	lncRNA	1.05568	0.00040051
AL355488.1	lncRNA	1.05386	0.000137758
AL035661.1	lncRNA	1.05167	1.7131e-06
LINC00836	lncRNA	1.05028	0.00494655
ALOX12-AS1	lncRNA	1.04869	9.10163e-08
SYNGAP1-AS1	lncRNA	1.04325	0.0262262
AC016747.1	lncRNA	1.04131	0.0277691
AC083843.2	lncRNA	1.04041	3.46895e-18
SAP30L-AS1	lncRNA	1.03986	1.33659e-06
LINC02503	lncRNA	1.0381	1.55988e-12
AC025449.2	lncRNA	1.03767	0.0345747
TSIX	lncRNA	1.03725	8.81182e-08
AC079336.5	lncRNA	1.0357	0.014446
AL512274.1	lncRNA	1.0333	0.00437943
LINC01445	lncRNA	1.0316	0.002011
AC007743.1	lncRNA	1.03152	1.97397e-05
Z95114.2	lncRNA	1.03054	0.0385398
AC008764.8	lncRNA	1.02902	8.68001e-07
AC130650.2	lncRNA	1.02892	0.0139582
AC034223.1	lncRNA	1.02885	0.000111058
LUCAT1	lncRNA	1.02842	0.0058536
AL161756.1	lncRNA	1.02666	0.00208801
AC006504.5	lncRNA	1.0243	5.81963e-14
AP003068.1	lncRNA	1.02408	0.00726499
AC007686.3	lncRNA	1.02373	9.0205e-05
LINC00937	lncRNA	1.02311	0.000320984
PTOV1-AS1	lncRNA	1.02222	0.000336606
AC092661.1	lncRNA	1.02198	0.00904353
AC127024.5	lncRNA	1.0216	0.00879966
AC109466.1	lncRNA	1.0216	0.00167228
AC007785.3	lncRNA	1.02116	0.0472412
AC010327.6	lncRNA	1.01881	3.87338e-11
LAMTOR5-AS1	lncRNA	1.01877	9.39582e-06
LINC02693	lncRNA	1.01832	1.19758e-24
ZNF350-AS1	lncRNA	1.01738	0.00387073
AL357141.1	lncRNA	1.01569	0.000374583
AC092123.1	lncRNA	1.01315	0.00522139
HMGN3-AS1	lncRNA	1.012	3.70653e-05
AL357033.3	lncRNA	1.01136	1.90183e-05
AC022137.3	lncRNA	1.00938	0.0282302
CCDC26	lncRNA	1.00888	3.6469e-05
CAPN10-DT	lncRNA	1.00634	5.14428e-09
AP002381.2	lncRNA	1.0055	0.00100733
AC023282.1	lncRNA	1.00548	0.0159277
AC027796.4	lncRNA	1.00208	0.000983411
HOXA-AS3	lncRNA	0.999294	0.0412165
Z95114.1	lncRNA	0.996633	1.69048e-07
AL445524.1	lncRNA	0.991754	1.26541e-09
KBTBD11-OT1	lncRNA	0.989331	0.030642
AL590064.1	lncRNA	0.98662	1.66387e-07
AC108449.2	lncRNA	0.985908	0.0131577
LINC01409	lncRNA	0.983844	0.000200335
AC119673.2	lncRNA	0.981192	0.0088839
AC005776.2	lncRNA	0.981072	0.0329168
AC096647.1	lncRNA	0.979411	0.00653113
AC114956.2	lncRNA	0.979009	0.0407664
MRTFA-AS1	lncRNA	0.974709	0.0289642
AL731577.2	lncRNA	0.974581	6.07132e-05
EFCAB6-AS1	lncRNA	0.9704	0.00991746
C21orf62-AS1	lncRNA	0.966673	6.11644e-05
AC112220.2	lncRNA	0.965414	5.45155e-08
AL035461.2	lncRNA	0.962479	0.00313374
AF279873.3	lncRNA	0.961868	0.0350167
AL354809.1	lncRNA	0.961514	0.0158084
AC093827.4	lncRNA	0.960518	9.56598e-11
AC097480.2	lncRNA	0.954344	0.032344
AF117829.1	lncRNA	0.954243	3.63208e-12
AC007292.1	lncRNA	0.953102	0.00189129
HELLPAR	lncRNA	0.953037	4.3011e-14
LINC01134	lncRNA	0.951509	8.51629e-08
AL391832.2	lncRNA	0.950946	0.0472031
AL079307.1	lncRNA	0.948834	0.0422076
RNF216P1	lncRNA	0.947965	4.82915e-19
TTTY10	lncRNA	0.947731	4.31018e-07
AC025580.1	lncRNA	0.946906	0.0392379
AC072026.2	lncRNA	0.943474	9.83845e-05
BX470102.2	lncRNA	0.941675	0.00476223
NUTM2A-AS1	lncRNA	0.940904	2.59372e-25
AL161431.1	lncRNA	0.94065	3.8847e-10
AC009812.3	lncRNA	0.939666	0.0113321
AC011912.1	lncRNA	0.937053	0.043374
AC106791.1	lncRNA	0.936176	0.0153243
AP005482.2	lncRNA	0.935054	0.0387761
AC087501.4	lncRNA	0.932295	0.0145705
ROR1-AS1	lncRNA	0.931254	0.00577554
AC006460.1	lncRNA	0.930738	0.0135054
C3orf35	lncRNA	0.930565	0.0130169
AP000350.7	lncRNA	0.930322	0.00209095
AC007998.4	lncRNA	0.929533	0.00267682
AC067930.4	lncRNA	0.926726	0.000215653
AC016907.2	lncRNA	0.926157	0.0372826
SLX1B-SULT1A4	lncRNA	0.925359	2.38286e-11
RBM5-AS1	lncRNA	0.924849	0.0364283
LINC02802	lncRNA	0.923791	0.000134765
MGC32805	lncRNA	0.922817	0.00706189
AC067852.3	lncRNA	0.922766	0.0252324
SH3BP5-AS1	lncRNA	0.919604	1.32377e-05
AC010491.1	lncRNA	0.918324	0.0345178
RPL37A-DT	lncRNA	0.916887	0.037949
AL358472.2	lncRNA	0.914649	0.00555431
AC022150.2	lncRNA	0.914542	0.0187666
AC003991.1	lncRNA	0.913646	0.0425803
AC010976.1	lncRNA	0.911409	0.00130731
AC005034.6	lncRNA	0.911062	0.0407793
AC008982.2	lncRNA	0.910913	0.00203393
AC007996.1	lncRNA	0.910692	0.004459
AL358790.1	lncRNA	0.910625	0.0032885
AP000542.2	lncRNA	0.907914	0.000637075
AC022007.1	lncRNA	0.907775	4.23385e-06
AL137186.2	lncRNA	0.905006	0.0225884
AL008730.1	lncRNA	0.904399	0.0136813
AL136982.1	lncRNA	0.901365	0.0150756
AC006946.2	lncRNA	0.898249	0.0303108
AL390038.1	lncRNA	0.897352	2.77562e-05
AL359258.1	lncRNA	0.897352	2.77562e-05
LINC01214	lncRNA	0.897103	0.00878616
AP000873.1	lncRNA	0.896347	4.19751e-07
AC104118.1	lncRNA	0.893751	0.0244973
AL603756.1	lncRNA	0.892609	0.000741275
LINC02548	lncRNA	0.890859	0.0284822
AC119403.1	lncRNA	0.889448	0.0451289
LINC00665	lncRNA	0.889005	0.000849021
AC007566.1	lncRNA	0.888793	0.0473433
TRIM31-AS1	lncRNA	0.887457	0.0387108
AC011346.1	lncRNA	0.886545	6.35564e-12
LINC01089	lncRNA	0.87928	4.06242e-14
THUMPD3-AS1	lncRNA	0.877851	2.6864e-16
GEMIN7-AS1	lncRNA	0.87741	0.0211567
AC099778.1	lncRNA	0.87452	0.00923689
AC016876.1	lncRNA	0.87276	0.000282429
XACT	lncRNA	0.870639	3.39954e-13
CARMN	lncRNA	0.870601	0.0209263
SNHG21	lncRNA	0.867045	0.000608747
AP002490.1	lncRNA	0.865485	0.00171492
AC245060.2	lncRNA	0.864246	0.0209628
KIF9-AS1	lncRNA	0.858473	0.0189164
BASP1-AS1	lncRNA	0.853249	0.00961203
FBXO30-DT	lncRNA	0.850349	3.92862e-05
AP000542.3	lncRNA	0.849463	0.00553659
SNHG9	lncRNA	0.84043	0.00419789
Z82217.1	lncRNA	0.839055	0.0228356
LINC02080	lncRNA	0.83823	0.0107444
AC073263.1	lncRNA	0.838225	0.0443063
AL512770.1	lncRNA	0.835078	0.0136543
AC090825.1	lncRNA	0.83305	0.0239458
LINC00954	lncRNA	0.828585	0.0449859
LINC00476	lncRNA	0.827568	0.000858201
LINC02193	lncRNA	0.826229	0.0133237
AP000866.6	lncRNA	0.823525	0.00161972
AC109460.2	lncRNA	0.823127	2.54083e-05
AP000446.1	lncRNA	0.820407	0.0286082
AL021155.4	lncRNA	0.820281	0.00716604
TSBP1-AS1	lncRNA	0.817984	0.000112549
MAPKAPK5-AS1	lncRNA	0.817347	2.6671e-11
LINC01609	lncRNA	0.815891	0.0034014
CPB2-AS1	lncRNA	0.814333	0.0427155
AL513165.1	lncRNA	0.812728	0.0304272
AC007066.2	lncRNA	0.812113	0.000336538
PARD6G-AS1	lncRNA	0.811284	2.33393e-05
MIR29B2CHG	lncRNA	0.806974	5.26456e-05
UCA1	lncRNA	0.803638	4.19931e-10
AC005562.1	lncRNA	0.799864	2.25425e-05
CEBPB-AS1	lncRNA	0.798536	0.00291146
AL606489.1	lncRNA	0.794687	0.029772
AL031595.2	lncRNA	0.787592	0.0200698
CIRBP-AS1	lncRNA	0.784064	0.00929073
AC090517.5	lncRNA	0.782983	1.4312e-06
SLX1A-SULT1A3	lncRNA	0.781668	2.73798e-10
AC012467.2	lncRNA	0.781291	3.32209e-05
AL109615.2	lncRNA	0.780924	0.0316392
AL117329.1	lncRNA	0.780358	3.55332e-07
LINC01608	lncRNA	0.778452	0.00705017
AL357033.4	lncRNA	0.777705	8.14956e-07
FAM215B	lncRNA	0.774709	0.00518013
MCPH1-AS1	lncRNA	0.774518	0.0204786
AC021092.1	lncRNA	0.774455	5.8449e-06
SNHG30	lncRNA	0.772879	5.07441e-08
LINC01873	lncRNA	0.771531	0.000193619
LINC00491	lncRNA	0.763983	7.65518e-08
LINC00504	lncRNA	0.762945	9.92243e-08
AP001267.1	lncRNA	0.762931	0.0245198
AC008079.1	lncRNA	0.762552	0.0068339
AC092802.1	lncRNA	0.760209	0.00177533
AC093725.2	lncRNA	0.760089	4.91408e-05
LINC01748	lncRNA	0.758331	1.41978e-06
AP000766.1	lncRNA	0.757118	0.00996825
AL136419.3	lncRNA	0.75698	0.000146814
AC090515.2	lncRNA	0.755944	0.0137436
FAM215A	lncRNA	0.755841	0.0404962
ADIRF-AS1	lncRNA	0.750051	1.84897e-14
AL353807.5	lncRNA	0.749907	0.0227393
LINC02254	lncRNA	0.747607	0.0113768
ZNF674-AS1	lncRNA	0.743824	1.90745e-06
AL162741.1	lncRNA	0.743293	0.0395979
AC012615.6	lncRNA	0.742988	0.0103874
AL022322.2	lncRNA	0.742326	1.30057e-05
AC060780.1	lncRNA	0.741097	7.31162e-10
Z92544.1	lncRNA	0.737767	0.00903601
TMED2-DT	lncRNA	0.730698	1.6645e-06
AC004148.1	lncRNA	0.72961	9.76056e-06
AL162311.3	lncRNA	0.72899	0.0142378
WDR5B-DT	lncRNA	0.728961	4.51286e-08
MUC20-OT1	lncRNA	0.726627	1.43014e-16
AP005901.5	lncRNA	0.722807	2.07806e-05
AP000704.1	lncRNA	0.72258	0.0111726
AC012615.1	lncRNA	0.721554	0.000541694
AC069281.2	lncRNA	0.71867	9.0877e-08
AL022328.2	lncRNA	0.718191	0.0372928
AC010969.2	lncRNA	0.716043	0.00309869
AL031595.3	lncRNA	0.715115	0.0364739
AC092445.1	lncRNA	0.714751	3.41816e-06
AC139795.2	lncRNA	0.714701	0.000100955
AC016727.1	lncRNA	0.711398	0.0119422
DTX2P1-UPK3BP1-PMS2P11	lncRNA	0.711037	3.44133e-07
AC135050.1	lncRNA	0.707404	0.0165241
AC093525.7	lncRNA	0.706687	0.00427408
AC090994.1	lncRNA	0.704712	0.0118816
AC008105.2	lncRNA	0.700119	0.0154638
ZKSCAN2-DT	lncRNA	0.700015	2.47391e-05
STX17-AS1	lncRNA	0.699867	0.0010697
LINC01128	lncRNA	0.699543	2.51116e-06
AL138828.1	lncRNA	0.686713	0.0360558
AC048341.1	lncRNA	0.685726	0.0108908
HIF1A-AS3	lncRNA	0.680253	0.000126449
SAPCD1-AS1	lncRNA	0.672996	0.0360824
AP003327.2	lncRNA	0.669248	0.000879201
LINC00630	lncRNA	0.663487	9.03733e-06
AC125611.3	lncRNA	0.663429	2.2876e-08
AC005519.1	lncRNA	0.6634	0.00527729
AC092902.4	lncRNA	0.662882	0.0149079
FAM226B	lncRNA	0.661591	0.0043416
ERVK9-11	lncRNA	0.66056	0.0348001
WARS2-AS1	lncRNA	0.660444	4.84689e-09
AL035071.1	lncRNA	0.655337	0.00664559
LINC01948	lncRNA	0.653627	0.00120786
Z73420.1	lncRNA	0.650961	0.0481722
AC092279.1	lncRNA	0.631374	8.55146e-09
SLC25A25-AS1	lncRNA	0.628191	7.41196e-11
C2orf27A	lncRNA	0.628135	0.0335439
AC021087.3	lncRNA	0.626695	0.045184
ZFHX2-AS1	lncRNA	0.624927	0.00109065
AC109322.1	lncRNA	0.623801	0.0380217
RTCA-AS1	lncRNA	0.618985	6.0544e-06
IQCH-AS1	lncRNA	0.618659	0.0202441
FTX	lncRNA	0.61403	1.97025e-05
AC016821.1	lncRNA	0.610845	0.0274834
AC004816.1	lncRNA	0.609833	0.0198306
SNHG5	lncRNA	0.606353	9.15645e-10
SNHG26	lncRNA	0.606264	0.0461576
GABPB1-AS1	lncRNA	0.599262	2.29812e-06
INE1	lncRNA	0.595662	0.0440506
AC009120.2	lncRNA	0.594066	0.00820888
LINC01588	lncRNA	0.592043	0.00115455
AL354836.1	lncRNA	0.592027	0.00187236
PRKG1-AS1	lncRNA	0.586268	0.000108339
AC092747.4	lncRNA	0.585834	0.00170301
Z82195.3	lncRNA	0.579831	1.51526e-05
LINC01322	lncRNA	0.579102	0.000148177
AL121832.3	lncRNA	0.576876	8.92988e-07
AL118516.1	lncRNA	0.574855	0.023047
AC022167.2	lncRNA	0.573158	0.00366657
AL137002.2	lncRNA	0.562864	0.0301615
AC022210.1	lncRNA	0.558049	0.0130696
AC011287.1	lncRNA	0.557979	0.0173525
AC007255.1	lncRNA	0.557926	0.00293001
AC068587.4	lncRNA	0.55385	0.000259577
AC009090.6	lncRNA	0.549424	0.0484659
U91328.1	lncRNA	0.544526	0.000311038
AL021707.2	lncRNA	0.542546	0.00987951
SNHG20	lncRNA	0.540635	8.63141e-06
CU633967.1	lncRNA	0.539815	7.26377e-07
AP005212.4	lncRNA	0.536957	0.0436497
CU633906.5	lncRNA	0.528322	0.0337455
AC013652.1	lncRNA	0.525208	0.0214952
AC092490.1	lncRNA	0.524071	0.0432359
LINC01836	lncRNA	0.521926	0.0019043
UGDH-AS1	lncRNA	0.520753	0.00120608

## Sheet: T3-FOLFIRI x T3-NT
gene	gene.type	log2FC	FDR		gene	gene.type	log2FC	FDR
AP001486.2	lncRNA	8.38234	4.74818e-10		THRIL	lncRNA	-7.0008	1.72744e-05
U62317.1	lncRNA	8.17204	0.000623419		AL021920.3	lncRNA	-6.86476	2.31911e-06
AC022167.1	lncRNA	7.90657	1.43413e-08		AL391056.2	lncRNA	-6.03014	0.000233533
AC092718.3	lncRNA	7.4344	1.49111e-07		AL359258.2	lncRNA	-5.92196	0.000308298
AC008121.2	lncRNA	7.04479	1.73461e-07		AL137129.1	lncRNA	-5.65732	0.00115892
TMEM75	lncRNA	6.8803	3.05345e-09		AP002761.3	lncRNA	-5.5369	9.00762e-06
NABP1-OT1	lncRNA	6.71317	1.4935e-06		AP001178.2	lncRNA	-5.30936	0.000772291
AL354956.1	lncRNA	6.70368	9.54596e-06		AC020558.6	lncRNA	-5.25223	6.30255e-05
AC097724.1	lncRNA	6.28967	8.99669e-05		AL512625.1	lncRNA	-5.21293	0.000108996
AC010327.4	lncRNA	6.2374	7.01018e-05		AC005034.3	lncRNA	-5.18638	0.0265069
AC078860.3	lncRNA	6.22292	7.0035e-05		AC000068.3	lncRNA	-5.14768	0.00812586
AC090541.1	lncRNA	6.18709	8.60136e-05		AP003500.1	lncRNA	-5.11499	2.34962e-10
AC012370.1	lncRNA	6.07949	2.30311e-05		LINC02776	lncRNA	-5.07598	0.0105864
AC099791.4	lncRNA	6.06372	0.000184632		AC136475.3	lncRNA	-5.06181	0.000137969
AC025174.1	lncRNA	6.04444	0.000321466		AC026356.1	lncRNA	-5.03356	0.000179439
AC026785.3	lncRNA	5.99308	0.000762453		AC244250.4	lncRNA	-5.03202	0.0155197
TMEM246-AS1	lncRNA	5.93005	0.000571436		AL355490.1	lncRNA	-4.99746	0.0202686
AL121829.2	lncRNA	5.89501	0.000373867		AL135905.1	lncRNA	-4.96074	2.68885e-16
ZFHX4-AS1	lncRNA	5.87263	0.0063964		AC009570.1	lncRNA	-4.88308	0.0163807
AL137798.2	lncRNA	5.84934	0.00123328		AL096828.1	lncRNA	-4.88113	0.00347425
AC092120.1	lncRNA	5.82095	0.000457625		AC021087.1	lncRNA	-4.859	0.00483269
LINC00158	lncRNA	5.74979	0.000663962		AC007298.2	lncRNA	-4.82769	0.0205752
LINC02587	lncRNA	5.74487	3.77668e-06		AC012236.1	lncRNA	-4.81743	0.00486696
AC090159.1	lncRNA	5.69284	0.000843325		NCAM1-AS1	lncRNA	-4.80225	0.0227438
AC020658.3	lncRNA	5.68043	0.000143485		AC025048.1	lncRNA	-4.80205	0.0209597
LINC02243	lncRNA	5.64461	5.67835e-06		AC024909.1	lncRNA	-4.70212	8.24792e-37
LINC00865	lncRNA	5.62279	0.00250395		FUT8-AS1	lncRNA	-4.66414	1.29537e-06
AC008507.4	lncRNA	5.62108	7.99998e-17		AC069234.3	lncRNA	-4.5957	0.0379189
AC111000.4	lncRNA	5.58091	0.00128924		AL133523.1	lncRNA	-4.56565	0.0398694
AC093330.1	lncRNA	5.56985	0.000234702		AC106772.2	lncRNA	-4.56544	0.0120853
AC095057.4	lncRNA	5.52687	0.000310173		AL133299.1	lncRNA	-4.54623	0.0108889
CCDC13-AS1	lncRNA	5.49278	1.0681e-05		AC006483.2	lncRNA	-4.54168	0.00115416
AC099520.1	lncRNA	5.38334	0.00345027		AC017100.1	lncRNA	-4.4734	2.1972e-11
KRT7-AS	lncRNA	5.32655	0.00062141		AC020656.1	lncRNA	-4.37075	0.0308408
AC116651.1	lncRNA	5.20744	0.00112127		CAMTA1-DT	lncRNA	-4.35219	0.0186509
FAM230B	lncRNA	5.19842	0.0139386		LINC01749	lncRNA	-4.34413	0.0249932
AC012065.3	lncRNA	5.16975	0.00691694		AL161729.1	lncRNA	-4.34219	7.66169e-07
AC009152.3	lncRNA	5.15739	0.00682733		DOCK9-DT	lncRNA	-4.3028	0.00321944
AC027601.3	lncRNA	5.15139	0.0322001		AC026369.1	lncRNA	-4.28211	1.35421e-08
LINC02821	lncRNA	5.14966	0.0295324		AC134682.1	lncRNA	-4.26175	0.00466286
AL646090.2	lncRNA	5.13527	0.00708036		LINC01124	lncRNA	-4.24352	1.48496e-08
AL360268.1	lncRNA	5.11078	0.00185069		LINC01395	lncRNA	-4.19404	9.05119e-28
LINC01848	lncRNA	5.09847	0.00149631		CEROX1	lncRNA	-4.19221	1.04044e-43
AC108019.2	lncRNA	5.09749	0.00164259		AC207130.1	lncRNA	-4.14807	0.000399679
AC109925.1	lncRNA	5.09197	0.00864009		AC018553.1	lncRNA	-4.13134	0.0016386
AL133343.2	lncRNA	5.08536	0.00224715		DLG1-AS1	lncRNA	-4.12576	0.000714236
AC005324.4	lncRNA	5.06222	0.00907661		SCGB1B2P	lncRNA	-4.06477	0.0418079
AC087439.2	lncRNA	5.02802	0.011862		RASSF1-AS1	lncRNA	-4.01559	0.0485639
AC078860.2	lncRNA	5.01468	0.0108506		LINC02761	lncRNA	-4.01358	0.00148644
AC138965.1	lncRNA	4.96721	0.0136955		AC016735.1	lncRNA	-4.00723	0.00142536
AC102945.1	lncRNA	4.93795	0.00262511		AC005229.3	lncRNA	-4.00057	8.37633e-19
AL139260.2	lncRNA	4.93157	0.0170606		AC112229.4	lncRNA	-3.97378	1.12525e-28
AC130888.1	lncRNA	4.92664	4.31716e-06		AC079684.1	lncRNA	-3.95635	0.000163779
AC090515.4	lncRNA	4.91392	0.0142593		ATP6V0E2-AS1	lncRNA	-3.91992	1.12943e-10
AC027601.2	lncRNA	4.91387	7.63025e-08		SEPTIN9-DT	lncRNA	-3.90675	0.00194795
AC092802.4	lncRNA	4.88978	0.0160933		AC020558.2	lncRNA	-3.89998	3.92901e-12
AC072039.2	lncRNA	4.86999	0.00447499		AC007663.3	lncRNA	-3.84832	0.0204455
LINC02640	lncRNA	4.83895	0.000334488		PDE9A-AS1	lncRNA	-3.84626	3.47275e-07
AP000345.2	lncRNA	4.8357	1.17154e-05		AL022328.4	lncRNA	-3.77669	6.11201e-08
AC040934.1	lncRNA	4.82061	0.00393526		MRPL23-AS1	lncRNA	-3.7313	1.72649e-62
AL020993.1	lncRNA	4.75202	0.0334149		AL136368.1	lncRNA	-3.68974	0.00492912
AC114781.2	lncRNA	4.75108	0.0256407		TMPO-AS1	lncRNA	-3.68358	7.27062e-32
AC008121.3	lncRNA	4.74869	0.0249064		AL691432.4	lncRNA	-3.64957	4.25058e-06
AC009630.4	lncRNA	4.7457	0.0240668		LINC01003	lncRNA	-3.63145	8.07375e-20
SCG5-AS1	lncRNA	4.73515	0.0245099		LINC02320	lncRNA	-3.61076	6.69532e-05
LMO7DN-IT1	lncRNA	4.71398	0.000639483		AC129510.1	lncRNA	-3.59068	0.011216
PYCARD-AS1	lncRNA	4.70786	1.80065e-10		AC092384.2	lncRNA	-3.5831	0.0402904
AC111182.1	lncRNA	4.70237	0.0278481		LINC01770	lncRNA	-3.5807	6.20903e-05
AC068831.3	lncRNA	4.70125	0.0234365		AP001922.5	lncRNA	-3.56357	0.0331788
AC073964.1	lncRNA	4.68254	0.0328344		AP006216.3	lncRNA	-3.54628	0.000190942
AC126755.1	lncRNA	4.68211	0.0261401		AL023806.1	lncRNA	-3.54218	0.00842534
AC018635.2	lncRNA	4.66976	0.0367658		AC104187.1	lncRNA	-3.53819	0.0409672
AC025576.1	lncRNA	4.65577	0.0298758		AC019257.7	lncRNA	-3.53026	0.000872549
AL078612.2	lncRNA	4.64677	0.0316812		AC023421.1	lncRNA	-3.51482	0.0104589
MEF2C-AS2	lncRNA	4.64144	0.00787214		NINJ2-AS1	lncRNA	-3.51074	5.6613e-45
AC020663.1	lncRNA	4.6234	0.0339545		AL049836.1	lncRNA	-3.50608	2.58787e-05
ITGB5-AS1	lncRNA	4.58183	0.0403915		AC004241.3	lncRNA	-3.49915	0.0118112
AC097478.4	lncRNA	4.56842	0.0452401		ST7-AS1	lncRNA	-3.49686	7.64664e-14
AP003692.1	lncRNA	4.56473	0.0410349		AL136162.1	lncRNA	-3.49602	0.00182358
AP000302.1	lncRNA	4.54718	0.0111914		AC012555.1	lncRNA	-3.48745	0.0170844
LINC01474	lncRNA	4.52024	7.26406e-11		AL135910.1	lncRNA	-3.48536	0.0387041
AC007649.1	lncRNA	4.51847	0.0117691		LINC02600	lncRNA	-3.48296	1.81759e-05
LINC01068	lncRNA	4.50237	1.63628e-07		LINC01816	lncRNA	-3.47001	2.99316e-06
AC015845.2	lncRNA	4.45968	0.0125453		AC020891.2	lncRNA	-3.44603	0.049937
AL356234.2	lncRNA	4.43497	9.60035e-15		AL355001.2	lncRNA	-3.44561	3.02618e-17
ZNRF3-IT1	lncRNA	4.4266	0.015244		AL118558.3	lncRNA	-3.428	3.69997e-09
LINC00488	lncRNA	4.39219	2.63561e-48		AC144831.1	lncRNA	-3.40741	5.45773e-06
LINC02818	lncRNA	4.39051	0.000124855		AL353150.1	lncRNA	-3.40538	2.04211e-10
EPHA1-AS1	lncRNA	4.37048	3.9943e-11		RGMB-AS1	lncRNA	-3.38401	5.1496e-05
[truncated: 1,006 more rows]

## Sheet: T3-FOLFOX x T3-NT
gene	gene.type	log2FC	FDR		gene	gene.type	log2FC	FDR
[truncated: 1,446 more rows]

[truncated: 3 more sheets: T3-FOLFIRI x CTRL-FOLFIRI, T3-FOLFOX x CTRL-FOLFOX, T3-NT x CTRL-NT]
