# Supplementary material for: Impact of the thyroid hormone T3 and its nuclear receptor TRα1 on colon cancer stem cell phenotypes and response to chemotherapies
Source: Cell Death Dis. 2024 May 1;15(5):306. doi: 10.1038/s41419-024-06690-x (PMC11063186; doi:10.1038/s41419-024-06690-x)
Supplement: Supplementary file 10 — Table S9 [file 41419_2024_6690_MOESM10_ESM.xlsx]

## Sheet: UP
T3 FOLFIRI x CTL NT		T3 FOLFOX x CTL NT		T3 FOLFIRI unique
AC092143.2		RAI1-AS1		AC092143.2			3 fold or higher
SIRLNT		AC069209.2		SIRLNT
AC009974.2		AC111000.4		AC009974.2
AC027601.3		AC108019.2		AC027601.3
LINC02821		AC010624.1		LINC02821
IQCJ-SCHIP1-AS1		AL133343.2		IQCJ-SCHIP1-AS1
AC127496.3		AC027277.1		AC127496.3
AC008121.3		LINC02695		AC008121.3
AC111182.1		AL109824.1		AC111182.1
AC015727.1		AC016999.1		AC015727.1
FAM230A		AL807757.2		FAM230A
LINC00052		MAGI1-AS1		LINC00052
LINC02540		AC087392.2		LINC02540
AC023510.2		AC007406.1		AC023510.2
AL358332.1		AC008443.7		AL358332.1
RAI1-AS1		AL589863.2		AC105384.1
AL356740.3		AL590648.2		AC026124.1
AC105384.1		FLJ42969		AC114781.2
AC010536.2		AC018607.1		AC009948.1
AC026124.1		AL136982.3		LINC01535
LINC01104		AL513122.2		AC015845.2
AC114781.2		AC016526.4		AC099342.1
AC009948.1		AC007001.1		INSYN1-AS1
MEF2C-AS2		AL513217.1		LINC01337
LINC01535		BTBD9-AS1		AC007649.1
AC015845.2		AL021368.3		LINC02772
AC099342.1		AC069234.3		AP003498.1
INSYN1-AS1		AC096543.2		AC005614.2
AC010320.3		SOCAR		AL163952.1
LINC01337		AP002815.1		EGILA
AC007649.1		AL355773.1		AC019131.3
LINC02772		AL358394.3		CLLU1
AP003498.1		LINC01960		AL356740.2
AC021755.2		AC092802.4		AC005899.1
LINC01499		AC010536.2		AC007192.2
AC005614.2		LINC01104		LINC02624
AL163952.1		AP003900.1		AC011474.1
EGILA		AP000350.6		AL929236.1
AC019131.3		AC020663.1		AL807752.5
CLLU1		AL023553.1		AL162727.2
AL356740.2		AL358215.3		LINC02436
AC005899.1		AL356740.3		AC010761.2
AC007192.2		LINC00987		AC012409.3
LINC02624		MEF2C-AS2		AL359732.1
AC011474.1		AC093732.1		AC104129.1
AL929236.1		AC002331.1		AL513548.1
AL807752.5		AC007952.5		AC093690.1
AL162727.2		FARSA-AS1		AL096840.2
LINC02436		AL356859.1		AC098679.4
AL358215.3		AL589765.1		AF121898.1
AC010761.2		AC095057.4		AC093802.1
AC012409.3		LINC01031		ZRANB2-AS1
AL359732.1		AL035045.1		LINC02412
LINC02490		AC034229.2		OPA1-AS1
AC104129.1		AC010175.1		AC090159.1
AL513548.1		COL18A1-AS2		LINC01299
AC064805.2		FAM66E		LINC02052
AC093690.1		AL355531.1		EPHA1-AS1
LINC02803		AC091691.3		ARHGAP31-AS1
AL096840.2		CYMP-AS1		AC009163.1
AC098679.4		LINC02251		AP000477.1
AF121898.1		AC079384.1		LCAL1
AC093802.1		LINC02458		AL133166.1
ZRANB2-AS1		AL353740.1		AL158835.1
AC010978.1		AC021755.2		AL450163.1
LINC02412		AC009509.4		AC099314.1
OPA1-AS1		AC211476.3		AC106706.1
AL391845.2		AC025174.1		AL161757.5
AC090159.1		AC117503.1		AC009158.1
LINC01299		AC010320.3		MYG1-AS1
AC239584.1		AC087612.1		AC000065.1
AC009686.2		LINC02587		AL713852.1
LINC02052		AP005264.2		AC068888.2
AC026391.1		AC104806.2		AC063965.2
EPHA1-AS1		AL031770.1		AC016526.1
ARHGAP31-AS1		LINC02240		AC026124.2
LINC00484		AC110769.1		AC027319.1
AC009163.1		ZNRF3-IT1		AC091053.1
AP000477.1		AC020663.4		AC087175.1
LCAL1		AC096642.2		AC004584.3
LINC02419		AC003093.1		TRPC7-AS1
AL133166.1		AL445928.2		KF459542.1
AC003975.1		AC105339.6		AC010931.1
AL158835.1		AC099791.4		HOXA10-AS
SHROOM3-AS1		AC107909.1		AC008892.1
AL450163.1		AL391845.2		AC104370.1
AC099314.1		LINC00276		LINC00671
AC106706.1		AC015878.2		AL445985.1
AL138889.1		AC006449.3		AC245041.2
AL161757.5		AL078590.2		AC006511.6
AC009158.1		AC005696.3		AL135818.3
MYG1-AS1		LINC02740		AC138028.1
AC000065.1		AC114956.1		AC012322.1
AL713852.1		AC109136.1		AL360169.3
AC068888.2		LINC02211		FAM181A-AS1
LINC01139		AL450322.1		AC116348.1
AC063965.2		LINC01499		AC103858.3
AC016526.1		AL646090.2		AL139246.3
AC026124.2		AL121972.1		LINC02275
AL078581.2		AC026391.1		AF131216.5
AC027319.1		AC039056.2		HIF1A-AS3
AC091053.1		AC064805.2		RBMS3-AS2
AL356752.1		AF124730.1		AP001775.2
AC087175.1		AC123912.4		AP003119.3
AL162493.1		LINC01829		AC092868.2
AC004584.3		LINC01848		AC010092.1
TRPC7-AS1		AC046130.2		SFTPD-AS1
AC245100.1		AC011442.1		AP000944.1
AL022318.1		AC004704.2		AC092338.2
KF459542.1		AC010255.1		AC018680.1
AC010931.1		Z80897.1		AC090398.1
AC009090.3		Z98200.1		AC131953.2
HOXA10-AS		AL022318.1		AC026341.1
LINC02427		LINC02490		AL157414.1
AC008892.1		AP001011.1		AC002470.2
AC104370.1		LINC00880		AC073218.1
LINC00671		AC090826.1		LINC01968
AL445985.1		AL121762.2		MGC32805
AC245041.2		LINC02803		LINC00352
AC006511.6		AC040173.1		LINC00970
AL135818.3		AL021940.1		AL136171.2
AC138028.1		LINC01251		AP005262.1
AC012322.1		AC245100.1		EMX2OS
AL360169.3		AC008121.2		AC093675.1
FAM181A-AS1		LINC00920		AC115619.1
CYMP-AS1		AC006946.3		AC023830.2
AC116348.1		AL008638.5		DENND6A-DT
AC103858.3		LINC01858		LNCARSR
AL139246.3		AP005136.4		AC011751.1
LINC02275		AL121574.1		LINC01482
AF131216.5		LINC02419		LINC00877
HIF1A-AS3		AC092067.1		LINC00348
RBMS3-AS2		SHROOM3-AS1		LINC01118
AP001775.2		AC010978.1		UBE2R2-AS1
AP003119.3		AC104461.1		LINC01485
AC092868.2		SEC61G-DT		SLCO4A1-AS1
AC010092.1		AL590068.3		AC245041.1
SFTPD-AS1		AC009318.4		ARAP1-AS2
AP000944.1		AP002884.3		SLIT3-AS2
AC092338.2		AL049840.6		AL356234.3
AC066595.2		LINC00484		AC005776.2
AC018680.1		AC006062.1		FLJ31356
AC090398.1		AL158847.1		AC005089.1
AC131953.2		AC106799.1		AC105036.3
AC026341.1		AP003778.1		AC079209.1
AL157414.1		AC004466.2		FAM13A-AS1
AC002470.2		GAPLINC		LINC01902
AC073218.1		AP003120.1		AL022323.2
LINC01968		LINC02883		AC004882.3
MGC32805		AC138123.2		MIR193BHG
LINC00352		LINC02538		AC012368.1
AC244472.1		AC253536.3		AC007785.3
SH3TC2-DT		PSMD6-AS1		LINC02754
AC079466.1		AL356752.1		AC073332.1
LINC00970		KIAA0087		AL136441.1
AL136171.2		AC089999.2		AL354733.2
AP005262.1		AC084083.1		AC006517.2
EMX2OS		AC073283.1		AC104984.1
AC093675.1		AC107952.2		AC087482.1
AC115619.1		AC003975.1		LUCAT1
AC023830.2		AC017116.1		AC005034.6
LINC00654		AC114812.2		AC138904.3
DENND6A-DT		AC027811.1		RTCA-AS1
LNCARSR		AC010491.2		AL391056.1
AC011751.1		SH3TC2-DT		AL662884.2
LINC01482		AL162493.1		AC127526.5
AL022328.1		PTPRD-AS1		MELTF-AS1
LINC00877		AC009118.1		RNF213-AS1
LINC00348		LINC00824		AC106791.1
LINC01118		LINC01474		LINC02887
UBE2R2-AS1		AL355816.2		LINC00511
LINC01485		AC239584.1		AL591501.1
SLCO4A1-AS1		GLYCTK-AS1		AC020978.5
AC020917.3		AC019155.2		EFCAB6-AS1
AC245041.1		DUSP5-DT		LASTR
ARAP1-AS2		AC112484.3		AC012459.1
SLIT3-AS2		GACAT3		AC046134.2
AL356234.3		AC008915.1		AC022966.1
AC005776.2		AC015909.1		SPINT1-AS1
FLJ31356		AC084809.2		TAPT1-AS1
AC005089.1		AC104823.1		AC234782.2
AC105036.3		AC108463.3		LINC00665
AC079209.1		LINC01139		AL031320.2
FAM13A-AS1		AC093726.2		AC107294.2
LINC01902		AC009108.3		ATP1A1-AS1
AL022323.2		AC021739.2		AL583722.1
AC004882.3		AC099521.3		CCDC18-AS1
MIR193BHG		AL117350.1		AC068587.4
AC012368.1		KIAA2012-AS1		AC022210.1
AC007785.3		AC069120.1		AC137932.3
AL109840.2		AL592211.1		AC022167.2
AC002128.2		AC110619.1		RAI1-AS1
LINC02754		AL731537.1		AL356740.3
AC073332.1		AC131097.3		AC010536.2
AL157400.3		AC010319.4		LINC01104
AL136441.1		FAM223B		MEF2C-AS2
AL354733.2		FAM223A		AC010320.3
AC102953.2		AC004863.1		AC021755.2
AC006517.2		AC007638.1		LINC01499
AC104984.1		AL359091.3		AL358215.3
AC087482.1		AL137018.1		LINC02490
LUCAT1		AL137100.3		AC064805.2
AC005034.6		AL360169.2		LINC02803
METTL14-DT		AP001107.6		AC010978.1
AC138904.3		AC015969.1		AL391845.2
AC092803.3		AP002762.3		AC239584.1
AL132989.1		AC005856.1		AC009686.2
AC116049.1		LINC01992		AC026391.1
RTCA-AS1		AL133492.1		LINC00484
AL391056.1		LINC02837		LINC02419
AL662884.2		AC100810.3		AC003975.1
AC127526.5		AP001625.2		SHROOM3-AS1
AP000640.1		AP000593.3		AL138889.1
MELTF-AS1		AC023813.3		LINC01139
RNF213-AS1		AC009955.4		AL078581.2
AC106791.1		AC247036.1		AL356752.1
AC004834.1		LINC01996		AL162493.1
LINC02887		AL133284.1		AC245100.1
LINC00173		AC140121.1		AL022318.1
LINC00511		AC009686.2		AC009090.3
AL591501.1		AC010300.1		LINC02427
AC020978.5		LINC02577		CYMP-AS1
EFCAB6-AS1		AL132656.2		AC066595.2
LASTR		AP000424.1		AC244472.1
AC012459.1		AC011498.1		SH3TC2-DT
AC046134.2		AC009120.3		AC079466.1
AC108471.2		FALEC		LINC00654
AC022966.1		AC009090.3		AL022328.1
SPINT1-AS1		LINC02642		AC020917.3
TAPT1-AS1		AC124947.1		AL109840.2
AC234782.2		LINC02558		AC002128.2
LINC00665		TEX26-AS1		AL157400.3
AL031320.2		AP001527.1		AC102953.2
AC107294.2		AL589935.3		METTL14-DT
LINC00884		FKBP14-AS1		AC092803.3
ATP1A1-AS1		AC066595.2		AL132989.1
HNF1A-AS1		AC124283.2		AC116049.1
AL583722.1		AC092070.4		AP000640.1
AC016394.2		AP000640.1		AC004834.1
CCDC18-AS1		AL512353.1		LINC00173
AC068587.4		AC114954.1		AC108471.2
PTOV1-AS2		AC131097.2		LINC00884
AC022210.1		AC244472.1		HNF1A-AS1
AC137932.3		AC004951.4		AC016394.2
AC022167.2		LINC02427		PTOV1-AS2
LINC02733		AC004990.1
		HIPK1-AS1
		AC092155.1
		LINC01764
		LINC02817
		AC022140.1
		AL513303.1
		AC090844.3
		AL078581.2
		AC012065.2
		AL449363.2
		LINC00654
		AL589843.1
		AL023583.1
		AL137127.1
		DENND5B-AS1
		AL136221.1
		AC009065.5
		C2orf91
		AC006059.4
		AC064843.1
		AL133245.1
		AC009065.2
		NARF-IT1
		AC006480.2
		AC022973.3
		LINC01405
		AL450384.2
		AL022328.1
		AC091180.2
		AC023494.1
		FAM66C
		AL138720.1
		AC002116.1
		AL031717.1
		AC106782.5
		LIN28B-AS1
		AC006547.1
		AC015522.1
		AC010809.2
		AC019257.2
		EPN2-AS1
		AC097467.3
		HNF1A-AS1
		OSGEPL1-AS1
		AC011379.1
		LINC02054
		LINC01160
		HCP5B
		AL096701.3
		AC098820.1
		AP001527.2
		AC084024.4
		AC080079.2
		UBE2D3-AS1
		LINC02280
		AC008780.1
		AC091043.1
		C12orf77
		AL354989.1
		LINC01301
		GAS8-AS1
		AC087276.2
		AC009264.1
		AC067930.2
		AL023803.2
		PITRM1-AS1
		AF235103.3
		AC020917.3
		LINC02832
		RBAKDN
		AC021148.2
		AP002026.1
		AC079466.1
		SOS1-IT1
		AC138956.1
		AL009176.1
		AL138889.1
		AC027801.1
		MIRLET7BHG
		AC062037.3
		AL160314.2
		AC007292.2
		AC106037.2
		AL109840.2
		AL391840.1
		AQP4-AS1
		AC102953.2
		MORC2-AS1
		AP005329.3
		AL392089.1
		AL117335.1
		AC099063.4
		AC009065.1
		AC005480.1
		AP000442.1
		AC002128.2
		AD000671.3
		LINC00106
		AL009178.3
		LINC01936
		RGPD4-AS1
		AL158064.1
		AC040168.1
		MIR4300HG
		METTL14-DT
		AC099398.1
		AC010359.3
		AL139287.1
		PURPL
		AL132989.1
		AC092645.2
		AC097717.1
		AP000253.1
		AC012645.2
		AC004817.4
		AC138649.1
		AC092803.3
		AC005225.2
		AC116049.1
		RCCD1-AS1
		AL157400.3
		AL136531.1
		AC091806.1
		AC010883.3
		AC044839.1
		AC138956.2
		LINC02324
		AC004918.1
		AC007666.2
		CPEB1-AS1
		AC073611.1
		Z97832.2
		AP005329.2
		AC004835.1
		AL354920.1
		AL122035.2
		LINC00173
		ASB16-AS1
		LINC00958
		AC004834.1
		AC026362.1
		AL080317.2
		CASC9
		AL354919.1
		RGS5
		AL031714.1
		RBPMS-AS1
		LINC02035
		MZF1-AS1
		AL109976.1
		AP002985.1
		PTOV1-AS2
		AC016394.2
		UBR5-AS1
		LLPH-DT
		AC010996.1
		C5orf34-AS1
		AL021707.6
		AC020931.1
		PPP3CB-AS1
		AL121906.2
		AC009148.1
		AL391152.1
		AC244153.1
		AC108471.2
		ENTPD3-AS1
		PCAT1
		AL731566.2
		AC027097.2
		LINC02482
		TBILA
		AC022031.2
		LINC02043
		ADD3-AS1
		AP001062.1
		AC009065.8
		AC009506.1
		MAP3K14-AS1
		LINC00884
		MALINC1
		LINC01278
		AC016831.6
		VAC14-AS1
		AC012313.1
		TMEM147-AS1
		SUGT1P4-STRA6LP
		CTBP1-AS
		SLC16A1-AS1
		NUTM2B-AS1
		LINC02604
		LINC02395
		IRF1-AS1
		AL049612.1
		NEAT1

## Sheet: Down
T3 FOLFIRI x CTL NT		T3 FOLFOX x CTL NT		T3 FOLFIRI unique
AC007298.2		AC068987.3		AC007298.2			3 fold or higher
AC244250.4		AC082651.3		AC244250.4
LINC02776		AC010809.1		LINC02776
SMCR2		SMILR		SMCR2
LINC01801		AL158071.3		LINC01801
AC021087.1		AC004908.3		AC037487.4
AC037487.4		AC147067.2		AC025442.1
AC025442.1		AC093915.1		SNHG28
SNHG28		AL451164.2		LINC01749
AL645768.1		AC015687.1		RASSF1-AS1
LINC01749		AL606834.2		LINC01933
RASSF1-AS1		AC116036.2		AC018553.2
LINC01933		AL512598.2		AL158212.2
AC018553.2		AL359258.2		ACOXL-AS1
AL158212.2		AC090877.2		FAM83C-AS1
ACOXL-AS1		AL355376.1		AC018697.1
FAM83C-AS1		AC129507.4		AL138767.3
AC018697.1		AC007656.1		IBA57-DT
AL138767.3		AC021683.2		AC004241.3
IBA57-DT		Z97056.1		AL137247.2
AC004241.3		AC104187.1		AC004825.2
AL137247.2		AC098595.1		AF111169.1
AC004825.2		AL645768.1		CLCA4-AS1
AF111169.1		AL031665.1		AL512625.2
CLCA4-AS1		GRM3-AS1		BX255925.1
AL512625.2		AC073912.1		AL162718.1
BX255925.1		AL355312.4		AC135279.3
AL162718.1		ARHGAP42-AS1		AC087645.2
AC135279.3		AC092384.2		ROCR
AC234775.2		AP001094.2		AC079305.1
AC087645.2		Z99716.2		AC118344.1
ROCR		FOXD1-AS1		AP001542.3
AC079305.1		AC092142.1		NKILA
AC118344.1		FAM87A		AL136172.1
CASC2		AC119427.2		AL117327.1
AP001542.3		LINC01119		AL390198.1
NKILA		ELFN2		MIR155HG
AC025165.1		AL096854.1		HMGA2-AS1
AL136172.1		AC005479.2		AC034139.1
AL117327.1		MAN2A1-DT		AC133552.5
AL390198.1		AC092335.1		LINC01424
MIR155HG		LINC02580		HOTAIR
HMGA2-AS1		AC009495.3		AL136981.4
AC034139.1		AL358613.2		AC026740.1
AC133552.5		AC103706.1		AC242426.2
LINC01424		LINC02214		AC142472.1
HOTAIR		AC021087.1		LINC02246
AL136981.4		AC012366.1		AC023908.3
AC026740.1		TFAP2A-AS1		SNHG15
AC242426.2		AC007663.3		AL512604.2
AC142472.1		AC091153.3		AL627171.2
LINC02246		AC006483.2		STAM-AS1
AC023908.3		AC092687.3		AL162258.2
SNHG15		AL512625.1		BX322234.1
AL512604.2		AL592211.2		AL133215.2
AC119427.2		AC025766.1		ARHGEF2-AS2
AL627171.2		AC053503.4		LINC01036
STAM-AS1		AC025839.1		PKN2-AS1
AL162258.2		NCBP2-AS1		REPIN1-AS1
BX322234.1		NALT1		CARD8-AS1
AL133215.2		AC007342.5		MIR17HG
ARHGEF2-AS2		LNCSRLR		FAM198B-AS1
LINC01036		AC234775.2		TRAF3IP2-AS1
PKN2-AS1		RGMB-AS1		AP000866.6
AC098484.4		TM4SF19-AS1		LINC01873
REPIN1-AS1		AC010531.6		OSER1-DT
CARD8-AS1		AL136368.1		ZBTB11-AS1
MIR17HG		LINC00461		AC099508.2
FAM198B-AS1		FEZF1-AS1		AC007128.1
TRAF3IP2-AS1		AC092611.1		HOXD-AS2
AP000866.6		AC132872.2		SNHG4
LINC01873		CASC2		PPP1R26-AS1
OSER1-DT		AC025165.1		LINC01967
ZBTB11-AS1		AC009812.1		LINC01564
AC099508.2		AL391834.2		SNHG17
AC007128.1		AP001469.1		MRPL20-DT
HOXD-AS2		AL161668.3		AC004816.1
SNHG4		AC024560.5		NUP50-DT
PPP1R26-AS1		AL357874.3		AC025423.4
LINC01967		MEG3		Z82195.3
LINC01564		AL451085.2		AC092821.3
SNHG17		AL031985.3		AC093725.2
MRPL20-DT		AC011370.1		RPARP-AS1
SATB2-AS1		MED14OS		ZKSCAN2-DT
AC004816.1		AC017083.1		TRIM52-AS1
NUP50-DT		B4GALT1-AS1		DNAJC3-DT
AC025423.4		AC024575.1		CKMT2-AS1
Z82195.3		AC226119.3		AC021087.1
AC092821.3		AL118505.1		AL645768.1
AC093725.2		SATB2-AS1		AC234775.2
RPARP-AS1		NUP153-AS1		CASC2
ZKSCAN2-DT		ARRDC3-AS1		AC025165.1
TRIM52-AS1		AC105345.1		AC119427.2
DNAJC3-DT		AC006449.5		AC098484.4
CKMT2-AS1		AL590399.1		SATB2-AS1
AC074212.1		AC079414.3
		AC124045.1
		LINC02418
		AC091982.3
		AC132938.3
		LINC02012
		AC020910.5
		LINC00330
		CYP2U1-AS1
		LINC01126
		SSTR5-AS1
		GAS5
		AC027228.2
		AC092803.1
		PAN3-AS1
		AC133555.6
		AC146944.2
		AC019080.1
		AL390728.5
		AL133215.1
		ZBED3-AS1
		LINC00648
		SNHG19
		AC098484.4
		AC022211.2
		PAXIP1-AS2
		IDI2-AS1
		DLEU2
		PRANCR
		CDKN2B-AS1
		RNF139-AS1
		LINC00957
